# Supplementary material for: Comparative transcriptome analysis of translucent flesh disorder in mangosteen (Garcinia mangostana L.) fruits in response to different water regimes
Source: PLoS One. 2019 Jul 19;14(7):e0219976. doi: 10.1371/journal.pone.0219976 (PMC6641209; doi:10.1371/journal.pone.0219976)
Supplement: S1 File — (XLSX) [file pone.0219976.s001.xlsx]

## Sheet: GENE ONTOLOGY (GO)
Contig Name	Number of GO	GO IDs	GO Names
C10017.0.Ctg.34081	1	F:GO:0003676	F:nucleic acid binding
C10032.0.DN13376.c0.g2.i1	3	C:GO:0016020; C:GO:0016021; P:GO:0055114	C:membrane; C:integral component of membrane; P:oxidation-reduction process
C10058.0.DN5095.c0.g1.i1	4	F:GO:0003779; P:GO:0030042; C:GO:0015629; C:GO:0005622	F:actin binding; P:actin filament depolymerization; C:actin cytoskeleton; C:intracellular
C10093.0.DN13027.c0.g1.i1	3	F:GO:0003676; F:GO:0008270; P:GO:0015074	F:nucleic acid binding; F:zinc ion binding; P:DNA integration
C10098.0.DN21806.c0.g1.i1	2	F:GO:0003676; P:GO:0015074	F:nucleic acid binding; P:DNA integration
C1011.0.Ctg.34932	3	F:GO:0005524; F:GO:0004672; P:GO:0006468	F:ATP binding; F:protein kinase activity; P:protein phosphorylation
C1016.0.DN103146.c0.g1.i1	8	F:GO:0016757; C:GO:0016020; C:GO:0016021; P:GO:0006486; F:GO:0008378; C:GO:0000139; C:GO:0005794; F:GO:0016740	F:transferase activity, transferring glycosyl groups; C:membrane; C:integral component of membrane; P:protein glycosylation; F:galactosyltransferase activity; C:Golgi membrane; C:Golgi apparatus; F:transferase activity
C10199.0.DN118076.c0.g1.i1	1	F:GO:0016787	F:hydrolase activity
C1020.0.DN119410.c0.g1.i1	5	F:GO:0003677; C:GO:0005634; P:GO:0006355; F:GO:0008289; F:GO:0043565	F:DNA binding; C:nucleus; P:regulation of transcription, DNA-templated; F:lipid binding; F:sequence-specific DNA binding
C10221.0.Ctg.29347	1	C:GO:0005634	C:nucleus
C10235.0.DN112059.c0.g1.i1	10	F:GO:0000166; C:GO:0005887; F:GO:0005524; F:GO:0046872; C:GO:0043231; C:GO:0016020; C:GO:0016021; P:GO:0070588; F:GO:0005388; F:GO:0016787	F:nucleotide binding; C:integral component of plasma membrane; F:ATP binding; F:metal ion binding; C:intracellular membrane-bounded organelle; C:membrane; C:integral component of membrane; P:calcium ion transmembrane transport; F:calcium-transporting ATPase activity; F:hydrolase activity
C10249.0.DN95301.c1.g1.i4	4	P:GO:0006855; F:GO:0015297; C:GO:0016021; F:GO:0015238	P:drug transmembrane transport; F:antiporter activity; C:integral component of membrane; F:drug transmembrane transporter activity
C10280.0.DN22670.c0.g1.i1	4	C:GO:0005634; F:GO:0003677; F:GO:0046982; C:GO:0000786	C:nucleus; F:DNA binding; F:protein heterodimerization activity; C:nucleosome
C1029.0.DN30271.c0.g1.i1	2	P:GO:0035556; C:GO:0005622	P:intracellular signal transduction; C:intracellular
C10305.0.DN86300.c9.g3.i1	4	F:GO:0004634; F:GO:0000287; P:GO:0006096; C:GO:0000015	F:phosphopyruvate hydratase activity; F:magnesium ion binding; P:glycolytic process; C:phosphopyruvate hydratase complex
C10328.0.DN122106.c0.g1.i1	1	F:GO:0003677	F:DNA binding
C10336.0.DN116662.c0.g1.i1	10	C:GO:0045261; F:GO:0003735; C:GO:0005739; F:GO:0046961; C:GO:0005840; C:GO:0005763; C:GO:0005622; P:GO:0015986; F:GO:0046933; P:GO:0006412	C:proton-transporting ATP synthase complex, catalytic core F(1); F:structural constituent of ribosome; C:mitochondrion; F:proton-transporting ATPase activity, rotational mechanism; C:ribosome; C:mitochondrial small ribosomal subunit; C:intracellular; P:ATP synthesis coupled proton transport; F:proton-transporting ATP synthase activity, rotational mechanism; P:translation
C10344.0.DN100194.c0.g1.i1	2	P:GO:0043086; F:GO:0004857	P:negative regulation of catalytic activity; F:enzyme inhibitor activity
C10350.0.DN13555.c0.g1.i1	4	F:GO:0003735; C:GO:0005840; C:GO:0005622; P:GO:0006412	F:structural constituent of ribosome; C:ribosome; C:intracellular; P:translation
C10376.0.DN43101.c0.g1.i1	7	P:GO:0006979; C:GO:0009507; C:GO:0005739; P:GO:0045454; C:GO:0005783; C:GO:0005774; F:GO:0016853	P:response to oxidative stress; C:chloroplast; C:mitochondrion; P:cell redox homeostasis; C:endoplasmic reticulum; C:vacuolar membrane; F:isomerase activity
C10405.1.DN98070.c0.g1.i1	3	F:GO:0003676; F:GO:0008270; F:GO:0046872	F:nucleic acid binding; F:zinc ion binding; F:metal ion binding
C10411.0.DN30665.c0.g2.i1	2	F:GO:0003677; C:GO:0005634	F:DNA binding; C:nucleus
C10433.0.DN28683.c0.g1.i1	1	F:GO:0046983	F:protein dimerization activity
C1044.0.DN99671.c0.g1.i1	2	P:GO:0006351; P:GO:0006355	P:transcription, DNA-templated; P:regulation of transcription, DNA-templated
C10456.0.DN16279.c0.g1.i1	4	F:GO:0016491; C:GO:0016020; C:GO:0016021; P:GO:0055114	F:oxidoreductase activity; C:membrane; C:integral component of membrane; P:oxidation-reduction process
C10460.0.DN97330.c0.g1.i1	5	F:GO:0000166; C:GO:0016459; F:GO:0005524; F:GO:0003779; F:GO:0003774	F:nucleotide binding; C:myosin complex; F:ATP binding; F:actin binding; F:motor activity
C10479.0.DN116213.c0.g1.i1	2	F:GO:0043531; P:GO:0006952	F:ADP binding; P:defense response
C10494.0.DN97447.c0.g1.i1	5	F:GO:0005524; C:GO:0005634; P:GO:0006351; P:GO:0006355; P:GO:0032502	F:ATP binding; C:nucleus; P:transcription, DNA-templated; P:regulation of transcription, DNA-templated; P:developmental process
C1050.0.DN104653.c0.g1.i1	5	F:GO:0000166; F:GO:0016887; F:GO:0005524; C:GO:0016020; C:GO:0016021	F:nucleotide binding; F:ATPase activity; F:ATP binding; C:membrane; C:integral component of membrane
C10542.0.DN118323.c0.g1.i1	2	C:GO:0016020; C:GO:0016021	C:membrane; C:integral component of membrane
C10543.0.DN24206.c0.g1.i1	5	C:GO:0005634; F:GO:0003700; P:GO:0006351; P:GO:0006355; F:GO:0043565	C:nucleus; F:transcription factor activity, sequence-specific DNA binding; P:transcription, DNA-templated; P:regulation of transcription, DNA-templated; F:sequence-specific DNA binding
C10568.0.DN121385.c0.g1.i1	1	C:GO:0016020	C:membrane
C10580.0.DN105018.c0.g1.i1	4	F:GO:0003676; F:GO:0004190; P:GO:0006508; P:GO:0015074	F:nucleic acid binding; F:aspartic-type endopeptidase activity; P:proteolysis; P:DNA integration
C10586.0.DN116054.c0.g1.i1	3	P:GO:0048544; C:GO:0016020; C:GO:0016021	P:recognition of pollen; C:membrane; C:integral component of membrane
C10638.0.DN73545.c0.g1.i3	4	F:GO:0003677; C:GO:0005634; P:GO:0006351; P:GO:0006355	F:DNA binding; C:nucleus; P:transcription, DNA-templated; P:regulation of transcription, DNA-templated
C1064.0.DN103051.c0.g1.i1	4	F:GO:0016757; F:GO:0016758; P:GO:0008152; F:GO:0016740	F:transferase activity, transferring glycosyl groups; F:transferase activity, transferring hexosyl groups; P:metabolic process; F:transferase activity
C10661.0.DN93849.c1.g1.i1	2	F:GO:0003676; P:GO:0015074	F:nucleic acid binding; P:DNA integration
C10662.0.DN1690.c0.g1.i1	3	F:GO:0005524; F:GO:0004672; P:GO:0006468	F:ATP binding; F:protein kinase activity; P:protein phosphorylation
C1067.0.DN123496.c0.g1.i1	6	P:GO:0006979; P:GO:0009816; F:GO:0005515; C:GO:0005737; C:GO:0005739; P:GO:0009751	P:response to oxidative stress; P:defense response to bacterium, incompatible interaction; F:protein binding; C:cytoplasm; C:mitochondrion; P:response to salicylic acid
C10684.0.DN117940.c0.g1.i1	3	C:GO:0016020; C:GO:0016021; F:GO:0030247	C:membrane; C:integral component of membrane; F:polysaccharide binding
C10688.0.DN47324.c0.g1.i1	3	F:GO:0003677; F:GO:0005524; F:GO:0016787	F:DNA binding; F:ATP binding; F:hydrolase activity
C1069.0.DN43187.c0.g1.i1	1	F:GO:0030247	F:polysaccharide binding
C10691.0.DN8838.c0.g1.i1	6	P:GO:0055085; P:GO:0006812; F:GO:0015299; C:GO:0016021; P:GO:1902600; P:GO:0006810	P:transmembrane transport; P:cation transport; F:solute:proton antiporter activity; C:integral component of membrane; P:hydrogen ion transmembrane transport; P:transport
C107.0.DN121137.c0.g1.i1	2	P:GO:0005975; F:GO:0004553	P:carbohydrate metabolic process; F:hydrolase activity, hydrolyzing O-glycosyl compounds
C10740.0.DN111408.c0.g1.i1	1	P:GO:0051276	P:chromosome organization
C1076.0.DN108359.c0.g1.i1	4	F:GO:0000166; F:GO:0005524; F:GO:0051082; P:GO:0006457	F:nucleotide binding; F:ATP binding; F:unfolded protein binding; P:protein folding
C10765.0.DN121916.c0.g1.i1	8	F:GO:0000166; F:GO:0003676; F:GO:0003854; F:GO:0016616; C:GO:0016020; C:GO:0016021; P:GO:0055114; P:GO:0006694	F:nucleotide binding; F:nucleic acid binding; F:3-beta-hydroxy-delta5-steroid dehydrogenase activity; F:oxidoreductase activity, acting on the CH-OH group of donors, NAD or NADP as acceptor; C:membrane; C:integral component of membrane; P:oxidation-reduction process; P:steroid biosynthetic process
C10810.0.DN100266.c0.g1.i1	6	F:GO:0005524; C:GO:0016020; C:GO:0016021; F:GO:0004672; F:GO:0004674; P:GO:0006468	F:ATP binding; C:membrane; C:integral component of membrane; F:protein kinase activity; F:protein serine/threonine kinase activity; P:protein phosphorylation
C10821.4.DN47265.c0.g2.i1	4	F:GO:0003676; F:GO:0004190; P:GO:0006508; P:GO:0015074	F:nucleic acid binding; F:aspartic-type endopeptidase activity; P:proteolysis; P:DNA integration
C1085.0.DN123356.c0.g1.i1	2	F:GO:0003824; P:GO:0008152	F:catalytic activity; P:metabolic process
C10877.0.DN98064.c0.g1.i1	11	F:GO:0005506; F:GO:0046872; F:GO:0016705; F:GO:0016491; P:GO:0007275; P:GO:0016132; P:GO:0055114; F:GO:0004497; P:GO:0016125; P:GO:0010268; F:GO:0020037	F:iron ion binding; F:metal ion binding; F:oxidoreductase activity, acting on paired donors, with incorporation or reduction of molecular oxygen; F:oxidoreductase activity; P:multicellular organism development; P:brassinosteroid biosynthetic process; P:oxidation-reduction process; F:monooxygenase activity; P:sterol metabolic process; P:brassinosteroid homeostasis; F:heme binding
C1089.0.DN103434.c0.g1.i1	4	F:GO:0016639; F:GO:0016491; P:GO:0006520; P:GO:0055114	F:oxidoreductase activity, acting on the CH-NH2 group of donors, NAD or NADP as acceptor; F:oxidoreductase activity; P:cellular amino acid metabolic process; P:oxidation-reduction process
C1091.0.DN109784.c0.g1.i1	9	P:GO:0006979; C:GO:0009506; P:GO:0009407; F:GO:0043295; P:GO:0006749; C:GO:0005829; F:GO:0004364; P:GO:0009636; C:GO:0005886	P:response to oxidative stress; C:plasmodesma; P:toxin catabolic process; F:glutathione binding; P:glutathione metabolic process; C:cytosol; F:glutathione transferase activity; P:response to toxic substance; C:plasma membrane
C10923.0.Ctg.39243	1	F:GO:0003824	F:catalytic activity
C1096.0.DN121917.c0.g1.i1	1	F:GO:0008270	F:zinc ion binding
C10972.0.DN16436.c0.g1.i1	7	P:GO:0005975; F:GO:0003824; P:GO:0008152; F:GO:0004553; F:GO:0030246; F:GO:0016798; F:GO:0016787	P:carbohydrate metabolic process; F:catalytic activity; P:metabolic process; F:hydrolase activity, hydrolyzing O-glycosyl compounds; F:carbohydrate binding; F:hydrolase activity, acting on glycosyl bonds; F:hydrolase activity
C10982.0.DN105434.c0.g1.i1	3	P:GO:0090502; F:GO:0003676; F:GO:0004523	P:RNA phosphodiester bond hydrolysis, endonucleolytic; F:nucleic acid binding; F:RNA-DNA hybrid ribonuclease activity
C10984.0.DN91952.c0.g1.i1	6	P:GO:0055085; C:GO:0016020; C:GO:0016021; F:GO:0046873; C:GO:0005783; P:GO:0030001	P:transmembrane transport; C:membrane; C:integral component of membrane; F:metal ion transmembrane transporter activity; C:endoplasmic reticulum; P:metal ion transport
C11.0.DN119562.c0.g1.i1	2	F:GO:0003676; P:GO:0015074	F:nucleic acid binding; P:DNA integration
C1100.0.DN123293.c0.g1.i1	7	F:GO:0016746; F:GO:0016747; F:GO:0003824; P:GO:0008152; C:GO:0016020; F:GO:0016740; P:GO:0006633	F:transferase activity, transferring acyl groups; F:transferase activity, transferring acyl groups other than amino-acyl groups; F:catalytic activity; P:metabolic process; C:membrane; F:transferase activity; P:fatty acid biosynthetic process
C11007.0.DN52312.c0.g1.i1	2	F:GO:0003676; P:GO:0015074	F:nucleic acid binding; P:DNA integration
C11031.0.DN119440.c0.g1.i1	2	C:GO:0016020; C:GO:0016021	C:membrane; C:integral component of membrane
C1107.0.DN119642.c0.g1.i1	7	F:GO:0005506; F:GO:0046872; F:GO:0016491; F:GO:0016705; P:GO:0055114; F:GO:0004497; F:GO:0020037	F:iron ion binding; F:metal ion binding; F:oxidoreductase activity; F:oxidoreductase activity, acting on paired donors, with incorporation or reduction of molecular oxygen; P:oxidation-reduction process; F:monooxygenase activity; F:heme binding
C11079.0.DN103187.c0.g1.i1	2	F:GO:0003676; P:GO:0015074	F:nucleic acid binding; P:DNA integration
C11092.0.DN100110.c0.g1.i1	2	F:GO:0043531; P:GO:0006952	F:ADP binding; P:defense response
C11116.0.DN17550.c0.g2.i1	6	F:GO:0000166; F:GO:0005524; C:GO:0016020; C:GO:0016021; F:GO:0004672; P:GO:0006468	F:nucleotide binding; F:ATP binding; C:membrane; C:integral component of membrane; F:protein kinase activity; P:protein phosphorylation
C11121.0.DN121134.c0.g1.i1	2	F:GO:0003964; P:GO:0006278	F:RNA-directed DNA polymerase activity; P:RNA-dependent DNA biosynthetic process
C11128.0.DN104441.c0.g1.i1	3	F:GO:0003676; F:GO:0008270; P:GO:0015074	F:nucleic acid binding; F:zinc ion binding; P:DNA integration
C1119.0.DN114267.c0.g1.i1	9	C:GO:0005634; P:GO:0006086; C:GO:0005759; F:GO:0004739; C:GO:0005739; P:GO:0006096; C:GO:0005829; P:GO:0046686; P:GO:0055114	C:nucleus; P:acetyl-CoA biosynthetic process from pyruvate; C:mitochondrial matrix; F:pyruvate dehydrogenase (acetyl-transferring) activity; C:mitochondrion; P:glycolytic process; C:cytosol; P:response to cadmium ion; P:oxidation-reduction process
C11210.0.DN117191.c0.g1.i1	9	F:GO:0005506; F:GO:0046872; F:GO:0016705; F:GO:0016491; C:GO:0016020; C:GO:0016021; P:GO:0055114; F:GO:0004497; F:GO:0020037	F:iron ion binding; F:metal ion binding; F:oxidoreductase activity, acting on paired donors, with incorporation or reduction of molecular oxygen; F:oxidoreductase activity; C:membrane; C:integral component of membrane; P:oxidation-reduction process; F:monooxygenase activity; F:heme binding
C11228.0.DN106883.c0.g1.i1	4	F:GO:0016757; F:GO:0016157; F:GO:0016740; P:GO:0005985	F:transferase activity, transferring glycosyl groups; F:sucrose synthase activity; F:transferase activity; P:sucrose metabolic process
C1124.0.DN113357.c0.g1.i1	4	C:GO:0005747; C:GO:0016021; P:GO:0009853; P:GO:0022900	C:mitochondrial respiratory chain complex I; C:integral component of membrane; P:photorespiration; P:electron transport chain
C11241.0.DN95017.c0.g9.i5	4	P:GO:0009231; F:GO:0008531; P:GO:0016310; F:GO:0016787	P:riboflavin biosynthetic process; F:riboflavin kinase activity; P:phosphorylation; F:hydrolase activity
C11395.0.DN120862.c0.g1.i1	1	F:GO:0043531	F:ADP binding
C11480.0.DN14001.c0.g1.i1	6	F:GO:0003677; C:GO:0005634; P:GO:0006351; C:GO:0016020; C:GO:0016021; P:GO:0006355	F:DNA binding; C:nucleus; P:transcription, DNA-templated; C:membrane; C:integral component of membrane; P:regulation of transcription, DNA-templated
C11492.0.Ctg.11982	1	C:GO:0016021	C:integral component of membrane
C11494.0.DN116966.c0.g1.i1	5	F:GO:0000166; F:GO:0005524; F:GO:0004672; F:GO:0004674; P:GO:0006468	F:nucleotide binding; F:ATP binding; F:protein kinase activity; F:protein serine/threonine kinase activity; P:protein phosphorylation
C11554.0.DN112637.c0.g1.i1	2	C:GO:0016020; C:GO:0016021	C:membrane; C:integral component of membrane
C11556.0.Ctg.48243	2	F:GO:0003676; F:GO:0008270	F:nucleic acid binding; F:zinc ion binding
C11572.0.DN16838.c0.g2.i1	3	P:GO:0055085; C:GO:0016020; C:GO:0016021	P:transmembrane transport; C:membrane; C:integral component of membrane
C11604.0.Ctg.23503	10	F:GO:0000166; F:GO:0000287; F:GO:0005524; P:GO:0045332; F:GO:0046872; C:GO:0016020; C:GO:0016021; P:GO:0015914; F:GO:0004012; F:GO:0016787	F:nucleotide binding; F:magnesium ion binding; F:ATP binding; P:phospholipid translocation; F:metal ion binding; C:membrane; C:integral component of membrane; P:phospholipid transport; F:phospholipid-translocating ATPase activity; F:hydrolase activity
C11620.0.DN99911.c0.g1.i1	2	C:GO:0016020; C:GO:0016021	C:membrane; C:integral component of membrane
C1166.0.DN121347.c0.g1.i1	4	F:GO:0000166; F:GO:0005524; F:GO:0043531; P:GO:0006952	F:nucleotide binding; F:ATP binding; F:ADP binding; P:defense response
C11681.0.DN98712.c0.g1.i1	6	F:GO:0000166; F:GO:0005524; F:GO:0003777; P:GO:0007018; F:GO:0008017; C:GO:0005874	F:nucleotide binding; F:ATP binding; F:microtubule motor activity; P:microtubule-based movement; F:microtubule binding; C:microtubule
C11707.0.DN94915.c2.g1.i1	2	F:GO:0003676; P:GO:0015074	F:nucleic acid binding; P:DNA integration
C11720.0.Ctg.37928	3	P:GO:0090502; F:GO:0003676; F:GO:0004523	P:RNA phosphodiester bond hydrolysis, endonucleolytic; F:nucleic acid binding; F:RNA-DNA hybrid ribonuclease activity
C11733.0.DN89395.c0.g1.i1	8	C:GO:0005634; F:GO:0003700; P:GO:0006351; P:GO:0048366; P:GO:0006355; P:GO:0008356; F:GO:0043565; P:GO:0009956	C:nucleus; F:transcription factor activity, sequence-specific DNA binding; P:transcription, DNA-templated; P:leaf development; P:regulation of transcription, DNA-templated; P:asymmetric cell division; F:sequence-specific DNA binding; P:radial pattern formation
C11810.0.DN112434.c0.g1.i1	2	F:GO:0003676; P:GO:0015074	F:nucleic acid binding; P:DNA integration
C11812.0.DN119531.c0.g1.i1	5	F:GO:0000166; F:GO:0016887; C:GO:0005634; F:GO:0005524; P:GO:0000027	F:nucleotide binding; F:ATPase activity; C:nucleus; F:ATP binding; P:ribosomal large subunit assembly
C11842.0.DN96482.c0.g1.i1	2	F:GO:0003964; P:GO:0006278	F:RNA-directed DNA polymerase activity; P:RNA-dependent DNA biosynthetic process
C11885.0.DN97200.c0.g1.i1	1	F:GO:0046872	F:metal ion binding
C1189.0.DN98829.c0.g1.i1	9	P:GO:0015995; C:GO:0009507; C:GO:0005737; C:GO:0031969; C:GO:0009941; C:GO:0009534; F:GO:0046406; C:GO:0009535; P:GO:0032259	P:chlorophyll biosynthetic process; C:chloroplast; C:cytoplasm; C:chloroplast membrane; C:chloroplast envelope; C:chloroplast thylakoid; F:magnesium protoporphyrin IX methyltransferase activity; C:chloroplast thylakoid membrane; P:methylation
C11893.0.DN117661.c0.g1.i1	5	P:GO:0008152; C:GO:0005829; P:GO:0006099; F:GO:0051539; F:GO:0003994	P:metabolic process; C:cytosol; P:tricarboxylic acid cycle; F:4 iron, 4 sulfur cluster binding; F:aconitate hydratase activity
C1190.0.DN107561.c0.g1.i1	6	F:GO:0000166; F:GO:0016887; F:GO:0005524; C:GO:0016020; C:GO:0016021; P:GO:0006810	F:nucleotide binding; F:ATPase activity; F:ATP binding; C:membrane; C:integral component of membrane; P:transport
C11920.0.DN119157.c0.g1.i1	4	C:GO:0016020; C:GO:0016021; F:GO:0008168; P:GO:0032259	C:membrane; C:integral component of membrane; F:methyltransferase activity; P:methylation
C11970.0.DN36907.c0.g1.i1	5	C:GO:0005634; F:GO:0005524; P:GO:0006351; P:GO:0006355; P:GO:0032502	C:nucleus; F:ATP binding; P:transcription, DNA-templated; P:regulation of transcription, DNA-templated; P:developmental process
C1198.0.DN123548.c0.g1.i1	4	C:GO:0005789; F:GO:0016758; C:GO:0016020; C:GO:0016021	C:endoplasmic reticulum membrane; F:transferase activity, transferring hexosyl groups; C:membrane; C:integral component of membrane
C120.0.DN105232.c0.g1.i1	2	F:GO:0003824; P:GO:0008152	F:catalytic activity; P:metabolic process
C1202.0.DN107992.c0.g1.i1	6	F:GO:0003677; C:GO:0005634; F:GO:0003700; P:GO:0006351; P:GO:0006355; F:GO:0046983	F:DNA binding; C:nucleus; F:transcription factor activity, sequence-specific DNA binding; P:transcription, DNA-templated; P:regulation of transcription, DNA-templated; F:protein dimerization activity
C12080.0.DN99593.c0.g1.i1	2	F:GO:0003676; P:GO:0015074	F:nucleic acid binding; P:DNA integration
C12093.0.DN101474.c0.g1.i1	7	F:GO:0005524; F:GO:0004672; P:GO:0016310; P:GO:0006468; F:GO:0016301; P:GO:0006950; F:GO:0016787	F:ATP binding; F:protein kinase activity; P:phosphorylation; P:protein phosphorylation; F:kinase activity; P:response to stress; F:hydrolase activity
C12094.0.Ctg.40471	3	F:GO:0003676; F:GO:0008270; P:GO:0015074	F:nucleic acid binding; F:zinc ion binding; P:DNA integration
C12102.0.DN5723.c0.g1.i1	2	C:GO:0016020; C:GO:0016021	C:membrane; C:integral component of membrane
C1211.0.Ctg.19491	2	P:GO:0016310; F:GO:0016301	P:phosphorylation; F:kinase activity
C12122.0.DN92805.c4.g2.i5	4	F:GO:0004721; F:GO:0046872; P:GO:0006470; F:GO:0016787	F:phosphoprotein phosphatase activity; F:metal ion binding; P:protein dephosphorylation; F:hydrolase activity
C12136.0.DN97482.c0.g1.i1	3	F:GO:0005524; F:GO:0004672; P:GO:0006468	F:ATP binding; F:protein kinase activity; P:protein phosphorylation
C12137.0.DN120498.c0.g1.i1	5	F:GO:0003676; C:GO:0005634; F:GO:0004190; P:GO:0006508; P:GO:0015074	F:nucleic acid binding; C:nucleus; F:aspartic-type endopeptidase activity; P:proteolysis; P:DNA integration
C1214.0.DN102579.c0.g1.i1	6	C:GO:0005789; F:GO:0046872; C:GO:0016021; P:GO:0055114; P:GO:0042742; F:GO:0020037	C:endoplasmic reticulum membrane; F:metal ion binding; C:integral component of membrane; P:oxidation-reduction process; P:defense response to bacterium; F:heme binding
C1217.0.DN13988.c0.g1.i1	1	F:GO:0003676	F:nucleic acid binding
C12172.0.DN37691.c0.g1.i1	3	P:GO:0048573; F:GO:0008429; P:GO:0009909	P:photoperiodism, flowering; F:phosphatidylethanolamine binding; P:regulation of flower development
C12178.0.DN115103.c0.g1.i1	3	F:GO:0005524; P:GO:0015992; P:GO:0046034	F:ATP binding; P:proton transport; P:ATP metabolic process
C12188.0.DN106540.c0.g1.i1	4	F:GO:0003676; F:GO:0008270; F:GO:0046872; P:GO:0015074	F:nucleic acid binding; F:zinc ion binding; F:metal ion binding; P:DNA integration
C12191.0.DN17729.c0.g1.i1	4	F:GO:0003735; C:GO:0005840; C:GO:0005622; P:GO:0006412	F:structural constituent of ribosome; C:ribosome; C:intracellular; P:translation
C12196.0.DN105306.c0.g1.i1	1	F:GO:0008270	F:zinc ion binding
C12211.0.DN13603.c0.g2.i1	7	F:GO:0005506; F:GO:0016705; F:GO:0016491; F:GO:0046872; P:GO:0055114; F:GO:0004497; F:GO:0020037	F:iron ion binding; F:oxidoreductase activity, acting on paired donors, with incorporation or reduction of molecular oxygen; F:oxidoreductase activity; F:metal ion binding; P:oxidation-reduction process; F:monooxygenase activity; F:heme binding
C12224.0.DN52016.c0.g2.i1	1	F:GO:0005516	F:calmodulin binding
C12249.0.DN90064.c0.g1.i1	6	F:GO:0003676; F:GO:0003964; F:GO:0004190; F:GO:0003723; P:GO:0006508; P:GO:0006278	F:nucleic acid binding; F:RNA-directed DNA polymerase activity; F:aspartic-type endopeptidase activity; F:RNA binding; P:proteolysis; P:RNA-dependent DNA biosynthetic process
C1225.0.DN106654.c0.g1.i1	3	P:GO:0008150; C:GO:0005575; F:GO:0003674	P:biological_process; C:cellular_component; F:molecular_function
C1232.0.DN36287.c0.g2.i1	3	F:GO:0005525; F:GO:0000166; F:GO:0003924	F:GTP binding; F:nucleotide binding; F:GTPase activity
C12357.0.DN6249.c0.g1.i1	7	F:GO:0005506; F:GO:0016491; F:GO:0016705; F:GO:0046872; P:GO:0055114; F:GO:0004497; F:GO:0020037	F:iron ion binding; F:oxidoreductase activity; F:oxidoreductase activity, acting on paired donors, with incorporation or reduction of molecular oxygen; F:metal ion binding; P:oxidation-reduction process; F:monooxygenase activity; F:heme binding
C12361.0.DN86592.c2.g1.i1	1	C:GO:0016020	C:membrane
C12379.0.DN13540.c0.g1.i1	8	P:GO:0006879; C:GO:0005623; F:GO:0008199; F:GO:0046872; F:GO:0016491; P:GO:0006826; P:GO:0055114; F:GO:0004322	P:cellular iron ion homeostasis; C:cell; F:ferric iron binding; F:metal ion binding; F:oxidoreductase activity; P:iron ion transport; P:oxidation-reduction process; F:ferroxidase activity
C12379.1.DN13540.c0.g2.i1	8	P:GO:0006879; C:GO:0005623; F:GO:0008199; F:GO:0046872; F:GO:0016491; P:GO:0006826; P:GO:0055114; F:GO:0004322	P:cellular iron ion homeostasis; C:cell; F:ferric iron binding; F:metal ion binding; F:oxidoreductase activity; P:iron ion transport; P:oxidation-reduction process; F:ferroxidase activity
C12385.0.DN102160.c0.g1.i1	3	F:GO:0005524; P:GO:0006556; F:GO:0004478	F:ATP binding; P:S-adenosylmethionine biosynthetic process; F:methionine adenosyltransferase activity
C12390.0.DN122298.c0.g1.i1	5	C:GO:0005623; F:GO:0015035; F:GO:0009055; P:GO:0045454; P:GO:0055114	C:cell; F:protein disulfide oxidoreductase activity; F:electron carrier activity; P:cell redox homeostasis; P:oxidation-reduction process
C12408.0.DN105330.c0.g1.i1	6	C:GO:0009507; F:GO:0003735; C:GO:0005840; F:GO:0019843; P:GO:0000027; P:GO:0006412	C:chloroplast; F:structural constituent of ribosome; C:ribosome; F:rRNA binding; P:ribosomal large subunit assembly; P:translation
C1241.0.DN113313.c0.g1.i1	3	P:GO:0008150; C:GO:0005634; F:GO:0003674	P:biological_process; C:nucleus; F:molecular_function
C12413.0.DN116939.c0.g1.i1	14	F:GO:0004672; F:GO:0004674; P:GO:0006468; P:GO:0006952; C:GO:0005886; F:GO:0000166; F:GO:0005524; C:GO:0009506; P:GO:0048544; C:GO:0016020; C:GO:0016021; P:GO:0016310; F:GO:0016740; F:GO:0016301	F:protein kinase activity; F:protein serine/threonine kinase activity; P:protein phosphorylation; P:defense response; C:plasma membrane; F:nucleotide binding; F:ATP binding; C:plasmodesma; P:recognition of pollen; C:membrane; C:integral component of membrane; P:phosphorylation; F:transferase activity; F:kinase activity
C12420.0.Ctg.46994	4	F:GO:0003964; F:GO:0003723; F:GO:0016151; P:GO:0006278	F:RNA-directed DNA polymerase activity; F:RNA binding; F:nickel cation binding; P:RNA-dependent DNA biosynthetic process
C12432.0.DN105057.c0.g1.i1	2	P:GO:0006508; F:GO:0004252	P:proteolysis; F:serine-type endopeptidase activity
C12450.0.DN98956.c0.g1.i1	4	F:GO:0004149; F:GO:0016746; P:GO:0008152; F:GO:0016740	F:dihydrolipoyllysine-residue succinyltransferase activity; F:transferase activity, transferring acyl groups; P:metabolic process; F:transferase activity
C12451.0.DN102783.c0.g1.i1	2	P:GO:0042254; C:GO:0005840	P:ribosome biogenesis; C:ribosome
C1248.0.DN99806.c0.g1.i1	2	P:GO:0006807; F:GO:0004356	P:nitrogen compound metabolic process; F:glutamate-ammonia ligase activity
C12503.0.DN109586.c0.g1.i1	3	F:GO:0005525; P:GO:0007264; C:GO:0005622	F:GTP binding; P:small GTPase mediated signal transduction; C:intracellular
C12504.0.DN103285.c0.g1.i1	2	C:GO:0044425; P:GO:0006810	C:membrane part; P:transport
C12506.100074.DN69745.c0.g1.i1	2	F:GO:0043531; P:GO:0006952	F:ADP binding; P:defense response
C12506.100133.DN90941.c2.g2.i1	2	C:GO:0016020; C:GO:0016021	C:membrane; C:integral component of membrane
C12506.100406.DN90322.c1.g1.i5	1	F:GO:0003824	F:catalytic activity
C12506.100944.DN68678.c0.g2.i1	5	C:GO:0045273; C:GO:0005634; C:GO:0005749; C:GO:0005739; P:GO:0009735	C:respiratory chain complex II; C:nucleus; C:mitochondrial respiratory chain complex II, succinate dehydrogenase complex (ubiquinone); C:mitochondrion; P:response to cytokinin
C12506.100992.DN28280.c0.g2.i1	2	F:GO:0003964; P:GO:0006278	F:RNA-directed DNA polymerase activity; P:RNA-dependent DNA biosynthetic process
C12506.101082.DN90727.c1.g2.i1	6	F:GO:0016757; C:GO:0009507; P:GO:0019252; C:GO:0009501; F:GO:0004373; F:GO:0016740	F:transferase activity, transferring glycosyl groups; C:chloroplast; P:starch biosynthetic process; C:amyloplast; F:glycogen (starch) synthase activity; F:transferase activity
C12506.101124.DN29051.c0.g1.i1	2	F:GO:0003964; P:GO:0006278	F:RNA-directed DNA polymerase activity; P:RNA-dependent DNA biosynthetic process
C12506.101425.DN106427.c0.g1.i1	10	F:GO:0000166; F:GO:0005524; C:GO:0016020; C:GO:0016021; F:GO:0004672; P:GO:0016310; F:GO:0016740; F:GO:0004674; P:GO:0006468; F:GO:0016301	F:nucleotide binding; F:ATP binding; C:membrane; C:integral component of membrane; F:protein kinase activity; P:phosphorylation; F:transferase activity; F:protein serine/threonine kinase activity; P:protein phosphorylation; F:kinase activity
C12506.101443.DN109983.c0.g1.i1	10	C:GO:0009507; F:GO:0048038; F:GO:0016491; C:GO:0016020; C:GO:0016021; F:GO:0008137; P:GO:0055114; P:GO:0042773; C:GO:0009536; F:GO:0016655	C:chloroplast; F:quinone binding; F:oxidoreductase activity; C:membrane; C:integral component of membrane; F:NADH dehydrogenase (ubiquinone) activity; P:oxidation-reduction process; P:ATP synthesis coupled electron transport; C:plastid; F:oxidoreductase activity, acting on NAD(P)H, quinone or similar compound as acceptor
C12506.101547.DN88126.c1.g3.i1	2	F:GO:0003676; P:GO:0015074	F:nucleic acid binding; P:DNA integration
C12506.101571.DN95696.c1.g2.i1	4	F:GO:0000166; F:GO:0005524; F:GO:0004672; P:GO:0006468	F:nucleotide binding; F:ATP binding; F:protein kinase activity; P:protein phosphorylation
C12506.101634.DN75689.c0.g2.i2	6	P:GO:0009737; P:GO:0009651; C:GO:0005739; F:GO:0003690; P:GO:0006355; P:GO:0009658	P:response to abscisic acid; P:response to salt stress; C:mitochondrion; F:double-stranded DNA binding; P:regulation of transcription, DNA-templated; P:chloroplast organization
C12506.102017.DN69308.c1.g1.i1	2	F:GO:0003964; P:GO:0006278	F:RNA-directed DNA polymerase activity; P:RNA-dependent DNA biosynthetic process
C12506.10221.DN109702.c0.g1.i1	2	C:GO:0016020; C:GO:0016021	C:membrane; C:integral component of membrane
C12506.102317.DN9382.c0.g2.i1	2	F:GO:0003964; P:GO:0006278	F:RNA-directed DNA polymerase activity; P:RNA-dependent DNA biosynthetic process
C12506.102437.DN28668.c0.g1.i1	1	F:GO:0008270	F:zinc ion binding
C12506.10284.DN36423.c0.g1.i1	3	F:GO:0005524; F:GO:0004672; P:GO:0006468	F:ATP binding; F:protein kinase activity; P:protein phosphorylation
C12506.102851.DN76403.c0.g1.i2	4	F:GO:0005524; F:GO:0004672; P:GO:0006468; P:GO:0006950	F:ATP binding; F:protein kinase activity; P:protein phosphorylation; P:response to stress
C12506.103031.DN111180.c0.g1.i1	2	F:GO:0003677; C:GO:0005634	F:DNA binding; C:nucleus
C12506.103098.DN2212.c0.g1.i1	4	P:GO:0090502; F:GO:0003676; F:GO:0004523; P:GO:0015074	P:RNA phosphodiester bond hydrolysis, endonucleolytic; F:nucleic acid binding; F:RNA-DNA hybrid ribonuclease activity; P:DNA integration
C12506.103151.DN16382.c0.g1.i1	4	F:GO:0046872; F:GO:0009055; P:GO:0022900; F:GO:0051537	F:metal ion binding; F:electron carrier activity; P:electron transport chain; F:2 iron, 2 sulfur cluster binding
C12506.103343.DN84296.c0.g1.i1	5	F:GO:0008270; F:GO:0046872; F:GO:0008168; F:GO:0016740; P:GO:0032259	F:zinc ion binding; F:metal ion binding; F:methyltransferase activity; F:transferase activity; P:methylation
C12506.103456.DN92145.c2.g7.i1	4	P:GO:0055085; C:GO:0016020; C:GO:0016021; F:GO:0005215	P:transmembrane transport; C:membrane; C:integral component of membrane; F:transporter activity
C12506.10347.DN47109.c0.g1.i1	2	F:GO:0003824; F:GO:0004553	F:catalytic activity; F:hydrolase activity, hydrolyzing O-glycosyl compounds
C12506.103481.DN36659.c0.g2.i1	2	F:GO:0003964; P:GO:0006278	F:RNA-directed DNA polymerase activity; P:RNA-dependent DNA biosynthetic process
C12506.103524.DN26485.c0.g1.i2	2	P:GO:0055085; C:GO:0016021	P:transmembrane transport; C:integral component of membrane
C12506.103549.DN104655.c0.g1.i1	9	C:GO:0000220; P:GO:0006811; P:GO:0015992; P:GO:0015991; F:GO:0015078; C:GO:0016020; C:GO:0016021; C:GO:0033179; P:GO:0006810	C:vacuolar proton-transporting V-type ATPase, V0 domain; P:ion transport; P:proton transport; P:ATP hydrolysis coupled proton transport; F:hydrogen ion transmembrane transporter activity; C:membrane; C:integral component of membrane; C:proton-transporting V-type ATPase, V0 domain; P:transport
C12506.103614.DN93510.c2.g9.i1	5	F:GO:0008948; F:GO:0051287; F:GO:0004471; P:GO:0055114; F:GO:0004473	F:oxaloacetate decarboxylase activity; F:NAD binding; F:malate dehydrogenase (decarboxylating) (NAD+) activity; P:oxidation-reduction process; F:malate dehydrogenase (decarboxylating) (NADP+) activity
C12506.10380.DN74348.c0.g2.i2	1	F:GO:0046983	F:protein dimerization activity
C12506.103980.DN82462.c8.g1.i1	2	F:GO:0003964; P:GO:0006278	F:RNA-directed DNA polymerase activity; P:RNA-dependent DNA biosynthetic process
C12506.10448.DN28589.c0.g1.i3	1	F:GO:0008270	F:zinc ion binding
C12506.104506.DN34112.c0.g2.i1	2	F:GO:0003676; P:GO:0015074	F:nucleic acid binding; P:DNA integration
C12506.104631.DN82391.c3.g4.i1	3	P:GO:0090305; F:GO:0004527; F:GO:0004519	P:nucleic acid phosphodiester bond hydrolysis; F:exonuclease activity; F:endonuclease activity
C12506.104713.DN92108.c1.g4.i3	3	F:GO:0003755; P:GO:0000413; P:GO:0006457	F:peptidyl-prolyl cis-trans isomerase activity; P:protein peptidyl-prolyl isomerization; P:protein folding
C12506.10477.DN33006.c0.g1.i1	3	C:GO:0016020; C:GO:0016021; F:GO:0016787	C:membrane; C:integral component of membrane; F:hydrolase activity
C12506.10478.DN33006.c0.g2.i1	1	F:GO:0016787	F:hydrolase activity
C12506.105287.Ctg.37562	2	C:GO:0016020; C:GO:0016021	C:membrane; C:integral component of membrane
C12506.10529.DN5021.c0.g1.i1	3	F:GO:0008171; F:GO:0008168; P:GO:0032259	F:O-methyltransferase activity; F:methyltransferase activity; P:methylation
C12506.105685.DN114700.c0.g1.i1	4	P:GO:0045490; F:GO:0046872; F:GO:0030570; F:GO:0016829	P:pectin catabolic process; F:metal ion binding; F:pectate lyase activity; F:lyase activity
C12506.10570.DN89208.c2.g1.i1	3	F:GO:0003677; F:GO:0003964; P:GO:0006278	F:DNA binding; F:RNA-directed DNA polymerase activity; P:RNA-dependent DNA biosynthetic process
C12506.105851.DN75930.c0.g2.i1	3	P:GO:0006415; C:GO:0005737; F:GO:0016149	P:translational termination; C:cytoplasm; F:translation release factor activity, codon specific
C12506.105902.DN93529.c1.g2.i1	2	F:GO:0008168; P:GO:0032259	F:methyltransferase activity; P:methylation
C12506.105993.DN117073.c0.g1.i1	4	F:GO:0008270; F:GO:0046872; F:GO:0016491; P:GO:0055114	F:zinc ion binding; F:metal ion binding; F:oxidoreductase activity; P:oxidation-reduction process
C12506.106313.DN82462.c1.g1.i1	2	F:GO:0043531; P:GO:0006952	F:ADP binding; P:defense response
C12506.106440.DN43329.c1.g1.i1	3	F:GO:0003677; F:GO:0003964; P:GO:0006278	F:DNA binding; F:RNA-directed DNA polymerase activity; P:RNA-dependent DNA biosynthetic process
C12506.106445.DN115720.c0.g1.i1	3	C:GO:0005739; F:GO:0003690; P:GO:0006355	C:mitochondrion; F:double-stranded DNA binding; P:regulation of transcription, DNA-templated
C12506.10649.Ctg.48272	4	F:GO:0003676; F:GO:0004190; P:GO:0006508; P:GO:0015074	F:nucleic acid binding; F:aspartic-type endopeptidase activity; P:proteolysis; P:DNA integration
C12506.106605.DN89423.c1.g2.i1	2	C:GO:0016020; P:GO:0006810	C:membrane; P:transport
C12506.106605.DN89423.c1.g3.i1	2	C:GO:0016021; P:GO:0006810	C:integral component of membrane; P:transport
C12506.106953.DN57894.c0.g1.i1	4	C:GO:0005634; F:GO:0003677; P:GO:0006351; P:GO:0006355	C:nucleus; F:DNA binding; P:transcription, DNA-templated; P:regulation of transcription, DNA-templated
C12506.10716.Ctg.37853	2	F:GO:0003964; P:GO:0006278	F:RNA-directed DNA polymerase activity; P:RNA-dependent DNA biosynthetic process
C12506.107309.DN92359.c0.g2.i10	9	F:GO:0005524; F:GO:0031625; C:GO:0009506; P:GO:0048544; P:GO:0045087; F:GO:0004672; F:GO:0004674; P:GO:0006468; C:GO:0005886	F:ATP binding; F:ubiquitin protein ligase binding; C:plasmodesma; P:recognition of pollen; P:innate immune response; F:protein kinase activity; F:protein serine/threonine kinase activity; P:protein phosphorylation; C:plasma membrane
C12506.10757.DN101667.c0.g1.i1	3	F:GO:0004013; P:GO:0006730; F:GO:0016787	F:adenosylhomocysteinase activity; P:one-carbon metabolic process; F:hydrolase activity
C12506.107637.DN87039.c0.g2.i6	10	F:GO:0005216; P:GO:0006811; P:GO:1903959; P:GO:0055085; P:GO:0034220; C:GO:0016020; C:GO:0016021; P:GO:0006821; P:GO:0006810; F:GO:0005247	F:ion channel activity; P:ion transport; P:regulation of anion transmembrane transport; P:transmembrane transport; P:ion transmembrane transport; C:membrane; C:integral component of membrane; P:chloride transport; P:transport; F:voltage-gated chloride channel activity
C12506.10780.DN74689.c0.g2.i1	1	P:GO:0006355	P:regulation of transcription, DNA-templated
C12506.10796.DN30646.c0.g1.i1	2	F:GO:0003964; P:GO:0006278	F:RNA-directed DNA polymerase activity; P:RNA-dependent DNA biosynthetic process
C12506.10799.DN39541.c0.g1.i1	3	F:GO:0003700; P:GO:0006355; F:GO:0043565	F:transcription factor activity, sequence-specific DNA binding; P:regulation of transcription, DNA-templated; F:sequence-specific DNA binding
C12506.1080.Ctg.9258	5	C:GO:0009507; F:GO:0008270; F:GO:0003824; F:GO:0008251; P:GO:0002100	C:chloroplast; F:zinc ion binding; F:catalytic activity; F:tRNA-specific adenosine deaminase activity; P:tRNA wobble adenosine to inosine editing
C12506.10820.DN89043.c0.g1.i1	9	P:GO:0018108; F:GO:0005524; F:GO:0004715; C:GO:0016020; C:GO:0016021; F:GO:0004672; F:GO:0016740; F:GO:0004674; P:GO:0006468	P:peptidyl-tyrosine phosphorylation; F:ATP binding; F:non-membrane spanning protein tyrosine kinase activity; C:membrane; C:integral component of membrane; F:protein kinase activity; F:transferase activity; F:protein serine/threonine kinase activity; P:protein phosphorylation
C12506.10953.DN33833.c1.g2.i1	8	C:GO:0005789; P:GO:0006506; F:GO:0003824; P:GO:0008152; C:GO:0016020; C:GO:0016021; C:GO:0005783; F:GO:0016740	C:endoplasmic reticulum membrane; P:GPI anchor biosynthetic process; F:catalytic activity; P:metabolic process; C:membrane; C:integral component of membrane; C:endoplasmic reticulum; F:transferase activity
C12506.11298.DN14253.c0.g1.i1	2	F:GO:0043531; P:GO:0006952	F:ADP binding; P:defense response
C12506.1130.Ctg.11796	6	P:GO:0006813; P:GO:0006811; P:GO:0071805; F:GO:0015079; C:GO:0016020; C:GO:0016021	P:potassium ion transport; P:ion transport; P:potassium ion transmembrane transport; F:potassium ion transmembrane transporter activity; C:membrane; C:integral component of membrane
C12506.11412.DN64065.c0.g1.i1	2	C:GO:0016020; C:GO:0016021	C:membrane; C:integral component of membrane
C12506.11459.DN87037.c0.g2.i1	7	F:GO:0030170; F:GO:0008265; F:GO:0003824; F:GO:0030151; F:GO:0016829; F:GO:0016740; P:GO:0006777	F:pyridoxal phosphate binding; F:Mo-molybdopterin cofactor sulfurase activity; F:catalytic activity; F:molybdenum ion binding; F:lyase activity; F:transferase activity; P:Mo-molybdopterin cofactor biosynthetic process
C12506.1165.DN3688.c0.g1.i1	7	P:GO:0006508; C:GO:0016020; C:GO:0016021; F:GO:0008236; F:GO:0004252; F:GO:0008233; F:GO:0016787	P:proteolysis; C:membrane; C:integral component of membrane; F:serine-type peptidase activity; F:serine-type endopeptidase activity; F:peptidase activity; F:hydrolase activity
C12506.11737.Ctg.47466	6	F:GO:0003676; F:GO:0008270; F:GO:0097027; F:GO:0046872; P:GO:0050790; F:GO:0010997	F:nucleic acid binding; F:zinc ion binding; F:ubiquitin-protein transferase activator activity; F:metal ion binding; P:regulation of catalytic activity; F:anaphase-promoting complex binding
C12506.11836.DN91904.c6.g1.i1	3	F:GO:0004190; P:GO:0030163; P:GO:0006508	F:aspartic-type endopeptidase activity; P:protein catabolic process; P:proteolysis
C12506.11869.DN82431.c0.g2.i1	2	F:GO:0003676; P:GO:0015074	F:nucleic acid binding; P:DNA integration
C12506.11996.DN82075.c0.g4.i1	7	F:GO:0016668; C:GO:0005623; F:GO:0050660; F:GO:0016491; P:GO:0045454; P:GO:0055114; F:GO:0004148	F:oxidoreductase activity, acting on a sulfur group of donors, NAD(P) as acceptor; C:cell; F:flavin adenine dinucleotide binding; F:oxidoreductase activity; P:cell redox homeostasis; P:oxidation-reduction process; F:dihydrolipoyl dehydrogenase activity
C12506.12077.DN60229.c0.g1.i1	2	F:GO:0008568; F:GO:0016787	F:microtubule-severing ATPase activity; F:hydrolase activity
C12506.12196.DN59808.c1.g2.i1	5	F:GO:0000166; F:GO:0003676; F:GO:0005524; F:GO:0004672; P:GO:0006468	F:nucleotide binding; F:nucleic acid binding; F:ATP binding; F:protein kinase activity; P:protein phosphorylation
C12506.12311.DN103805.c0.g1.i1	2	P:GO:0007165; F:GO:0043531	P:signal transduction; F:ADP binding
C12506.12417.DN91507.c0.g3.i6	2	C:GO:0016020; C:GO:0016021	C:membrane; C:integral component of membrane
C12506.12521.DN91335.c0.g7.i1	2	F:GO:0016758; P:GO:0008152	F:transferase activity, transferring hexosyl groups; P:metabolic process
C12506.12703.DN93607.c3.g1.i1	2	C:GO:0016020; C:GO:0016021	C:membrane; C:integral component of membrane
C12506.12747.DN76484.c0.g3.i1	2	P:GO:0016310; F:GO:0016301	P:phosphorylation; F:kinase activity
C12506.12907.DN94439.c0.g1.i1	2	F:GO:0003964; P:GO:0006278	F:RNA-directed DNA polymerase activity; P:RNA-dependent DNA biosynthetic process
C12506.12912.DN3754.c0.g1.i1	2	P:GO:0046856; F:GO:0016787	P:phosphatidylinositol dephosphorylation; F:hydrolase activity
C12506.12964.Ctg.24359	5	P:GO:0008150; C:GO:0009506; C:GO:0005618; C:GO:0009505; F:GO:0003674	P:biological_process; C:plasmodesma; C:cell wall; C:plant-type cell wall; F:molecular_function
C12506.12974.DN29444.c0.g2.i1	10	F:GO:0000166; F:GO:0005524; C:GO:0016020; C:GO:0016021; F:GO:0004672; P:GO:0016310; F:GO:0016740; F:GO:0004674; P:GO:0006468; F:GO:0016301	F:nucleotide binding; F:ATP binding; C:membrane; C:integral component of membrane; F:protein kinase activity; P:phosphorylation; F:transferase activity; F:protein serine/threonine kinase activity; P:protein phosphorylation; F:kinase activity
C12506.1300.DN97415.c0.g1.i1	5	P:GO:0006508; F:GO:0004252; F:GO:0008236; F:GO:0008233; F:GO:0016787	P:proteolysis; F:serine-type endopeptidase activity; F:serine-type peptidase activity; F:peptidase activity; F:hydrolase activity
C12506.1309.Ctg.17759	2	F:GO:0003676; F:GO:0046872	F:nucleic acid binding; F:metal ion binding
C12506.13157.Ctg.12188	3	F:GO:0003676; F:GO:0008270; F:GO:0046872	F:nucleic acid binding; F:zinc ion binding; F:metal ion binding
C12506.13280.DN119009.c0.g1.i1	4	C:GO:0016020; C:GO:0016021; P:GO:0006810; F:GO:0005215	C:membrane; C:integral component of membrane; P:transport; F:transporter activity
C12506.1341.DN66530.c0.g1.i1	2	F:GO:0000166; F:GO:0005524	F:nucleotide binding; F:ATP binding
C12506.13426.DN54316.c0.g1.i1	1	F:GO:0046872	F:metal ion binding
C12506.13469.Ctg.33103	6	C:GO:0005634; F:GO:0003700; P:GO:2000032; P:GO:0006351; P:GO:0006355; F:GO:0043565	C:nucleus; F:transcription factor activity, sequence-specific DNA binding; P:regulation of secondary shoot formation; P:transcription, DNA-templated; P:regulation of transcription, DNA-templated; F:sequence-specific DNA binding
C12506.13556.DN95186.c1.g1.i1	2	F:GO:0003676; P:GO:0015074	F:nucleic acid binding; P:DNA integration
C12506.13643.Ctg.48113	4	F:GO:0003824; F:GO:0008168; F:GO:0016740; P:GO:0032259	F:catalytic activity; F:methyltransferase activity; F:transferase activity; P:methylation
C12506.13664.DN24285.c0.g1.i1	4	F:GO:0005524; F:GO:0004672; F:GO:0043531; P:GO:0006468	F:ATP binding; F:protein kinase activity; F:ADP binding; P:protein phosphorylation
C12506.13746.Ctg.28369	4	F:GO:0005507; F:GO:0016491; P:GO:0055114; F:GO:0008447	F:copper ion binding; F:oxidoreductase activity; P:oxidation-reduction process; F:L-ascorbate oxidase activity
C12506.13761.DN91317.c1.g1.i1	2	F:GO:0003964; P:GO:0006278	F:RNA-directed DNA polymerase activity; P:RNA-dependent DNA biosynthetic process
C12506.13848.DN88654.c1.g1.i2	2	F:GO:0003964; P:GO:0006278	F:RNA-directed DNA polymerase activity; P:RNA-dependent DNA biosynthetic process
C12506.14006.DN9000.c0.g2.i1	7	F:GO:0000166; F:GO:0005524; F:GO:0046872; F:GO:0016740; P:GO:0006556; P:GO:0006730; F:GO:0004478	F:nucleotide binding; F:ATP binding; F:metal ion binding; F:transferase activity; P:S-adenosylmethionine biosynthetic process; P:one-carbon metabolic process; F:methionine adenosyltransferase activity
C12506.14196.Ctg.11819	1	F:GO:0005488	F:binding
C12506.14217.DN88581.c1.g2.i1	2	F:GO:0016758; P:GO:0008152	F:transferase activity, transferring hexosyl groups; P:metabolic process
C12506.14219.Ctg.7796	3	P:GO:0006281; F:GO:0003824; F:GO:0051539	P:DNA repair; F:catalytic activity; F:4 iron, 4 sulfur cluster binding
C12506.14235.DN95880.c5.g4.i1	9	F:GO:0005524; F:GO:0016491; C:GO:0016020; C:GO:0016021; P:GO:0055114; F:GO:0004672; P:GO:0016310; P:GO:0006468; F:GO:0016301	F:ATP binding; F:oxidoreductase activity; C:membrane; C:integral component of membrane; P:oxidation-reduction process; F:protein kinase activity; P:phosphorylation; P:protein phosphorylation; F:kinase activity
C12506.14245.DN53659.c0.g2.i1	13	F:GO:0016876; F:GO:0008270; P:GO:0043039; F:GO:0000166; F:GO:0003676; F:GO:0005524; F:GO:0004812; C:GO:0005737; F:GO:0004813; P:GO:0006419; C:GO:0005739; P:GO:0070143; F:GO:0016874	F:ligase activity, forming aminoacyl-tRNA and related compounds; F:zinc ion binding; P:tRNA aminoacylation; F:nucleotide binding; F:nucleic acid binding; F:ATP binding; F:aminoacyl-tRNA ligase activity; C:cytoplasm; F:alanine-tRNA ligase activity; P:alanyl-tRNA aminoacylation; C:mitochondrion; P:mitochondrial alanyl-tRNA aminoacylation; F:ligase activity
C12506.14296.DN76476.c0.g2.i1	5	C:GO:0009507; C:GO:0009506; C:GO:0005739; F:GO:0003690; P:GO:0006355	C:chloroplast; C:plasmodesma; C:mitochondrion; F:double-stranded DNA binding; P:regulation of transcription, DNA-templated
C12506.14345.DN88339.c1.g1.i7	1	F:GO:0005524	F:ATP binding
C12506.14477.Ctg.43503	2	C:GO:0016020; C:GO:0016021	C:membrane; C:integral component of membrane
C12506.14499.DN76067.c0.g1.i1	3	P:GO:0007165; F:GO:0043531; P:GO:0006952	P:signal transduction; F:ADP binding; P:defense response
C12506.14504.DN101844.c0.g1.i1	1	F:GO:0016787	F:hydrolase activity
C12506.14524.DN10354.c0.g1.i1	1	C:GO:0016021	C:integral component of membrane
C12506.1477.DN35827.c0.g1.i1	2	P:GO:0006629; F:GO:0008081	P:lipid metabolic process; F:phosphoric diester hydrolase activity
C12506.14786.DN27421.c0.g2.i1	4	C:GO:0005634; P:GO:0006351; P:GO:0006355; P:GO:0009734	C:nucleus; P:transcription, DNA-templated; P:regulation of transcription, DNA-templated; P:auxin-activated signaling pathway
C12506.148.DN86781.c2.g5.i5	7	F:GO:0003676; F:GO:0003723; F:GO:0003735; C:GO:0030529; C:GO:0005840; C:GO:0005622; P:GO:0006412	F:nucleic acid binding; F:RNA binding; F:structural constituent of ribosome; C:intracellular ribonucleoprotein complex; C:ribosome; C:intracellular; P:translation
C12506.14807.DN98268.c0.g1.i1	2	F:GO:0003676; P:GO:0015074	F:nucleic acid binding; P:DNA integration
C12506.14855.Ctg.47912	10	F:GO:0000166; F:GO:0005524; F:GO:0005509; F:GO:0004672; F:GO:0004683; P:GO:0016310; F:GO:0016740; F:GO:0004674; P:GO:0006468; F:GO:0016301	F:nucleotide binding; F:ATP binding; F:calcium ion binding; F:protein kinase activity; F:calmodulin-dependent protein kinase activity; P:phosphorylation; F:transferase activity; F:protein serine/threonine kinase activity; P:protein phosphorylation; F:kinase activity
C12506.14864.DN111349.c0.g1.i1	3	P:GO:0055085; C:GO:0016020; C:GO:0016021	P:transmembrane transport; C:membrane; C:integral component of membrane
C12506.14867.DN15774.c0.g1.i1	2	P:GO:0043086; F:GO:0004857	P:negative regulation of catalytic activity; F:enzyme inhibitor activity
C12506.15026.DN49456.c0.g1.i1	2	F:GO:0043531; P:GO:0006952	F:ADP binding; P:defense response
C12506.15057.DN39864.c0.g1.i1	4	C:GO:0005634; F:GO:0003677; P:GO:0006351; P:GO:0006355	C:nucleus; F:DNA binding; P:transcription, DNA-templated; P:regulation of transcription, DNA-templated
C12506.15077.DN49169.c0.g1.i2	13	F:GO:0016887; P:GO:0015992; P:GO:0015991; P:GO:0006754; F:GO:0046933; F:GO:0000166; C:GO:0045261; C:GO:0000275; F:GO:0005524; P:GO:0046034; C:GO:0033178; P:GO:0015986; F:GO:0016820	F:ATPase activity; P:proton transport; P:ATP hydrolysis coupled proton transport; P:ATP biosynthetic process; F:proton-transporting ATP synthase activity, rotational mechanism; F:nucleotide binding; C:proton-transporting ATP synthase complex, catalytic core F(1); C:mitochondrial proton-transporting ATP synthase complex, catalytic core F(1); F:ATP binding; P:ATP metabolic process; C:proton-transpo…
C12506.15200.Ctg.31941	3	F:GO:0003676; F:GO:0008270; P:GO:0015074	F:nucleic acid binding; F:zinc ion binding; P:DNA integration
C12506.15614.DN118471.c0.g1.i1	6	P:GO:0006855; P:GO:0055085; F:GO:0015297; C:GO:0016020; C:GO:0016021; F:GO:0015238	P:drug transmembrane transport; P:transmembrane transport; F:antiporter activity; C:membrane; C:integral component of membrane; F:drug transmembrane transporter activity
C12506.15676.DN10055.c0.g1.i1	2	F:GO:0003676; P:GO:0015074	F:nucleic acid binding; P:DNA integration
C12506.15676.DN10055.c0.g2.i1	2	F:GO:0003676; P:GO:0015074	F:nucleic acid binding; P:DNA integration
C12506.15676.DN61991.c0.g1.i1	2	F:GO:0003676; P:GO:0015074	F:nucleic acid binding; P:DNA integration
C12506.15768.DN108162.c0.g1.i1	2	F:GO:0003676; P:GO:0015074	F:nucleic acid binding; P:DNA integration
C12506.1579.DN93995.c1.g3.i3	4	F:GO:0016757; F:GO:0008375; C:GO:0016020; F:GO:0016740	F:transferase activity, transferring glycosyl groups; F:acetylglucosaminyltransferase activity; C:membrane; F:transferase activity
C12506.1601.DN41023.c0.g1.i1	5	F:GO:0000287; F:GO:0046872; P:GO:0008152; F:GO:0016829; F:GO:0010333	F:magnesium ion binding; F:metal ion binding; P:metabolic process; F:lyase activity; F:terpene synthase activity
C12506.16066.DN73408.c0.g1.i1	3	F:GO:0003676; F:GO:0008270; P:GO:0015074	F:nucleic acid binding; F:zinc ion binding; P:DNA integration
C12506.16087.Ctg.15447	7	F:GO:0000166; F:GO:0005524; C:GO:0016020; C:GO:0016021; F:GO:0004672; F:GO:0004674; P:GO:0006468	F:nucleotide binding; F:ATP binding; C:membrane; C:integral component of membrane; F:protein kinase activity; F:protein serine/threonine kinase activity; P:protein phosphorylation
C12506.1627.Ctg.44291	2	F:GO:0003824; P:GO:0008152	F:catalytic activity; P:metabolic process
C12506.1650.DN7713.c0.g2.i1	2	F:GO:0046872; P:GO:0030001	F:metal ion binding; P:metal ion transport
C12506.16509.DN92344.c2.g2.i5	7	F:GO:0005524; F:GO:0004672; P:GO:0016310; F:GO:0016740; F:GO:0004674; P:GO:0006468; F:GO:0016301	F:ATP binding; F:protein kinase activity; P:phosphorylation; F:transferase activity; F:protein serine/threonine kinase activity; P:protein phosphorylation; F:kinase activity
C12506.16649.Ctg.21866	1	F:GO:0008289	F:lipid binding
C12506.1665.Ctg.15768	9	F:GO:0000166; F:GO:0003676; F:GO:0005524; F:GO:0008270; F:GO:0004813; C:GO:0005737; P:GO:0006419; C:GO:0005739; P:GO:0070143	F:nucleotide binding; F:nucleic acid binding; F:ATP binding; F:zinc ion binding; F:alanine-tRNA ligase activity; C:cytoplasm; P:alanyl-tRNA aminoacylation; C:mitochondrion; P:mitochondrial alanyl-tRNA aminoacylation
C12506.16798.DN6877.c0.g2.i1	13	F:GO:0016887; P:GO:0015992; P:GO:1902600; F:GO:0008553; P:GO:0006754; P:GO:0006810; F:GO:0000166; F:GO:0005524; P:GO:0006811; F:GO:0046872; C:GO:0016020; C:GO:0016021; F:GO:0016787	F:ATPase activity; P:proton transport; P:hydrogen ion transmembrane transport; F:hydrogen-exporting ATPase activity, phosphorylative mechanism; P:ATP biosynthetic process; P:transport; F:nucleotide binding; F:ATP binding; P:ion transport; F:metal ion binding; C:membrane; C:integral component of membrane; F:hydrolase activity
C12506.1692.DN89837.c0.g1.i4	2	P:GO:0006281; P:GO:0006974	P:DNA repair; P:cellular response to DNA damage stimulus
C12506.1702.DN34254.c1.g1.i1	5	P:GO:0090305; P:GO:0006281; F:GO:0003677; F:GO:0004519; C:GO:0005622	P:nucleic acid phosphodiester bond hydrolysis; P:DNA repair; F:DNA binding; F:endonuclease activity; C:intracellular
C12506.17076.DN78187.c0.g3.i1	7	F:GO:0005525; P:GO:0006614; F:GO:0003924; C:GO:0005785; P:GO:0006886; F:GO:0005047; P:GO:0006810	F:GTP binding; P:SRP-dependent cotranslational protein targeting to membrane; F:GTPase activity; C:signal recognition particle receptor complex; P:intracellular protein transport; F:signal recognition particle binding; P:transport
C12506.17107.Ctg.45958	5	F:GO:0005524; F:GO:0016307; F:GO:0046872; P:GO:0046854; P:GO:0046488	F:ATP binding; F:phosphatidylinositol phosphate kinase activity; F:metal ion binding; P:phosphatidylinositol phosphorylation; P:phosphatidylinositol metabolic process
C12506.17175.DN115492.c0.g1.i1	4	P:GO:0006508; F:GO:0004252; F:GO:0008236; F:GO:0070008	P:proteolysis; F:serine-type endopeptidase activity; F:serine-type peptidase activity; F:serine-type exopeptidase activity
C12506.17342.DN35651.c0.g1.i1	2	F:GO:0016491; P:GO:0055114	F:oxidoreductase activity; P:oxidation-reduction process
C12506.17346.DN96686.c1.g11.i5	2	C:GO:0016020; C:GO:0016021	C:membrane; C:integral component of membrane
C12506.17349.Ctg.44685	5	F:GO:0003677; C:GO:0005634; F:GO:0003700; P:GO:0006351; P:GO:0006355	F:DNA binding; C:nucleus; F:transcription factor activity, sequence-specific DNA binding; P:transcription, DNA-templated; P:regulation of transcription, DNA-templated
C12506.1740.DN91251.c3.g1.i1	8	F:GO:0046872; F:GO:0003824; F:GO:0004076; P:GO:0009102; F:GO:0051539; F:GO:0016740; F:GO:0051536; F:GO:0051537	F:metal ion binding; F:catalytic activity; F:biotin synthase activity; P:biotin biosynthetic process; F:4 iron, 4 sulfur cluster binding; F:transferase activity; F:iron-sulfur cluster binding; F:2 iron, 2 sulfur cluster binding
C12506.17454.DN115066.c0.g1.i1	4	F:GO:0003677; C:GO:0005634; P:GO:0006351; P:GO:0006355	F:DNA binding; C:nucleus; P:transcription, DNA-templated; P:regulation of transcription, DNA-templated
C12506.17481.DN113700.c1.g1.i1	1	C:GO:0005634	C:nucleus
C12506.17581.DN95496.c0.g2.i1	1	F:GO:0000166	F:nucleotide binding
C12506.17940.DN114595.c0.g1.i1	4	F:GO:0046872; C:GO:0016020; C:GO:0016021; F:GO:0003950	F:metal ion binding; C:membrane; C:integral component of membrane; F:NAD+ ADP-ribosyltransferase activity
C12506.17945.DN95926.c1.g4.i1	3	F:GO:0003676; C:GO:0016020; C:GO:0016021	F:nucleic acid binding; C:membrane; C:integral component of membrane
C12506.18301.DN109459.c0.g1.i1	6	C:GO:0005634; F:GO:0003677; F:GO:0003700; P:GO:0006351; P:GO:0006355; F:GO:0046983	C:nucleus; F:DNA binding; F:transcription factor activity, sequence-specific DNA binding; P:transcription, DNA-templated; P:regulation of transcription, DNA-templated; F:protein dimerization activity
C12506.1833.Ctg.25490	2	F:GO:0003964; P:GO:0006278	F:RNA-directed DNA polymerase activity; P:RNA-dependent DNA biosynthetic process
C12506.18356.DN2197.c0.g1.i1	2	P:GO:0006351; P:GO:0006355	P:transcription, DNA-templated; P:regulation of transcription, DNA-templated
C12506.1837.DN50301.c0.g1.i2	9	F:GO:0005524; C:GO:0009506; C:GO:0016020; C:GO:0016021; F:GO:0004672; F:GO:0004674; P:GO:0006468; P:GO:0006952; C:GO:0005886	F:ATP binding; C:plasmodesma; C:membrane; C:integral component of membrane; F:protein kinase activity; F:protein serine/threonine kinase activity; P:protein phosphorylation; P:defense response; C:plasma membrane
C12506.18398.DN116950.c0.g1.i1	19	P:GO:0033353; P:GO:0009793; C:GO:0005794; C:GO:0005774; F:GO:0004013; C:GO:0005773; P:GO:0006730; C:GO:0005886; P:GO:0006346; F:GO:0005515; C:GO:0009506; F:GO:0005507; C:GO:0005737; F:GO:0051287; C:GO:0048046; C:GO:0016020; C:GO:0005829; P:GO:0016441; P:GO:0019510	P:S-adenosylmethionine cycle; P:embryo development ending in seed dormancy; C:Golgi apparatus; C:vacuolar membrane; F:adenosylhomocysteinase activity; C:vacuole; P:one-carbon metabolic process; C:plasma membrane; P:methylation-dependent chromatin silencing; F:protein binding; C:plasmodesma; F:copper ion binding; C:cytoplasm; F:NAD binding; C:apoplast; C:membrane; C:cytosol; P:posttranscriptional …
C12506.1842.Ctg.12241	1	F:GO:0008270	F:zinc ion binding
C12506.18443.DN2627.c0.g2.i1	4	C:GO:0005634; F:GO:0003677; P:GO:0006351; P:GO:0006355	C:nucleus; F:DNA binding; P:transcription, DNA-templated; P:regulation of transcription, DNA-templated
C12506.1847.DN69356.c0.g1.i1	5	F:GO:0005524; C:GO:0016020; C:GO:0016021; F:GO:0004672; P:GO:0006468	F:ATP binding; C:membrane; C:integral component of membrane; F:protein kinase activity; P:protein phosphorylation
C12506.18515.DN116340.c0.g1.i1	6	C:GO:0005634; F:GO:0003714; P:GO:0009611; P:GO:2000022; P:GO:0031347; P:GO:1903507	C:nucleus; F:transcription corepressor activity; P:response to wounding; P:regulation of jasmonic acid mediated signaling pathway; P:regulation of defense response; P:negative regulation of nucleic acid-templated transcription
C12506.1853.Ctg.47922	3	F:GO:0003677; F:GO:0003899; P:GO:0006351	F:DNA binding; F:DNA-directed 5'-3' RNA polymerase activity; P:transcription, DNA-templated
C12506.18539.DN69488.c0.g1.i1	2	F:GO:0003964; P:GO:0006278	F:RNA-directed DNA polymerase activity; P:RNA-dependent DNA biosynthetic process
C12506.1861.DN84053.c4.g1.i1	2	F:GO:0043531; P:GO:0006952	F:ADP binding; P:defense response
C12506.18642.DN3912.c0.g1.i1	4	F:GO:0003676; P:GO:0090305; F:GO:0004527; P:GO:0015074	F:nucleic acid binding; P:nucleic acid phosphodiester bond hydrolysis; F:exonuclease activity; P:DNA integration
C12506.188.DN99456.c0.g1.i1	1	F:GO:0016491	F:oxidoreductase activity
C12506.18863.Ctg.26204	2	F:GO:0015035; P:GO:0055114	F:protein disulfide oxidoreductase activity; P:oxidation-reduction process
C12506.190.DN82919.c1.g2.i4	2	C:GO:0016020; C:GO:0016021	C:membrane; C:integral component of membrane
C12506.1909.DN60929.c1.g1.i1	2	F:GO:0003676; P:GO:0015074	F:nucleic acid binding; P:DNA integration
C12506.19368.Ctg.37102	1	F:GO:0046872	F:metal ion binding
C12506.1954.DN44149.c0.g2.i1	6	F:GO:0003676; F:GO:0008270; F:GO:0046872; C:GO:0016020; C:GO:0016021; P:GO:0015074	F:nucleic acid binding; F:zinc ion binding; F:metal ion binding; C:membrane; C:integral component of membrane; P:DNA integration
C12506.19757.DN43954.c0.g1.i1	2	F:GO:0043531; P:GO:0006952	F:ADP binding; P:defense response
C12506.1988.DN21861.c0.g2.i1	6	F:GO:0000166; F:GO:0005525; F:GO:0003746; C:GO:0005737; F:GO:0003924; P:GO:0006414	F:nucleotide binding; F:GTP binding; F:translation elongation factor activity; C:cytoplasm; F:GTPase activity; P:translational elongation
C12506.19893.DN88746.c0.g5.i1	6	F:GO:0022891; P:GO:0055085; F:GO:0022857; C:GO:0016020; C:GO:0016021; F:GO:0005215	F:substrate-specific transmembrane transporter activity; P:transmembrane transport; F:transmembrane transporter activity; C:membrane; C:integral component of membrane; F:transporter activity
C12506.20020.DN97102.c4.g7.i1	4	F:GO:0000166; F:GO:0005524; F:GO:0043531; P:GO:0006952	F:nucleotide binding; F:ATP binding; F:ADP binding; P:defense response
C12506.20029.DN74409.c0.g1.i1	1	P:GO:0006336	P:DNA replication-independent nucleosome assembly
C12506.20075.DN22521.c0.g1.i1	2	P:GO:0005975; F:GO:0004553	P:carbohydrate metabolic process; F:hydrolase activity, hydrolyzing O-glycosyl compounds
C12506.20100.DN4116.c0.g3.i1	1	F:GO:0016788	F:hydrolase activity, acting on ester bonds
C12506.20128.DN101030.c0.g1.i1	1	P:GO:0031047	P:gene silencing by RNA
C12506.20385.DN83948.c3.g2.i3	2	F:GO:0003676; F:GO:0005524	F:nucleic acid binding; F:ATP binding
C12506.20519.DN84721.c0.g2.i14	2	C:GO:0016020; C:GO:0016021	C:membrane; C:integral component of membrane
C12506.20537.DN85045.c2.g4.i5	7	F:GO:0000166; F:GO:0005524; F:GO:0003777; P:GO:0007018; F:GO:0008017; C:GO:0005874; F:GO:0016787	F:nucleotide binding; F:ATP binding; F:microtubule motor activity; P:microtubule-based movement; F:microtubule binding; C:microtubule; F:hydrolase activity
C12506.2067.DN25323.c0.g1.i1	3	F:GO:0017108; F:GO:0043142; P:GO:0033567	F:5'-flap endonuclease activity; F:single-stranded DNA-dependent ATPase activity; P:DNA replication, Okazaki fragment processing
C12506.20883.DN65841.c0.g1.i1	5	F:GO:0000166; F:GO:0005524; F:GO:0004672; F:GO:0004674; P:GO:0006468	F:nucleotide binding; F:ATP binding; F:protein kinase activity; F:protein serine/threonine kinase activity; P:protein phosphorylation
C12506.2111.DN5791.c0.g1.i1	3	F:GO:0003676; F:GO:0008270; P:GO:0015074	F:nucleic acid binding; F:zinc ion binding; P:DNA integration
C12506.21181.DN44366.c0.g1.i1	5	F:GO:0000166; F:GO:0005524; F:GO:0003777; P:GO:0007018; F:GO:0008017	F:nucleotide binding; F:ATP binding; F:microtubule motor activity; P:microtubule-based movement; F:microtubule binding
C12506.21295.DN96017.c1.g3.i7	14	P:GO:0046854; F:GO:0004430; P:GO:0006468; C:GO:0005886; F:GO:0051015; F:GO:0070273; F:GO:0005546; C:GO:0048471; C:GO:0009506; P:GO:0048015; F:GO:0070300; P:GO:0016310; F:GO:0016740; F:GO:0016301	P:phosphatidylinositol phosphorylation; F:1-phosphatidylinositol 4-kinase activity; P:protein phosphorylation; C:plasma membrane; F:actin filament binding; F:phosphatidylinositol-4-phosphate binding; F:phosphatidylinositol-4,5-bisphosphate binding; C:perinuclear region of cytoplasm; C:plasmodesma; P:phosphatidylinositol-mediated signaling; F:phosphatidic acid binding; P:phosphorylation; F:transfe…
C12506.21328.DN93386.c0.g3.i3	5	F:GO:0032947; C:GO:0000932; C:GO:0030015; P:GO:0017148; P:GO:0000288	F:protein complex scaffold; C:P-body; C:CCR4-NOT core complex; P:negative regulation of translation; P:nuclear-transcribed mRNA catabolic process, deadenylation-dependent decay
C12506.2137.Ctg.15729	3	F:GO:0016887; F:GO:0005524; C:GO:0016021	F:ATPase activity; F:ATP binding; C:integral component of membrane
C12506.21380.DN45611.c0.g2.i1	10	C:GO:0009507; F:GO:0048038; F:GO:0016491; C:GO:0016020; C:GO:0016021; F:GO:0008137; P:GO:0055114; P:GO:0042773; C:GO:0009536; F:GO:0016655	C:chloroplast; F:quinone binding; F:oxidoreductase activity; C:membrane; C:integral component of membrane; F:NADH dehydrogenase (ubiquinone) activity; P:oxidation-reduction process; P:ATP synthesis coupled electron transport; C:plastid; F:oxidoreductase activity, acting on NAD(P)H, quinone or similar compound as acceptor
C12506.21636.DN76476.c0.g4.i1	5	C:GO:0009507; C:GO:0009506; C:GO:0005739; F:GO:0003690; P:GO:0006355	C:chloroplast; C:plasmodesma; C:mitochondrion; F:double-stranded DNA binding; P:regulation of transcription, DNA-templated
C12506.21929.DN122899.c0.g1.i1	3	F:GO:0004407; P:GO:0016575; F:GO:0016787	F:histone deacetylase activity; P:histone deacetylation; F:hydrolase activity
C12506.22133.DN96075.c0.g2.i1	5	F:GO:0003677; C:GO:0005634; F:GO:0003700; P:GO:0006351; P:GO:0006355	F:DNA binding; C:nucleus; F:transcription factor activity, sequence-specific DNA binding; P:transcription, DNA-templated; P:regulation of transcription, DNA-templated
C12506.22154.DN70800.c0.g2.i1	2	F:GO:0003676; P:GO:0015074	F:nucleic acid binding; P:DNA integration
C12506.22155.DN70800.c0.g3.i1	2	F:GO:0003676; P:GO:0015074	F:nucleic acid binding; P:DNA integration
C12506.22185.DN11402.c0.g2.i1	3	F:GO:0016491; F:GO:0046872; P:GO:0055114	F:oxidoreductase activity; F:metal ion binding; P:oxidation-reduction process
C12506.2240.Ctg.28385	15	F:GO:0008565; P:GO:0006886; P:GO:0000059; F:GO:0008536; F:GO:0008139; P:GO:0006610; P:GO:0006913; C:GO:0005634; C:GO:0009507; C:GO:0031965; C:GO:0005737; P:GO:0006606; P:GO:0006607; P:GO:0000060; C:GO:0034399	F:protein transporter activity; P:intracellular protein transport; P:protein import into nucleus, docking; F:Ran GTPase binding; F:nuclear localization sequence binding; P:ribosomal protein import into nucleus; P:nucleocytoplasmic transport; C:nucleus; C:chloroplast; C:nuclear membrane; C:cytoplasm; P:protein import into nucleus; P:NLS-bearing protein import into nucleus; P:protein import into nu…
C12506.2245.Ctg.19009	2	C:GO:0016020; C:GO:0016021	C:membrane; C:integral component of membrane
C12506.22468.DN82462.c6.g1.i1	2	F:GO:0003964; P:GO:0006278	F:RNA-directed DNA polymerase activity; P:RNA-dependent DNA biosynthetic process
C12506.22731.DN12148.c0.g2.i1	1	C:GO:0005634	C:nucleus
C12506.22980.Ctg.29770	4	F:GO:0003676; F:GO:0008270; F:GO:0046872; P:GO:0015074	F:nucleic acid binding; F:zinc ion binding; F:metal ion binding; P:DNA integration
C12506.23127.DN120139.c0.g1.i1	2	F:GO:0003676; P:GO:0015074	F:nucleic acid binding; P:DNA integration
C12506.23292.DN98018.c0.g1.i1	2	C:GO:0016020; C:GO:0016021	C:membrane; C:integral component of membrane
C12506.23325.DN25010.c0.g1.i1	7	F:GO:0016757; C:GO:0016020; C:GO:0016021; F:GO:0016760; P:GO:0030244; P:GO:0071555; F:GO:0016740	F:transferase activity, transferring glycosyl groups; C:membrane; C:integral component of membrane; F:cellulose synthase (UDP-forming) activity; P:cellulose biosynthetic process; P:cell wall organization; F:transferase activity
C12506.2349.Ctg.39678	6	C:GO:0071013; C:GO:0071011; C:GO:0005662; C:GO:0000974; C:GO:0080008; P:GO:0000398	C:catalytic step 2 spliceosome; C:precatalytic spliceosome; C:DNA replication factor A complex; C:Prp19 complex; C:Cul4-RING E3 ubiquitin ligase complex; P:mRNA splicing, via spliceosome
C12506.23520.Ctg.28772	3	F:GO:0005524; F:GO:0004672; P:GO:0006468	F:ATP binding; F:protein kinase activity; P:protein phosphorylation
C12506.239.Ctg.37540	2	F:GO:0043531; P:GO:0006952	F:ADP binding; P:defense response
C12506.2409.DN90371.c4.g1.i1	5	F:GO:0000166; F:GO:0005524; F:GO:0004672; F:GO:0004674; P:GO:0006468	F:nucleotide binding; F:ATP binding; F:protein kinase activity; F:protein serine/threonine kinase activity; P:protein phosphorylation
C12506.2410.Ctg.29416	2	F:GO:0016491; P:GO:0055114	F:oxidoreductase activity; P:oxidation-reduction process
C12506.24283.DN58124.c0.g1.i2	4	F:GO:0005509; C:GO:0016020; C:GO:0016021; C:GO:0009536	F:calcium ion binding; C:membrane; C:integral component of membrane; C:plastid
C12506.2444.Ctg.46065	4	F:GO:0005506; F:GO:0016705; P:GO:0055114; F:GO:0020037	F:iron ion binding; F:oxidoreductase activity, acting on paired donors, with incorporation or reduction of molecular oxygen; P:oxidation-reduction process; F:heme binding
C12506.24709.DN117679.c0.g1.i1	9	F:GO:0005506; F:GO:0016705; F:GO:0046872; F:GO:0016491; C:GO:0016020; C:GO:0016021; P:GO:0055114; F:GO:0004497; F:GO:0020037	F:iron ion binding; F:oxidoreductase activity, acting on paired donors, with incorporation or reduction of molecular oxygen; F:metal ion binding; F:oxidoreductase activity; C:membrane; C:integral component of membrane; P:oxidation-reduction process; F:monooxygenase activity; F:heme binding
C12506.25168.DN61157.c0.g1.i1	2	F:GO:0043531; P:GO:0006952	F:ADP binding; P:defense response
C12506.25307.Ctg.14853	2	F:GO:0003676; F:GO:0008270	F:nucleic acid binding; F:zinc ion binding
C12506.25452.DN75341.c0.g2.i1	4	C:GO:0009507; C:GO:0009534; C:GO:0009579; C:GO:0009535	C:chloroplast; C:chloroplast thylakoid; C:thylakoid; C:chloroplast thylakoid membrane
C12506.25482.DN33184.c0.g1.i1	2	F:GO:0003964; P:GO:0006278	F:RNA-directed DNA polymerase activity; P:RNA-dependent DNA biosynthetic process
C12506.25571.DN118164.c0.g1.i1	2	C:GO:0016020; C:GO:0016021	C:membrane; C:integral component of membrane
C12506.25580.DN92017.c0.g1.i1	2	F:GO:0003964; P:GO:0006278	F:RNA-directed DNA polymerase activity; P:RNA-dependent DNA biosynthetic process
C12506.25585.DN91732.c2.g1.i1	2	F:GO:0003964; P:GO:0006278	F:RNA-directed DNA polymerase activity; P:RNA-dependent DNA biosynthetic process
C12506.25804.DN13262.c0.g1.i1	7	P:GO:0006979; C:GO:0005737; F:GO:0046872; P:GO:0055114; F:GO:0016688; F:GO:0020037; P:GO:0042744	P:response to oxidative stress; C:cytoplasm; F:metal ion binding; P:oxidation-reduction process; F:L-ascorbate peroxidase activity; F:heme binding; P:hydrogen peroxide catabolic process
C12506.25813.DN12552.c0.g1.i1	1	C:GO:0016021	C:integral component of membrane
C12506.25879.DN70603.c0.g1.i2	1	P:GO:0051513	P:regulation of monopolar cell growth
C12506.25979.Ctg.5776	9	F:GO:0016757; F:GO:0047262; C:GO:0016020; C:GO:0016021; P:GO:0045489; C:GO:0000139; C:GO:0005794; P:GO:0071555; F:GO:0016740	F:transferase activity, transferring glycosyl groups; F:polygalacturonate 4-alpha-galacturonosyltransferase activity; C:membrane; C:integral component of membrane; P:pectin biosynthetic process; C:Golgi membrane; C:Golgi apparatus; P:cell wall organization; F:transferase activity
C12506.26065.DN101428.c0.g1.i1	4	F:GO:0003676; F:GO:0004190; P:GO:0006508; P:GO:0015074	F:nucleic acid binding; F:aspartic-type endopeptidase activity; P:proteolysis; P:DNA integration
C12506.2609.Ctg.46838	4	C:GO:0016020; C:GO:0016021; F:GO:0008168; P:GO:0032259	C:membrane; C:integral component of membrane; F:methyltransferase activity; P:methylation
C12506.26137.DN98286.c0.g1.i1	7	C:GO:0005758; F:GO:0046872; F:GO:0009055; C:GO:0005739; P:GO:0055114; C:GO:0070469; F:GO:0020037	C:mitochondrial intermembrane space; F:metal ion binding; F:electron carrier activity; C:mitochondrion; P:oxidation-reduction process; C:respiratory chain; F:heme binding
C12506.26158.DN60547.c0.g1.i1	2	F:GO:0043531; P:GO:0006952	F:ADP binding; P:defense response
C12506.2622.Ctg.23166	6	F:GO:0005525; C:GO:0005789; F:GO:0000166; C:GO:0016020; C:GO:0016021; F:GO:0016787	F:GTP binding; C:endoplasmic reticulum membrane; F:nucleotide binding; C:membrane; C:integral component of membrane; F:hydrolase activity
C12506.26389.DN61578.c0.g1.i1	2	F:GO:0003676; P:GO:0015074	F:nucleic acid binding; P:DNA integration
C12506.2640.DN86167.c0.g1.i1	4	F:GO:0003676; F:GO:0008270; F:GO:0046872; P:GO:0015074	F:nucleic acid binding; F:zinc ion binding; F:metal ion binding; P:DNA integration
C12506.26523.DN44250.c0.g1.i1	3	F:GO:0003676; F:GO:0003743; P:GO:0006413	F:nucleic acid binding; F:translation initiation factor activity; P:translational initiation
C12506.26617.DN87448.c0.g1.i1	4	F:GO:0005506; F:GO:0046872; F:GO:0016491; P:GO:0055114	F:iron ion binding; F:metal ion binding; F:oxidoreductase activity; P:oxidation-reduction process
C12506.2669.DN86416.c2.g4.i4	1	F:GO:0003676	F:nucleic acid binding
C12506.26791.DN117725.c0.g1.i1	1	F:GO:0003676	F:nucleic acid binding
C12506.2686.Ctg.12643	2	C:GO:0016020; C:GO:0016021	C:membrane; C:integral component of membrane
C12506.2691.Ctg.22467	2	F:GO:0003676; P:GO:0015074	F:nucleic acid binding; P:DNA integration
C12506.27054.DN87811.c4.g3.i11	5	C:GO:0016020; C:GO:0016021; F:GO:0016791; P:GO:0016311; F:GO:0016787	C:membrane; C:integral component of membrane; F:phosphatase activity; P:dephosphorylation; F:hydrolase activity
C12506.27493.DN110362.c0.g1.i1	7	F:GO:0061630; P:GO:0043161; F:GO:0008270; F:GO:0046872; C:GO:0016020; C:GO:0016021; P:GO:0016567	F:ubiquitin protein ligase activity; P:proteasome-mediated ubiquitin-dependent protein catabolic process; F:zinc ion binding; F:metal ion binding; C:membrane; C:integral component of membrane; P:protein ubiquitination
C12506.27723.DN20732.c0.g1.i1	8	F:GO:0047066; C:GO:0009570; P:GO:0006979; C:GO:0009507; F:GO:0004602; C:GO:0009941; P:GO:0055114; C:GO:0009535	F:phospholipid-hydroperoxide glutathione peroxidase activity; C:chloroplast stroma; P:response to oxidative stress; C:chloroplast; F:glutathione peroxidase activity; C:chloroplast envelope; P:oxidation-reduction process; C:chloroplast thylakoid membrane
C12506.27985.Ctg.3230	7	F:GO:0016491; F:GO:0003824; P:GO:0008152; C:GO:0016020; C:GO:0016021; P:GO:0055114; F:GO:0016740	F:oxidoreductase activity; F:catalytic activity; P:metabolic process; C:membrane; C:integral component of membrane; P:oxidation-reduction process; F:transferase activity
C12506.28153.DN99682.c0.g1.i1	3	F:GO:0003677; C:GO:0005634; F:GO:0008289	F:DNA binding; C:nucleus; F:lipid binding
C12506.28212.DN117054.c0.g1.i1	16	F:GO:0004672; F:GO:0004674; P:GO:0006468; C:GO:0005886; F:GO:0000166; P:GO:0051301; F:GO:0005524; P:GO:0001944; C:GO:0016020; C:GO:0016021; P:GO:0016310; F:GO:0016740; F:GO:0016301; P:GO:0010067; P:GO:0010089; P:GO:0010223	F:protein kinase activity; F:protein serine/threonine kinase activity; P:protein phosphorylation; C:plasma membrane; F:nucleotide binding; P:cell division; F:ATP binding; P:vasculature development; C:membrane; C:integral component of membrane; P:phosphorylation; F:transferase activity; F:kinase activity; P:procambium histogenesis; P:xylem development; P:secondary shoot formation
C12506.28336.DN103930.c0.g1.i1	5	F:GO:0016987; F:GO:0003677; F:GO:0003700; P:GO:0006355; P:GO:0006352	F:sigma factor activity; F:DNA binding; F:transcription factor activity, sequence-specific DNA binding; P:regulation of transcription, DNA-templated; P:DNA-templated transcription, initiation
C12506.28384.DN119222.c0.g1.i1	12	C:GO:0005634; C:GO:0009506; F:GO:0003735; C:GO:0022627; P:GO:0009793; P:GO:0042274; F:GO:0003729; P:GO:0006364; P:GO:0009735; C:GO:0005886; P:GO:0040007; P:GO:0006412	C:nucleus; C:plasmodesma; F:structural constituent of ribosome; C:cytosolic small ribosomal subunit; P:embryo development ending in seed dormancy; P:ribosomal small subunit biogenesis; F:mRNA binding; P:rRNA processing; P:response to cytokinin; C:plasma membrane; P:growth; P:translation
C12506.28573.DN104066.c0.g1.i1	1	P:GO:0031047	P:gene silencing by RNA
C12506.286.DN4098.c0.g1.i1	2	P:GO:0008152; F:GO:0016787	P:metabolic process; F:hydrolase activity
C12506.290.Ctg.46144	8	F:GO:0005525; F:GO:0000166; C:GO:0005856; C:GO:0005737; F:GO:0003924; F:GO:0005200; C:GO:0005874; P:GO:0007017	F:GTP binding; F:nucleotide binding; C:cytoskeleton; C:cytoplasm; F:GTPase activity; F:structural constituent of cytoskeleton; C:microtubule; P:microtubule-based process
C12506.29054.DN46892.c0.g1.i1	7	F:GO:0004721; C:GO:0005634; C:GO:0005737; P:GO:0006470; C:GO:0016020; C:GO:0016021; F:GO:0016787	F:phosphoprotein phosphatase activity; C:nucleus; C:cytoplasm; P:protein dephosphorylation; C:membrane; C:integral component of membrane; F:hydrolase activity
C12506.2908.DN85067.c1.g6.i2	4	F:GO:0003676; F:GO:0008270; F:GO:0046872; P:GO:0015074	F:nucleic acid binding; F:zinc ion binding; F:metal ion binding; P:DNA integration
C12506.29356.DN91952.c4.g1.i1	2	F:GO:0003964; P:GO:0006278	F:RNA-directed DNA polymerase activity; P:RNA-dependent DNA biosynthetic process
C12506.29460.DN56878.c0.g3.i2	2	P:GO:0007076; C:GO:0000796	P:mitotic chromosome condensation; C:condensin complex
C12506.29466.DN85858.c1.g4.i4	2	C:GO:0005623; P:GO:0045454	C:cell; P:cell redox homeostasis
C12506.29741.DN29661.c0.g2.i1	3	F:GO:0003677; F:GO:0003964; P:GO:0006278	F:DNA binding; F:RNA-directed DNA polymerase activity; P:RNA-dependent DNA biosynthetic process
C12506.29795.DN22215.c0.g1.i1	2	C:GO:0016020; C:GO:0016021	C:membrane; C:integral component of membrane
C12506.298.DN83573.c3.g8.i1	2	P:GO:0006508; F:GO:0004252	P:proteolysis; F:serine-type endopeptidase activity
C12506.29827.DN83123.c1.g1.i1	4	F:GO:0003677; C:GO:0005634; P:GO:0006351; P:GO:0006355	F:DNA binding; C:nucleus; P:transcription, DNA-templated; P:regulation of transcription, DNA-templated
C12506.29839.DN64423.c0.g1.i2	2	F:GO:0003964; P:GO:0006278	F:RNA-directed DNA polymerase activity; P:RNA-dependent DNA biosynthetic process
C12506.29949.DN105443.c0.g1.i1	6	F:GO:0000166; F:GO:0005524; F:GO:0003777; P:GO:0007018; F:GO:0008017; C:GO:0005874	F:nucleotide binding; F:ATP binding; F:microtubule motor activity; P:microtubule-based movement; F:microtubule binding; C:microtubule
C12506.30279.Ctg.22045	4	F:GO:0008270; F:GO:0046872; C:GO:0016020; C:GO:0016021	F:zinc ion binding; F:metal ion binding; C:membrane; C:integral component of membrane
C12506.30553.DN91243.c0.g1.i1	2	F:GO:0003964; P:GO:0006278	F:RNA-directed DNA polymerase activity; P:RNA-dependent DNA biosynthetic process
C12506.30557.DN58559.c1.g1.i1	2	F:GO:0003964; P:GO:0006278	F:RNA-directed DNA polymerase activity; P:RNA-dependent DNA biosynthetic process
C12506.30600.DN26694.c0.g1.i1	7	F:GO:0003843; F:GO:0016757; P:GO:0006075; C:GO:0016020; C:GO:0016021; F:GO:0016740; C:GO:0000148	F:1,3-beta-D-glucan synthase activity; F:transferase activity, transferring glycosyl groups; P:(1->3)-beta-D-glucan biosynthetic process; C:membrane; C:integral component of membrane; F:transferase activity; C:1,3-beta-D-glucan synthase complex
C12506.30727.DN59837.c0.g2.i1	2	F:GO:0003964; P:GO:0006278	F:RNA-directed DNA polymerase activity; P:RNA-dependent DNA biosynthetic process
C12506.30803.DN89352.c1.g1.i1	5	F:GO:0003677; C:GO:0005634; F:GO:0003700; P:GO:0006351; P:GO:0006355	F:DNA binding; C:nucleus; F:transcription factor activity, sequence-specific DNA binding; P:transcription, DNA-templated; P:regulation of transcription, DNA-templated
C12506.31408.DN110504.c0.g1.i1	4	P:GO:0005975; F:GO:0042132; P:GO:0016311; F:GO:0042578	P:carbohydrate metabolic process; F:fructose 1,6-bisphosphate 1-phosphatase activity; P:dephosphorylation; F:phosphoric ester hydrolase activity
C12506.31447.DN105736.c0.g1.i1	1	F:GO:0046983	F:protein dimerization activity
C12506.31591.DN91832.c1.g1.i4	7	F:GO:0016757; C:GO:0016020; C:GO:0016021; F:GO:0016760; P:GO:0030244; P:GO:0071555; F:GO:0016740	F:transferase activity, transferring glycosyl groups; C:membrane; C:integral component of membrane; F:cellulose synthase (UDP-forming) activity; P:cellulose biosynthetic process; P:cell wall organization; F:transferase activity
C12506.3169.DN48909.c0.g2.i1	2	C:GO:0016020; C:GO:0016021	C:membrane; C:integral component of membrane
C12506.31718.DN34569.c0.g2.i1	2	F:GO:0003676; P:GO:0015074	F:nucleic acid binding; P:DNA integration
C12506.31726.DN22377.c0.g1.i1	2	F:GO:0003964; P:GO:0006278	F:RNA-directed DNA polymerase activity; P:RNA-dependent DNA biosynthetic process
C12506.3173.DN106069.c0.g1.i1	2	C:GO:0016020; C:GO:0016021	C:membrane; C:integral component of membrane
C12506.31735.DN76331.c0.g2.i1	3	F:GO:0003676; P:GO:0006364; P:GO:0006139	F:nucleic acid binding; P:rRNA processing; P:nucleobase-containing compound metabolic process
C12506.31963.DN58280.c1.g3.i1	1	F:GO:0043531	F:ADP binding
C12506.32059.DN115123.c0.g1.i1	12	F:GO:0000166; F:GO:0005524; F:GO:0005516; P:GO:0006811; F:GO:0046872; C:GO:0016020; P:GO:0006816; C:GO:0016021; P:GO:0070588; F:GO:0005388; P:GO:0006810; F:GO:0016787	F:nucleotide binding; F:ATP binding; F:calmodulin binding; P:ion transport; F:metal ion binding; C:membrane; P:calcium ion transport; C:integral component of membrane; P:calcium ion transmembrane transport; F:calcium-transporting ATPase activity; P:transport; F:hydrolase activity
C12506.32127.DN110306.c0.g1.i1	17	F:GO:0009055; C:GO:0009522; C:GO:0042651; C:GO:0009536; C:GO:0009579; F:GO:0000287; C:GO:0009507; F:GO:0016491; F:GO:0046872; C:GO:0016020; C:GO:0016021; P:GO:0018298; P:GO:0055114; P:GO:0015979; F:GO:0051539; F:GO:0016168; F:GO:0051536	F:electron carrier activity; C:photosystem I; C:thylakoid membrane; C:plastid; C:thylakoid; F:magnesium ion binding; C:chloroplast; F:oxidoreductase activity; F:metal ion binding; C:membrane; C:integral component of membrane; P:protein-chromophore linkage; P:oxidation-reduction process; P:photosynthesis; F:4 iron, 4 sulfur cluster binding; F:chlorophyll binding; F:iron-sulfur cluster binding
C12506.32332.Ctg.44850	5	F:GO:0005524; C:GO:0016020; C:GO:0016021; F:GO:0004672; P:GO:0006468	F:ATP binding; C:membrane; C:integral component of membrane; F:protein kinase activity; P:protein phosphorylation
C12506.32435.DN35473.c0.g1.i1	3	F:GO:0003677; C:GO:0005634; F:GO:0008289	F:DNA binding; C:nucleus; F:lipid binding
C12506.32445.Ctg.398	4	C:GO:0016020; C:GO:0016021; F:GO:0008168; P:GO:0032259	C:membrane; C:integral component of membrane; F:methyltransferase activity; P:methylation
C12506.3273.Ctg.35471	4	F:GO:0003676; P:GO:0090305; F:GO:0004527; P:GO:0015074	F:nucleic acid binding; P:nucleic acid phosphodiester bond hydrolysis; F:exonuclease activity; P:DNA integration
C12506.3276.DN58492.c0.g1.i1	1	F:GO:0003677	F:DNA binding
C12506.32795.Ctg.10116	2	C:GO:0016020; C:GO:0016021	C:membrane; C:integral component of membrane
C12506.32801.DN121430.c0.g1.i1	6	F:GO:0003824; F:GO:0016829; P:GO:0006099; F:GO:0004333; P:GO:0006106; C:GO:0045239	F:catalytic activity; F:lyase activity; P:tricarboxylic acid cycle; F:fumarate hydratase activity; P:fumarate metabolic process; C:tricarboxylic acid cycle enzyme complex
C12506.32833.Ctg.43270	2	F:GO:0043531; P:GO:0006952	F:ADP binding; P:defense response
C12506.32947.DN68480.c0.g2.i1	2	F:GO:0003676; P:GO:0015074	F:nucleic acid binding; P:DNA integration
C12506.32962.DN9537.c0.g2.i1	4	F:GO:0005524; C:GO:0005737; P:GO:0042026; P:GO:0006457	F:ATP binding; C:cytoplasm; P:protein refolding; P:protein folding
C12506.33559.DN17175.c0.g1.i1	3	P:GO:0055085; F:GO:0022857; C:GO:0016021	P:transmembrane transport; F:transmembrane transporter activity; C:integral component of membrane
C12506.33694.DN95359.c1.g1.i1	4	P:GO:0055085; C:GO:0016020; C:GO:0016021; P:GO:0006810	P:transmembrane transport; C:membrane; C:integral component of membrane; P:transport
C12506.33888.DN85443.c0.g4.i1	3	F:GO:0005524; F:GO:0004672; P:GO:0006468	F:ATP binding; F:protein kinase activity; P:protein phosphorylation
C12506.34072.DN6649.c0.g1.i1	3	F:GO:0003755; P:GO:0000413; P:GO:0006457	F:peptidyl-prolyl cis-trans isomerase activity; P:protein peptidyl-prolyl isomerization; P:protein folding
C12506.34177.Ctg.21544	9	C:GO:0000220; P:GO:0006811; P:GO:0015992; F:GO:0015078; P:GO:0015991; C:GO:0016020; C:GO:0016021; C:GO:0033179; P:GO:0006810	C:vacuolar proton-transporting V-type ATPase, V0 domain; P:ion transport; P:proton transport; F:hydrogen ion transmembrane transporter activity; P:ATP hydrolysis coupled proton transport; C:membrane; C:integral component of membrane; C:proton-transporting V-type ATPase, V0 domain; P:transport
C12506.3436.DN85070.c0.g1.i10	2	C:GO:0016021; P:GO:0006810	C:integral component of membrane; P:transport
C12506.34990.DN116673.c0.g1.i1	9	F:GO:0004601; P:GO:0006979; F:GO:0046872; F:GO:0016491; F:GO:0004096; P:GO:0098869; P:GO:0055114; F:GO:0020037; P:GO:0042744	F:peroxidase activity; P:response to oxidative stress; F:metal ion binding; F:oxidoreductase activity; F:catalase activity; P:cellular oxidant detoxification; P:oxidation-reduction process; F:heme binding; P:hydrogen peroxide catabolic process
C12506.35122.DN81469.c0.g3.i1	6	F:GO:0050661; F:GO:0050660; F:GO:0016491; P:GO:0055114; F:GO:0004497; F:GO:0004499	F:NADP binding; F:flavin adenine dinucleotide binding; F:oxidoreductase activity; P:oxidation-reduction process; F:monooxygenase activity; F:N,N-dimethylaniline monooxygenase activity
C12506.35153.DN106131.c0.g1.i1	6	F:GO:0005525; F:GO:0000166; F:GO:0003924; F:GO:0005200; C:GO:0005874; P:GO:0007017	F:GTP binding; F:nucleotide binding; F:GTPase activity; F:structural constituent of cytoskeleton; C:microtubule; P:microtubule-based process
C12506.35228.DN120106.c0.g1.i1	3	P:GO:0055085; F:GO:0022857; C:GO:0016021	P:transmembrane transport; F:transmembrane transporter activity; C:integral component of membrane
C12506.35303.DN82906.c2.g3.i2	2	C:GO:0016020; C:GO:0016021	C:membrane; C:integral component of membrane
C12506.35389.DN85137.c0.g5.i1	2	C:GO:0016020; C:GO:0016021	C:membrane; C:integral component of membrane
C12506.35490.DN119916.c0.g1.i1	2	F:GO:0008375; C:GO:0016020	F:acetylglucosaminyltransferase activity; C:membrane
C12506.35639.DN48687.c0.g1.i1	1	C:GO:0016021	C:integral component of membrane
C12506.35749.DN85999.c1.g4.i2	3	C:GO:0012505; P:GO:0007346; P:GO:0000079	C:endomembrane system; P:regulation of mitotic cell cycle; P:regulation of cyclin-dependent protein serine/threonine kinase activity
C12506.35805.DN86974.c0.g1.i1	2	C:GO:0016020; C:GO:0016021	C:membrane; C:integral component of membrane
C12506.35831.DN94218.c7.g4.i1	8	F:GO:0003735; C:GO:0030529; C:GO:0022627; P:GO:0042274; P:GO:0006364; C:GO:0005840; C:GO:0005622; P:GO:0006412	F:structural constituent of ribosome; C:intracellular ribonucleoprotein complex; C:cytosolic small ribosomal subunit; P:ribosomal small subunit biogenesis; P:rRNA processing; C:ribosome; C:intracellular; P:translation
C12506.35904.DN14714.c0.g1.i1	5	F:GO:0000166; F:GO:0005524; C:GO:0005737; F:GO:0051082; P:GO:0006457	F:nucleotide binding; F:ATP binding; C:cytoplasm; F:unfolded protein binding; P:protein folding
C12506.35913.DN64302.c1.g2.i1	4	F:GO:0016614; F:GO:0050660; C:GO:0016021; P:GO:0055114	F:oxidoreductase activity, acting on CH-OH group of donors; F:flavin adenine dinucleotide binding; C:integral component of membrane; P:oxidation-reduction process
C12506.36220.DN118016.c0.g1.i1	2	F:GO:0003676; F:GO:0008270	F:nucleic acid binding; F:zinc ion binding
C12506.36234.DN90149.c5.g9.i6	4	F:GO:0003700; F:GO:0008270; P:GO:0006355; F:GO:0043565	F:transcription factor activity, sequence-specific DNA binding; F:zinc ion binding; P:regulation of transcription, DNA-templated; F:sequence-specific DNA binding
C12506.36249.DN99294.c0.g1.i1	2	F:GO:0004424; P:GO:0000105	F:imidazoleglycerol-phosphate dehydratase activity; P:histidine biosynthetic process
C12506.36281.DN59448.c1.g2.i1	2	P:GO:0007165; F:GO:0043531	P:signal transduction; F:ADP binding
C12506.3630.DN34593.c0.g4.i1	1	F:GO:0003824	F:catalytic activity
C12506.369.DN19121.c0.g1.i1	1	F:GO:0003676	F:nucleic acid binding
C12506.37030.DN84275.c1.g1.i8	2	F:GO:0030170; F:GO:0003824	F:pyridoxal phosphate binding; F:catalytic activity
C12506.37228.DN86524.c0.g1.i1	2	P:GO:0007165; F:GO:0043531	P:signal transduction; F:ADP binding
C12506.3735.DN89706.c2.g5.i1	7	F:GO:0003676; C:GO:0005634; P:GO:0015074; P:GO:0016573; P:GO:0016310; F:GO:0016301; C:GO:0000123	F:nucleic acid binding; C:nucleus; P:DNA integration; P:histone acetylation; P:phosphorylation; F:kinase activity; C:histone acetyltransferase complex
C12506.37370.DN11185.c0.g1.i1	9	F:GO:0005506; F:GO:0016705; F:GO:0046872; F:GO:0016491; C:GO:0016020; C:GO:0016021; P:GO:0055114; F:GO:0004497; F:GO:0020037	F:iron ion binding; F:oxidoreductase activity, acting on paired donors, with incorporation or reduction of molecular oxygen; F:metal ion binding; F:oxidoreductase activity; C:membrane; C:integral component of membrane; P:oxidation-reduction process; F:monooxygenase activity; F:heme binding
C12506.37838.DN26711.c0.g2.i1	2	F:GO:2001070; F:GO:0004373	F:starch binding; F:glycogen (starch) synthase activity
C12506.37957.DN94838.c0.g1.i5	3	P:GO:0006614; C:GO:0048500; F:GO:0008312	P:SRP-dependent cotranslational protein targeting to membrane; C:signal recognition particle; F:7S RNA binding
C12506.38145.DN108102.c0.g1.i1	6	P:GO:0005975; P:GO:0008152; F:GO:0004553; F:GO:0042973; F:GO:0016787; F:GO:0016798	P:carbohydrate metabolic process; P:metabolic process; F:hydrolase activity, hydrolyzing O-glycosyl compounds; F:glucan endo-1,3-beta-D-glucosidase activity; F:hydrolase activity; F:hydrolase activity, acting on glycosyl bonds
C12506.38340.Ctg.24344	1	F:GO:0003676	F:nucleic acid binding
C12506.38341.DN71199.c0.g1.i1	3	C:GO:0016020; P:GO:0015031; C:GO:0016021	C:membrane; P:protein transport; C:integral component of membrane
C12506.38341.DN71199.c0.g1.i2	2	P:GO:0015031; C:GO:0016021	P:protein transport; C:integral component of membrane
C12506.3847.DN42692.c0.g1.i1	2	F:GO:0003676; P:GO:0015074	F:nucleic acid binding; P:DNA integration
C12506.38683.DN87614.c1.g2.i10	4	C:GO:0016020; C:GO:0016021; P:GO:0016310; F:GO:0016301	C:membrane; C:integral component of membrane; P:phosphorylation; F:kinase activity
C12506.38713.DN94666.c1.g1.i1	5	F:GO:0005524; C:GO:0016020; C:GO:0016021; F:GO:0004672; P:GO:0006468	F:ATP binding; C:membrane; C:integral component of membrane; F:protein kinase activity; P:protein phosphorylation
C12506.38756.DN89165.c0.g5.i1	8	C:GO:0005634; F:GO:0008270; P:GO:0034968; F:GO:0046872; F:GO:0018024; F:GO:0008168; F:GO:0016740; P:GO:0032259	C:nucleus; F:zinc ion binding; P:histone lysine methylation; F:metal ion binding; F:histone-lysine N-methyltransferase activity; F:methyltransferase activity; F:transferase activity; P:methylation
C12506.39114.DN81429.c0.g2.i1	1	F:GO:0003824	F:catalytic activity
C12506.39212.DN94874.c1.g13.i1	1	F:GO:0003779	F:actin binding
C12506.394.Ctg.24894	2	F:GO:0008168; P:GO:0032259	F:methyltransferase activity; P:methylation
C12506.39465.DN1581.c0.g1.i1	1	C:GO:0016021	C:integral component of membrane
C12506.4014.DN84857.c0.g1.i1	5	P:GO:0015698; C:GO:0016020; C:GO:0016021; F:GO:0005452; P:GO:0006820	P:inorganic anion transport; C:membrane; C:integral component of membrane; F:inorganic anion exchanger activity; P:anion transport
C12506.40193.DN120013.c0.g1.i1	3	F:GO:0003676; F:GO:0003677; F:GO:0046983	F:nucleic acid binding; F:DNA binding; F:protein dimerization activity
C12506.40359.DN107019.c0.g1.i1	2	F:GO:0016651; P:GO:0022900	F:oxidoreductase activity, acting on NAD(P)H; P:electron transport chain
C12506.40513.DN53820.c0.g1.i1	10	F:GO:0005524; F:GO:0016491; F:GO:0032440; C:GO:0016020; C:GO:0016021; P:GO:0055114; F:GO:0004672; P:GO:0016310; P:GO:0006468; F:GO:0016301	F:ATP binding; F:oxidoreductase activity; F:2-alkenal reductase [NAD(P)] activity; C:membrane; C:integral component of membrane; P:oxidation-reduction process; F:protein kinase activity; P:phosphorylation; P:protein phosphorylation; F:kinase activity
C12506.40596.DN102368.c0.g1.i1	1	P:GO:0008152	P:metabolic process
C12506.40945.DN15260.c0.g1.i1	4	P:GO:0001522; F:GO:0003723; P:GO:0009451; F:GO:0009982	P:pseudouridine synthesis; F:RNA binding; P:RNA modification; F:pseudouridine synthase activity
C12506.41092.DN103456.c0.g1.i1	2	F:GO:0003964; P:GO:0006278	F:RNA-directed DNA polymerase activity; P:RNA-dependent DNA biosynthetic process
C12506.41374.DN24645.c0.g1.i1	6	F:GO:0005524; C:GO:0016020; C:GO:0016021; F:GO:0004672; F:GO:0004674; P:GO:0006468	F:ATP binding; C:membrane; C:integral component of membrane; F:protein kinase activity; F:protein serine/threonine kinase activity; P:protein phosphorylation
C12506.41494.DN61863.c0.g3.i4	2	P:GO:0015696; C:GO:0016020	P:ammonium transport; C:membrane
C12506.41550.DN84129.c2.g1.i1	3	F:GO:0003676; F:GO:0008270; F:GO:0046872	F:nucleic acid binding; F:zinc ion binding; F:metal ion binding
C12506.41577.DN86342.c0.g1.i1	2	F:GO:0004842; P:GO:0016567	F:ubiquitin-protein transferase activity; P:protein ubiquitination
C12506.41597.DN21763.c1.g1.i1	2	F:GO:0003964; P:GO:0006278	F:RNA-directed DNA polymerase activity; P:RNA-dependent DNA biosynthetic process
C12506.41651.DN5518.c0.g1.i1	3	P:GO:0000910; P:GO:0000226; F:GO:0008017	P:cytokinesis; P:microtubule cytoskeleton organization; F:microtubule binding
C12506.41676.DN178.c0.g1.i1	3	F:GO:0005507; F:GO:0016491; P:GO:0055114	F:copper ion binding; F:oxidoreductase activity; P:oxidation-reduction process
C12506.41726.DN64910.c0.g2.i3	2	P:GO:0006629; F:GO:0016787	P:lipid metabolic process; F:hydrolase activity
C12506.41992.DN112226.c0.g1.i1	2	P:GO:0015979; C:GO:0009538	P:photosynthesis; C:photosystem I reaction center
C12506.42044.DN5276.c0.g1.i1	3	F:GO:0003677; C:GO:0005634; F:GO:0008289	F:DNA binding; C:nucleus; F:lipid binding
C12506.42061.DN118485.c0.g1.i1	5	C:GO:0005634; C:GO:0009506; F:GO:0005515; C:GO:0005829; C:GO:0005886	C:nucleus; C:plasmodesma; F:protein binding; C:cytosol; C:plasma membrane
C12506.42072.Ctg.11971	3	F:GO:0005524; F:GO:0004674; P:GO:0006468	F:ATP binding; F:protein serine/threonine kinase activity; P:protein phosphorylation
C12506.42085.DN32845.c0.g1.i1	2	F:GO:0016491; P:GO:0055114	F:oxidoreductase activity; P:oxidation-reduction process
C12506.42246.DN94060.c2.g1.i1	2	P:GO:0007165; F:GO:0043531	P:signal transduction; F:ADP binding
C12506.42275.DN51583.c0.g1.i1	2	F:GO:0003677; P:GO:0006355	F:DNA binding; P:regulation of transcription, DNA-templated
C12506.42276.DN120002.c0.g1.i1	1	F:GO:0003676	F:nucleic acid binding
C12506.42360.DN59184.c0.g1.i1	3	F:GO:0003677; F:GO:0003964; P:GO:0006278	F:DNA binding; F:RNA-directed DNA polymerase activity; P:RNA-dependent DNA biosynthetic process
C12506.42656.DN18376.c0.g1.i1	6	F:GO:0005524; C:GO:0016020; C:GO:0016021; F:GO:0004672; F:GO:0004674; P:GO:0006468	F:ATP binding; C:membrane; C:integral component of membrane; F:protein kinase activity; F:protein serine/threonine kinase activity; P:protein phosphorylation
C12506.4266.DN99758.c0.g1.i1	2	F:GO:0003676; P:GO:0015074	F:nucleic acid binding; P:DNA integration
C12506.42763.DN73607.c1.g1.i2	4	P:GO:0016310; P:GO:0016311; F:GO:0016301; F:GO:0003993	P:phosphorylation; P:dephosphorylation; F:kinase activity; F:acid phosphatase activity
C12506.42924.DN82515.c1.g1.i1	3	C:GO:0009507; P:GO:0006397; C:GO:0009536	C:chloroplast; P:mRNA processing; C:plastid
C12506.4345.DN81253.c0.g1.i3	2	F:GO:0003677; P:GO:0006355	F:DNA binding; P:regulation of transcription, DNA-templated
C12506.43522.DN679.c0.g1.i1	2	F:GO:0003964; P:GO:0006278	F:RNA-directed DNA polymerase activity; P:RNA-dependent DNA biosynthetic process
C12506.43654.DN22322.c0.g1.i1	2	F:GO:0046872; F:GO:0003950	F:metal ion binding; F:NAD+ ADP-ribosyltransferase activity
C12506.43994.DN117884.c0.g2.i1	4	P:GO:0045053; C:GO:0019898; P:GO:0006623; C:GO:0005622	P:protein retention in Golgi apparatus; C:extrinsic component of membrane; P:protein targeting to vacuole; C:intracellular
C12506.44020.DN629.c0.g1.i1	2	F:GO:0003964; P:GO:0006278	F:RNA-directed DNA polymerase activity; P:RNA-dependent DNA biosynthetic process
C12506.44081.DN102508.c0.g1.i1	3	F:GO:0003735; C:GO:0005840; P:GO:0006412	F:structural constituent of ribosome; C:ribosome; P:translation
C12506.44145.DN107889.c0.g1.i1	5	P:GO:0006508; F:GO:0008236; F:GO:0004252; F:GO:0008233; F:GO:0016787	P:proteolysis; F:serine-type peptidase activity; F:serine-type endopeptidase activity; F:peptidase activity; F:hydrolase activity
C12506.4417.Ctg.29741	3	F:GO:0003676; F:GO:0008270; P:GO:0015074	F:nucleic acid binding; F:zinc ion binding; P:DNA integration
C12506.44172.DN43919.c0.g1.i1	6	P:GO:0008152; P:GO:0006189; P:GO:0009058; F:GO:0016597; F:GO:0016742; F:GO:0008864	P:metabolic process; P:'de novo' IMP biosynthetic process; P:biosynthetic process; F:amino acid binding; F:hydroxymethyl-, formyl- and related transferase activity; F:formyltetrahydrofolate deformylase activity
C12506.44172.DN43919.c0.g2.i2	5	P:GO:0006189; F:GO:0016597; F:GO:0016742; F:GO:0016874; F:GO:0008864	P:'de novo' IMP biosynthetic process; F:amino acid binding; F:hydroxymethyl-, formyl- and related transferase activity; F:ligase activity; F:formyltetrahydrofolate deformylase activity
C12506.44298.DN97385.c0.g1.i1	2	F:GO:0003676; F:GO:0008270	F:nucleic acid binding; F:zinc ion binding
C12506.44311.DN105961.c0.g1.i1	4	F:GO:0005525; P:GO:0007264; C:GO:0005622; F:GO:0016787	F:GTP binding; P:small GTPase mediated signal transduction; C:intracellular; F:hydrolase activity
C12506.44533.Ctg.43668	2	F:GO:0000166; F:GO:0005524	F:nucleotide binding; F:ATP binding
C12506.44619.DN12344.c0.g2.i1	8	F:GO:0004788; F:GO:0000166; F:GO:0005524; F:GO:0030975; P:GO:0006772; P:GO:0006298; F:GO:0030983; P:GO:0009229	F:thiamine diphosphokinase activity; F:nucleotide binding; F:ATP binding; F:thiamine binding; P:thiamine metabolic process; P:mismatch repair; F:mismatched DNA binding; P:thiamine diphosphate biosynthetic process
C12506.44653.DN18128.c0.g1.i3	11	F:GO:0000166; F:GO:0005524; P:GO:0048544; C:GO:0016020; C:GO:0016021; F:GO:0004672; P:GO:0016310; F:GO:0016740; F:GO:0004674; P:GO:0006468; F:GO:0016301	F:nucleotide binding; F:ATP binding; P:recognition of pollen; C:membrane; C:integral component of membrane; F:protein kinase activity; P:phosphorylation; F:transferase activity; F:protein serine/threonine kinase activity; P:protein phosphorylation; F:kinase activity
C12506.44834.DN36661.c0.g1.i1	2	F:GO:0003676; P:GO:0015074	F:nucleic acid binding; P:DNA integration
C12506.44917.DN27726.c0.g1.i1	7	F:GO:0000166; F:GO:0005524; F:GO:0004672; P:GO:0016310; F:GO:0004674; P:GO:0006468; F:GO:0016301	F:nucleotide binding; F:ATP binding; F:protein kinase activity; P:phosphorylation; F:protein serine/threonine kinase activity; P:protein phosphorylation; F:kinase activity
C12506.4507.DN116212.c0.g1.i1	4	F:GO:0003677; C:GO:0005634; P:GO:0006351; P:GO:0006355	F:DNA binding; C:nucleus; P:transcription, DNA-templated; P:regulation of transcription, DNA-templated
C12506.45174.DN106043.c0.g1.i1	4	C:GO:0005634; F:GO:0004842; P:GO:0031347; P:GO:0016567	C:nucleus; F:ubiquitin-protein transferase activity; P:regulation of defense response; P:protein ubiquitination
C12506.45267.DN54366.c0.g1.i1	3	C:GO:0016020; C:GO:0016021; P:GO:0055114	C:membrane; C:integral component of membrane; P:oxidation-reduction process
C12506.4529.DN14942.c0.g1.i1	9	F:GO:0005524; F:GO:0000285; F:GO:0016307; F:GO:0046872; P:GO:0046854; P:GO:0046488; P:GO:0016310; F:GO:0016740; F:GO:0016301	F:ATP binding; F:1-phosphatidylinositol-3-phosphate 5-kinase activity; F:phosphatidylinositol phosphate kinase activity; F:metal ion binding; P:phosphatidylinositol phosphorylation; P:phosphatidylinositol metabolic process; P:phosphorylation; F:transferase activity; F:kinase activity
C12506.45660.DN82269.c1.g1.i11	1	F:GO:2001070	F:starch binding
C12506.45660.DN82269.c1.g1.i8	1	F:GO:2001070	F:starch binding
C12506.45714.DN15518.c0.g1.i1	2	F:GO:0003676; P:GO:0015074	F:nucleic acid binding; P:DNA integration
C12506.45770.DN40804.c0.g2.i1	12	F:GO:0000166; F:GO:0005524; F:GO:0005516; P:GO:0006811; F:GO:0046872; C:GO:0016020; P:GO:0006816; C:GO:0016021; P:GO:0070588; F:GO:0005388; P:GO:0006810; F:GO:0016787	F:nucleotide binding; F:ATP binding; F:calmodulin binding; P:ion transport; F:metal ion binding; C:membrane; P:calcium ion transport; C:integral component of membrane; P:calcium ion transmembrane transport; F:calcium-transporting ATPase activity; P:transport; F:hydrolase activity
C12506.4614.DN99986.c0.g1.i1	2	F:GO:0005506; C:GO:0016021	F:iron ion binding; C:integral component of membrane
C12506.46257.DN103616.c0.g1.i1	4	C:GO:0005739; P:GO:0055114; C:GO:0005886; P:GO:0015886	C:mitochondrion; P:oxidation-reduction process; C:plasma membrane; P:heme transport
C12506.464.DN3130.c0.g2.i1	7	F:GO:0005524; C:GO:0009506; F:GO:0004672; F:GO:0004674; P:GO:0006468; P:GO:0006952; C:GO:0005886	F:ATP binding; C:plasmodesma; F:protein kinase activity; F:protein serine/threonine kinase activity; P:protein phosphorylation; P:defense response; C:plasma membrane
C12506.46521.DN72064.c1.g1.i1	2	F:GO:0003676; P:GO:0015074	F:nucleic acid binding; P:DNA integration
C12506.46597.DN86499.c4.g3.i1	4	C:GO:0005634; F:GO:0003700; F:GO:0044212; F:GO:0043565	C:nucleus; F:transcription factor activity, sequence-specific DNA binding; F:transcription regulatory region DNA binding; F:sequence-specific DNA binding
C12506.47011.DN70052.c0.g2.i2	3	F:GO:0008270; P:GO:0035556; C:GO:0005622	F:zinc ion binding; P:intracellular signal transduction; C:intracellular
C12506.47237.DN120861.c0.g1.i1	1	C:GO:0005634	C:nucleus
C12506.4739.Ctg.18892	2	F:GO:0003676; P:GO:0015074	F:nucleic acid binding; P:DNA integration
C12506.47506.DN106625.c0.g1.i1	1	F:GO:0003676	F:nucleic acid binding
C12506.47773.DN12875.c0.g1.i1	7	F:GO:0016757; F:GO:0047262; P:GO:0045489; C:GO:0005794; C:GO:0000139; P:GO:0071555; F:GO:0016740	F:transferase activity, transferring glycosyl groups; F:polygalacturonate 4-alpha-galacturonosyltransferase activity; P:pectin biosynthetic process; C:Golgi apparatus; C:Golgi membrane; P:cell wall organization; F:transferase activity
C12506.47814.DN83093.c0.g3.i4	3	F:GO:0008270; F:GO:0042393; F:GO:0046872	F:zinc ion binding; F:histone binding; F:metal ion binding
C12506.4799.DN108461.c0.g1.i1	12	F:GO:0016757; F:GO:0035250; P:GO:0010405; C:GO:0016020; C:GO:0016021; P:GO:0006486; C:GO:0012505; F:GO:0008378; C:GO:0005794; F:GO:0016740; F:GO:0030246; P:GO:0018258	F:transferase activity, transferring glycosyl groups; F:UDP-galactosyltransferase activity; P:arabinogalactan protein metabolic process; C:membrane; C:integral component of membrane; P:protein glycosylation; C:endomembrane system; F:galactosyltransferase activity; C:Golgi apparatus; F:transferase activity; F:carbohydrate binding; P:protein O-linked glycosylation via hydroxyproline
C12506.48352.DN723.c0.g1.i1	2	F:GO:0016790; P:GO:0006633	F:thiolester hydrolase activity; P:fatty acid biosynthetic process
C12506.48430.DN53512.c0.g2.i1	4	C:GO:0009507; C:GO:0009523; C:GO:0016021; P:GO:0015979	C:chloroplast; C:photosystem II; C:integral component of membrane; P:photosynthesis
C12506.49071.DN75788.c0.g3.i1	2	F:GO:0003676; P:GO:0015074	F:nucleic acid binding; P:DNA integration
C12506.49132.DN67990.c1.g1.i1	2	P:GO:0008299; F:GO:0016740	P:isoprenoid biosynthetic process; F:transferase activity
C12506.49295.DN22503.c0.g1.i1	4	F:GO:0016757; F:GO:0016758; P:GO:0008152; F:GO:0016740	F:transferase activity, transferring glycosyl groups; F:transferase activity, transferring hexosyl groups; P:metabolic process; F:transferase activity
C12506.49461.DN39239.c0.g1.i1	1	F:GO:0016740	F:transferase activity
C12506.49475.DN54352.c0.g1.i1	3	F:GO:0003677; F:GO:0003964; P:GO:0006278	F:DNA binding; F:RNA-directed DNA polymerase activity; P:RNA-dependent DNA biosynthetic process
C12506.49618.DN110935.c0.g1.i1	3	F:GO:0022891; P:GO:0055085; C:GO:0016021	F:substrate-specific transmembrane transporter activity; P:transmembrane transport; C:integral component of membrane
C12506.4988.DN91125.c5.g1.i3	2	F:GO:0043531; P:GO:0006952	F:ADP binding; P:defense response
C12506.50002.DN25330.c0.g1.i1	4	F:GO:0000166; F:GO:0005524; F:GO:0043531; P:GO:0006952	F:nucleotide binding; F:ATP binding; F:ADP binding; P:defense response
C12506.50396.DN85992.c0.g7.i1	5	F:GO:0004721; P:GO:0006470; F:GO:0043531; P:GO:0006952; F:GO:0016787	F:phosphoprotein phosphatase activity; P:protein dephosphorylation; F:ADP binding; P:defense response; F:hydrolase activity
C12506.50528.DN9016.c0.g1.i1	2	F:GO:0016788; C:GO:0009941	F:hydrolase activity, acting on ester bonds; C:chloroplast envelope
C12506.50577.DN81481.c0.g4.i1	4	F:GO:0008270; F:GO:0046872; C:GO:0016020; C:GO:0016021	F:zinc ion binding; F:metal ion binding; C:membrane; C:integral component of membrane
C12506.50658.DN72064.c2.g1.i1	1	F:GO:0003676	F:nucleic acid binding
C12506.508.DN41029.c0.g1.i1	2	F:GO:0003676; P:GO:0015074	F:nucleic acid binding; P:DNA integration
C12506.50971.DN47639.c0.g1.i1	2	F:GO:0003677; P:GO:0006355	F:DNA binding; P:regulation of transcription, DNA-templated
C12506.50985.DN10233.c0.g1.i1	6	F:GO:0004842; F:GO:0005524; F:GO:0031625; C:GO:0005737; P:GO:0006511; P:GO:0016567	F:ubiquitin-protein transferase activity; F:ATP binding; F:ubiquitin protein ligase binding; C:cytoplasm; P:ubiquitin-dependent protein catabolic process; P:protein ubiquitination
C12506.50996.DN61701.c0.g2.i1	4	F:GO:0005506; F:GO:0016491; F:GO:0046872; P:GO:0055114	F:iron ion binding; F:oxidoreductase activity; F:metal ion binding; P:oxidation-reduction process
C12506.51107.DN121216.c0.g1.i1	9	F:GO:0005524; C:GO:0016020; C:GO:0016021; F:GO:0004672; P:GO:0016310; F:GO:0030246; F:GO:0004674; P:GO:0006468; F:GO:0016301	F:ATP binding; C:membrane; C:integral component of membrane; F:protein kinase activity; P:phosphorylation; F:carbohydrate binding; F:protein serine/threonine kinase activity; P:protein phosphorylation; F:kinase activity
C12506.51411.DN7669.c0.g1.i1	6	P:GO:0006855; P:GO:0055085; F:GO:0015297; C:GO:0016020; C:GO:0016021; F:GO:0015238	P:drug transmembrane transport; P:transmembrane transport; F:antiporter activity; C:membrane; C:integral component of membrane; F:drug transmembrane transporter activity
C12506.51612.DN13510.c0.g1.i1	4	P:GO:0090502; F:GO:0003676; F:GO:0004523; P:GO:0015074	P:RNA phosphodiester bond hydrolysis, endonucleolytic; F:nucleic acid binding; F:RNA-DNA hybrid ribonuclease activity; P:DNA integration
C12506.51715.DN90606.c0.g2.i2	3	C:GO:0016020; C:GO:0016021; F:GO:0016787	C:membrane; C:integral component of membrane; F:hydrolase activity
C12506.51767.DN89435.c2.g1.i1	5	F:GO:0003676; C:GO:0000808; C:GO:0005634; F:GO:0046872; P:GO:0006260	F:nucleic acid binding; C:origin recognition complex; C:nucleus; F:metal ion binding; P:DNA replication
C12506.51804.DN106416.c0.g1.i1	7	F:GO:0000166; F:GO:0005525; F:GO:0003746; F:GO:0003924; P:GO:0006414; C:GO:0005622; P:GO:0006412	F:nucleotide binding; F:GTP binding; F:translation elongation factor activity; F:GTPase activity; P:translational elongation; C:intracellular; P:translation
C12506.51987.DN81005.c1.g2.i3	2	P:GO:0016310; F:GO:0016301	P:phosphorylation; F:kinase activity
C12506.52327.DN74900.c0.g3.i2	1	F:GO:0003676	F:nucleic acid binding
C12506.52328.DN46049.c0.g2.i1	1	F:GO:0042578	F:phosphoric ester hydrolase activity
C12506.52458.DN111716.c0.g1.i1	6	F:GO:0000166; F:GO:0005525; F:GO:0003924; F:GO:0005200; C:GO:0005874; P:GO:0007017	F:nucleotide binding; F:GTP binding; F:GTPase activity; F:structural constituent of cytoskeleton; C:microtubule; P:microtubule-based process
C12506.53006.DN82641.c4.g4.i1	15	F:GO:0032440; F:GO:0004672; P:GO:0006468; C:GO:0005622; P:GO:0000165; F:GO:0005524; P:GO:0000186; F:GO:0016491; C:GO:0016020; C:GO:0016021; P:GO:0055114; F:GO:0004709; P:GO:0016310; F:GO:0016740; F:GO:0016301	F:2-alkenal reductase [NAD(P)] activity; F:protein kinase activity; P:protein phosphorylation; C:intracellular; P:MAPK cascade; F:ATP binding; P:activation of MAPKK activity; F:oxidoreductase activity; C:membrane; C:integral component of membrane; P:oxidation-reduction process; F:MAP kinase kinase kinase activity; P:phosphorylation; F:transferase activity; F:kinase activity
C12506.53103.DN11632.c0.g2.i1	2	F:GO:0016740; F:GO:0008080	F:transferase activity; F:N-acetyltransferase activity
C12506.53161.DN31243.c0.g1.i1	3	F:GO:0005524; F:GO:0004672; P:GO:0006468	F:ATP binding; F:protein kinase activity; P:protein phosphorylation
C12506.5323.DN39296.c0.g1.i1	2	C:GO:0016020; C:GO:0016021	C:membrane; C:integral component of membrane
C12506.53241.DN33132.c0.g2.i1	1	F:GO:0008270	F:zinc ion binding
C12506.5325.DN111507.c0.g1.i1	2	F:GO:0003676; P:GO:0015074	F:nucleic acid binding; P:DNA integration
C12506.53502.DN35304.c0.g1.i1	6	P:GO:0055085; C:GO:0016020; C:GO:0016021; F:GO:0046873; C:GO:0005783; P:GO:0030001	P:transmembrane transport; C:membrane; C:integral component of membrane; F:metal ion transmembrane transporter activity; C:endoplasmic reticulum; P:metal ion transport
C12506.53628.DN54076.c0.g1.i1	2	F:GO:0003676; P:GO:0015074	F:nucleic acid binding; P:DNA integration
C12506.5390.DN88866.c2.g3.i2	5	F:GO:0004721; P:GO:0007165; P:GO:0006470; F:GO:0043531; F:GO:0016787	F:phosphoprotein phosphatase activity; P:signal transduction; P:protein dephosphorylation; F:ADP binding; F:hydrolase activity
C12506.53996.DN17233.c0.g2.i1	2	C:GO:0005856; F:GO:0003779	C:cytoskeleton; F:actin binding
C12506.54060.DN42596.c0.g1.i1	2	C:GO:0016020; C:GO:0016021	C:membrane; C:integral component of membrane
C12506.54281.DN95345.c3.g1.i1	1	C:GO:0016020	C:membrane
C12506.54312.DN4682.c0.g1.i1	4	F:GO:0003677; C:GO:0005634; P:GO:0006351; P:GO:0006355	F:DNA binding; C:nucleus; P:transcription, DNA-templated; P:regulation of transcription, DNA-templated
C12506.54554.DN121484.c0.g1.i1	13	F:GO:0004672; F:GO:0004674; P:GO:0006468; C:GO:0005622; P:GO:0000165; F:GO:0005524; P:GO:0000186; C:GO:0016020; C:GO:0016021; F:GO:0004709; P:GO:0016310; F:GO:0016740; F:GO:0016301	F:protein kinase activity; F:protein serine/threonine kinase activity; P:protein phosphorylation; C:intracellular; P:MAPK cascade; F:ATP binding; P:activation of MAPKK activity; C:membrane; C:integral component of membrane; F:MAP kinase kinase kinase activity; P:phosphorylation; F:transferase activity; F:kinase activity
C12506.54581.DN86751.c0.g1.i2	2	P:GO:0007165; F:GO:0043531	P:signal transduction; F:ADP binding
C12506.54589.DN123311.c0.g1.i1	2	C:GO:0016020; C:GO:0016021	C:membrane; C:integral component of membrane
C12506.5462.DN50120.c0.g1.i1	2	F:GO:0000166; F:GO:0005524	F:nucleotide binding; F:ATP binding
C12506.54747.DN50497.c0.g1.i2	3	F:GO:0000166; F:GO:0005525; F:GO:0003924	F:nucleotide binding; F:GTP binding; F:GTPase activity
C12506.5478.DN90714.c0.g2.i1	7	F:GO:0000166; F:GO:0005524; F:GO:0032440; F:GO:0016491; P:GO:0055114; F:GO:0051082; P:GO:0006457	F:nucleotide binding; F:ATP binding; F:2-alkenal reductase [NAD(P)] activity; F:oxidoreductase activity; P:oxidation-reduction process; F:unfolded protein binding; P:protein folding
C12506.54805.DN21387.c0.g1.i1	3	F:GO:0003735; C:GO:0015935; P:GO:0006412	F:structural constituent of ribosome; C:small ribosomal subunit; P:translation
C12506.54951.DN21814.c0.g2.i1	4	F:GO:0005524; C:GO:0005737; P:GO:0042026; P:GO:0006457	F:ATP binding; C:cytoplasm; P:protein refolding; P:protein folding
C12506.54964.DN2140.c0.g1.i1	4	F:GO:0003676; F:GO:0005524; F:GO:0003824; P:GO:0015074	F:nucleic acid binding; F:ATP binding; F:catalytic activity; P:DNA integration
C12506.55089.DN278.c0.g2.i1	2	F:GO:0003676; P:GO:0015074	F:nucleic acid binding; P:DNA integration
C12506.55254.DN107989.c0.g1.i1	4	F:GO:0003676; F:GO:0005524; F:GO:0003824; P:GO:0015074	F:nucleic acid binding; F:ATP binding; F:catalytic activity; P:DNA integration
C12506.55272.DN32896.c0.g1.i1	1	F:GO:0016747	F:transferase activity, transferring acyl groups other than amino-acyl groups
C12506.55420.DN13234.c0.g1.i1	3	F:GO:0005525; F:GO:0000166; F:GO:0003924	F:GTP binding; F:nucleotide binding; F:GTPase activity
C12506.55621.DN85443.c0.g1.i1	3	F:GO:0005524; F:GO:0004672; P:GO:0006468	F:ATP binding; F:protein kinase activity; P:protein phosphorylation
C12506.55700.DN89667.c3.g1.i1	3	P:GO:0008033; P:GO:0072684; C:GO:0005739	P:tRNA processing; P:mitochondrial tRNA 3'-trailer cleavage, endonucleolytic; C:mitochondrion
C12506.558.DN17003.c0.g1.i1	2	F:GO:0003676; F:GO:0008270	F:nucleic acid binding; F:zinc ion binding
C12506.56051.Ctg.20380	1	F:GO:0016787	F:hydrolase activity
C12506.56207.DN81687.c0.g2.i1	1	F:GO:0016788	F:hydrolase activity, acting on ester bonds
C12506.56316.DN122509.c0.g1.i1	1	F:GO:0003676	F:nucleic acid binding
C12506.56527.Ctg.43312	3	F:GO:0008270; F:GO:0016491; P:GO:0055114	F:zinc ion binding; F:oxidoreductase activity; P:oxidation-reduction process
C12506.56628.DN106011.c0.g1.i1	5	P:GO:0006508; F:GO:0008236; F:GO:0004252; F:GO:0008233; F:GO:0016787	P:proteolysis; F:serine-type peptidase activity; F:serine-type endopeptidase activity; F:peptidase activity; F:hydrolase activity
C12506.5664.DN91107.c1.g3.i1	1	F:GO:0008270	F:zinc ion binding
C12506.56700.DN65724.c1.g1.i1	2	F:GO:0003964; P:GO:0006278	F:RNA-directed DNA polymerase activity; P:RNA-dependent DNA biosynthetic process
C12506.56894.DN111829.c0.g2.i1	1	C:GO:0005840	C:ribosome
C12506.5692.Ctg.28080	3	F:GO:0005525; P:GO:0007264; C:GO:0005622	F:GTP binding; P:small GTPase mediated signal transduction; C:intracellular
C12506.57198.DN30372.c0.g2.i1	5	F:GO:0000166; F:GO:0003676; F:GO:0005524; F:GO:0004813; P:GO:0006419	F:nucleotide binding; F:nucleic acid binding; F:ATP binding; F:alanine-tRNA ligase activity; P:alanyl-tRNA aminoacylation
C12506.57238.DN25493.c0.g1.i1	6	P:GO:0055085; C:GO:0016020; C:GO:0016021; F:GO:0046873; C:GO:0005783; P:GO:0030001	P:transmembrane transport; C:membrane; C:integral component of membrane; F:metal ion transmembrane transporter activity; C:endoplasmic reticulum; P:metal ion transport
C12506.57838.Ctg.31483	1	F:GO:0003676	F:nucleic acid binding
C12506.57866.DN7681.c0.g1.i1	1	F:GO:0003676	F:nucleic acid binding
C12506.58018.DN98785.c0.g1.i1	1	F:GO:0008270	F:zinc ion binding
C12506.58223.Ctg.37490	9	F:GO:0000166; P:GO:0006418; F:GO:0005524; F:GO:0004812; F:GO:0004814; C:GO:0005737; P:GO:0006420; F:GO:0016874; P:GO:0006412	F:nucleotide binding; P:tRNA aminoacylation for protein translation; F:ATP binding; F:aminoacyl-tRNA ligase activity; F:arginine-tRNA ligase activity; C:cytoplasm; P:arginyl-tRNA aminoacylation; F:ligase activity; P:translation
C12506.5837.DN50506.c0.g1.i1	4	P:GO:0016579; P:GO:0006511; F:GO:0016787; F:GO:0036459	P:protein deubiquitination; P:ubiquitin-dependent protein catabolic process; F:hydrolase activity; F:thiol-dependent ubiquitinyl hydrolase activity
C12506.58607.DN87621.c0.g2.i1	1	F:GO:0003723	F:RNA binding
C12506.58729.DN96778.c1.g1.i1	2	C:GO:0005634; C:GO:0005737	C:nucleus; C:cytoplasm
C12506.58946.DN88093.c6.g4.i5	4	C:GO:0016021; P:GO:0006486; F:GO:0008378; C:GO:0000139	C:integral component of membrane; P:protein glycosylation; F:galactosyltransferase activity; C:Golgi membrane
C12506.58952.DN121087.c0.g1.i1	8	F:GO:0000166; F:GO:0005524; P:GO:0016310; F:GO:0016740; F:GO:0004674; P:GO:0006468; F:GO:0016301; F:GO:0044877	F:nucleotide binding; F:ATP binding; P:phosphorylation; F:transferase activity; F:protein serine/threonine kinase activity; P:protein phosphorylation; F:kinase activity; F:macromolecular complex binding
C12506.59514.DN110019.c0.g1.i1	5	P:GO:0045490; C:GO:0005618; F:GO:0045330; P:GO:0042545; F:GO:0030599	P:pectin catabolic process; C:cell wall; F:aspartyl esterase activity; P:cell wall modification; F:pectinesterase activity
C12506.59676.DN24754.c0.g2.i1	3	F:GO:0005524; F:GO:0004672; P:GO:0006468	F:ATP binding; F:protein kinase activity; P:protein phosphorylation
C12506.59883.DN121954.c0.g1.i1	2	F:GO:0005509; F:GO:0005544	F:calcium ion binding; F:calcium-dependent phospholipid binding
C12506.59890.DN92886.c2.g1.i1	5	F:GO:0005525; P:GO:0006614; C:GO:0048500; F:GO:0003924; F:GO:0008312	F:GTP binding; P:SRP-dependent cotranslational protein targeting to membrane; C:signal recognition particle; F:GTPase activity; F:7S RNA binding
C12506.599.DN23508.c0.g1.i1	4	F:GO:0003676; F:GO:0008270; F:GO:0046872; P:GO:0015074	F:nucleic acid binding; F:zinc ion binding; F:metal ion binding; P:DNA integration
C12506.59956.DN95986.c2.g1.i1	4	F:GO:0005525; F:GO:0005200; C:GO:0005874; P:GO:0007017	F:GTP binding; F:structural constituent of cytoskeleton; C:microtubule; P:microtubule-based process
C12506.60024.DN6831.c0.g2.i1	1	F:GO:0008641	F:small protein activating enzyme activity
C12506.60124.Ctg.26625	11	F:GO:0003978; F:GO:0050373; P:GO:0046369; C:GO:0005829; F:GO:0046983; C:GO:0005794; P:GO:0006012; P:GO:0071555; P:GO:0045227; C:GO:0005886; P:GO:0033358	F:UDP-glucose 4-epimerase activity; F:UDP-arabinose 4-epimerase activity; P:galactose biosynthetic process; C:cytosol; F:protein dimerization activity; C:Golgi apparatus; P:galactose metabolic process; P:cell wall organization; P:capsule polysaccharide biosynthetic process; C:plasma membrane; P:UDP-L-arabinose biosynthetic process
C12506.60448.DN74781.c1.g4.i1	2	F:GO:0000166; F:GO:0003676	F:nucleotide binding; F:nucleic acid binding
C12506.60908.DN8157.c0.g1.i1	6	F:GO:0000166; F:GO:0005524; F:GO:0003777; P:GO:0007018; F:GO:0008017; C:GO:0005874	F:nucleotide binding; F:ATP binding; F:microtubule motor activity; P:microtubule-based movement; F:microtubule binding; C:microtubule
C12506.60935.DN90697.c2.g4.i1	2	C:GO:0016020; C:GO:0016021	C:membrane; C:integral component of membrane
C12506.61056.DN101858.c0.g1.i1	11	F:GO:0000166; F:GO:0016887; F:GO:0005524; F:GO:0003777; C:GO:0005856; F:GO:0016491; F:GO:0003824; P:GO:0055114; C:GO:0005871; P:GO:0007018; F:GO:0008017	F:nucleotide binding; F:ATPase activity; F:ATP binding; F:microtubule motor activity; C:cytoskeleton; F:oxidoreductase activity; F:catalytic activity; P:oxidation-reduction process; C:kinesin complex; P:microtubule-based movement; F:microtubule binding
C12506.61454.Ctg.35495	2	F:GO:0003964; P:GO:0006278	F:RNA-directed DNA polymerase activity; P:RNA-dependent DNA biosynthetic process
C12506.61455.DN39086.c1.g1.i1	15	P:GO:0090305; F:GO:0016779; F:GO:0008270; F:GO:0004190; P:GO:0015074; P:GO:0006278; F:GO:0008233; F:GO:0003676; F:GO:0003964; F:GO:0046872; F:GO:0004519; F:GO:0004518; P:GO:0006508; F:GO:0016740; F:GO:0016787	P:nucleic acid phosphodiester bond hydrolysis; F:nucleotidyltransferase activity; F:zinc ion binding; F:aspartic-type endopeptidase activity; P:DNA integration; P:RNA-dependent DNA biosynthetic process; F:peptidase activity; F:nucleic acid binding; F:RNA-directed DNA polymerase activity; F:metal ion binding; F:endonuclease activity; F:nuclease activity; P:proteolysis; F:transferase activity; F:hy…
C12506.61531.DN113832.c0.g1.i1	2	C:GO:0016020; C:GO:0016021	C:membrane; C:integral component of membrane
C12506.61573.DN75389.c0.g2.i4	1	F:GO:0016787	F:hydrolase activity
C12506.61610.DN72257.c0.g6.i1	2	F:GO:0016491; P:GO:0055114	F:oxidoreductase activity; P:oxidation-reduction process
C12506.6167.DN31387.c0.g1.i1	2	F:GO:0003676; P:GO:0015074	F:nucleic acid binding; P:DNA integration
C12506.61679.DN96254.c5.g1.i1	3	F:GO:0004842; F:GO:0016874; P:GO:0016567	F:ubiquitin-protein transferase activity; F:ligase activity; P:protein ubiquitination
C12506.6231.DN117827.c0.g1.i1	9	F:GO:0000166; F:GO:0016887; F:GO:0005524; F:GO:0042626; P:GO:0055085; C:GO:0016020; C:GO:0016021; P:GO:0006810; C:GO:0005886	F:nucleotide binding; F:ATPase activity; F:ATP binding; F:ATPase activity, coupled to transmembrane movement of substances; P:transmembrane transport; C:membrane; C:integral component of membrane; P:transport; C:plasma membrane
C12506.62372.DN114746.c0.g1.i1	4	F:GO:0003755; P:GO:0000413; P:GO:0006457; F:GO:0016853	F:peptidyl-prolyl cis-trans isomerase activity; P:protein peptidyl-prolyl isomerization; P:protein folding; F:isomerase activity
C12506.62584.DN91630.c0.g3.i1	3	F:GO:0005525; P:GO:0007264; C:GO:0005622	F:GTP binding; P:small GTPase mediated signal transduction; C:intracellular
C12506.62830.DN28343.c0.g1.i1	3	P:GO:0006629; C:GO:0016021; F:GO:0008889	P:lipid metabolic process; C:integral component of membrane; F:glycerophosphodiester phosphodiesterase activity
C12506.63046.DN104213.c0.g1.i1	6	F:GO:0005524; C:GO:0016020; C:GO:0016021; F:GO:0004672; F:GO:0004674; P:GO:0006468	F:ATP binding; C:membrane; C:integral component of membrane; F:protein kinase activity; F:protein serine/threonine kinase activity; P:protein phosphorylation
C12506.6309.DN88177.c3.g2.i5	2	F:GO:0008270; F:GO:0046872	F:zinc ion binding; F:metal ion binding
C12506.63135.DN72150.c0.g2.i1	4	F:GO:0005524; F:GO:0051082; P:GO:0006457; P:GO:0006950	F:ATP binding; F:unfolded protein binding; P:protein folding; P:response to stress
C12506.6333.Ctg.19018	1	P:GO:0009793	P:embryo development ending in seed dormancy
C12506.63556.DN46725.c0.g1.i1	2	F:GO:0003676; F:GO:0008270	F:nucleic acid binding; F:zinc ion binding
C12506.63972.DN45203.c0.g1.i1	2	P:GO:0006886; C:GO:0005622	P:intracellular protein transport; C:intracellular
C12506.63977.DN85808.c0.g7.i1	2	C:GO:0016020; C:GO:0016021	C:membrane; C:integral component of membrane
C12506.64102.DN24837.c0.g1.i1	7	P:GO:0005975; P:GO:0008152; F:GO:0004650; P:GO:0071555; C:GO:0005576; F:GO:0016787; F:GO:0016798	P:carbohydrate metabolic process; P:metabolic process; F:polygalacturonase activity; P:cell wall organization; C:extracellular region; F:hydrolase activity; F:hydrolase activity, acting on glycosyl bonds
C12506.64119.DN19137.c0.g1.i1	2	F:GO:0003860; F:GO:0016787	F:3-hydroxyisobutyryl-CoA hydrolase activity; F:hydrolase activity
C12506.64286.DN82462.c2.g1.i1	4	P:GO:0016579; P:GO:0006511; F:GO:0016787; F:GO:0036459	P:protein deubiquitination; P:ubiquitin-dependent protein catabolic process; F:hydrolase activity; F:thiol-dependent ubiquitinyl hydrolase activity
C12506.64353.DN115439.c0.g1.i1	6	F:GO:0003735; P:GO:0009793; C:GO:0022625; C:GO:0005730; P:GO:0006412; P:GO:0016567	F:structural constituent of ribosome; P:embryo development ending in seed dormancy; C:cytosolic large ribosomal subunit; C:nucleolus; P:translation; P:protein ubiquitination
C12506.6445.DN94599.c1.g2.i1	2	F:GO:0003676; P:GO:0015074	F:nucleic acid binding; P:DNA integration
C12506.64771.DN78061.c0.g2.i1	1	F:GO:0003677	F:DNA binding
C12506.64824.DN99867.c0.g1.i1	4	F:GO:0003677; C:GO:0009507; F:GO:0003899; P:GO:0006351	F:DNA binding; C:chloroplast; F:DNA-directed 5'-3' RNA polymerase activity; P:transcription, DNA-templated
C12506.64990.DN59662.c0.g6.i1	3	F:GO:0005524; P:GO:0006556; F:GO:0004478	F:ATP binding; P:S-adenosylmethionine biosynthetic process; F:methionine adenosyltransferase activity
C12506.65060.DN26782.c0.g2.i1	2	F:GO:0003824; P:GO:0005992	F:catalytic activity; P:trehalose biosynthetic process
C12506.65063.DN118010.c0.g1.i1	1	C:GO:0016020	C:membrane
C12506.65198.DN62714.c0.g1.i2	3	C:GO:0016021; F:GO:0015171; P:GO:0003333	C:integral component of membrane; F:amino acid transmembrane transporter activity; P:amino acid transmembrane transport
C12506.65605.Ctg.10262	7	F:GO:0000166; C:GO:0009570; F:GO:0005524; C:GO:0009507; C:GO:0016020; C:GO:0016021; C:GO:0009536	F:nucleotide binding; C:chloroplast stroma; F:ATP binding; C:chloroplast; C:membrane; C:integral component of membrane; C:plastid
C12506.65943.DN80524.c1.g3.i2	2	C:GO:0016020; C:GO:0016021	C:membrane; C:integral component of membrane
C12506.65986.DN35827.c0.g3.i1	2	P:GO:0006629; F:GO:0008081	P:lipid metabolic process; F:phosphoric diester hydrolase activity
C12506.6614.DN81821.c0.g2.i1	11	C:GO:0031965; C:GO:0005737; P:GO:0006607; P:GO:0000060; F:GO:0008565; C:GO:0034399; P:GO:0006886; P:GO:0000059; F:GO:0008536; F:GO:0008139; P:GO:0006610	C:nuclear membrane; C:cytoplasm; P:NLS-bearing protein import into nucleus; P:protein import into nucleus, translocation; F:protein transporter activity; C:nuclear periphery; P:intracellular protein transport; P:protein import into nucleus, docking; F:Ran GTPase binding; F:nuclear localization sequence binding; P:ribosomal protein import into nucleus
C12506.66482.DN16869.c0.g1.i1	2	C:GO:0016020; C:GO:0016021	C:membrane; C:integral component of membrane
C12506.66628.DN55256.c0.g1.i1	7	F:GO:0000166; F:GO:0005524; C:GO:0016020; C:GO:0016021; F:GO:0004672; F:GO:0004674; P:GO:0006468	F:nucleotide binding; F:ATP binding; C:membrane; C:integral component of membrane; F:protein kinase activity; F:protein serine/threonine kinase activity; P:protein phosphorylation
C12506.66952.DN101507.c0.g1.i1	3	F:GO:0005524; F:GO:0004672; P:GO:0006468	F:ATP binding; F:protein kinase activity; P:protein phosphorylation
C12506.67144.DN44711.c0.g1.i1	3	C:GO:0016021; F:GO:0016760; P:GO:0030244	C:integral component of membrane; F:cellulose synthase (UDP-forming) activity; P:cellulose biosynthetic process
C12506.67144.DN44711.c0.g1.i2	3	C:GO:0016021; F:GO:0016760; P:GO:0030244	C:integral component of membrane; F:cellulose synthase (UDP-forming) activity; P:cellulose biosynthetic process
C12506.67220.DN107101.c0.g1.i1	7	F:GO:0003677; F:GO:0016779; C:GO:0009507; F:GO:0003899; P:GO:0006351; F:GO:0016740; C:GO:0009536	F:DNA binding; F:nucleotidyltransferase activity; C:chloroplast; F:DNA-directed 5'-3' RNA polymerase activity; P:transcription, DNA-templated; F:transferase activity; C:plastid
C12506.67551.DN6087.c0.g1.i1	1	F:GO:0003779	F:actin binding
C12506.68071.DN95245.c2.g1.i1	2	C:GO:0016020; C:GO:0016021	C:membrane; C:integral component of membrane
C12506.6808.DN27046.c0.g1.i1	5	F:GO:0005338; P:GO:0015780; C:GO:0016020; C:GO:0016021; P:GO:1901679	F:nucleotide-sugar transmembrane transporter activity; P:nucleotide-sugar transport; C:membrane; C:integral component of membrane; P:nucleotide transmembrane transport
C12506.68392.DN88640.c1.g10.i1	7	F:GO:0030976; P:GO:0009063; F:GO:0003824; P:GO:0042372; P:GO:0042550; F:GO:0070204; P:GO:0009234	F:thiamine pyrophosphate binding; P:cellular amino acid catabolic process; F:catalytic activity; P:phylloquinone biosynthetic process; P:photosystem I stabilization; F:2-succinyl-5-enolpyruvyl-6-hydroxy-3-cyclohexene-1-carboxylic-acid synthase activity; P:menaquinone biosynthetic process
C12506.68605.DN16087.c0.g1.i1	13	F:GO:0016887; P:GO:0015992; P:GO:1902600; F:GO:0008553; P:GO:0006754; P:GO:0006810; F:GO:0000166; F:GO:0005524; P:GO:0006811; F:GO:0046872; C:GO:0016020; C:GO:0016021; F:GO:0016787	F:ATPase activity; P:proton transport; P:hydrogen ion transmembrane transport; F:hydrogen-exporting ATPase activity, phosphorylative mechanism; P:ATP biosynthetic process; P:transport; F:nucleotide binding; F:ATP binding; P:ion transport; F:metal ion binding; C:membrane; C:integral component of membrane; F:hydrolase activity
C12506.68605.DN45978.c0.g2.i1	1	F:GO:0000166	F:nucleotide binding
C12506.68803.DN13700.c0.g1.i1	5	F:GO:0005524; F:GO:0004672; P:GO:0016310; P:GO:0006468; F:GO:0016301	F:ATP binding; F:protein kinase activity; P:phosphorylation; P:protein phosphorylation; F:kinase activity
C12506.68806.DN88328.c4.g1.i1	2	P:GO:0007010; F:GO:0008017	P:cytoskeleton organization; F:microtubule binding
C12506.68968.DN62372.c0.g4.i2	3	C:GO:0005777; F:GO:0003824; P:GO:0008152	C:peroxisome; F:catalytic activity; P:metabolic process
C12506.69003.DN96801.c6.g2.i1	6	F:GO:0031072; F:GO:0005524; P:GO:0009408; F:GO:0046872; F:GO:0051082; P:GO:0006457	F:heat shock protein binding; F:ATP binding; P:response to heat; F:metal ion binding; F:unfolded protein binding; P:protein folding
C12506.69069.DN91255.c1.g2.i1	5	F:GO:0042803; P:GO:0006529; P:GO:0006541; C:GO:0005829; F:GO:0004066	F:protein homodimerization activity; P:asparagine biosynthetic process; P:glutamine metabolic process; C:cytosol; F:asparagine synthase (glutamine-hydrolyzing) activity
C12506.69104.DN56659.c0.g2.i1	2	F:GO:0003964; P:GO:0006278	F:RNA-directed DNA polymerase activity; P:RNA-dependent DNA biosynthetic process
C12506.69238.DN89885.c0.g4.i1	1	P:GO:0006355	P:regulation of transcription, DNA-templated
C12506.6946.Ctg.38953	4	F:GO:0003676; F:GO:0008270; F:GO:0046872; P:GO:0015074	F:nucleic acid binding; F:zinc ion binding; F:metal ion binding; P:DNA integration
C12506.69753.DN93669.c3.g4.i1	9	F:GO:0005506; F:GO:0016705; F:GO:0046872; F:GO:0016491; C:GO:0016020; C:GO:0016021; P:GO:0055114; F:GO:0004497; F:GO:0020037	F:iron ion binding; F:oxidoreductase activity, acting on paired donors, with incorporation or reduction of molecular oxygen; F:metal ion binding; F:oxidoreductase activity; C:membrane; C:integral component of membrane; P:oxidation-reduction process; F:monooxygenase activity; F:heme binding
C12506.69826.DN23359.c0.g1.i1	6	C:GO:0005829; P:GO:0006355; F:GO:0046983; F:GO:0004674; P:GO:0006468; P:GO:0035556	C:cytosol; P:regulation of transcription, DNA-templated; F:protein dimerization activity; F:protein serine/threonine kinase activity; P:protein phosphorylation; P:intracellular signal transduction
C12506.69876.DN28101.c0.g1.i1	5	P:GO:0090502; F:GO:0003676; F:GO:0004523; C:GO:0005739; P:GO:0015074	P:RNA phosphodiester bond hydrolysis, endonucleolytic; F:nucleic acid binding; F:RNA-DNA hybrid ribonuclease activity; C:mitochondrion; P:DNA integration
C12506.69906.DN95758.c0.g1.i6	2	F:GO:0008270; P:GO:0006355	F:zinc ion binding; P:regulation of transcription, DNA-templated
C12506.70027.DN24052.c0.g1.i1	7	F:GO:0000166; P:GO:0009904; C:GO:0005623; F:GO:0005524; F:GO:0003777; P:GO:0007018; F:GO:0008017	F:nucleotide binding; P:chloroplast accumulation movement; C:cell; F:ATP binding; F:microtubule motor activity; P:microtubule-based movement; F:microtubule binding
C12506.70027.DN24052.c0.g2.i1	7	F:GO:0000166; P:GO:0009904; C:GO:0005623; F:GO:0005524; F:GO:0003777; P:GO:0007018; F:GO:0008017	F:nucleotide binding; P:chloroplast accumulation movement; C:cell; F:ATP binding; F:microtubule motor activity; P:microtubule-based movement; F:microtubule binding
C12506.70220.DN83832.c2.g6.i1	2	F:GO:0000166; F:GO:0005524	F:nucleotide binding; F:ATP binding
C12506.703.DN120544.c0.g1.i1	2	F:GO:0003676; P:GO:0015074	F:nucleic acid binding; P:DNA integration
C12506.70444.DN94377.c0.g2.i1	1	C:GO:0005730	C:nucleolus
C12506.70447.DN116611.c0.g1.i1	14	P:GO:0006281; P:GO:0090305; F:GO:0016779; P:GO:0006260; P:GO:0042276; F:GO:0000166; F:GO:0003676; F:GO:0003677; F:GO:0008408; C:GO:0005634; F:GO:0003887; C:GO:0016035; F:GO:0016740; P:GO:0019985	P:DNA repair; P:nucleic acid phosphodiester bond hydrolysis; F:nucleotidyltransferase activity; P:DNA replication; P:error-prone translesion synthesis; F:nucleotide binding; F:nucleic acid binding; F:DNA binding; F:3'-5' exonuclease activity; C:nucleus; F:DNA-directed DNA polymerase activity; C:zeta DNA polymerase complex; F:transferase activity; P:translesion synthesis
C12506.7049.DN79339.c2.g4.i1	2	F:GO:0003676; P:GO:0015074	F:nucleic acid binding; P:DNA integration
C12506.70655.DN61133.c0.g1.i1	4	F:GO:0003676; F:GO:0004190; P:GO:0006508; P:GO:0015074	F:nucleic acid binding; F:aspartic-type endopeptidase activity; P:proteolysis; P:DNA integration
C12506.7085.DN69276.c0.g1.i1	2	F:GO:0003676; P:GO:0015074	F:nucleic acid binding; P:DNA integration
C12506.70987.DN25164.c0.g1.i1	3	F:GO:0051015; F:GO:0003779; P:GO:0051017	F:actin filament binding; F:actin binding; P:actin filament bundle assembly
C12506.71086.DN29797.c0.g2.i1	15	C:GO:0009570; F:GO:0008270; F:GO:0042803; C:GO:0009941; P:GO:0006974; P:GO:0009228; C:GO:0005886; C:GO:0009579; P:GO:0009409; C:GO:0009507; F:GO:0016491; C:GO:0005739; C:GO:0010319; P:GO:0018131; P:GO:0055114	C:chloroplast stroma; F:zinc ion binding; F:protein homodimerization activity; C:chloroplast envelope; P:cellular response to DNA damage stimulus; P:thiamine biosynthetic process; C:plasma membrane; C:thylakoid; P:response to cold; C:chloroplast; F:oxidoreductase activity; C:mitochondrion; C:stromule; P:oxazole or thiazole biosynthetic process; P:oxidation-reduction process
C12506.7124.DN86155.c7.g1.i2	2	F:GO:0003964; P:GO:0006278	F:RNA-directed DNA polymerase activity; P:RNA-dependent DNA biosynthetic process
C12506.713.DN26085.c0.g1.i1	3	P:GO:0005975; F:GO:0004553; F:GO:0016787	P:carbohydrate metabolic process; F:hydrolase activity, hydrolyzing O-glycosyl compounds; F:hydrolase activity
C12506.71371.DN86155.c10.g3.i1	3	F:GO:0005086; P:GO:0032012; P:GO:0043547	F:ARF guanyl-nucleotide exchange factor activity; P:regulation of ARF protein signal transduction; P:positive regulation of GTPase activity
C12506.71385.DN51534.c0.g2.i1	9	F:GO:0000287; F:GO:0000166; F:GO:0005524; P:GO:0045332; C:GO:0016020; C:GO:0016021; P:GO:0015914; F:GO:0004012; F:GO:0016787	F:magnesium ion binding; F:nucleotide binding; F:ATP binding; P:phospholipid translocation; C:membrane; C:integral component of membrane; P:phospholipid transport; F:phospholipid-translocating ATPase activity; F:hydrolase activity
C12506.71551.DN92108.c1.g4.i7	4	F:GO:0003755; P:GO:0000413; P:GO:0006457; F:GO:0016853	F:peptidyl-prolyl cis-trans isomerase activity; P:protein peptidyl-prolyl isomerization; P:protein folding; F:isomerase activity
C12506.71816.DN91558.c1.g4.i1	7	F:GO:0005524; C:GO:0016020; C:GO:0016021; F:GO:0004672; F:GO:0004674; P:GO:0006468; C:GO:0005886	F:ATP binding; C:membrane; C:integral component of membrane; F:protein kinase activity; F:protein serine/threonine kinase activity; P:protein phosphorylation; C:plasma membrane
C12506.71889.DN24865.c0.g1.i1	9	C:GO:0030659; P:GO:0016192; C:GO:0005905; C:GO:0030130; C:GO:0016020; F:GO:0005198; C:GO:0030132; C:GO:0031410; P:GO:0006886	C:cytoplasmic vesicle membrane; P:vesicle-mediated transport; C:clathrin-coated pit; C:clathrin coat of trans-Golgi network vesicle; C:membrane; F:structural molecule activity; C:clathrin coat of coated pit; C:cytoplasmic vesicle; P:intracellular protein transport
C12506.72457.DN57146.c0.g2.i1	13	F:GO:0016887; P:GO:0015992; P:GO:1902600; F:GO:0008553; P:GO:0006754; P:GO:0006810; F:GO:0000166; F:GO:0005524; P:GO:0006811; F:GO:0046872; C:GO:0016020; C:GO:0016021; F:GO:0016787	F:ATPase activity; P:proton transport; P:hydrogen ion transmembrane transport; F:hydrogen-exporting ATPase activity, phosphorylative mechanism; P:ATP biosynthetic process; P:transport; F:nucleotide binding; F:ATP binding; P:ion transport; F:metal ion binding; C:membrane; C:integral component of membrane; F:hydrolase activity
C12506.72636.DN113409.c0.g1.i1	4	F:GO:0005524; F:GO:0051082; P:GO:0006457; P:GO:0006950	F:ATP binding; F:unfolded protein binding; P:protein folding; P:response to stress
C12506.7274.DN79411.c0.g1.i1	5	F:GO:0005524; P:GO:0030163; P:GO:0006508; F:GO:0004252; F:GO:0004176	F:ATP binding; P:protein catabolic process; P:proteolysis; F:serine-type endopeptidase activity; F:ATP-dependent peptidase activity
C12506.72884.DN93221.c1.g8.i1	5	F:GO:0016618; C:GO:0016020; C:GO:0016021; C:GO:0005829; F:GO:0030267	F:hydroxypyruvate reductase activity; C:membrane; C:integral component of membrane; C:cytosol; F:glyoxylate reductase (NADP) activity
C12506.72962.DN106046.c0.g1.i1	5	F:GO:0000166; F:GO:0016887; F:GO:0005524; C:GO:0016020; C:GO:0016021	F:nucleotide binding; F:ATPase activity; F:ATP binding; C:membrane; C:integral component of membrane
C12506.73072.DN54558.c0.g2.i1	1	F:GO:0016779	F:nucleotidyltransferase activity
C12506.73239.DN89419.c0.g1.i2	3	F:GO:0003700; P:GO:0006355; F:GO:0043565	F:transcription factor activity, sequence-specific DNA binding; P:regulation of transcription, DNA-templated; F:sequence-specific DNA binding
C12506.7326.DN85604.c1.g3.i1	6	F:GO:0003676; F:GO:0008270; F:GO:0046872; C:GO:0016020; C:GO:0016021; P:GO:0015074	F:nucleic acid binding; F:zinc ion binding; F:metal ion binding; C:membrane; C:integral component of membrane; P:DNA integration
C12506.73508.DN13537.c0.g1.i1	2	C:GO:0016020; C:GO:0016021	C:membrane; C:integral component of membrane
C12506.73663.DN13419.c0.g2.i1	3	F:GO:0046872; P:GO:0035556; C:GO:0005622	F:metal ion binding; P:intracellular signal transduction; C:intracellular
C12506.73675.DN22497.c0.g1.i1	5	C:GO:0005739; P:GO:0006508; F:GO:0008233; F:GO:0003860; F:GO:0016787	C:mitochondrion; P:proteolysis; F:peptidase activity; F:3-hydroxyisobutyryl-CoA hydrolase activity; F:hydrolase activity
C12506.73905.DN29747.c0.g1.i1	5	P:GO:0006508; F:GO:0008236; F:GO:0004252; F:GO:0008233; F:GO:0016787	P:proteolysis; F:serine-type peptidase activity; F:serine-type endopeptidase activity; F:peptidase activity; F:hydrolase activity
C12506.74061.DN88866.c4.g1.i1	2	F:GO:0043531; P:GO:0006952	F:ADP binding; P:defense response
C12506.74105.DN16524.c0.g1.i1	3	F:GO:0003700; P:GO:0006355; F:GO:0043565	F:transcription factor activity, sequence-specific DNA binding; P:regulation of transcription, DNA-templated; F:sequence-specific DNA binding
C12506.74107.DN110237.c0.g1.i1	1	P:GO:0019538	P:protein metabolic process
C12506.74519.Ctg.30255	4	F:GO:0004190; P:GO:0006508; C:GO:0016020; C:GO:0016021	F:aspartic-type endopeptidase activity; P:proteolysis; C:membrane; C:integral component of membrane
C12506.74871.DN82906.c2.g3.i1	2	C:GO:0016020; C:GO:0016021	C:membrane; C:integral component of membrane
C12506.74912.DN25775.c0.g1.i1	1	F:GO:0003677	F:DNA binding
C12506.74917.DN21763.c0.g1.i1	3	F:GO:0003677; F:GO:0003964; P:GO:0006278	F:DNA binding; F:RNA-directed DNA polymerase activity; P:RNA-dependent DNA biosynthetic process
C12506.74990.Ctg.40834	5	F:GO:0005525; F:GO:0003924; F:GO:0005200; C:GO:0005874; P:GO:0007017	F:GTP binding; F:GTPase activity; F:structural constituent of cytoskeleton; C:microtubule; P:microtubule-based process
C12506.75360.DN14284.c0.g1.i1	1	F:GO:0003677	F:DNA binding
C12506.7563.DN89267.c1.g1.i1	3	F:GO:0004190; P:GO:0006508; F:GO:0016787	F:aspartic-type endopeptidase activity; P:proteolysis; F:hydrolase activity
C12506.75633.DN121798.c0.g1.i1	5	F:GO:0003735; C:GO:0030529; C:GO:0005840; C:GO:0005622; P:GO:0006412	F:structural constituent of ribosome; C:intracellular ribonucleoprotein complex; C:ribosome; C:intracellular; P:translation
C12506.7575.DN27783.c0.g1.i2	10	F:GO:0003676; F:GO:0005524; C:GO:0005634; C:GO:0005737; F:GO:0046872; P:GO:0006396; F:GO:0004386; F:GO:0003723; F:GO:0004004; F:GO:0016787	F:nucleic acid binding; F:ATP binding; C:nucleus; C:cytoplasm; F:metal ion binding; P:RNA processing; F:helicase activity; F:RNA binding; F:ATP-dependent RNA helicase activity; F:hydrolase activity
C12506.75845.DN75168.c0.g1.i5	5	C:GO:0031966; P:GO:0006839; C:GO:0016020; C:GO:0016021; P:GO:0006810	C:mitochondrial membrane; P:mitochondrial transport; C:membrane; C:integral component of membrane; P:transport
C12506.75966.DN67250.c0.g1.i1	2	P:GO:0006508; F:GO:0008233	P:proteolysis; F:peptidase activity
C12506.76161.DN112869.c0.g1.i1	9	P:GO:0005975; P:GO:0000272; F:GO:0003824; P:GO:0008152; F:GO:0004553; P:GO:0030245; F:GO:0008810; F:GO:0016787; F:GO:0016798	P:carbohydrate metabolic process; P:polysaccharide catabolic process; F:catalytic activity; P:metabolic process; F:hydrolase activity, hydrolyzing O-glycosyl compounds; P:cellulose catabolic process; F:cellulase activity; F:hydrolase activity; F:hydrolase activity, acting on glycosyl bonds
C12506.76181.DN104843.c0.g1.i1	5	F:GO:0003677; C:GO:0009507; F:GO:0003899; P:GO:0006351; C:GO:0009536	F:DNA binding; C:chloroplast; F:DNA-directed 5'-3' RNA polymerase activity; P:transcription, DNA-templated; C:plastid
C12506.76471.DN52082.c0.g1.i1	6	P:GO:0005975; F:GO:0016758; P:GO:0008152; C:GO:0016020; C:GO:0016021; P:GO:0030259	P:carbohydrate metabolic process; F:transferase activity, transferring hexosyl groups; P:metabolic process; C:membrane; C:integral component of membrane; P:lipid glycosylation
C12506.7650.DN42165.c1.g1.i1	2	F:GO:0043531; P:GO:0006952	F:ADP binding; P:defense response
C12506.76908.DN12756.c0.g1.i1	1	F:GO:0043531	F:ADP binding
C12506.76923.DN4038.c0.g1.i1	2	C:GO:0016020; C:GO:0016021	C:membrane; C:integral component of membrane
C12506.76970.DN116570.c0.g1.i1	4	F:GO:0008270; F:GO:0046872; C:GO:0016020; C:GO:0016021	F:zinc ion binding; F:metal ion binding; C:membrane; C:integral component of membrane
C12506.77075.DN59231.c0.g1.i1	2	P:GO:0006281; F:GO:0003824	P:DNA repair; F:catalytic activity
C12506.77114.DN68128.c0.g1.i1	2	F:GO:0003676; P:GO:0015074	F:nucleic acid binding; P:DNA integration
C12506.77340.DN70339.c1.g1.i1	2	F:GO:0003824; P:GO:0008152	F:catalytic activity; P:metabolic process
C12506.77394.DN106865.c0.g1.i1	2	F:GO:0016491; P:GO:0055114	F:oxidoreductase activity; P:oxidation-reduction process
C12506.7755.DN93402.c4.g2.i1	2	C:GO:0016020; C:GO:0016021	C:membrane; C:integral component of membrane
C12506.7756.Ctg.28197	2	F:GO:0003964; P:GO:0006278	F:RNA-directed DNA polymerase activity; P:RNA-dependent DNA biosynthetic process
C12506.77577.DN19601.c0.g1.i1	2	P:GO:0035556; C:GO:0005622	P:intracellular signal transduction; C:intracellular
C12506.77903.DN13413.c0.g2.i1	5	F:GO:0000166; F:GO:0005524; F:GO:0004672; F:GO:0004674; P:GO:0006468	F:nucleotide binding; F:ATP binding; F:protein kinase activity; F:protein serine/threonine kinase activity; P:protein phosphorylation
C12506.78073.DN93021.c0.g4.i1	1	F:GO:0005525	F:GTP binding
C12506.7814.DN95292.c0.g6.i1	5	F:GO:0000166; C:GO:0016459; F:GO:0005524; F:GO:0003779; F:GO:0003774	F:nucleotide binding; C:myosin complex; F:ATP binding; F:actin binding; F:motor activity
C12506.78203.DN967.c0.g1.i1	4	F:GO:0003676; F:GO:0008270; F:GO:0046872; P:GO:0015074	F:nucleic acid binding; F:zinc ion binding; F:metal ion binding; P:DNA integration
C12506.7823.DN13716.c0.g2.i1	2	P:GO:0006508; F:GO:0008234	P:proteolysis; F:cysteine-type peptidase activity
C12506.78360.DN120135.c0.g1.i1	4	F:GO:0008270; F:GO:0046872; F:GO:0016491; P:GO:0055114	F:zinc ion binding; F:metal ion binding; F:oxidoreductase activity; P:oxidation-reduction process
C12506.78410.DN40970.c0.g1.i1	4	P:GO:0007165; C:GO:0016020; C:GO:0016021; F:GO:0043531	P:signal transduction; C:membrane; C:integral component of membrane; F:ADP binding
C12506.78569.DN48926.c0.g4.i1	2	F:GO:0003676; P:GO:0015074	F:nucleic acid binding; P:DNA integration
C12506.78878.DN82583.c2.g7.i3	2	C:GO:0016020; C:GO:0016021	C:membrane; C:integral component of membrane
C12506.78878.DN82583.c2.g7.i4	2	C:GO:0016020; C:GO:0016021	C:membrane; C:integral component of membrane
C12506.79021.DN89763.c2.g1.i3	7	F:GO:0030170; P:GO:0006536; F:GO:0003824; F:GO:0016829; F:GO:0004351; P:GO:0019752; F:GO:0016831	F:pyridoxal phosphate binding; P:glutamate metabolic process; F:catalytic activity; F:lyase activity; F:glutamate decarboxylase activity; P:carboxylic acid metabolic process; F:carboxy-lyase activity
C12506.79088.Ctg.33530	5	F:GO:0016779; F:GO:0003723; P:GO:0006396; F:GO:0016740; F:GO:0004652	F:nucleotidyltransferase activity; F:RNA binding; P:RNA processing; F:transferase activity; F:polynucleotide adenylyltransferase activity
C12506.79181.DN116405.c0.g1.i1	5	P:GO:0090502; F:GO:0003676; F:GO:0004523; F:GO:0008270; F:GO:0046872	P:RNA phosphodiester bond hydrolysis, endonucleolytic; F:nucleic acid binding; F:RNA-DNA hybrid ribonuclease activity; F:zinc ion binding; F:metal ion binding
C12506.79698.DN11633.c0.g1.i1	3	F:GO:0003676; F:GO:0008270; F:GO:0046872	F:nucleic acid binding; F:zinc ion binding; F:metal ion binding
C12506.79728.DN73449.c0.g1.i1	3	F:GO:0003676; F:GO:0008270; P:GO:0015074	F:nucleic acid binding; F:zinc ion binding; P:DNA integration
C12506.79790.Ctg.29491	1	F:GO:0003676	F:nucleic acid binding
C12506.79845.DN3233.c0.g2.i1	9	F:GO:0000166; F:GO:0005524; C:GO:0016020; C:GO:0016021; F:GO:0004672; P:GO:0016310; F:GO:0004674; P:GO:0006468; F:GO:0016301	F:nucleotide binding; F:ATP binding; C:membrane; C:integral component of membrane; F:protein kinase activity; P:phosphorylation; F:protein serine/threonine kinase activity; P:protein phosphorylation; F:kinase activity
C12506.7988.Ctg.21988	2	F:GO:0043531; P:GO:0006952	F:ADP binding; P:defense response
C12506.7991.DN30132.c0.g1.i2	2	F:GO:0016787; P:GO:0046856	F:hydrolase activity; P:phosphatidylinositol dephosphorylation
C12506.80017.DN71050.c0.g1.i2	9	C:GO:0017119; P:GO:0006888; C:GO:0005801; P:GO:0006890; C:GO:0016020; C:GO:0005829; F:GO:0008565; P:GO:0006886; P:GO:0000301	C:Golgi transport complex; P:ER to Golgi vesicle-mediated transport; C:cis-Golgi network; P:retrograde vesicle-mediated transport, Golgi to ER; C:membrane; C:cytosol; F:protein transporter activity; P:intracellular protein transport; P:retrograde transport, vesicle recycling within Golgi
C12506.80108.DN86155.c10.g4.i9	3	F:GO:0003677; F:GO:0003964; P:GO:0006278	F:DNA binding; F:RNA-directed DNA polymerase activity; P:RNA-dependent DNA biosynthetic process
C12506.80248.DN51301.c0.g1.i1	3	F:GO:0003676; F:GO:0008270; P:GO:0015074	F:nucleic acid binding; F:zinc ion binding; P:DNA integration
C12506.80292.DN82718.c3.g5.i1	5	F:GO:0000166; F:GO:0005524; F:GO:0004672; F:GO:0004674; P:GO:0006468	F:nucleotide binding; F:ATP binding; F:protein kinase activity; F:protein serine/threonine kinase activity; P:protein phosphorylation
C12506.80346.DN91407.c0.g1.i1	8	P:GO:0005975; F:GO:0004459; F:GO:0016616; C:GO:0005737; F:GO:0003824; F:GO:0016491; P:GO:0055114; P:GO:0019752	P:carbohydrate metabolic process; F:L-lactate dehydrogenase activity; F:oxidoreductase activity, acting on the CH-OH group of donors, NAD or NADP as acceptor; C:cytoplasm; F:catalytic activity; F:oxidoreductase activity; P:oxidation-reduction process; P:carboxylic acid metabolic process
C12506.80723.DN69976.c0.g1.i1	2	C:GO:0016020; C:GO:0016021	C:membrane; C:integral component of membrane
C12506.80761.DN91157.c4.g1.i1	1	F:GO:2001070	F:starch binding
C12506.81427.DN107907.c0.g1.i1	4	F:GO:0000287; P:GO:0009165; F:GO:0004749; C:GO:0009536	F:magnesium ion binding; P:nucleotide biosynthetic process; F:ribose phosphate diphosphokinase activity; C:plastid
C12506.81650.DN89797.c3.g1.i1	2	F:GO:0016491; P:GO:0055114	F:oxidoreductase activity; P:oxidation-reduction process
C12506.81773.DN30004.c0.g2.i1	3	F:GO:0003677; F:GO:0003964; P:GO:0006278	F:DNA binding; F:RNA-directed DNA polymerase activity; P:RNA-dependent DNA biosynthetic process
C12506.8241.Ctg.5889	3	P:GO:0016192; P:GO:0006886; C:GO:0005622	P:vesicle-mediated transport; P:intracellular protein transport; C:intracellular
C12506.8255.DN86201.c0.g1.i1	2	F:GO:0003676; P:GO:0015074	F:nucleic acid binding; P:DNA integration
C12506.82566.DN3194.c0.g1.i1	5	F:GO:0005524; C:GO:0016020; C:GO:0016021; F:GO:0004672; P:GO:0006468	F:ATP binding; C:membrane; C:integral component of membrane; F:protein kinase activity; P:protein phosphorylation
C12506.82633.DN28358.c0.g4.i1	2	F:GO:0003964; P:GO:0006278	F:RNA-directed DNA polymerase activity; P:RNA-dependent DNA biosynthetic process
C12506.82662.DN82475.c3.g4.i1	3	C:GO:0005634; C:GO:0016020; C:GO:0016021	C:nucleus; C:membrane; C:integral component of membrane
C12506.83036.DN94925.c1.g3.i4	4	F:GO:0005524; F:GO:0008270; F:GO:0046872; F:GO:0004386	F:ATP binding; F:zinc ion binding; F:metal ion binding; F:helicase activity
C12506.83423.DN95874.c0.g2.i5	2	P:GO:0007165; F:GO:0043531	P:signal transduction; F:ADP binding
C12506.83524.DN83290.c0.g6.i1	2	C:GO:0016020; C:GO:0016021	C:membrane; C:integral component of membrane
C12506.83558.DN69692.c0.g1.i1	2	P:GO:0016310; F:GO:0016301	P:phosphorylation; F:kinase activity
C12506.84274.DN113807.c0.g1.i1	7	F:GO:0016722; C:GO:0009506; F:GO:0005507; F:GO:0016491; P:GO:0055114; C:GO:0009505; C:GO:0046658	F:oxidoreductase activity, oxidizing metal ions; C:plasmodesma; F:copper ion binding; F:oxidoreductase activity; P:oxidation-reduction process; C:plant-type cell wall; C:anchored component of plasma membrane
C12506.84282.DN80178.c0.g1.i2	4	C:GO:0009507; C:GO:0016020; C:GO:0016021; C:GO:0009535	C:chloroplast; C:membrane; C:integral component of membrane; C:chloroplast thylakoid membrane
C12506.8457.DN29404.c0.g1.i1	5	F:GO:0000166; F:GO:0005524; F:GO:0004672; F:GO:0004674; P:GO:0006468	F:nucleotide binding; F:ATP binding; F:protein kinase activity; F:protein serine/threonine kinase activity; P:protein phosphorylation
C12506.84655.DN83876.c3.g2.i1	7	F:GO:0005506; F:GO:0016705; F:GO:0016491; F:GO:0046872; P:GO:0055114; F:GO:0004497; F:GO:0020037	F:iron ion binding; F:oxidoreductase activity, acting on paired donors, with incorporation or reduction of molecular oxygen; F:oxidoreductase activity; F:metal ion binding; P:oxidation-reduction process; F:monooxygenase activity; F:heme binding
C12506.84834.DN16852.c0.g1.i1	1	F:GO:0003676	F:nucleic acid binding
C12506.84980.DN91283.c1.g1.i1	2	F:GO:0003964; P:GO:0006278	F:RNA-directed DNA polymerase activity; P:RNA-dependent DNA biosynthetic process
C12506.85239.DN69896.c0.g1.i1	2	C:GO:0016020; C:GO:0016021	C:membrane; C:integral component of membrane
C12506.8530.Ctg.3819	5	P:GO:0006508; F:GO:0008236; F:GO:0004252; F:GO:0008233; F:GO:0016787	P:proteolysis; F:serine-type peptidase activity; F:serine-type endopeptidase activity; F:peptidase activity; F:hydrolase activity
C12506.85305.DN40248.c0.g1.i1	4	F:GO:0000166; F:GO:0003676; F:GO:0003723; F:GO:0046872	F:nucleotide binding; F:nucleic acid binding; F:RNA binding; F:metal ion binding
C12506.85912.Ctg.31226	2	C:GO:0016020; C:GO:0016021	C:membrane; C:integral component of membrane
C12506.85913.DN79884.c0.g2.i5	1	F:GO:0016787	F:hydrolase activity
C12506.86058.DN65847.c0.g1.i1	8	F:GO:0005506; F:GO:0016491; F:GO:0046872; F:GO:0016705; F:GO:0050616; P:GO:0055114; F:GO:0004497; F:GO:0020037	F:iron ion binding; F:oxidoreductase activity; F:metal ion binding; F:oxidoreductase activity, acting on paired donors, with incorporation or reduction of molecular oxygen; F:secologanin synthase activity; P:oxidation-reduction process; F:monooxygenase activity; F:heme binding
C12506.86232.DN52915.c0.g1.i4	6	F:GO:0004601; P:GO:0006979; P:GO:0055114; P:GO:0010431; P:GO:0009845; F:GO:0020037	F:peroxidase activity; P:response to oxidative stress; P:oxidation-reduction process; P:seed maturation; P:seed germination; F:heme binding
C12506.86373.DN97109.c7.g3.i2	2	F:GO:0043531; P:GO:0006952	F:ADP binding; P:defense response
C12506.86482.Ctg.47856	1	F:GO:0005525	F:GTP binding
C12506.8665.DN44366.c0.g1.i2	5	F:GO:0000166; F:GO:0005524; F:GO:0003777; P:GO:0007018; F:GO:0008017	F:nucleotide binding; F:ATP binding; F:microtubule motor activity; P:microtubule-based movement; F:microtubule binding
C12506.87248.DN645.c0.g1.i1	15	C:GO:0070825; P:GO:0046777; F:GO:0004672; F:GO:0004674; P:GO:0006468; P:GO:0009845; C:GO:0005886; F:GO:0000166; P:GO:0006979; F:GO:0005524; C:GO:0016020; C:GO:0016021; P:GO:0016310; F:GO:0016740; F:GO:0016301	C:micropyle; P:protein autophosphorylation; F:protein kinase activity; F:protein serine/threonine kinase activity; P:protein phosphorylation; P:seed germination; C:plasma membrane; F:nucleotide binding; P:response to oxidative stress; F:ATP binding; C:membrane; C:integral component of membrane; P:phosphorylation; F:transferase activity; F:kinase activity
C12506.87341.DN112403.c0.g1.i1	9	C:GO:0009507; C:GO:0016020; C:GO:0016021; P:GO:0009765; P:GO:0018298; P:GO:0015979; F:GO:0016168; C:GO:0009579; C:GO:0009535	C:chloroplast; C:membrane; C:integral component of membrane; P:photosynthesis, light harvesting; P:protein-chromophore linkage; P:photosynthesis; F:chlorophyll binding; C:thylakoid; C:chloroplast thylakoid membrane
C12506.8736.DN10548.c0.g1.i1	5	F:GO:0005524; F:GO:0004672; P:GO:0016310; P:GO:0006468; F:GO:0016301	F:ATP binding; F:protein kinase activity; P:phosphorylation; P:protein phosphorylation; F:kinase activity
C12506.87367.DN5264.c0.g1.i1	2	F:GO:0003677; C:GO:0005634	F:DNA binding; C:nucleus
C12506.8738.DN76893.c0.g1.i1	13	F:GO:0016876; F:GO:0008270; P:GO:0043039; F:GO:0000166; F:GO:0003676; F:GO:0005524; F:GO:0004812; C:GO:0005737; F:GO:0004813; P:GO:0006419; C:GO:0005739; P:GO:0070143; F:GO:0016874	F:ligase activity, forming aminoacyl-tRNA and related compounds; F:zinc ion binding; P:tRNA aminoacylation; F:nucleotide binding; F:nucleic acid binding; F:ATP binding; F:aminoacyl-tRNA ligase activity; C:cytoplasm; F:alanine-tRNA ligase activity; P:alanyl-tRNA aminoacylation; C:mitochondrion; P:mitochondrial alanyl-tRNA aminoacylation; F:ligase activity
C12506.87520.DN86428.c0.g4.i1	3	F:GO:0030170; F:GO:0003824; F:GO:0008483	F:pyridoxal phosphate binding; F:catalytic activity; F:transaminase activity
C12506.87586.DN10438.c0.g2.i1	2	C:GO:0016020; C:GO:0016021	C:membrane; C:integral component of membrane
C12506.8769.DN100093.c0.g1.i1	8	P:GO:0005975; P:GO:0008152; F:GO:0016829; F:GO:0004650; P:GO:0071555; C:GO:0005576; F:GO:0016798; F:GO:0016787	P:carbohydrate metabolic process; P:metabolic process; F:lyase activity; F:polygalacturonase activity; P:cell wall organization; C:extracellular region; F:hydrolase activity, acting on glycosyl bonds; F:hydrolase activity
C12506.87832.DN25310.c0.g1.i1	3	C:GO:0016021; P:GO:0006810; F:GO:0005215	C:integral component of membrane; P:transport; F:transporter activity
C12506.88045.DN70606.c0.g1.i2	10	F:GO:0000166; F:GO:0005524; C:GO:0016020; C:GO:0016021; F:GO:0004672; P:GO:0016310; F:GO:0016740; F:GO:0004674; P:GO:0006468; F:GO:0016301	F:nucleotide binding; F:ATP binding; C:membrane; C:integral component of membrane; F:protein kinase activity; P:phosphorylation; F:transferase activity; F:protein serine/threonine kinase activity; P:protein phosphorylation; F:kinase activity
C12506.8810.DN21950.c0.g1.i1	2	F:GO:0005089; P:GO:0043547	F:Rho guanyl-nucleotide exchange factor activity; P:positive regulation of GTPase activity
C12506.88363.DN85626.c2.g1.i6	2	P:GO:0031929; C:GO:0031931	P:TOR signaling; C:TORC1 complex
C12506.884.Ctg.28004	4	F:GO:0008661; F:GO:0003824; P:GO:0008152; P:GO:0016114	F:1-deoxy-D-xylulose-5-phosphate synthase activity; F:catalytic activity; P:metabolic process; P:terpenoid biosynthetic process
C12506.88476.DN89343.c7.g4.i1	4	F:GO:0003735; C:GO:0005840; C:GO:0005622; P:GO:0006412	F:structural constituent of ribosome; C:ribosome; C:intracellular; P:translation
C12506.88631.DN89859.c0.g2.i3	5	P:GO:0055085; C:GO:0016020; C:GO:0016021; F:GO:0046873; P:GO:0030001	P:transmembrane transport; C:membrane; C:integral component of membrane; F:metal ion transmembrane transporter activity; P:metal ion transport
C12506.89078.DN103386.c0.g1.i1	7	F:GO:0004821; P:GO:0006418; F:GO:0005524; F:GO:0004812; P:GO:0006427; C:GO:0005737; F:GO:0003824	F:histidine-tRNA ligase activity; P:tRNA aminoacylation for protein translation; F:ATP binding; F:aminoacyl-tRNA ligase activity; P:histidyl-tRNA aminoacylation; C:cytoplasm; F:catalytic activity
C12506.89199.DN54137.c1.g1.i1	3	C:GO:0016020; C:GO:0016021; F:GO:0016787	C:membrane; C:integral component of membrane; F:hydrolase activity
C12506.89312.DN10758.c0.g1.i1	3	C:GO:0016020; C:GO:0016021; P:GO:0003333	C:membrane; C:integral component of membrane; P:amino acid transmembrane transport
C12506.89471.DN77210.c1.g1.i1	1	C:GO:0005634	C:nucleus
C12506.89471.DN77210.c1.g1.i2	1	C:GO:0005634	C:nucleus
C12506.89566.DN120657.c0.g1.i1	3	F:GO:0005524; F:GO:0004672; P:GO:0006468	F:ATP binding; F:protein kinase activity; P:protein phosphorylation
C12506.89579.DN7807.c0.g1.i1	1	F:GO:0008289	F:lipid binding
C12506.89668.DN125.c0.g1.i1	6	F:GO:0005524; C:GO:0016020; C:GO:0016021; F:GO:0004672; F:GO:0004674; P:GO:0006468	F:ATP binding; C:membrane; C:integral component of membrane; F:protein kinase activity; F:protein serine/threonine kinase activity; P:protein phosphorylation
C12506.89688.DN72303.c1.g2.i3	2	F:GO:0016799; P:GO:0009691	F:hydrolase activity, hydrolyzing N-glycosyl compounds; P:cytokinin biosynthetic process
C12506.8978.DN33030.c0.g1.i1	5	P:GO:0006857; C:GO:0016020; C:GO:0016021; P:GO:0006810; F:GO:0005215	P:oligopeptide transport; C:membrane; C:integral component of membrane; P:transport; F:transporter activity
C12506.89811.DN93416.c2.g2.i1	3	F:GO:0003677; F:GO:0003964; P:GO:0006278	F:DNA binding; F:RNA-directed DNA polymerase activity; P:RNA-dependent DNA biosynthetic process
C12506.89866.DN71566.c0.g2.i1	7	F:GO:0003676; F:GO:0008270; F:GO:0004190; F:GO:0046872; C:GO:0005739; P:GO:0006508; P:GO:0015074	F:nucleic acid binding; F:zinc ion binding; F:aspartic-type endopeptidase activity; F:metal ion binding; C:mitochondrion; P:proteolysis; P:DNA integration
C12506.8990.DN117768.c0.g1.i1	6	F:GO:0000166; F:GO:0005524; F:GO:0003777; P:GO:0007018; F:GO:0008017; C:GO:0005874	F:nucleotide binding; F:ATP binding; F:microtubule motor activity; P:microtubule-based movement; F:microtubule binding; C:microtubule
C12506.9012.DN83093.c0.g1.i1	3	F:GO:0008270; F:GO:0042393; F:GO:0046872	F:zinc ion binding; F:histone binding; F:metal ion binding
C12506.90147.DN91293.c0.g2.i6	3	C:GO:0000439; P:GO:0006289; P:GO:0006355	C:core TFIIH complex; P:nucleotide-excision repair; P:regulation of transcription, DNA-templated
C12506.90155.DN95968.c5.g4.i1	2	F:GO:0003964; P:GO:0006278	F:RNA-directed DNA polymerase activity; P:RNA-dependent DNA biosynthetic process
C12506.90158.DN79320.c1.g1.i1	5	P:GO:0052696; F:GO:0080043; C:GO:0043231; F:GO:0080044; P:GO:0009813	P:flavonoid glucuronidation; F:quercetin 3-O-glucosyltransferase activity; C:intracellular membrane-bounded organelle; F:quercetin 7-O-glucosyltransferase activity; P:flavonoid biosynthetic process
C12506.90167.DN92464.c2.g14.i7	5	F:GO:0003954; F:GO:0010181; F:GO:0051287; F:GO:0051539; P:GO:0009060	F:NADH dehydrogenase activity; F:FMN binding; F:NAD binding; F:4 iron, 4 sulfur cluster binding; P:aerobic respiration
C12506.90309.Ctg.40077	1	F:GO:0005509	F:calcium ion binding
C12506.90373.DN63642.c2.g1.i1	2	P:GO:0008299; F:GO:0016740	P:isoprenoid biosynthetic process; F:transferase activity
C12506.9038.DN113770.c0.g1.i1	15	P:GO:0055085; P:GO:0015992; F:GO:0022857; P:GO:0008643; F:GO:0005351; P:GO:0046323; F:GO:0005355; P:GO:0006810; F:GO:0005215; P:GO:1904659; C:GO:0005887; F:GO:0022891; C:GO:0016020; C:GO:0016021; P:GO:0035428	P:transmembrane transport; P:proton transport; F:transmembrane transporter activity; P:carbohydrate transport; F:sugar:proton symporter activity; P:glucose import; F:glucose transmembrane transporter activity; P:transport; F:transporter activity; P:glucose transmembrane transport; C:integral component of plasma membrane; F:substrate-specific transmembrane transporter activity; C:membrane; C:integ…
C12506.90559.DN86419.c0.g1.i3	9	C:GO:0005887; F:GO:0015179; P:GO:1902475; F:GO:0015297; P:GO:0015807; C:GO:0016020; C:GO:0016021; F:GO:0015171; P:GO:0003333	C:integral component of plasma membrane; F:L-amino acid transmembrane transporter activity; P:L-alpha-amino acid transmembrane transport; F:antiporter activity; P:L-amino acid transport; C:membrane; C:integral component of membrane; F:amino acid transmembrane transporter activity; P:amino acid transmembrane transport
C12506.9063.DN100686.c0.g1.i1	4	P:GO:0019629; F:GO:0016829; F:GO:0047547; F:GO:0051537	P:propionate catabolic process, 2-methylcitrate cycle; F:lyase activity; F:2-methylcitrate dehydratase activity; F:2 iron, 2 sulfur cluster binding
C12506.90773.DN50707.c0.g6.i1	4	F:GO:0003824; P:GO:0008152; C:GO:0016020; C:GO:0016021	F:catalytic activity; P:metabolic process; C:membrane; C:integral component of membrane
C12506.91006.Ctg.30755	2	F:GO:0003676; P:GO:0015074	F:nucleic acid binding; P:DNA integration
C12506.91101.DN40550.c0.g1.i1	3	C:GO:0016020; C:GO:0016021; F:GO:0016787	C:membrane; C:integral component of membrane; F:hydrolase activity
C12506.91189.DN64265.c0.g1.i1	3	F:GO:0005524; C:GO:0016020; C:GO:0016021	F:ATP binding; C:membrane; C:integral component of membrane
C12506.91190.DN85766.c5.g3.i4	2	C:GO:0016020; C:GO:0016021	C:membrane; C:integral component of membrane
C12506.91192.DN80694.c1.g2.i1	7	F:GO:0000166; F:GO:0005524; C:GO:0016020; C:GO:0016021; F:GO:0004672; F:GO:0004674; P:GO:0006468	F:nucleotide binding; F:ATP binding; C:membrane; C:integral component of membrane; F:protein kinase activity; F:protein serine/threonine kinase activity; P:protein phosphorylation
C12506.91192.DN80694.c1.g2.i3	7	F:GO:0000166; F:GO:0005524; C:GO:0016020; C:GO:0016021; F:GO:0004672; F:GO:0004674; P:GO:0006468	F:nucleotide binding; F:ATP binding; C:membrane; C:integral component of membrane; F:protein kinase activity; F:protein serine/threonine kinase activity; P:protein phosphorylation
C12506.91356.DN12031.c0.g1.i1	11	F:GO:0000166; F:GO:0016887; F:GO:0005524; P:GO:0055085; C:GO:0016020; C:GO:0016021; F:GO:0103115; F:GO:0015439; P:GO:0006810; P:GO:0015886; F:GO:0016787	F:nucleotide binding; F:ATPase activity; F:ATP binding; P:transmembrane transport; C:membrane; C:integral component of membrane; F:protoheme IX ABC transporter activity; F:heme-transporting ATPase activity; P:transport; P:heme transport; F:hydrolase activity
C12506.91392.DN87912.c0.g1.i1	6	F:GO:0005524; C:GO:0016020; C:GO:0016021; F:GO:0004672; F:GO:0004674; P:GO:0006468	F:ATP binding; C:membrane; C:integral component of membrane; F:protein kinase activity; F:protein serine/threonine kinase activity; P:protein phosphorylation
C12506.9174.DN89089.c5.g1.i4	4	F:GO:0004190; C:GO:0016020; P:GO:0006508; C:GO:0016021	F:aspartic-type endopeptidase activity; C:membrane; P:proteolysis; C:integral component of membrane
C12506.91918.DN82297.c0.g4.i3	4	F:GO:0004721; P:GO:0006470; F:GO:0016791; P:GO:0016311	F:phosphoprotein phosphatase activity; P:protein dephosphorylation; F:phosphatase activity; P:dephosphorylation
C12506.91984.DN109376.c0.g1.i1	1	C:GO:0005739	C:mitochondrion
C12506.9206.Ctg.47144	2	F:GO:0016702; P:GO:0055114	F:oxidoreductase activity, acting on single donors with incorporation of molecular oxygen, incorporation of two atoms of oxygen; P:oxidation-reduction process
C12506.9210.DN39919.c0.g1.i1	2	C:GO:0016020; C:GO:0016021	C:membrane; C:integral component of membrane
C12506.92176.DN70697.c0.g2.i1	3	F:GO:0003676; F:GO:0008270; P:GO:0015074	F:nucleic acid binding; F:zinc ion binding; P:DNA integration
C12506.92176.DN70697.c0.g4.i1	3	F:GO:0003676; F:GO:0008270; P:GO:0015074	F:nucleic acid binding; F:zinc ion binding; P:DNA integration
C12506.92372.DN94684.c4.g1.i1	1	F:GO:0016787	F:hydrolase activity
C12506.92486.DN73178.c0.g1.i5	5	P:GO:0005975; P:GO:0008152; F:GO:0004650; F:GO:0016787; F:GO:0016798	P:carbohydrate metabolic process; P:metabolic process; F:polygalacturonase activity; F:hydrolase activity; F:hydrolase activity, acting on glycosyl bonds
C12506.92743.DN9944.c0.g2.i1	1	F:GO:0003676	F:nucleic acid binding
C12506.92791.DN89432.c3.g1.i4	4	F:GO:0003755; P:GO:0000413; P:GO:0006457; F:GO:0016853	F:peptidyl-prolyl cis-trans isomerase activity; P:protein peptidyl-prolyl isomerization; P:protein folding; F:isomerase activity
C12506.92855.Ctg.36921	4	P:GO:0009089; F:GO:0008839; F:GO:0070402; P:GO:0055114	P:lysine biosynthetic process via diaminopimelate; F:4-hydroxy-tetrahydrodipicolinate reductase; F:NADPH binding; P:oxidation-reduction process
C12506.9303.Ctg.15965	2	P:GO:0051225; C:GO:0070652	P:spindle assembly; C:HAUS complex
C12506.93158.DN36729.c0.g2.i1	5	F:GO:0005525; F:GO:0003924; F:GO:0005200; C:GO:0005874; P:GO:0007017	F:GTP binding; F:GTPase activity; F:structural constituent of cytoskeleton; C:microtubule; P:microtubule-based process
C12506.9350.DN63522.c0.g1.i1	3	F:GO:0008270; F:GO:0046872; F:GO:0042393	F:zinc ion binding; F:metal ion binding; F:histone binding
C12506.9351.DN63522.c0.g1.i2	3	F:GO:0008270; F:GO:0046872; F:GO:0042393	F:zinc ion binding; F:metal ion binding; F:histone binding
C12506.93534.DN17169.c0.g2.i1	2	F:GO:0019901; P:GO:0000079	F:protein kinase binding; P:regulation of cyclin-dependent protein serine/threonine kinase activity
C12506.93607.DN55728.c0.g1.i4	1	F:GO:0003824	F:catalytic activity
C12506.9369.DN26186.c1.g1.i1	3	F:GO:0003676; C:GO:0016020; C:GO:0016021	F:nucleic acid binding; C:membrane; C:integral component of membrane
C12506.93869.DN95968.c5.g5.i4	2	F:GO:0003964; P:GO:0006278	F:RNA-directed DNA polymerase activity; P:RNA-dependent DNA biosynthetic process
C12506.93903.DN107568.c0.g1.i1	4	F:GO:0005524; F:GO:0051082; P:GO:0006457; P:GO:0006950	F:ATP binding; F:unfolded protein binding; P:protein folding; P:response to stress
C12506.9393.DN86926.c0.g2.i1	3	P:GO:0055085; C:GO:0016020; C:GO:0016021	P:transmembrane transport; C:membrane; C:integral component of membrane
C12506.94028.DN106994.c0.g1.i1	8	F:GO:0000166; F:GO:0005524; C:GO:0016020; C:GO:0016021; F:GO:0004672; F:GO:0004674; P:GO:0006468; F:GO:0016787	F:nucleotide binding; F:ATP binding; C:membrane; C:integral component of membrane; F:protein kinase activity; F:protein serine/threonine kinase activity; P:protein phosphorylation; F:hydrolase activity
C12506.94412.DN107763.c0.g1.i1	2	P:GO:0006260; F:GO:0003697	P:DNA replication; F:single-stranded DNA binding
C12506.94879.DN89535.c0.g3.i4	3	F:GO:0003676; F:GO:0008270; P:GO:0015074	F:nucleic acid binding; F:zinc ion binding; P:DNA integration
C12506.95312.DN19364.c0.g1.i1	2	P:GO:0008152; F:GO:0016787	P:metabolic process; F:hydrolase activity
C12506.95373.DN6931.c0.g1.i1	2	F:GO:0003964; P:GO:0006278	F:RNA-directed DNA polymerase activity; P:RNA-dependent DNA biosynthetic process
C12506.95391.DN42632.c0.g1.i1	2	C:GO:0016020; C:GO:0016021	C:membrane; C:integral component of membrane
C12506.95491.DN73453.c1.g1.i1	1	F:GO:0003723	F:RNA binding
C12506.95556.DN104647.c0.g1.i1	2	C:GO:0016020; C:GO:0016021	C:membrane; C:integral component of membrane
C12506.95602.DN80034.c1.g1.i1	5	F:GO:0016788; F:GO:0034480; F:GO:0003824; P:GO:0008152; F:GO:0016787	F:hydrolase activity, acting on ester bonds; F:phosphatidylcholine phospholipase C activity; F:catalytic activity; P:metabolic process; F:hydrolase activity
C12506.96.DN8335.c0.g1.i1	1	F:GO:0046872	F:metal ion binding
C12506.96240.DN86764.c7.g4.i1	3	F:GO:0003677; F:GO:0003964; P:GO:0006278	F:DNA binding; F:RNA-directed DNA polymerase activity; P:RNA-dependent DNA biosynthetic process
C12506.96439.DN114363.c0.g1.i1	1	F:GO:0008270	F:zinc ion binding
C12506.9645.Ctg.8487	6	F:GO:0003677; C:GO:0005634; P:GO:0006351; P:GO:0006355; P:GO:0009725; P:GO:0009734	F:DNA binding; C:nucleus; P:transcription, DNA-templated; P:regulation of transcription, DNA-templated; P:response to hormone; P:auxin-activated signaling pathway
C12506.9654.DN41618.c0.g1.i1	8	F:GO:0005525; P:GO:0007264; C:GO:0030904; P:GO:0015031; C:GO:0005829; F:GO:0008565; P:GO:0042147; C:GO:0005622	F:GTP binding; P:small GTPase mediated signal transduction; C:retromer complex; P:protein transport; C:cytosol; F:protein transporter activity; P:retrograde transport, endosome to Golgi; C:intracellular
C12506.9672.Ctg.40702	10	F:GO:0000166; F:GO:0000287; F:GO:0005524; F:GO:0046872; P:GO:0045332; C:GO:0016020; C:GO:0016021; P:GO:0015914; F:GO:0004012; F:GO:0016787	F:nucleotide binding; F:magnesium ion binding; F:ATP binding; F:metal ion binding; P:phospholipid translocation; C:membrane; C:integral component of membrane; P:phospholipid transport; F:phospholipid-translocating ATPase activity; F:hydrolase activity
C12506.96813.DN44178.c0.g1.i1	2	P:GO:0006887; C:GO:0000145	P:exocytosis; C:exocyst
C12506.9682.DN45821.c0.g1.i1	2	C:GO:0016020; C:GO:0016021	C:membrane; C:integral component of membrane
C12506.96930.DN108011.c0.g1.i1	3	F:GO:0003735; C:GO:0022627; P:GO:0006412	F:structural constituent of ribosome; C:cytosolic small ribosomal subunit; P:translation
C12506.97.DN56199.c0.g1.i1	2	F:GO:0003676; P:GO:0015074	F:nucleic acid binding; P:DNA integration
C12506.97010.DN5902.c0.g1.i1	10	P:GO:0018108; F:GO:0004714; F:GO:0032440; F:GO:0016491; C:GO:0016020; C:GO:0016021; P:GO:0055114; P:GO:0016310; F:GO:0016740; F:GO:0016301	P:peptidyl-tyrosine phosphorylation; F:transmembrane receptor protein tyrosine kinase activity; F:2-alkenal reductase [NAD(P)] activity; F:oxidoreductase activity; C:membrane; C:integral component of membrane; P:oxidation-reduction process; P:phosphorylation; F:transferase activity; F:kinase activity
C12506.97095.DN50274.c0.g1.i1	15	P:GO:0090305; F:GO:0016779; F:GO:0008270; F:GO:0004190; P:GO:0015074; P:GO:0006278; F:GO:0008233; F:GO:0003676; F:GO:0003964; F:GO:0046872; F:GO:0004519; F:GO:0004518; P:GO:0006508; F:GO:0016740; F:GO:0016787	P:nucleic acid phosphodiester bond hydrolysis; F:nucleotidyltransferase activity; F:zinc ion binding; F:aspartic-type endopeptidase activity; P:DNA integration; P:RNA-dependent DNA biosynthetic process; F:peptidase activity; F:nucleic acid binding; F:RNA-directed DNA polymerase activity; F:metal ion binding; F:endonuclease activity; F:nuclease activity; P:proteolysis; F:transferase activity; F:hy…
C12506.972.DN110537.c0.g1.i1	10	F:GO:0030170; F:GO:0003824; P:GO:0006563; F:GO:0004372; P:GO:0035999; F:GO:0008168; F:GO:0016740; P:GO:0006730; P:GO:0006544; P:GO:0032259	F:pyridoxal phosphate binding; F:catalytic activity; P:L-serine metabolic process; F:glycine hydroxymethyltransferase activity; P:tetrahydrofolate interconversion; F:methyltransferase activity; F:transferase activity; P:one-carbon metabolic process; P:glycine metabolic process; P:methylation
C12506.9729.DN83685.c1.g1.i1	2	F:GO:0000166; F:GO:0003676	F:nucleotide binding; F:nucleic acid binding
C12506.9729.DN83685.c1.g1.i7	2	F:GO:0000166; F:GO:0003676	F:nucleotide binding; F:nucleic acid binding
C12506.97534.DN38504.c0.g1.i1	4	F:GO:0016758; P:GO:0008152; C:GO:0016020; C:GO:0016021	F:transferase activity, transferring hexosyl groups; P:metabolic process; C:membrane; C:integral component of membrane
C12506.97999.DN107437.c0.g1.i1	5	F:GO:0003677; C:GO:0005634; P:GO:0006355; F:GO:0043565; F:GO:0008289	F:DNA binding; C:nucleus; P:regulation of transcription, DNA-templated; F:sequence-specific DNA binding; F:lipid binding
C12506.98027.DN100396.c0.g1.i1	9	F:GO:0016757; F:GO:0046872; C:GO:0016020; C:GO:0016021; F:GO:0016760; P:GO:0030244; P:GO:0071555; F:GO:0016740; C:GO:0005886	F:transferase activity, transferring glycosyl groups; F:metal ion binding; C:membrane; C:integral component of membrane; F:cellulose synthase (UDP-forming) activity; P:cellulose biosynthetic process; P:cell wall organization; F:transferase activity; C:plasma membrane
C12506.98051.DN34318.c0.g1.i1	4	P:GO:0090502; F:GO:0003676; F:GO:0004523; P:GO:0015074	P:RNA phosphodiester bond hydrolysis, endonucleolytic; F:nucleic acid binding; F:RNA-DNA hybrid ribonuclease activity; P:DNA integration
C12506.98078.DN87527.c0.g2.i1	6	F:GO:0005524; F:GO:0004672; P:GO:0016310; F:GO:0004674; P:GO:0006468; F:GO:0016301	F:ATP binding; F:protein kinase activity; P:phosphorylation; F:protein serine/threonine kinase activity; P:protein phosphorylation; F:kinase activity
C12506.98084.Ctg.13335	2	P:GO:0006508; F:GO:0004252	P:proteolysis; F:serine-type endopeptidase activity
C12506.98148.DN112038.c0.g1.i1	8	F:GO:0004601; P:GO:0006979; F:GO:0004602; F:GO:0016491; C:GO:0016020; C:GO:0016021; P:GO:0098869; P:GO:0055114	F:peroxidase activity; P:response to oxidative stress; F:glutathione peroxidase activity; F:oxidoreductase activity; C:membrane; C:integral component of membrane; P:cellular oxidant detoxification; P:oxidation-reduction process
C12506.98313.Ctg.29114	1	C:GO:0005840	C:ribosome
C12506.98380.DN83067.c1.g7.i1	6	F:GO:0005524; C:GO:0005739; C:GO:0016020; C:GO:0016021; F:GO:0004672; P:GO:0006468	F:ATP binding; C:mitochondrion; C:membrane; C:integral component of membrane; F:protein kinase activity; P:protein phosphorylation
C12506.98476.Ctg.28205	7	F:GO:0005524; C:GO:0016020; C:GO:0016021; F:GO:0004672; P:GO:0016310; P:GO:0006468; F:GO:0016301	F:ATP binding; C:membrane; C:integral component of membrane; F:protein kinase activity; P:phosphorylation; P:protein phosphorylation; F:kinase activity
C12506.98651.DN92905.c0.g1.i2	5	F:GO:0000166; F:GO:0016887; F:GO:0005524; C:GO:0016020; C:GO:0016021	F:nucleotide binding; F:ATPase activity; F:ATP binding; C:membrane; C:integral component of membrane
C12506.9888.DN83406.c0.g1.i1	3	F:GO:0010181; F:GO:0016491; P:GO:0055114	F:FMN binding; F:oxidoreductase activity; P:oxidation-reduction process
C12506.98956.DN85287.c0.g1.i4	7	P:GO:0009690; F:GO:0016614; F:GO:0003824; F:GO:0016491; F:GO:0050660; P:GO:0055114; F:GO:0019139	P:cytokinin metabolic process; F:oxidoreductase activity, acting on CH-OH group of donors; F:catalytic activity; F:oxidoreductase activity; F:flavin adenine dinucleotide binding; P:oxidation-reduction process; F:cytokinin dehydrogenase activity
C12506.99.DN60908.c0.g1.i1	2	F:GO:0003676; P:GO:0015074	F:nucleic acid binding; P:DNA integration
C12506.99102.DN34569.c0.g1.i1	2	F:GO:0003676; P:GO:0015074	F:nucleic acid binding; P:DNA integration
C12506.99112.DN85832.c0.g2.i1	3	F:GO:0003824; C:GO:0005674; P:GO:0006367	F:catalytic activity; C:transcription factor TFIIF complex; P:transcription initiation from RNA polymerase II promoter
C12506.99269.DN90528.c1.g2.i1	9	F:GO:0000166; F:GO:0003676; P:GO:0006418; F:GO:0005524; F:GO:0004812; C:GO:0005737; F:GO:0004824; P:GO:0006430; F:GO:0016874	F:nucleotide binding; F:nucleic acid binding; P:tRNA aminoacylation for protein translation; F:ATP binding; F:aminoacyl-tRNA ligase activity; C:cytoplasm; F:lysine-tRNA ligase activity; P:lysyl-tRNA aminoacylation; F:ligase activity
C12506.99269.DN90528.c1.g2.i7	9	F:GO:0000166; F:GO:0003676; P:GO:0006418; F:GO:0005524; F:GO:0004812; F:GO:0004824; C:GO:0005737; P:GO:0006430; F:GO:0016874	F:nucleotide binding; F:nucleic acid binding; P:tRNA aminoacylation for protein translation; F:ATP binding; F:aminoacyl-tRNA ligase activity; F:lysine-tRNA ligase activity; C:cytoplasm; P:lysyl-tRNA aminoacylation; F:ligase activity
C12506.9930.DN69751.c0.g3.i1	6	F:GO:0000166; F:GO:0005524; F:GO:0003777; P:GO:0007018; F:GO:0008017; C:GO:0005874	F:nucleotide binding; F:ATP binding; F:microtubule motor activity; P:microtubule-based movement; F:microtubule binding; C:microtubule
C12506.99366.DN85015.c2.g1.i5	1	C:GO:0016021	C:integral component of membrane
C12506.99702.DN85150.c1.g1.i3	5	F:GO:0000166; F:GO:0004820; F:GO:0005524; P:GO:0006426; C:GO:0005737	F:nucleotide binding; F:glycine-tRNA ligase activity; F:ATP binding; P:glycyl-tRNA aminoacylation; C:cytoplasm
C12506.99902.DN112179.c0.g1.i1	2	F:GO:0003676; P:GO:0015074	F:nucleic acid binding; P:DNA integration
C12506.99985.DN86155.c10.g4.i7	3	F:GO:0003677; F:GO:0003964; P:GO:0006278	F:DNA binding; F:RNA-directed DNA polymerase activity; P:RNA-dependent DNA biosynthetic process
C12540.0.DN17937.c0.g1.i1	6	F:GO:0003677; C:GO:0009507; F:GO:0003899; P:GO:0006351; F:GO:0046983; C:GO:0009536	F:DNA binding; C:chloroplast; F:DNA-directed 5'-3' RNA polymerase activity; P:transcription, DNA-templated; F:protein dimerization activity; C:plastid
C12544.0.Ctg.31618	1	F:GO:0003779	F:actin binding
C12552.0.DN9797.c0.g1.i1	6	F:GO:0005524; C:GO:0016020; C:GO:0016021; F:GO:0004672; F:GO:0004674; P:GO:0006468	F:ATP binding; C:membrane; C:integral component of membrane; F:protein kinase activity; F:protein serine/threonine kinase activity; P:protein phosphorylation
C12572.0.DN5215.c0.g1.i1	1	F:GO:0008270	F:zinc ion binding
C126.0.DN44823.c0.g1.i1	2	C:GO:0016020; C:GO:0016021	C:membrane; C:integral component of membrane
C12605.0.DN38989.c0.g3.i1	1	F:GO:0008270	F:zinc ion binding
C12606.0.DN115847.c0.g1.i1	3	C:GO:0005634; F:GO:0003700; P:GO:0006355	C:nucleus; F:transcription factor activity, sequence-specific DNA binding; P:regulation of transcription, DNA-templated
C12613.0.DN104702.c0.g1.i1	3	F:GO:0008836; F:GO:0003824; P:GO:0009089	F:diaminopimelate decarboxylase activity; F:catalytic activity; P:lysine biosynthetic process via diaminopimelate
C12627.0.DN99384.c0.g1.i1	7	P:GO:0009308; F:GO:0048038; F:GO:0005507; F:GO:0046872; F:GO:0016491; F:GO:0008131; P:GO:0055114	P:amine metabolic process; F:quinone binding; F:copper ion binding; F:metal ion binding; F:oxidoreductase activity; F:primary amine oxidase activity; P:oxidation-reduction process
C12655.0.DN14604.c0.g2.i1	20	F:GO:0016887; P:GO:0070407; P:GO:0030163; F:GO:0008236; F:GO:0004252; P:GO:0090296; F:GO:0043565; F:GO:0008233; F:GO:0004176; P:GO:0007005; F:GO:0003697; F:GO:0000166; F:GO:0070361; F:GO:0005524; P:GO:0006515; C:GO:0005759; P:GO:0006508; P:GO:0051131; P:GO:0034599; F:GO:0016787	F:ATPase activity; P:oxidation-dependent protein catabolic process; P:protein catabolic process; F:serine-type peptidase activity; F:serine-type endopeptidase activity; P:regulation of mitochondrial DNA replication; F:sequence-specific DNA binding; F:peptidase activity; F:ATP-dependent peptidase activity; P:mitochondrion organization; F:single-stranded DNA binding; F:nucleotide binding; F:mitocho…
C12668.0.DN113344.c0.g1.i1	3	F:GO:0005524; P:GO:0006556; F:GO:0004478	F:ATP binding; P:S-adenosylmethionine biosynthetic process; F:methionine adenosyltransferase activity
C12701.0.DN115600.c0.g1.i1	2	P:GO:0055114; F:GO:0051920	P:oxidation-reduction process; F:peroxiredoxin activity
C12716.0.DN104530.c0.g1.i1	3	F:GO:0003700; P:GO:0007275; P:GO:0006355	F:transcription factor activity, sequence-specific DNA binding; P:multicellular organism development; P:regulation of transcription, DNA-templated
C12717.0.DN107963.c0.g1.i1	4	F:GO:0016491; C:GO:0016021; P:GO:0055114; C:GO:0005886	F:oxidoreductase activity; C:integral component of membrane; P:oxidation-reduction process; C:plasma membrane
C12728.0.DN111292.c0.g1.i1	15	P:GO:0007165; P:GO:0009736; P:GO:0023014; F:GO:0004673; C:GO:0005886; C:GO:0005622; F:GO:0000155; P:GO:0000160; C:GO:0016020; C:GO:0016021; F:GO:0016772; P:GO:0016310; F:GO:0016740; F:GO:0016301; P:GO:0018106	P:signal transduction; P:cytokinin-activated signaling pathway; P:signal transduction by protein phosphorylation; F:protein histidine kinase activity; C:plasma membrane; C:intracellular; F:phosphorelay sensor kinase activity; P:phosphorelay signal transduction system; C:membrane; C:integral component of membrane; F:transferase activity, transferring phosphorus-containing groups; P:phosphorylation…
C12732.0.DN14265.c0.g1.i1	9	C:GO:0005777; C:GO:0005788; F:GO:0005515; C:GO:0009506; P:GO:0009651; C:GO:0016020; C:GO:0005576; C:GO:0010168; P:GO:0080119	C:peroxisome; C:endoplasmic reticulum lumen; F:protein binding; C:plasmodesma; P:response to salt stress; C:membrane; C:extracellular region; C:ER body; P:ER body organization
C12739.0.DN121720.c0.g1.i1	3	F:GO:0008270; C:GO:0016020; C:GO:0016021	F:zinc ion binding; C:membrane; C:integral component of membrane
C12762.0.DN28084.c0.g1.i1	4	C:GO:0000276; F:GO:0015078; C:GO:0016021; P:GO:0042776	C:mitochondrial proton-transporting ATP synthase complex, coupling factor F(o); F:hydrogen ion transmembrane transporter activity; C:integral component of membrane; P:mitochondrial ATP synthesis coupled proton transport
C12775.0.DN109270.c0.g1.i1	7	F:GO:0022891; P:GO:0055085; F:GO:0022857; C:GO:0016020; C:GO:0016021; P:GO:0006810; F:GO:0005215	F:substrate-specific transmembrane transporter activity; P:transmembrane transport; F:transmembrane transporter activity; C:membrane; C:integral component of membrane; P:transport; F:transporter activity
C12782.0.DN107592.c0.g1.i1	2	P:GO:0006950; P:GO:0009415	P:response to stress; P:response to water
C12786.0.DN108479.c0.g1.i1	2	F:GO:0003824; F:GO:0016829	F:catalytic activity; F:lyase activity
C12786.1.DN120250.c0.g1.i1	8	P:GO:0006559; C:GO:0005737; F:GO:0003824; F:GO:0016829; P:GO:0009698; F:GO:0045548; F:GO:0016841; P:GO:0009800	P:L-phenylalanine catabolic process; C:cytoplasm; F:catalytic activity; F:lyase activity; P:phenylpropanoid metabolic process; F:phenylalanine ammonia-lyase activity; F:ammonia-lyase activity; P:cinnamic acid biosynthetic process
C128.0.DN122545.c0.g1.i1	7	P:GO:0006790; C:GO:0005759; F:GO:0008198; F:GO:0051539; P:GO:0097428; F:GO:0051537; P:GO:0016226	P:sulfur compound metabolic process; C:mitochondrial matrix; F:ferrous iron binding; F:4 iron, 4 sulfur cluster binding; P:protein maturation by iron-sulfur cluster transfer; F:2 iron, 2 sulfur cluster binding; P:iron-sulfur cluster assembly
C12823.0.DN121782.c0.g1.i1	1	F:GO:0005509	F:calcium ion binding
C12850.0.DN21517.c0.g1.i1	1	F:GO:0003677	F:DNA binding
C12853.0.DN109393.c0.g1.i1	2	F:GO:0004013; P:GO:0006730	F:adenosylhomocysteinase activity; P:one-carbon metabolic process
C12856.0.DN103526.c0.g1.i1	7	P:GO:0009073; F:GO:0003866; F:GO:0003824; P:GO:0009423; P:GO:0008652; F:GO:0016740; F:GO:0016765	P:aromatic amino acid family biosynthetic process; F:3-phosphoshikimate 1-carboxyvinyltransferase activity; F:catalytic activity; P:chorismate biosynthetic process; P:cellular amino acid biosynthetic process; F:transferase activity; F:transferase activity, transferring alkyl or aryl (other than methyl) groups
C12861.0.DN116728.c0.g1.i1	3	P:GO:0090502; F:GO:0003676; F:GO:0004523	P:RNA phosphodiester bond hydrolysis, endonucleolytic; F:nucleic acid binding; F:RNA-DNA hybrid ribonuclease activity
C12871.0.DN15999.c0.g1.i1	3	F:GO:0003735; C:GO:0005840; P:GO:0006412	F:structural constituent of ribosome; C:ribosome; P:translation
C12898.0.DN106618.c0.g1.i1	8	F:GO:0003735; F:GO:0030295; P:GO:0002181; P:GO:0032147; C:GO:0022625; F:GO:0070180; P:GO:0006414; C:GO:0030687	F:structural constituent of ribosome; F:protein kinase activator activity; P:cytoplasmic translation; P:activation of protein kinase activity; C:cytosolic large ribosomal subunit; F:large ribosomal subunit rRNA binding; P:translational elongation; C:preribosome, large subunit precursor
C12899.0.DN121628.c0.g1.i1	1	C:GO:0005739	C:mitochondrion
C12907.0.DN6300.c0.g1.i1	3	F:GO:0003735; C:GO:0005840; P:GO:0006412	F:structural constituent of ribosome; C:ribosome; P:translation
C1292.0.DN109846.c0.g1.i1	3	P:GO:0090502; F:GO:0003676; F:GO:0004523	P:RNA phosphodiester bond hydrolysis, endonucleolytic; F:nucleic acid binding; F:RNA-DNA hybrid ribonuclease activity
C12930.0.DN113011.c0.g1.i1	2	P:GO:0016310; F:GO:0016301	P:phosphorylation; F:kinase activity
C12948.0.DN110449.c0.g1.i1	5	F:GO:0000166; F:GO:0003676; C:GO:0005634; F:GO:0003723; P:GO:0006397	F:nucleotide binding; F:nucleic acid binding; C:nucleus; F:RNA binding; P:mRNA processing
C12952.0.DN23737.c0.g1.i1	4	F:GO:0000166; F:GO:0003676; P:GO:0016310; F:GO:0016301	F:nucleotide binding; F:nucleic acid binding; P:phosphorylation; F:kinase activity
C12955.0.DN57509.c0.g1.i1	5	C:GO:0009507; F:GO:0003735; C:GO:0015934; F:GO:0019843; P:GO:0006412	C:chloroplast; F:structural constituent of ribosome; C:large ribosomal subunit; F:rRNA binding; P:translation
C12959.0.DN116214.c0.g1.i1	4	C:GO:0005634; F:GO:0003677; P:GO:0006351; P:GO:0006355	C:nucleus; F:DNA binding; P:transcription, DNA-templated; P:regulation of transcription, DNA-templated
C12963.0.DN4360.c0.g1.i1	1	P:GO:0009733	P:response to auxin
C12977.0.DN110392.c0.g1.i1	4	F:GO:0000166; F:GO:0003676; C:GO:0030529; C:GO:0019013	F:nucleotide binding; F:nucleic acid binding; C:intracellular ribonucleoprotein complex; C:viral nucleocapsid
C12984.0.DN123176.c0.g1.i1	21	C:GO:0009570; C:GO:0009941; P:GO:0009058; P:GO:0042742; P:GO:0009735; C:GO:0009535; C:GO:0009579; F:GO:0008974; P:GO:0009409; F:GO:0005524; C:GO:0009507; P:GO:0006206; F:GO:0005515; P:GO:0043097; F:GO:0004849; C:GO:0048046; P:GO:0019253; C:GO:0010319; C:GO:0016020; C:GO:0005829; P:GO:0016310	C:chloroplast stroma; C:chloroplast envelope; P:biosynthetic process; P:defense response to bacterium; P:response to cytokinin; C:chloroplast thylakoid membrane; C:thylakoid; F:phosphoribulokinase activity; P:response to cold; F:ATP binding; C:chloroplast; P:pyrimidine nucleobase metabolic process; F:protein binding; P:pyrimidine nucleoside salvage; F:uridine kinase activity; C:apoplast; P:reduct…
C13011.0.DN102503.c0.g1.i1	1	P:GO:2000028	P:regulation of photoperiodism, flowering
C13012.0.Ctg.23490	2	F:GO:0016790; P:GO:0006633	F:thiolester hydrolase activity; P:fatty acid biosynthetic process
C13014.0.DN14732.c0.g1.i1	2	F:GO:0016157; P:GO:0005985	F:sucrose synthase activity; P:sucrose metabolic process
C13017.0.DN98924.c0.g1.i1	2	F:GO:0003676; P:GO:0015074	F:nucleic acid binding; P:DNA integration
C13032.0.DN101395.c0.g1.i1	8	P:GO:0006879; C:GO:0005623; F:GO:0008199; F:GO:0046872; F:GO:0016491; P:GO:0006826; P:GO:0055114; F:GO:0004322	P:cellular iron ion homeostasis; C:cell; F:ferric iron binding; F:metal ion binding; F:oxidoreductase activity; P:iron ion transport; P:oxidation-reduction process; F:ferroxidase activity
C13046.0.DN115794.c0.g1.i1	1	F:GO:0008270	F:zinc ion binding
C13058.0.DN102526.c0.g1.i1	5	P:GO:0006097; C:GO:0005737; F:GO:0003824; P:GO:0008152; F:GO:0046912	P:glyoxylate cycle; C:cytoplasm; F:catalytic activity; P:metabolic process; F:transferase activity, transferring acyl groups, acyl groups converted into alkyl on transfer
C13077.0.DN115117.c0.g1.i1	1	C:GO:0005840	C:ribosome
C13085.0.DN107289.c0.g1.i1	4	C:GO:0016020; P:GO:0006629; C:GO:0016021; F:GO:0016787	C:membrane; P:lipid metabolic process; C:integral component of membrane; F:hydrolase activity
C1309.0.DN102826.c0.g1.i1	1	F:GO:0016747	F:transferase activity, transferring acyl groups other than amino-acyl groups
C131.0.DN103216.c0.g1.i1	2	C:GO:0005750; P:GO:0006122	C:mitochondrial respiratory chain complex III; P:mitochondrial electron transport, ubiquinol to cytochrome c
C13117.0.DN107941.c0.g1.i1	6	F:GO:0000166; F:GO:0005524; F:GO:0046872; C:GO:0016020; C:GO:0016021; F:GO:0016787	F:nucleotide binding; F:ATP binding; F:metal ion binding; C:membrane; C:integral component of membrane; F:hydrolase activity
C13150.0.DN122121.c0.g1.i1	1	C:GO:0005739	C:mitochondrion
C1316.0.DN115170.c0.g1.i1	12	P:GO:0016192; P:GO:0006906; C:GO:0016020; C:GO:0016021; F:GO:0005484; C:GO:0031201; C:GO:0005783; C:GO:0005794; F:GO:0000149; P:GO:0006810; P:GO:0006887; C:GO:0005886	P:vesicle-mediated transport; P:vesicle fusion; C:membrane; C:integral component of membrane; F:SNAP receptor activity; C:SNARE complex; C:endoplasmic reticulum; C:Golgi apparatus; F:SNARE binding; P:transport; P:exocytosis; C:plasma membrane
C13169.0.DN84124.c0.g3.i1	4	C:GO:0045261; F:GO:0046961; P:GO:0015986; F:GO:0046933	C:proton-transporting ATP synthase complex, catalytic core F(1); F:proton-transporting ATPase activity, rotational mechanism; P:ATP synthesis coupled proton transport; F:proton-transporting ATP synthase activity, rotational mechanism
C13171.0.DN121061.c0.g1.i1	5	F:GO:0000166; F:GO:0005524; C:GO:0016020; C:GO:0016021; F:GO:0016787	F:nucleotide binding; F:ATP binding; C:membrane; C:integral component of membrane; F:hydrolase activity
C13182.0.DN41255.c0.g1.i1	5	P:GO:0055085; C:GO:0016020; C:GO:0016021; P:GO:0006810; F:GO:0005215	P:transmembrane transport; C:membrane; C:integral component of membrane; P:transport; F:transporter activity
C13217.0.DN46494.c0.g1.i1	7	C:GO:0045261; C:GO:0045260; C:GO:0009941; P:GO:0045333; P:GO:0042776; C:GO:0009535; F:GO:0046933	C:proton-transporting ATP synthase complex, catalytic core F(1); C:plasma membrane proton-transporting ATP synthase complex; C:chloroplast envelope; P:cellular respiration; P:mitochondrial ATP synthesis coupled proton transport; C:chloroplast thylakoid membrane; F:proton-transporting ATP synthase activity, rotational mechanism
C13229.0.DN57512.c0.g1.i1	2	F:GO:0004190; P:GO:0006508	F:aspartic-type endopeptidase activity; P:proteolysis
C13257.0.DN6103.c0.g2.i1	12	P:GO:0090305; F:GO:0004129; F:GO:0005506; F:GO:0009055; F:GO:0004519; C:GO:0005739; C:GO:0016020; C:GO:0016021; P:GO:1902600; P:GO:0055114; P:GO:0009060; F:GO:0020037	P:nucleic acid phosphodiester bond hydrolysis; F:cytochrome-c oxidase activity; F:iron ion binding; F:electron carrier activity; F:endonuclease activity; C:mitochondrion; C:membrane; C:integral component of membrane; P:hydrogen ion transmembrane transport; P:oxidation-reduction process; P:aerobic respiration; F:heme binding
C13323.0.DN102379.c0.g1.i1	5	P:GO:0006857; C:GO:0016020; C:GO:0016021; P:GO:0006810; F:GO:0005215	P:oligopeptide transport; C:membrane; C:integral component of membrane; P:transport; F:transporter activity
C1335.0.DN13715.c0.g1.i1	8	F:GO:0000166; F:GO:0016887; F:GO:0005524; F:GO:0042626; P:GO:0055085; C:GO:0016020; C:GO:0016021; P:GO:0006810	F:nucleotide binding; F:ATPase activity; F:ATP binding; F:ATPase activity, coupled to transmembrane movement of substances; P:transmembrane transport; C:membrane; C:integral component of membrane; P:transport
C13350.0.DN109453.c0.g1.i1	5	C:GO:0005634; F:GO:0003700; P:GO:0006351; P:GO:0006355; F:GO:0043565	C:nucleus; F:transcription factor activity, sequence-specific DNA binding; P:transcription, DNA-templated; P:regulation of transcription, DNA-templated; F:sequence-specific DNA binding
C1337.0.DN104805.c0.g1.i1	13	F:GO:0005391; P:GO:0090662; P:GO:0006810; F:GO:0000166; P:GO:0006813; P:GO:0006814; F:GO:0005524; P:GO:0006811; F:GO:0046872; C:GO:0016020; C:GO:0016021; P:GO:0010248; F:GO:0016787	F:sodium:potassium-exchanging ATPase activity; P:ATP hydrolysis coupled transmembrane transport; P:transport; F:nucleotide binding; P:potassium ion transport; P:sodium ion transport; F:ATP binding; P:ion transport; F:metal ion binding; C:membrane; C:integral component of membrane; P:establishment or maintenance of transmembrane electrochemical gradient; F:hydrolase activity
C1338.0.DN106088.c0.g1.i1	2	F:GO:0005509; F:GO:0005544	F:calcium ion binding; F:calcium-dependent phospholipid binding
C13383.0.DN111206.c0.g1.i1	5	F:GO:0000166; F:GO:0005524; F:GO:0004672; F:GO:0004674; P:GO:0006468	F:nucleotide binding; F:ATP binding; F:protein kinase activity; F:protein serine/threonine kinase activity; P:protein phosphorylation
C13384.0.DN122822.c0.g1.i1	1	F:GO:0003676	F:nucleic acid binding
C13395.0.DN113715.c0.g1.i1	1	P:GO:0007165	P:signal transduction
C13457.0.Ctg.17406	8	F:GO:0000166; F:GO:0016887; F:GO:0005524; F:GO:0042626; P:GO:0055085; C:GO:0016020; C:GO:0016021; C:GO:0005886	F:nucleotide binding; F:ATPase activity; F:ATP binding; F:ATPase activity, coupled to transmembrane movement of substances; P:transmembrane transport; C:membrane; C:integral component of membrane; C:plasma membrane
C1348.0.DN107689.c0.g1.i1	2	P:GO:0006457; F:GO:0016853	P:protein folding; F:isomerase activity
C13480.0.DN115056.c0.g1.i1	4	F:GO:0003676; F:GO:0008270; F:GO:0046872; P:GO:0015074	F:nucleic acid binding; F:zinc ion binding; F:metal ion binding; P:DNA integration
C1350.0.DN24248.c0.g1.i1	4	C:GO:0016020; C:GO:0016021; P:GO:0006810; F:GO:0005215	C:membrane; C:integral component of membrane; P:transport; F:transporter activity
C13558.0.DN4048.c0.g1.i1	1	F:GO:0003676	F:nucleic acid binding
C13567.0.DN97226.c0.g1.i1	5	F:GO:0005524; C:GO:0016020; C:GO:0016021; F:GO:0004672; P:GO:0006468	F:ATP binding; C:membrane; C:integral component of membrane; F:protein kinase activity; P:protein phosphorylation
C13568.0.DN92556.c4.g2.i1	7	P:GO:0009308; F:GO:0005507; F:GO:0048038; F:GO:0016491; F:GO:0046872; F:GO:0008131; P:GO:0055114	P:amine metabolic process; F:copper ion binding; F:quinone binding; F:oxidoreductase activity; F:metal ion binding; F:primary amine oxidase activity; P:oxidation-reduction process
C13581.0.Ctg.32129	2	F:GO:0003676; P:GO:0015074	F:nucleic acid binding; P:DNA integration
C13595.0.Ctg.47578	1	F:GO:0003676	F:nucleic acid binding
C13615.0.DN7387.c0.g2.i1	2	F:GO:0003676; P:GO:0015074	F:nucleic acid binding; P:DNA integration
C13640.0.DN105039.c0.g1.i1	3	P:GO:0090502; F:GO:0003676; F:GO:0004523	P:RNA phosphodiester bond hydrolysis, endonucleolytic; F:nucleic acid binding; F:RNA-DNA hybrid ribonuclease activity
C13656.0.DN102164.c0.g1.i1	2	C:GO:0016020; C:GO:0016021	C:membrane; C:integral component of membrane
C137.0.DN114681.c0.g1.i1	6	F:GO:0003676; F:GO:0017070; F:GO:0030623; F:GO:0003723; C:GO:0005681; P:GO:0000398	F:nucleic acid binding; F:U6 snRNA binding; F:U5 snRNA binding; F:RNA binding; C:spliceosomal complex; P:mRNA splicing, via spliceosome
C13709.0.DN75123.c1.g1.i1	9	F:GO:0003676; F:GO:0008270; P:GO:0006811; C:GO:0016020; C:GO:0016021; P:GO:0015074; P:GO:0035235; F:GO:0004970; P:GO:0006810	F:nucleic acid binding; F:zinc ion binding; P:ion transport; C:membrane; C:integral component of membrane; P:DNA integration; P:ionotropic glutamate receptor signaling pathway; F:ionotropic glutamate receptor activity; P:transport
C13721.0.DN11157.c0.g1.i1	7	C:GO:0009570; F:GO:0000166; F:GO:0005524; C:GO:0009507; C:GO:0016020; C:GO:0016021; C:GO:0009536	C:chloroplast stroma; F:nucleotide binding; F:ATP binding; C:chloroplast; C:membrane; C:integral component of membrane; C:plastid
C1374.0.DN100567.c0.g1.i1	4	C:GO:0016020; C:GO:0016021; P:GO:0006810; F:GO:0005215	C:membrane; C:integral component of membrane; P:transport; F:transporter activity
C13767.0.DN93366.c1.g7.i1	2	C:GO:0016020; C:GO:0016021	C:membrane; C:integral component of membrane
C13780.0.DN97307.c0.g1.i1	5	F:GO:0000166; F:GO:0005524; F:GO:0003777; P:GO:0007018; F:GO:0008017	F:nucleotide binding; F:ATP binding; F:microtubule motor activity; P:microtubule-based movement; F:microtubule binding
C13786.0.DN107483.c0.g1.i1	4	F:GO:0016757; F:GO:0016758; P:GO:0008152; F:GO:0016740	F:transferase activity, transferring glycosyl groups; F:transferase activity, transferring hexosyl groups; P:metabolic process; F:transferase activity
C1382.0.DN107233.c0.g1.i1	2	F:GO:0003743; P:GO:0006413	F:translation initiation factor activity; P:translational initiation
C13830.0.DN41707.c0.g2.i1	4	F:GO:0003676; F:GO:0008270; F:GO:0046872; P:GO:0015074	F:nucleic acid binding; F:zinc ion binding; F:metal ion binding; P:DNA integration
C13844.0.DN100861.c0.g1.i1	1	C:GO:0009536	C:plastid
C13888.0.DN117762.c0.g1.i1	7	F:GO:0000155; P:GO:0007165; P:GO:0000160; P:GO:0016310; F:GO:0016772; P:GO:0023014; C:GO:0005622	F:phosphorelay sensor kinase activity; P:signal transduction; P:phosphorelay signal transduction system; P:phosphorylation; F:transferase activity, transferring phosphorus-containing groups; P:signal transduction by protein phosphorylation; C:intracellular
C139.0.DN112844.c0.g1.i1	4	F:GO:0004096; P:GO:0098869; P:GO:0055114; F:GO:0020037	F:catalase activity; P:cellular oxidant detoxification; P:oxidation-reduction process; F:heme binding
C13909.0.DN2083.c0.g1.i1	1	C:GO:0005874	C:microtubule
C13925.0.DN84211.c3.g1.i1	4	F:GO:0016746; F:GO:0016747; F:GO:0050638; F:GO:0016740	F:transferase activity, transferring acyl groups; F:transferase activity, transferring acyl groups other than amino-acyl groups; F:taxadien-5-alpha-ol O-acetyltransferase activity; F:transferase activity
C13934.0.DN6274.c0.g1.i1	4	C:GO:0016020; C:GO:0016021; P:GO:0046856; F:GO:0016787	C:membrane; C:integral component of membrane; P:phosphatidylinositol dephosphorylation; F:hydrolase activity
C13952.0.DN116605.c0.g1.i1	2	C:GO:0016020; C:GO:0016021	C:membrane; C:integral component of membrane
C13980.0.DN6295.c0.g2.i1	2	F:GO:0003677; P:GO:0006355	F:DNA binding; P:regulation of transcription, DNA-templated
C13984.0.DN58854.c0.g1.i1	2	P:GO:0008152; F:GO:0016787	P:metabolic process; F:hydrolase activity
C140.0.DN103255.c0.g1.i1	4	P:GO:0055085; C:GO:0016021; C:GO:0005743; F:GO:0005215	P:transmembrane transport; C:integral component of membrane; C:mitochondrial inner membrane; F:transporter activity
C14010.0.DN41040.c0.g1.i1	1	F:GO:0016798	F:hydrolase activity, acting on glycosyl bonds
C1403.0.DN118565.c0.g1.i1	4	F:GO:0016810; P:GO:0006807; F:GO:0000257; F:GO:0016787	F:hydrolase activity, acting on carbon-nitrogen (but not peptide) bonds; P:nitrogen compound metabolic process; F:nitrilase activity; F:hydrolase activity
C14072.0.DN64472.c0.g1.i1	4	F:GO:0003677; C:GO:0005634; P:GO:0006351; P:GO:0006355	F:DNA binding; C:nucleus; P:transcription, DNA-templated; P:regulation of transcription, DNA-templated
C1409.0.DN104685.c0.g1.i1	3	F:GO:0003755; P:GO:0000413; P:GO:0006457	F:peptidyl-prolyl cis-trans isomerase activity; P:protein peptidyl-prolyl isomerization; P:protein folding
C1411.0.DN113732.c0.g1.i1	5	P:GO:0008150; C:GO:0009507; C:GO:0016021; F:GO:0003674; C:GO:0009535	P:biological_process; C:chloroplast; C:integral component of membrane; F:molecular_function; C:chloroplast thylakoid membrane
C14130.0.DN45859.c0.g2.i1	2	C:GO:0016020; C:GO:0016021	C:membrane; C:integral component of membrane
C14165.0.DN99417.c0.g1.i1	4	F:GO:0003677; C:GO:0005737; P:GO:0006355; P:GO:0006950	F:DNA binding; C:cytoplasm; P:regulation of transcription, DNA-templated; P:response to stress
C14169.0.DN9487.c0.g1.i1	3	F:GO:0003676; F:GO:0008270; P:GO:0015074	F:nucleic acid binding; F:zinc ion binding; P:DNA integration
C1417.0.DN11806.c0.g1.i1	13	P:GO:0015031; F:GO:0005198; C:GO:0005794; C:GO:0000139; P:GO:0006886; P:GO:0006810; C:GO:0030117; P:GO:0016192; C:GO:0005737; C:GO:0016020; C:GO:0031410; C:GO:0030663; C:GO:0030126	P:protein transport; F:structural molecule activity; C:Golgi apparatus; C:Golgi membrane; P:intracellular protein transport; P:transport; C:membrane coat; P:vesicle-mediated transport; C:cytoplasm; C:membrane; C:cytoplasmic vesicle; C:COPI-coated vesicle membrane; C:COPI vesicle coat
C14208.0.DN31504.c0.g1.i1	2	F:GO:0003676; P:GO:0015074	F:nucleic acid binding; P:DNA integration
C14208.1.DN31504.c1.g1.i1	2	F:GO:0003676; P:GO:0015074	F:nucleic acid binding; P:DNA integration
C14208.2.DN20172.c0.g1.i1	2	F:GO:0003676; P:GO:0015074	F:nucleic acid binding; P:DNA integration
C14227.0.DN101733.c0.g1.i1	1	F:GO:0003824	F:catalytic activity
C14236.0.DN7991.c0.g1.i1	3	F:GO:0004842; F:GO:0016874; P:GO:0016567	F:ubiquitin-protein transferase activity; F:ligase activity; P:protein ubiquitination
C1427.0.DN117899.c0.g1.i1	8	F:GO:0000166; F:GO:0016887; F:GO:0005524; F:GO:0042626; P:GO:0055085; C:GO:0016020; C:GO:0016021; P:GO:0006810	F:nucleotide binding; F:ATPase activity; F:ATP binding; F:ATPase activity, coupled to transmembrane movement of substances; P:transmembrane transport; C:membrane; C:integral component of membrane; P:transport
C14352.0.DN100162.c0.g1.i1	2	F:GO:0003676; P:GO:0015074	F:nucleic acid binding; P:DNA integration
C14406.0.DN20115.c0.g1.i1	4	P:GO:0000160; P:GO:0016310; F:GO:0016301; C:GO:0005622	P:phosphorelay signal transduction system; P:phosphorylation; F:kinase activity; C:intracellular
C14432.0.DN101691.c0.g1.i1	2	P:GO:0043086; F:GO:0004857	P:negative regulation of catalytic activity; F:enzyme inhibitor activity
C14491.0.DN20024.c0.g1.i1	2	F:GO:0003676; P:GO:0015074	F:nucleic acid binding; P:DNA integration
C14504.0.Ctg.47564	2	F:GO:0003676; P:GO:0015074	F:nucleic acid binding; P:DNA integration
C14514.0.DN121894.c0.g1.i1	4	F:GO:0003676; F:GO:0008270; F:GO:0046872; P:GO:0015074	F:nucleic acid binding; F:zinc ion binding; F:metal ion binding; P:DNA integration
C14517.0.DN117209.c0.g1.i1	1	F:GO:0003676	F:nucleic acid binding
C14522.0.DN116248.c0.g1.i1	4	F:GO:0016757; P:GO:0000271; C:GO:0005794; F:GO:0016740	F:transferase activity, transferring glycosyl groups; P:polysaccharide biosynthetic process; C:Golgi apparatus; F:transferase activity
C14530.0.DN116320.c0.g1.i1	2	F:GO:0016887; F:GO:0005524	F:ATPase activity; F:ATP binding
C1455.0.DN19984.c0.g1.i1	3	F:GO:0005524; P:GO:0006556; F:GO:0004478	F:ATP binding; P:S-adenosylmethionine biosynthetic process; F:methionine adenosyltransferase activity
C14565.0.DN105808.c0.g1.i1	4	F:GO:0046872; P:GO:0016311; F:GO:0003993; F:GO:0016787	F:metal ion binding; P:dephosphorylation; F:acid phosphatase activity; F:hydrolase activity
C14584.0.DN5831.c0.g1.i1	3	C:GO:0016020; C:GO:0016021; C:GO:0005773	C:membrane; C:integral component of membrane; C:vacuole
C14629.0.DN103008.c0.g1.i1	2	F:GO:0000166; F:GO:0005524	F:nucleotide binding; F:ATP binding
C14635.0.DN108547.c0.g1.i1	7	F:GO:0000155; F:GO:0005524; P:GO:0000160; F:GO:0004672; P:GO:0006468; P:GO:0023014; C:GO:0005622	F:phosphorelay sensor kinase activity; F:ATP binding; P:phosphorelay signal transduction system; F:protein kinase activity; P:protein phosphorylation; P:signal transduction by protein phosphorylation; C:intracellular
C14640.0.Ctg.20199	1	C:GO:0005886	C:plasma membrane
C14640.0.DN82554.c1.g6.i5	1	C:GO:0005886	C:plasma membrane
C14648.0.DN111956.c0.g1.i1	5	C:GO:0016020; C:GO:0016021; P:GO:0034219; P:GO:0006810; F:GO:0005215	C:membrane; C:integral component of membrane; P:carbohydrate transmembrane transport; P:transport; F:transporter activity
C14656.0.DN115734.c0.g1.i1	3	F:GO:0003676; F:GO:0008270; P:GO:0015074	F:nucleic acid binding; F:zinc ion binding; P:DNA integration
C14660.1.DN78477.c0.g2.i2	2	F:GO:0003676; P:GO:0015074	F:nucleic acid binding; P:DNA integration
C14714.0.DN7236.c0.g1.i1	4	F:GO:0003676; C:GO:0016020; C:GO:0016021; P:GO:0015074	F:nucleic acid binding; C:membrane; C:integral component of membrane; P:DNA integration
C1475.0.DN119659.c0.g1.i1	3	C:GO:0016021; F:GO:0008137; P:GO:0042773	C:integral component of membrane; F:NADH dehydrogenase (ubiquinone) activity; P:ATP synthesis coupled electron transport
C14751.0.DN109395.c0.g1.i1	3	F:GO:0003676; F:GO:0008270; P:GO:0015074	F:nucleic acid binding; F:zinc ion binding; P:DNA integration
C1480.0.DN97422.c0.g1.i1	6	F:GO:0000166; F:GO:0005524; F:GO:0004672; F:GO:0004674; P:GO:0006468; P:GO:0007049	F:nucleotide binding; F:ATP binding; F:protein kinase activity; F:protein serine/threonine kinase activity; P:protein phosphorylation; P:cell cycle
C14807.0.DN20668.c0.g1.i1	2	F:GO:0003676; P:GO:0015074	F:nucleic acid binding; P:DNA integration
C14821.0.DN101387.c0.g1.i1	5	F:GO:0000166; F:GO:0003676; P:GO:0016070; F:GO:0003723; P:GO:0045595	F:nucleotide binding; F:nucleic acid binding; P:RNA metabolic process; F:RNA binding; P:regulation of cell differentiation
C14822.0.DN23898.c0.g1.i1	3	F:GO:0003735; C:GO:0005840; P:GO:0006412	F:structural constituent of ribosome; C:ribosome; P:translation
C1483.0.DN120068.c0.g1.i1	8	F:GO:0000166; F:GO:0005524; C:GO:0016020; C:GO:0016021; F:GO:0004672; F:GO:0004674; F:GO:0030246; P:GO:0006468	F:nucleotide binding; F:ATP binding; C:membrane; C:integral component of membrane; F:protein kinase activity; F:protein serine/threonine kinase activity; F:carbohydrate binding; P:protein phosphorylation
C14889.0.DN23159.c0.g1.i1	4	C:GO:0005634; F:GO:0005524; F:GO:0008270; F:GO:0046872	C:nucleus; F:ATP binding; F:zinc ion binding; F:metal ion binding
C14899.0.Ctg.36202	4	C:GO:0016020; C:GO:0016021; P:GO:0008643; P:GO:0006810	C:membrane; C:integral component of membrane; P:carbohydrate transport; P:transport
C1490.0.Ctg.43402	6	P:GO:0005975; P:GO:0008152; F:GO:0004650; F:GO:0047911; F:GO:0016798; F:GO:0016787	P:carbohydrate metabolic process; P:metabolic process; F:polygalacturonase activity; F:galacturan 1,4-alpha-galacturonidase activity; F:hydrolase activity, acting on glycosyl bonds; F:hydrolase activity
C14917.0.DN97742.c0.g1.i1	2	F:GO:0003676; P:GO:0015074	F:nucleic acid binding; P:DNA integration
C1492.0.DN9113.c0.g1.i1	7	F:GO:0005506; F:GO:0016705; F:GO:0016491; F:GO:0046872; P:GO:0055114; F:GO:0004497; F:GO:0020037	F:iron ion binding; F:oxidoreductase activity, acting on paired donors, with incorporation or reduction of molecular oxygen; F:oxidoreductase activity; F:metal ion binding; P:oxidation-reduction process; F:monooxygenase activity; F:heme binding
C1497.0.DN15567.c0.g1.i1	2	P:GO:0006508; F:GO:0008234	P:proteolysis; F:cysteine-type peptidase activity
C15005.0.DN99165.c0.g1.i1	2	F:GO:0004190; P:GO:0006508	F:aspartic-type endopeptidase activity; P:proteolysis
C15038.0.DN109657.c0.g1.i1	2	F:GO:0003676; P:GO:0015074	F:nucleic acid binding; P:DNA integration
C1504.0.DN62075.c1.g1.i1	9	F:GO:0004601; P:GO:0006979; F:GO:0016491; F:GO:0046872; F:GO:0004096; P:GO:0098869; P:GO:0055114; F:GO:0020037; P:GO:0042744	F:peroxidase activity; P:response to oxidative stress; F:oxidoreductase activity; F:metal ion binding; F:catalase activity; P:cellular oxidant detoxification; P:oxidation-reduction process; F:heme binding; P:hydrogen peroxide catabolic process
C15081.0.DN29646.c0.g1.i1	3	P:GO:0055085; C:GO:0016021; F:GO:0005215	P:transmembrane transport; C:integral component of membrane; F:transporter activity
C15089.0.DN2296.c0.g1.i1	2	F:GO:0043531; P:GO:0006952	F:ADP binding; P:defense response
C15115.0.DN118081.c0.g1.i1	3	C:GO:0005739; F:GO:0003690; P:GO:0006355	C:mitochondrion; F:double-stranded DNA binding; P:regulation of transcription, DNA-templated
C15135.0.DN107105.c0.g1.i1	1	F:GO:0046872	F:metal ion binding
C1528.0.DN99518.c0.g1.i1	3	F:GO:0003735; C:GO:0005840; P:GO:0006412	F:structural constituent of ribosome; C:ribosome; P:translation
C15285.0.DN84129.c1.g1.i1	4	F:GO:0003676; P:GO:0090305; F:GO:0004527; P:GO:0015074	F:nucleic acid binding; P:nucleic acid phosphodiester bond hydrolysis; F:exonuclease activity; P:DNA integration
C15298.0.Ctg.30757	1	F:GO:0046983	F:protein dimerization activity
C15312.0.DN23351.c0.g1.i1	3	F:GO:0003700; P:GO:0006355; F:GO:0043565	F:transcription factor activity, sequence-specific DNA binding; P:regulation of transcription, DNA-templated; F:sequence-specific DNA binding
C15329.0.DN24869.c0.g1.i1	2	F:GO:0003676; P:GO:0015074	F:nucleic acid binding; P:DNA integration
C15342.0.DN110248.c0.g1.i1	2	P:GO:0071709; C:GO:0019867	P:membrane assembly; C:outer membrane
C15350.0.DN38703.c0.g1.i1	1	F:GO:0008270	F:zinc ion binding
C1536.0.Ctg.47898	4	P:GO:0000462; F:GO:0003735; C:GO:0022627; P:GO:0006412	P:maturation of SSU-rRNA from tricistronic rRNA transcript (SSU-rRNA, 5.8S rRNA, LSU-rRNA); F:structural constituent of ribosome; C:cytosolic small ribosomal subunit; P:translation
C15366.0.DN33117.c0.g2.i1	4	C:GO:0016020; P:GO:0055114; F:GO:0016651; F:GO:0051539	C:membrane; P:oxidation-reduction process; F:oxidoreductase activity, acting on NAD(P)H; F:4 iron, 4 sulfur cluster binding
C15368.0.DN116139.c0.g1.i1	3	F:GO:0005524; F:GO:0004672; P:GO:0006468	F:ATP binding; F:protein kinase activity; P:protein phosphorylation
C1538.0.DN111670.c0.g1.i1	9	F:GO:0004129; P:GO:0006119; F:GO:0005506; C:GO:0016021; P:GO:1902600; P:GO:0009060; C:GO:0005743; C:GO:0070469; F:GO:0020037	F:cytochrome-c oxidase activity; P:oxidative phosphorylation; F:iron ion binding; C:integral component of membrane; P:hydrogen ion transmembrane transport; P:aerobic respiration; C:mitochondrial inner membrane; C:respiratory chain; F:heme binding
C15385.0.DN52629.c0.g1.i1	1	F:GO:0003676	F:nucleic acid binding
C15419.0.DN721.c0.g1.i1	2	F:GO:0003676; P:GO:0015074	F:nucleic acid binding; P:DNA integration
C1547.0.DN46296.c0.g2.i1	3	F:GO:0008375; C:GO:0016020; C:GO:0016021	F:acetylglucosaminyltransferase activity; C:membrane; C:integral component of membrane
C1550.0.DN19008.c0.g1.i1	1	C:GO:0005840	C:ribosome
C15527.0.DN29642.c0.g1.i1	2	F:GO:0003676; P:GO:0015074	F:nucleic acid binding; P:DNA integration
C15547.0.DN97631.c0.g1.i1	10	F:GO:0000166; F:GO:0005524; C:GO:0016020; C:GO:0016021; F:GO:0004672; P:GO:0016310; F:GO:0016740; F:GO:0004674; P:GO:0006468; F:GO:0016301	F:nucleotide binding; F:ATP binding; C:membrane; C:integral component of membrane; F:protein kinase activity; P:phosphorylation; F:transferase activity; F:protein serine/threonine kinase activity; P:protein phosphorylation; F:kinase activity
C1558.0.DN118798.c0.g1.i1	8	F:GO:0000287; F:GO:0004743; F:GO:0030955; F:GO:0003824; P:GO:0006096; P:GO:0016310; F:GO:0016740; F:GO:0016301	F:magnesium ion binding; F:pyruvate kinase activity; F:potassium ion binding; F:catalytic activity; P:glycolytic process; P:phosphorylation; F:transferase activity; F:kinase activity
C15581.0.DN21394.c0.g1.i1	7	F:GO:0000166; F:GO:0005524; F:GO:0003777; C:GO:0005871; F:GO:0008574; P:GO:0007018; F:GO:0008017	F:nucleotide binding; F:ATP binding; F:microtubule motor activity; C:kinesin complex; F:ATP-dependent microtubule motor activity, plus-end-directed; P:microtubule-based movement; F:microtubule binding
C1562.0.DN121443.c0.g1.i1	2	C:GO:0009507; P:GO:0006457	C:chloroplast; P:protein folding
C15644.0.DN120455.c0.g1.i1	1	F:GO:0016788	F:hydrolase activity, acting on ester bonds
C15691.0.DN117863.c0.g1.i1	2	F:GO:0008270; F:GO:0046872	F:zinc ion binding; F:metal ion binding
C1573.0.DN118423.c0.g1.i1	7	F:GO:0022891; P:GO:0055085; F:GO:0022857; C:GO:0016020; C:GO:0016021; P:GO:0006810; F:GO:0005215	F:substrate-specific transmembrane transporter activity; P:transmembrane transport; F:transmembrane transporter activity; C:membrane; C:integral component of membrane; P:transport; F:transporter activity
C15766.0.Ctg.12844	2	F:GO:0003676; F:GO:0008270	F:nucleic acid binding; F:zinc ion binding
C1577.0.Ctg.25823	1	F:GO:0008289	F:lipid binding
C15789.0.DN120218.c0.g1.i1	2	F:GO:0003964; P:GO:0006278	F:RNA-directed DNA polymerase activity; P:RNA-dependent DNA biosynthetic process
C15807.0.DN88862.c1.g1.i3	5	C:GO:0009507; F:GO:0048038; F:GO:0051287; P:GO:0055114; F:GO:0016651	C:chloroplast; F:quinone binding; F:NAD binding; P:oxidation-reduction process; F:oxidoreductase activity, acting on NAD(P)H
C15887.0.DN65697.c0.g1.i1	2	F:GO:0004190; P:GO:0006508	F:aspartic-type endopeptidase activity; P:proteolysis
C1591.0.DN109804.c0.g1.i1	4	F:GO:0003677; C:GO:0005634; P:GO:0006351; P:GO:0006355	F:DNA binding; C:nucleus; P:transcription, DNA-templated; P:regulation of transcription, DNA-templated
C15941.0.DN98019.c0.g1.i1	6	F:GO:0003676; F:GO:0008270; F:GO:0004190; F:GO:0046872; P:GO:0006508; P:GO:0015074	F:nucleic acid binding; F:zinc ion binding; F:aspartic-type endopeptidase activity; F:metal ion binding; P:proteolysis; P:DNA integration
C15945.0.DN31433.c0.g1.i1	4	P:GO:0090502; F:GO:0003676; F:GO:0004523; P:GO:0015074	P:RNA phosphodiester bond hydrolysis, endonucleolytic; F:nucleic acid binding; F:RNA-DNA hybrid ribonuclease activity; P:DNA integration
C1603.0.DN112191.c0.g1.i1	5	F:GO:0018738; P:GO:0046294; C:GO:0005737; F:GO:0052689; F:GO:0016787	F:S-formylglutathione hydrolase activity; P:formaldehyde catabolic process; C:cytoplasm; F:carboxylic ester hydrolase activity; F:hydrolase activity
C16046.0.DN117898.c0.g1.i1	4	P:GO:0006071; P:GO:0006094; F:GO:0042132; P:GO:0016311	P:glycerol metabolic process; P:gluconeogenesis; F:fructose 1,6-bisphosphate 1-phosphatase activity; P:dephosphorylation
C1614.0.DN118995.c0.g1.i1	4	P:GO:0005975; C:GO:0005618; F:GO:0004553; F:GO:0016787	P:carbohydrate metabolic process; C:cell wall; F:hydrolase activity, hydrolyzing O-glycosyl compounds; F:hydrolase activity
C1618.0.DN18837.c0.g2.i1	1	F:GO:0008270	F:zinc ion binding
C16184.0.DN113915.c0.g1.i1	2	F:GO:0003676; P:GO:0015074	F:nucleic acid binding; P:DNA integration
C16220.0.DN94744.c0.g1.i1	2	F:GO:0003676; P:GO:0015074	F:nucleic acid binding; P:DNA integration
C16270.0.DN7394.c0.g2.i1	15	P:GO:0090305; F:GO:0016779; F:GO:0008270; F:GO:0004190; P:GO:0015074; P:GO:0006278; F:GO:0008233; F:GO:0003676; F:GO:0003964; F:GO:0046872; F:GO:0004519; F:GO:0004518; P:GO:0006508; F:GO:0016740; F:GO:0016787	P:nucleic acid phosphodiester bond hydrolysis; F:nucleotidyltransferase activity; F:zinc ion binding; F:aspartic-type endopeptidase activity; P:DNA integration; P:RNA-dependent DNA biosynthetic process; F:peptidase activity; F:nucleic acid binding; F:RNA-directed DNA polymerase activity; F:metal ion binding; F:endonuclease activity; F:nuclease activity; P:proteolysis; F:transferase activity; F:hy…
C16293.0.Ctg.29411	2	F:GO:0003676; P:GO:0015074	F:nucleic acid binding; P:DNA integration
C1631.0.DN107747.c0.g1.i1	3	F:GO:0004407; P:GO:0016575; F:GO:0016787	F:histone deacetylase activity; P:histone deacetylation; F:hydrolase activity
C1635.0.DN104207.c0.g1.i1	3	F:GO:0000166; F:GO:0005524; F:GO:0016787	F:nucleotide binding; F:ATP binding; F:hydrolase activity
C1638.0.DN42367.c0.g1.i2	3	C:GO:0016021; P:GO:0006810; F:GO:0005215	C:integral component of membrane; P:transport; F:transporter activity
C16435.0.DN120948.c0.g1.i1	1	P:GO:0008152	P:metabolic process
C16474.1.DN111252.c0.g1.i1	2	F:GO:0003676; P:GO:0015074	F:nucleic acid binding; P:DNA integration
C1648.0.DN6869.c0.g1.i1	5	F:GO:0003677; C:GO:0005634; P:GO:0006355; F:GO:0008289; F:GO:0043565	F:DNA binding; C:nucleus; P:regulation of transcription, DNA-templated; F:lipid binding; F:sequence-specific DNA binding
C165.0.DN122669.c0.g1.i1	10	F:GO:0004722; F:GO:0004721; F:GO:0003824; F:GO:0046872; C:GO:0005739; P:GO:0006470; C:GO:0016020; C:GO:0016021; F:GO:0043169; F:GO:0016787	F:protein serine/threonine phosphatase activity; F:phosphoprotein phosphatase activity; F:catalytic activity; F:metal ion binding; C:mitochondrion; P:protein dephosphorylation; C:membrane; C:integral component of membrane; F:cation binding; F:hydrolase activity
C1651.0.DN107340.c0.g1.i1	6	P:GO:0055085; C:GO:0016020; C:GO:0016021; P:GO:0006810; F:GO:0005215; C:GO:0005743	P:transmembrane transport; C:membrane; C:integral component of membrane; P:transport; F:transporter activity; C:mitochondrial inner membrane
C16543.0.DN1046.c0.g1.i1	1	F:GO:0003676	F:nucleic acid binding
C1656.0.DN21834.c0.g1.i1	5	P:GO:0006857; C:GO:0016020; C:GO:0016021; P:GO:0006810; F:GO:0005215	P:oligopeptide transport; C:membrane; C:integral component of membrane; P:transport; F:transporter activity
C16603.0.DN30644.c0.g1.i1	2	F:GO:0003676; P:GO:0015074	F:nucleic acid binding; P:DNA integration
C1662.0.DN107026.c0.g1.i1	3	P:GO:0005975; F:GO:0004553; F:GO:0016787	P:carbohydrate metabolic process; F:hydrolase activity, hydrolyzing O-glycosyl compounds; F:hydrolase activity
C16662.0.Ctg.23789	2	F:GO:0003676; P:GO:0015074	F:nucleic acid binding; P:DNA integration
C16664.0.Ctg.14194	3	P:GO:0006869; C:GO:0016021; F:GO:0008289	P:lipid transport; C:integral component of membrane; F:lipid binding
C16710.0.DN115541.c0.g1.i1	4	F:GO:0016788; P:GO:0006629; P:GO:0016042; F:GO:0016787	F:hydrolase activity, acting on ester bonds; P:lipid metabolic process; P:lipid catabolic process; F:hydrolase activity
C16713.0.DN117157.c0.g1.i1	2	F:GO:0003676; P:GO:0015074	F:nucleic acid binding; P:DNA integration
C1675.0.DN115095.c0.g1.i1	1	F:GO:0008017	F:microtubule binding
C1677.0.DN110934.c0.g1.i1	4	F:GO:0003676; F:GO:0008270; F:GO:0046872; C:GO:0009536	F:nucleic acid binding; F:zinc ion binding; F:metal ion binding; C:plastid
C16795.0.DN23025.c0.g1.i1	3	F:GO:0008270; C:GO:0009506; F:GO:0046872	F:zinc ion binding; C:plasmodesma; F:metal ion binding
C1690.0.DN114288.c0.g1.i1	4	F:GO:0005525; F:GO:0005200; C:GO:0005874; P:GO:0007017	F:GTP binding; F:structural constituent of cytoskeleton; C:microtubule; P:microtubule-based process
C16957.0.DN37998.c0.g1.i1	2	C:GO:0016020; C:GO:0016021	C:membrane; C:integral component of membrane
C16962.0.DN115774.c0.g1.i1	3	F:GO:0004013; P:GO:0006730; F:GO:0016787	F:adenosylhomocysteinase activity; P:one-carbon metabolic process; F:hydrolase activity
C16971.0.DN98217.c0.g1.i1	8	F:GO:0000166; F:GO:0005524; P:GO:0016310; F:GO:0016740; F:GO:0004674; P:GO:0006468; F:GO:0016301; F:GO:0044877	F:nucleotide binding; F:ATP binding; P:phosphorylation; F:transferase activity; F:protein serine/threonine kinase activity; P:protein phosphorylation; F:kinase activity; F:macromolecular complex binding
C16995.0.DN116183.c0.g1.i1	5	F:GO:0016799; F:GO:0035251; C:GO:0005829; F:GO:0047724; P:GO:0006148	F:hydrolase activity, hydrolyzing N-glycosyl compounds; F:UDP-glucosyltransferase activity; C:cytosol; F:inosine nucleosidase activity; P:inosine catabolic process
C17042.0.DN103627.c0.g1.i1	6	F:GO:0008519; P:GO:0015696; P:GO:0072488; C:GO:0016020; C:GO:0016021; P:GO:0006810	F:ammonium transmembrane transporter activity; P:ammonium transport; P:ammonium transmembrane transport; C:membrane; C:integral component of membrane; P:transport
C17051.0.DN101557.c0.g1.i1	3	F:GO:0016491; F:GO:0005509; P:GO:0055114	F:oxidoreductase activity; F:calcium ion binding; P:oxidation-reduction process
C17065.0.DN104448.c0.g1.i1	5	C:GO:0009507; F:GO:0008168; F:GO:0016740; F:GO:0030785; P:GO:0032259	C:chloroplast; F:methyltransferase activity; F:transferase activity; F:[ribulose-bisphosphate carboxylase]-lysine N-methyltransferase activity; P:methylation
C17076.0.DN117198.c0.g1.i1	2	C:GO:0016020; C:GO:0016021	C:membrane; C:integral component of membrane
C17107.0.Ctg.46245	7	F:GO:0005524; C:GO:0016020; C:GO:0016021; F:GO:0004672; P:GO:0016310; P:GO:0006468; F:GO:0016301	F:ATP binding; C:membrane; C:integral component of membrane; F:protein kinase activity; P:phosphorylation; P:protein phosphorylation; F:kinase activity
C17112.0.DN82898.c0.g2.i1	2	P:GO:0043666; C:GO:0000159	P:regulation of phosphoprotein phosphatase activity; C:protein phosphatase type 2A complex
C17119.0.DN4263.c0.g1.i1	5	C:GO:0005634; P:GO:0016573; P:GO:0016310; F:GO:0016301; C:GO:0000123	C:nucleus; P:histone acetylation; P:phosphorylation; F:kinase activity; C:histone acetyltransferase complex
C17123.0.DN107329.c0.g1.i1	6	F:GO:0031418; F:GO:0005506; F:GO:0016705; F:GO:0016491; F:GO:0016706; P:GO:0055114	F:L-ascorbic acid binding; F:iron ion binding; F:oxidoreductase activity, acting on paired donors, with incorporation or reduction of molecular oxygen; F:oxidoreductase activity; F:oxidoreductase activity, acting on paired donors, with incorporation or reduction of molecular oxygen, 2-oxoglutarate as one donor, and incorporation of one atom each of oxygen into both donors; P:oxidation-reduction p…
C17147.0.DN122090.c0.g1.i1	1	F:GO:0005488	F:binding
C17174.0.DN113341.c0.g1.i1	3	F:GO:0008168; F:GO:0016740; P:GO:0032259	F:methyltransferase activity; F:transferase activity; P:methylation
C17283.0.DN113818.c0.g1.i1	3	F:GO:0005525; F:GO:0000166; F:GO:0003924	F:GTP binding; F:nucleotide binding; F:GTPase activity
C17331.0.DN121483.c0.g1.i1	6	F:GO:0003677; F:GO:0003721; F:GO:0003964; F:GO:0016779; P:GO:0006278; F:GO:0016740	F:DNA binding; F:telomerase RNA reverse transcriptase activity; F:RNA-directed DNA polymerase activity; F:nucleotidyltransferase activity; P:RNA-dependent DNA biosynthetic process; F:transferase activity
C17349.0.DN120202.c0.g1.i1	3	F:GO:0003676; F:GO:0008270; P:GO:0015074	F:nucleic acid binding; F:zinc ion binding; P:DNA integration
C17356.0.DN113794.c0.g1.i1	2	F:GO:0003964; P:GO:0006278	F:RNA-directed DNA polymerase activity; P:RNA-dependent DNA biosynthetic process
C17374.0.DN117058.c0.g1.i1	3	F:GO:0003824; P:GO:0008152; F:GO:0016798	F:catalytic activity; P:metabolic process; F:hydrolase activity, acting on glycosyl bonds
C1739.0.DN111062.c0.g1.i1	2	P:GO:0055114; F:GO:0016620	P:oxidation-reduction process; F:oxidoreductase activity, acting on the aldehyde or oxo group of donors, NAD or NADP as acceptor
C17409.0.DN9769.c0.g1.i1	2	F:GO:0003676; P:GO:0015074	F:nucleic acid binding; P:DNA integration
C17486.0.DN102525.c0.g1.i1	6	F:GO:0000166; F:GO:0005524; F:GO:0003777; P:GO:0007018; F:GO:0008017; C:GO:0005874	F:nucleotide binding; F:ATP binding; F:microtubule motor activity; P:microtubule-based movement; F:microtubule binding; C:microtubule
C17497.2.DN73622.c0.g2.i1	7	F:GO:0000166; F:GO:0046872; C:GO:0016020; C:GO:0016021; P:GO:0070588; F:GO:0005388; F:GO:0016787	F:nucleotide binding; F:metal ion binding; C:membrane; C:integral component of membrane; P:calcium ion transmembrane transport; F:calcium-transporting ATPase activity; F:hydrolase activity
C17502.0.DN118637.c0.g1.i1	7	F:GO:0005524; F:GO:0016307; F:GO:0016308; P:GO:0046854; P:GO:0046488; P:GO:0016310; F:GO:0016301	F:ATP binding; F:phosphatidylinositol phosphate kinase activity; F:1-phosphatidylinositol-4-phosphate 5-kinase activity; P:phosphatidylinositol phosphorylation; P:phosphatidylinositol metabolic process; P:phosphorylation; F:kinase activity
C17529.0.DN101988.c0.g1.i1	2	F:GO:0003998; F:GO:0016787	F:acylphosphatase activity; F:hydrolase activity
C1753.0.Ctg.39925	1	F:GO:0043531	F:ADP binding
C17532.0.DN107320.c0.g1.i1	13	C:GO:0033290; P:GO:0006446; P:GO:0006413; C:GO:0005852; P:GO:0006412; F:GO:0000166; F:GO:0003676; F:GO:0003743; P:GO:0001731; F:GO:0003723; C:GO:0005737; C:GO:0016282; F:GO:0031369	C:eukaryotic 48S preinitiation complex; P:regulation of translational initiation; P:translational initiation; C:eukaryotic translation initiation factor 3 complex; P:translation; F:nucleotide binding; F:nucleic acid binding; F:translation initiation factor activity; P:formation of translation preinitiation complex; F:RNA binding; C:cytoplasm; C:eukaryotic 43S preinitiation complex; F:translation …
C17550.0.DN121402.c0.g1.i1	2	C:GO:0016020; C:GO:0016021	C:membrane; C:integral component of membrane
C176.0.DN100550.c0.g1.i1	6	C:GO:0009570; F:GO:0005506; F:GO:0005198; F:GO:0051537; P:GO:0009658; P:GO:0016226	C:chloroplast stroma; F:iron ion binding; F:structural molecule activity; F:2 iron, 2 sulfur cluster binding; P:chloroplast organization; P:iron-sulfur cluster assembly
C17620.0.DN64127.c1.g1.i1	3	F:GO:0003676; F:GO:0008270; P:GO:0015074	F:nucleic acid binding; F:zinc ion binding; P:DNA integration
C17633.0.DN120366.c0.g1.i1	5	P:GO:0006508; F:GO:0008236; F:GO:0004252; F:GO:0008233; F:GO:0016787	P:proteolysis; F:serine-type peptidase activity; F:serine-type endopeptidase activity; F:peptidase activity; F:hydrolase activity
C17637.0.DN33540.c0.g1.i1	8	P:GO:0009969; F:GO:0008417; P:GO:0036065; C:GO:0016020; C:GO:0005794; F:GO:0008107; P:GO:0009832; P:GO:0042546	P:xyloglucan biosynthetic process; F:fucosyltransferase activity; P:fucosylation; C:membrane; C:Golgi apparatus; F:galactoside 2-alpha-L-fucosyltransferase activity; P:plant-type cell wall biogenesis; P:cell wall biogenesis
C17684.0.DN112603.c0.g1.i1	5	F:GO:0000166; F:GO:0005524; F:GO:0003777; P:GO:0007018; F:GO:0008017	F:nucleotide binding; F:ATP binding; F:microtubule motor activity; P:microtubule-based movement; F:microtubule binding
C17707.0.DN112846.c0.g1.i1	4	F:GO:0016491; P:GO:0008152; P:GO:0055114; F:GO:0016620	F:oxidoreductase activity; P:metabolic process; P:oxidation-reduction process; F:oxidoreductase activity, acting on the aldehyde or oxo group of donors, NAD or NADP as acceptor
C1772.0.DN23169.c0.g1.i1	1	F:GO:0003676	F:nucleic acid binding
C17727.0.DN39236.c0.g1.i1	1	F:GO:0003779	F:actin binding
C17731.0.DN119348.c0.g1.i1	4	F:GO:0030976; F:GO:0004591; P:GO:0006099; P:GO:0055114	F:thiamine pyrophosphate binding; F:oxoglutarate dehydrogenase (succinyl-transferring) activity; P:tricarboxylic acid cycle; P:oxidation-reduction process
C1774.0.DN9146.c0.g1.i1	3	F:GO:0005094; C:GO:0005737; P:GO:0050790	F:Rho GDP-dissociation inhibitor activity; C:cytoplasm; P:regulation of catalytic activity
C17788.0.DN106594.c0.g1.i1	12	F:GO:0000166; F:GO:0003676; F:GO:0003677; F:GO:0005524; C:GO:0005634; P:GO:0032508; F:GO:0016818; F:GO:0008026; F:GO:0004386; F:GO:0004003; P:GO:0006139; F:GO:0016787	F:nucleotide binding; F:nucleic acid binding; F:DNA binding; F:ATP binding; C:nucleus; P:DNA duplex unwinding; F:hydrolase activity, acting on acid anhydrides, in phosphorus-containing anhydrides; F:ATP-dependent helicase activity; F:helicase activity; F:ATP-dependent DNA helicase activity; P:nucleobase-containing compound metabolic process; F:hydrolase activity
C17792.0.DN104331.c0.g1.i1	5	F:GO:0003824; P:GO:0009089; P:GO:0008152; F:GO:0016829; F:GO:0008840	F:catalytic activity; P:lysine biosynthetic process via diaminopimelate; P:metabolic process; F:lyase activity; F:4-hydroxy-tetrahydrodipicolinate synthase
C17815.0.DN116517.c0.g1.i1	5	F:GO:0016746; F:GO:0047184; C:GO:0016020; C:GO:0016021; F:GO:0016740	F:transferase activity, transferring acyl groups; F:1-acylglycerophosphocholine O-acyltransferase activity; C:membrane; C:integral component of membrane; F:transferase activity
C1784.0.DN105931.c0.g1.i1	1	F:GO:0005509	F:calcium ion binding
C17841.0.DN108512.c0.g1.i1	2	C:GO:0071818; P:GO:0045048	C:BAT3 complex; P:protein insertion into ER membrane
C1785.0.DN116231.c0.g1.i1	1	F:GO:0016747	F:transferase activity, transferring acyl groups other than amino-acyl groups
C17861.0.DN51963.c0.g1.i1	1	F:GO:0046872	F:metal ion binding
C17879.0.DN122231.c0.g1.i1	2	P:GO:0006508; F:GO:0008233	P:proteolysis; F:peptidase activity
C17887.0.DN105296.c0.g1.i1	11	F:GO:0005524; F:GO:0004070; P:GO:0006207; F:GO:0046872; P:GO:0006807; F:GO:0003824; P:GO:0006541; P:GO:0006520; F:GO:0004088; F:GO:0016597; F:GO:0016743	F:ATP binding; F:aspartate carbamoyltransferase activity; P:'de novo' pyrimidine nucleobase biosynthetic process; F:metal ion binding; P:nitrogen compound metabolic process; F:catalytic activity; P:glutamine metabolic process; P:cellular amino acid metabolic process; F:carbamoyl-phosphate synthase (glutamine-hydrolyzing) activity; F:amino acid binding; F:carboxyl- or carbamoyltransferase activity
C1789.0.DN107784.c0.g1.i1	4	F:GO:0003723; F:GO:0003735; C:GO:0022627; P:GO:0006412	F:RNA binding; F:structural constituent of ribosome; C:cytosolic small ribosomal subunit; P:translation
C1793.0.DN116482.c0.g1.i1	3	F:GO:0003735; C:GO:0005840; P:GO:0006412	F:structural constituent of ribosome; C:ribosome; P:translation
C1795.0.DN101878.c0.g1.i1	10	F:GO:0000166; F:GO:0005524; C:GO:0016020; C:GO:0016021; F:GO:0004672; P:GO:0016310; F:GO:0016740; F:GO:0004674; P:GO:0006468; F:GO:0016301	F:nucleotide binding; F:ATP binding; C:membrane; C:integral component of membrane; F:protein kinase activity; P:phosphorylation; F:transferase activity; F:protein serine/threonine kinase activity; P:protein phosphorylation; F:kinase activity
C17956.0.DN106569.c0.g1.i1	7	P:GO:0055085; F:GO:0003735; F:GO:0005509; C:GO:0016020; C:GO:0016021; P:GO:0006810; P:GO:0006412	P:transmembrane transport; F:structural constituent of ribosome; F:calcium ion binding; C:membrane; C:integral component of membrane; P:transport; P:translation
C17960.0.DN101725.c0.g1.i1	2	P:GO:0043086; F:GO:0004857	P:negative regulation of catalytic activity; F:enzyme inhibitor activity
C17968.0.DN90429.c0.g2.i1	3	F:GO:0003676; P:GO:0006508; F:GO:0004185	F:nucleic acid binding; P:proteolysis; F:serine-type carboxypeptidase activity
C1797.0.DN118859.c0.g1.i1	10	F:GO:0000166; F:GO:0005524; C:GO:0005634; F:GO:0003678; F:GO:0043141; P:GO:0006351; P:GO:0032508; P:GO:0006355; F:GO:0004386; F:GO:0016787	F:nucleotide binding; F:ATP binding; C:nucleus; F:DNA helicase activity; F:ATP-dependent 5'-3' DNA helicase activity; P:transcription, DNA-templated; P:DNA duplex unwinding; P:regulation of transcription, DNA-templated; F:helicase activity; F:hydrolase activity
C18003.0.DN107818.c0.g1.i1	6	F:GO:0000166; F:GO:0005524; F:GO:0046872; C:GO:0016020; C:GO:0016021; F:GO:0016787	F:nucleotide binding; F:ATP binding; F:metal ion binding; C:membrane; C:integral component of membrane; F:hydrolase activity
C18016.0.Ctg.13247	2	P:GO:0006281; C:GO:0009507	P:DNA repair; C:chloroplast
C1802.0.DN118876.c0.g1.i1	10	F:GO:0000166; F:GO:0005524; P:GO:0009651; C:GO:0005737; F:GO:0046872; C:GO:0005829; F:GO:0016740; P:GO:0006556; P:GO:0006730; F:GO:0004478	F:nucleotide binding; F:ATP binding; P:response to salt stress; C:cytoplasm; F:metal ion binding; C:cytosol; F:transferase activity; P:S-adenosylmethionine biosynthetic process; P:one-carbon metabolic process; F:methionine adenosyltransferase activity
C18020.0.DN98689.c0.g1.i1	6	F:GO:0004842; C:GO:0000151; F:GO:0034450; F:GO:0016874; P:GO:0016567; P:GO:0006511	F:ubiquitin-protein transferase activity; C:ubiquitin ligase complex; F:ubiquitin-ubiquitin ligase activity; F:ligase activity; P:protein ubiquitination; P:ubiquitin-dependent protein catabolic process
C18054.0.DN114866.c0.g1.i1	8	P:GO:0009152; F:GO:0004018; P:GO:0044208; F:GO:0003824; P:GO:0006164; F:GO:0016829; P:GO:0006189; F:GO:0070626	P:purine ribonucleotide biosynthetic process; F:N6-(1,2-dicarboxyethyl)AMP AMP-lyase (fumarate-forming) activity; P:'de novo' AMP biosynthetic process; F:catalytic activity; P:purine nucleotide biosynthetic process; F:lyase activity; P:'de novo' IMP biosynthetic process; F:(S)-2-(5-amino-1-(5-phospho-D-ribosyl)imidazole-4-carboxamido)succinate AMP-lyase (fumarate-forming) activity
C18089.0.DN105904.c0.g1.i1	4	F:GO:0005524; F:GO:0051539; F:GO:0051536; P:GO:0016226	F:ATP binding; F:4 iron, 4 sulfur cluster binding; F:iron-sulfur cluster binding; P:iron-sulfur cluster assembly
C1809.0.DN122302.c0.g1.i1	1	F:GO:0016747	F:transferase activity, transferring acyl groups other than amino-acyl groups
C18103.0.DN105354.c0.g1.i1	2	P:GO:0008152; F:GO:0016787	P:metabolic process; F:hydrolase activity
C1811.0.DN109613.c0.g1.i1	2	P:GO:0016310; F:GO:0016301	P:phosphorylation; F:kinase activity
C1816.0.DN122058.c0.g1.i1	7	F:GO:0000166; F:GO:0005524; F:GO:0003824; F:GO:0016772; P:GO:0016310; F:GO:0016740; F:GO:0016301	F:nucleotide binding; F:ATP binding; F:catalytic activity; F:transferase activity, transferring phosphorus-containing groups; P:phosphorylation; F:transferase activity; F:kinase activity
C18163.0.DN122972.c0.g1.i1	4	C:GO:0016020; C:GO:0016021; P:GO:0006486; F:GO:0004576	C:membrane; C:integral component of membrane; P:protein glycosylation; F:oligosaccharyl transferase activity
C18178.0.DN116837.c0.g1.i1	9	F:GO:0052654; F:GO:0052655; F:GO:0003824; F:GO:0008483; P:GO:0008152; F:GO:0004084; F:GO:0016740; P:GO:0009081; F:GO:0052656	F:L-leucine transaminase activity; F:L-valine transaminase activity; F:catalytic activity; F:transaminase activity; P:metabolic process; F:branched-chain-amino-acid transaminase activity; F:transferase activity; P:branched-chain amino acid metabolic process; F:L-isoleucine transaminase activity
C182.0.DN105130.c0.g1.i1	1	C:GO:0005634	C:nucleus
C18213.0.DN7608.c0.g1.i1	10	F:GO:0000166; P:GO:0006418; F:GO:0005524; F:GO:0004812; C:GO:0005737; F:GO:0004826; P:GO:0006432; F:GO:0000049; P:GO:0043039; C:GO:0009328	F:nucleotide binding; P:tRNA aminoacylation for protein translation; F:ATP binding; F:aminoacyl-tRNA ligase activity; C:cytoplasm; F:phenylalanine-tRNA ligase activity; P:phenylalanyl-tRNA aminoacylation; F:tRNA binding; P:tRNA aminoacylation; C:phenylalanine-tRNA ligase complex
C18224.0.DN115379.c0.g1.i1	1	C:GO:0009507	C:chloroplast
C1823.0.DN2322.c0.g1.i1	2	P:GO:0006351; P:GO:0006355	P:transcription, DNA-templated; P:regulation of transcription, DNA-templated
C18235.0.Ctg.21943	1	F:GO:0003676	F:nucleic acid binding
C18246.0.DN102775.c0.g1.i1	1	F:GO:0008270	F:zinc ion binding
C18249.0.DN104399.c0.g1.i1	7	P:GO:0055085; F:GO:0016491; C:GO:0016020; C:GO:0016021; P:GO:0055114; P:GO:0006810; F:GO:0005215	P:transmembrane transport; F:oxidoreductase activity; C:membrane; C:integral component of membrane; P:oxidation-reduction process; P:transport; F:transporter activity
C18286.0.DN14029.c0.g1.i1	8	F:GO:0000166; F:GO:0016887; F:GO:0005524; F:GO:0042626; P:GO:0055085; C:GO:0016020; C:GO:0016021; C:GO:0005886	F:nucleotide binding; F:ATPase activity; F:ATP binding; F:ATPase activity, coupled to transmembrane movement of substances; P:transmembrane transport; C:membrane; C:integral component of membrane; C:plasma membrane
C18323.0.DN118941.c0.g1.i1	6	P:GO:0005975; P:GO:0019318; F:GO:0003824; F:GO:0004034; F:GO:0030246; F:GO:0016853	P:carbohydrate metabolic process; P:hexose metabolic process; F:catalytic activity; F:aldose 1-epimerase activity; F:carbohydrate binding; F:isomerase activity
C18336.0.DN104755.c0.g1.i1	2	F:GO:0000166; F:GO:0003676	F:nucleotide binding; F:nucleic acid binding
C18398.0.Ctg.8608	9	C:GO:0005747; F:GO:0016491; F:GO:0009055; C:GO:0016020; F:GO:0008137; P:GO:0055114; P:GO:0042773; F:GO:0016651; F:GO:0051536	C:mitochondrial respiratory chain complex I; F:oxidoreductase activity; F:electron carrier activity; C:membrane; F:NADH dehydrogenase (ubiquinone) activity; P:oxidation-reduction process; P:ATP synthesis coupled electron transport; F:oxidoreductase activity, acting on NAD(P)H; F:iron-sulfur cluster binding
C18410.0.DN111726.c0.g1.i1	2	P:GO:0006351; P:GO:0006355	P:transcription, DNA-templated; P:regulation of transcription, DNA-templated
C18453.0.DN23956.c0.g1.i1	8	C:GO:0030117; P:GO:0016192; C:GO:0005737; C:GO:0016020; P:GO:0015031; C:GO:0030131; P:GO:0006886; P:GO:0006810	C:membrane coat; P:vesicle-mediated transport; C:cytoplasm; C:membrane; P:protein transport; C:clathrin adaptor complex; P:intracellular protein transport; P:transport
C18478.0.DN97301.c0.g1.i1	4	F:GO:0000166; F:GO:0005524; P:GO:0007165; F:GO:0043531	F:nucleotide binding; F:ATP binding; P:signal transduction; F:ADP binding
C18507.0.DN122746.c0.g1.i1	13	C:GO:0009570; C:GO:0009536; P:GO:0006412; F:GO:0000166; F:GO:0005524; C:GO:0030956; C:GO:0009507; P:GO:0070681; C:GO:0005739; P:GO:0032543; F:GO:0016884; F:GO:0016874; F:GO:0050567	C:chloroplast stroma; C:plastid; P:translation; F:nucleotide binding; F:ATP binding; C:glutamyl-tRNA(Gln) amidotransferase complex; C:chloroplast; P:glutaminyl-tRNAGln biosynthesis via transamidation; C:mitochondrion; P:mitochondrial translation; F:carbon-nitrogen ligase activity, with glutamine as amido-N-donor; F:ligase activity; F:glutaminyl-tRNA synthase (glutamine-hydrolyzing) activity
C18522.0.DN109997.c0.g1.i1	6	F:GO:0000166; F:GO:0005524; F:GO:0005509; F:GO:0004672; F:GO:0004674; P:GO:0006468	F:nucleotide binding; F:ATP binding; F:calcium ion binding; F:protein kinase activity; F:protein serine/threonine kinase activity; P:protein phosphorylation
C1853.0.DN105514.c0.g1.i1	11	C:GO:0009507; F:GO:0005515; F:GO:0003735; P:GO:0009793; P:GO:0002181; F:GO:0003729; C:GO:0005794; C:GO:0022625; C:GO:0005730; C:GO:0005774; C:GO:0005886	C:chloroplast; F:protein binding; F:structural constituent of ribosome; P:embryo development ending in seed dormancy; P:cytoplasmic translation; F:mRNA binding; C:Golgi apparatus; C:cytosolic large ribosomal subunit; C:nucleolus; C:vacuolar membrane; C:plasma membrane
C18590.0.DN94445.c0.g4.i1	2	F:GO:0016791; P:GO:0016311	F:phosphatase activity; P:dephosphorylation
C18592.0.DN104344.c0.g1.i1	4	F:GO:0003824; F:GO:0046872; C:GO:0016020; C:GO:0016021	F:catalytic activity; F:metal ion binding; C:membrane; C:integral component of membrane
C186.0.DN99255.c0.g1.i1	3	P:GO:0008150; C:GO:0009507; F:GO:0003674	P:biological_process; C:chloroplast; F:molecular_function
C18611.0.Ctg.3941	6	F:GO:0008270; P:GO:0006888; P:GO:0015031; P:GO:0006886; P:GO:0006810; C:GO:0030127	F:zinc ion binding; P:ER to Golgi vesicle-mediated transport; P:protein transport; P:intracellular protein transport; P:transport; C:COPII vesicle coat
C18672.0.DN118280.c0.g1.i1	3	F:GO:0004842; F:GO:0016874; P:GO:0016567	F:ubiquitin-protein transferase activity; F:ligase activity; P:protein ubiquitination
C18739.0.DN6328.c0.g1.i1	2	C:GO:0016020; C:GO:0016021	C:membrane; C:integral component of membrane
C18808.0.DN99926.c0.g1.i1	3	F:GO:0005524; P:GO:0051276; C:GO:0005694	F:ATP binding; P:chromosome organization; C:chromosome
C18812.0.DN116439.c0.g1.i1	4	P:GO:0006869; F:GO:0005319; C:GO:0016020; C:GO:0016021	P:lipid transport; F:lipid transporter activity; C:membrane; C:integral component of membrane
C18817.0.DN23961.c0.g1.i1	1	C:GO:0016020	C:membrane
C18825.0.DN42621.c0.g1.i1	2	F:GO:0003676; P:GO:0015074	F:nucleic acid binding; P:DNA integration
C18867.0.Ctg.28966	2	C:GO:0016020; C:GO:0016021	C:membrane; C:integral component of membrane
C18872.0.DN116328.c0.g1.i1	5	F:GO:0008270; F:GO:0016491; C:GO:0016020; C:GO:0016021; P:GO:0055114	F:zinc ion binding; F:oxidoreductase activity; C:membrane; C:integral component of membrane; P:oxidation-reduction process
C18911.0.DN100269.c0.g1.i1	2	F:GO:0016810; F:GO:0016787	F:hydrolase activity, acting on carbon-nitrogen (but not peptide) bonds; F:hydrolase activity
C18953.0.DN110441.c0.g1.i1	2	C:GO:0016020; C:GO:0016021	C:membrane; C:integral component of membrane
C18984.0.DN109426.c0.g1.i1	4	F:GO:0000030; P:GO:0097502; C:GO:0016020; P:GO:0006486	F:mannosyltransferase activity; P:mannosylation; C:membrane; P:protein glycosylation
C19013.0.DN53105.c0.g1.i1	1	C:GO:0005634	C:nucleus
C19020.0.DN97852.c0.g1.i1	2	F:GO:0008270; C:GO:0005622	F:zinc ion binding; C:intracellular
C19030.0.DN123551.c0.g1.i1	8	F:GO:0016833; C:GO:0005737; F:GO:0003824; P:GO:0008152; F:GO:0000107; P:GO:0008652; P:GO:0000105; F:GO:0016763	F:oxo-acid-lyase activity; C:cytoplasm; F:catalytic activity; P:metabolic process; F:imidazoleglycerol-phosphate synthase activity; P:cellular amino acid biosynthetic process; P:histidine biosynthetic process; F:transferase activity, transferring pentosyl groups
C19051.0.DN98796.c0.g1.i1	8	F:GO:0000166; F:GO:0005524; F:GO:0004672; P:GO:0016310; F:GO:0016740; F:GO:0004674; P:GO:0006468; F:GO:0016301	F:nucleotide binding; F:ATP binding; F:protein kinase activity; P:phosphorylation; F:transferase activity; F:protein serine/threonine kinase activity; P:protein phosphorylation; F:kinase activity
C19064.0.Ctg.37330	3	F:GO:0003676; F:GO:0008270; F:GO:0046872	F:nucleic acid binding; F:zinc ion binding; F:metal ion binding
C19075.0.DN119455.c0.g1.i1	10	F:GO:0000166; F:GO:0004832; P:GO:0006418; F:GO:0005524; F:GO:0004812; P:GO:0006438; P:GO:0006450; F:GO:0002161; F:GO:0016874; P:GO:0006412	F:nucleotide binding; F:valine-tRNA ligase activity; P:tRNA aminoacylation for protein translation; F:ATP binding; F:aminoacyl-tRNA ligase activity; P:valyl-tRNA aminoacylation; P:regulation of translational fidelity; F:aminoacyl-tRNA editing activity; F:ligase activity; P:translation
C19090.0.DN105857.c0.g1.i1	1	F:GO:0003677	F:DNA binding
C19092.1.DN102750.c0.g1.i1	2	F:GO:0003676; P:GO:0015074	F:nucleic acid binding; P:DNA integration
C19114.0.DN100921.c0.g1.i1	3	C:GO:0005829; P:GO:0006887; C:GO:0000145	C:cytosol; P:exocytosis; C:exocyst
C19138.0.DN105537.c0.g1.i1	8	F:GO:0000166; F:GO:0016887; F:GO:0005524; F:GO:0042626; P:GO:0055085; C:GO:0016020; C:GO:0016021; P:GO:0006810	F:nucleotide binding; F:ATPase activity; F:ATP binding; F:ATPase activity, coupled to transmembrane movement of substances; P:transmembrane transport; C:membrane; C:integral component of membrane; P:transport
C19153.0.DN108845.c0.g1.i1	1	F:GO:0016787	F:hydrolase activity
C19191.0.DN9122.c0.g1.i1	8	C:GO:0005634; F:GO:0004407; P:GO:0006351; F:GO:0032041; P:GO:0006355; P:GO:0016575; P:GO:0070932; F:GO:0016787	C:nucleus; F:histone deacetylase activity; P:transcription, DNA-templated; F:NAD-dependent histone deacetylase activity (H3-K14 specific); P:regulation of transcription, DNA-templated; P:histone deacetylation; P:histone H3 deacetylation; F:hydrolase activity
C19194.0.DN14136.c0.g1.i1	4	P:GO:0055085; C:GO:0016020; C:GO:0016021; P:GO:0006810	P:transmembrane transport; C:membrane; C:integral component of membrane; P:transport
C19199.0.DN13796.c0.g1.i1	2	F:GO:0005525; F:GO:0003924	F:GTP binding; F:GTPase activity
C19264.0.DN92543.c0.g6.i5	3	F:GO:0003677; F:GO:0003899; P:GO:0006351	F:DNA binding; F:DNA-directed 5'-3' RNA polymerase activity; P:transcription, DNA-templated
C19279.0.Ctg.43463	5	F:GO:0003700; C:GO:0016020; C:GO:0016021; P:GO:0006355; F:GO:0043565	F:transcription factor activity, sequence-specific DNA binding; C:membrane; C:integral component of membrane; P:regulation of transcription, DNA-templated; F:sequence-specific DNA binding
C19280.0.DN105432.c0.g1.i1	11	P:GO:0005975; P:GO:0000272; F:GO:0003824; P:GO:0008152; C:GO:0016020; C:GO:0016021; F:GO:0004553; P:GO:0030245; F:GO:0008810; F:GO:0016787; F:GO:0016798	P:carbohydrate metabolic process; P:polysaccharide catabolic process; F:catalytic activity; P:metabolic process; C:membrane; C:integral component of membrane; F:hydrolase activity, hydrolyzing O-glycosyl compounds; P:cellulose catabolic process; F:cellulase activity; F:hydrolase activity; F:hydrolase activity, acting on glycosyl bonds
C19375.0.DN106849.c0.g1.i1	5	C:GO:0005634; F:GO:0008270; P:GO:0006355; F:GO:0000981; P:GO:0006357	C:nucleus; F:zinc ion binding; P:regulation of transcription, DNA-templated; F:RNA polymerase II transcription factor activity, sequence-specific DNA binding; P:regulation of transcription from RNA polymerase II promoter
C19387.0.DN108061.c0.g1.i1	2	C:GO:0016020; C:GO:0016021	C:membrane; C:integral component of membrane
C19415.0.DN118224.c0.g1.i1	4	F:GO:0051287; F:GO:0016491; P:GO:0055114; F:GO:0008678	F:NAD binding; F:oxidoreductase activity; P:oxidation-reduction process; F:2-deoxy-D-gluconate 3-dehydrogenase activity
C19424.0.DN23128.c0.g2.i1	6	P:GO:0006855; P:GO:0055085; F:GO:0015297; C:GO:0016020; C:GO:0016021; F:GO:0015238	P:drug transmembrane transport; P:transmembrane transport; F:antiporter activity; C:membrane; C:integral component of membrane; F:drug transmembrane transporter activity
C19429.0.DN99061.c0.g1.i1	1	F:GO:0046983	F:protein dimerization activity
C19441.0.DN103241.c0.g1.i1	2	F:GO:0008168; P:GO:0032259	F:methyltransferase activity; P:methylation
C19474.0.DN113913.c0.g1.i1	8	F:GO:0000166; F:GO:0003676; P:GO:0006418; F:GO:0005524; F:GO:0004812; C:GO:0005737; F:GO:0016874; P:GO:0006412	F:nucleotide binding; F:nucleic acid binding; P:tRNA aminoacylation for protein translation; F:ATP binding; F:aminoacyl-tRNA ligase activity; C:cytoplasm; F:ligase activity; P:translation
C19479.0.Ctg.13646	4	F:GO:0008270; P:GO:0010182; C:GO:0005739; P:GO:0080156	F:zinc ion binding; P:sugar mediated signaling pathway; C:mitochondrion; P:mitochondrial mRNA modification
C1948.0.DN109820.c0.g1.i1	7	P:GO:0005975; F:GO:0003824; P:GO:0008152; F:GO:0004553; F:GO:0030246; F:GO:0016787; F:GO:0016798	P:carbohydrate metabolic process; F:catalytic activity; P:metabolic process; F:hydrolase activity, hydrolyzing O-glycosyl compounds; F:carbohydrate binding; F:hydrolase activity; F:hydrolase activity, acting on glycosyl bonds
C19486.0.DN106830.c0.g1.i1	3	C:GO:0005739; F:GO:0003690; P:GO:0006355	C:mitochondrion; F:double-stranded DNA binding; P:regulation of transcription, DNA-templated
C1950.0.DN3311.c0.g1.i1	2	F:GO:0003677; C:GO:0005634	F:DNA binding; C:nucleus
C19500.0.DN123392.c0.g1.i1	5	P:GO:0016192; P:GO:0015031; C:GO:0030131; P:GO:0006886; P:GO:0006810	P:vesicle-mediated transport; P:protein transport; C:clathrin adaptor complex; P:intracellular protein transport; P:transport
C19502.0.DN31178.c0.g1.i1	2	C:GO:0016020; C:GO:0016021	C:membrane; C:integral component of membrane
C19511.0.DN16787.c0.g2.i1	5	F:GO:0010181; C:GO:0005737; F:GO:0016491; P:GO:0045765; P:GO:0055114	F:FMN binding; C:cytoplasm; F:oxidoreductase activity; P:regulation of angiogenesis; P:oxidation-reduction process
C19544.0.DN118101.c0.g1.i1	2	F:GO:0003676; P:GO:0015074	F:nucleic acid binding; P:DNA integration
C1958.0.DN106340.c0.g1.i1	3	P:GO:0005975; F:GO:0003824; F:GO:0030246	P:carbohydrate metabolic process; F:catalytic activity; F:carbohydrate binding
C19581.1.DN31869.c0.g1.i1	2	F:GO:0003676; P:GO:0015074	F:nucleic acid binding; P:DNA integration
C19586.0.DN110149.c0.g1.i1	6	F:GO:0046872; P:GO:0006508; F:GO:0008233; F:GO:0004222; F:GO:0008237; F:GO:0016787	F:metal ion binding; P:proteolysis; F:peptidase activity; F:metalloendopeptidase activity; F:metallopeptidase activity; F:hydrolase activity
C19613.0.DN114554.c0.g1.i1	6	F:GO:0003995; F:GO:0016627; F:GO:0050660; F:GO:0016491; P:GO:0008152; P:GO:0055114	F:acyl-CoA dehydrogenase activity; F:oxidoreductase activity, acting on the CH-CH group of donors; F:flavin adenine dinucleotide binding; F:oxidoreductase activity; P:metabolic process; P:oxidation-reduction process
C1963.0.DN101425.c0.g1.i1	4	F:GO:0003676; P:GO:0090305; F:GO:0004527; P:GO:0015074	F:nucleic acid binding; P:nucleic acid phosphodiester bond hydrolysis; F:exonuclease activity; P:DNA integration
C19631.0.DN38111.c0.g1.i1	7	F:GO:0005524; P:GO:0018108; F:GO:0004713; C:GO:0016020; C:GO:0016021; F:GO:0004672; P:GO:0006468	F:ATP binding; P:peptidyl-tyrosine phosphorylation; F:protein tyrosine kinase activity; C:membrane; C:integral component of membrane; F:protein kinase activity; P:protein phosphorylation
C19657.0.DN102833.c0.g1.i1	4	P:GO:0010604; C:GO:0000502; P:GO:0031325; P:GO:0080090	P:positive regulation of macromolecule metabolic process; C:proteasome complex; P:positive regulation of cellular metabolic process; P:regulation of primary metabolic process
C19710.0.DN122808.c0.g1.i1	3	P:GO:0006886; F:GO:0008536; C:GO:0005622	P:intracellular protein transport; F:Ran GTPase binding; C:intracellular
C19711.0.DN108943.c0.g1.i1	8	F:GO:0000166; F:GO:0016887; F:GO:0005524; F:GO:0042626; P:GO:0055085; C:GO:0016020; C:GO:0016021; P:GO:0006810	F:nucleotide binding; F:ATPase activity; F:ATP binding; F:ATPase activity, coupled to transmembrane movement of substances; P:transmembrane transport; C:membrane; C:integral component of membrane; P:transport
C19756.0.DN113132.c0.g1.i1	6	F:GO:0003676; P:GO:0090503; C:GO:0005634; F:GO:0000175; C:GO:0030014; P:GO:0000288	F:nucleic acid binding; P:RNA phosphodiester bond hydrolysis, exonucleolytic; C:nucleus; F:3'-5'-exoribonuclease activity; C:CCR4-NOT complex; P:nuclear-transcribed mRNA catabolic process, deadenylation-dependent decay
C1976.0.DN99069.c0.g1.i1	12	C:GO:0005777; F:GO:0042802; C:GO:0009507; F:GO:0030170; F:GO:0080130; P:GO:0010150; C:GO:0005739; C:GO:0016020; C:GO:0005829; P:GO:0009058; F:GO:0004069; C:GO:0009536	C:peroxisome; F:identical protein binding; C:chloroplast; F:pyridoxal phosphate binding; F:L-phenylalanine:2-oxoglutarate aminotransferase activity; P:leaf senescence; C:mitochondrion; C:membrane; C:cytosol; P:biosynthetic process; F:L-aspartate:2-oxoglutarate aminotransferase activity; C:plastid
C19783.0.DN106114.c0.g1.i1	2	F:GO:0016810; P:GO:0006807	F:hydrolase activity, acting on carbon-nitrogen (but not peptide) bonds; P:nitrogen compound metabolic process
C19785.0.DN123181.c0.g1.i1	10	F:GO:0003942; P:GO:0006526; C:GO:0005737; F:GO:0051287; C:GO:0005739; P:GO:0055114; P:GO:0016310; F:GO:0003991; F:GO:0016740; F:GO:0016620	F:N-acetyl-gamma-glutamyl-phosphate reductase activity; P:arginine biosynthetic process; C:cytoplasm; F:NAD binding; C:mitochondrion; P:oxidation-reduction process; P:phosphorylation; F:acetylglutamate kinase activity; F:transferase activity; F:oxidoreductase activity, acting on the aldehyde or oxo group of donors, NAD or NADP as acceptor
C19815.0.DN97748.c0.g1.i1	3	F:GO:0008270; F:GO:0016491; P:GO:0055114	F:zinc ion binding; F:oxidoreductase activity; P:oxidation-reduction process
C19818.0.DN3351.c0.g1.i1	11	F:GO:0000166; P:GO:0006094; F:GO:0003677; F:GO:0005524; F:GO:0004736; F:GO:0003824; F:GO:0046872; F:GO:0009374; F:GO:0004075; P:GO:0006090; F:GO:0016874	F:nucleotide binding; P:gluconeogenesis; F:DNA binding; F:ATP binding; F:pyruvate carboxylase activity; F:catalytic activity; F:metal ion binding; F:biotin binding; F:biotin carboxylase activity; P:pyruvate metabolic process; F:ligase activity
C1983.0.DN92242.c2.g1.i1	1	F:GO:0005524	F:ATP binding
C19849.0.DN103217.c0.g1.i1	1	F:GO:0016779	F:nucleotidyltransferase activity
C19872.0.Ctg.28774	5	F:GO:0000166; F:GO:0005524; F:GO:0004672; F:GO:0004674; P:GO:0006468	F:nucleotide binding; F:ATP binding; F:protein kinase activity; F:protein serine/threonine kinase activity; P:protein phosphorylation
C19873.0.DN112446.c0.g1.i1	4	F:GO:0016491; P:GO:0008152; P:GO:0055114; F:GO:0016620	F:oxidoreductase activity; P:metabolic process; P:oxidation-reduction process; F:oxidoreductase activity, acting on the aldehyde or oxo group of donors, NAD or NADP as acceptor
C19892.0.DN22545.c0.g1.i1	3	F:GO:0000166; F:GO:0003968; P:GO:0001172	F:nucleotide binding; F:RNA-directed 5'-3' RNA polymerase activity; P:transcription, RNA-templated
C19895.0.DN8741.c0.g1.i1	4	F:GO:0008381; P:GO:0034220; C:GO:0016020; C:GO:0016021	F:mechanically-gated ion channel activity; P:ion transmembrane transport; C:membrane; C:integral component of membrane
C1990.0.DN114851.c0.g1.i1	3	F:GO:0030170; F:GO:0003824; P:GO:0009058	F:pyridoxal phosphate binding; F:catalytic activity; P:biosynthetic process
C19954.0.DN69983.c0.g1.i1	3	F:GO:0003676; F:GO:0008270; F:GO:0046872	F:nucleic acid binding; F:zinc ion binding; F:metal ion binding
C19972.0.DN104849.c0.g1.i1	3	P:GO:0055085; C:GO:0016020; C:GO:0016021	P:transmembrane transport; C:membrane; C:integral component of membrane
C19985.0.DN106389.c0.g1.i1	1	F:GO:0016811	F:hydrolase activity, acting on carbon-nitrogen (but not peptide) bonds, in linear amides
C2001.0.DN111453.c0.g1.i1	3	F:GO:0003676; F:GO:0008270; F:GO:0046872	F:nucleic acid binding; F:zinc ion binding; F:metal ion binding
C20024.0.DN47672.c0.g2.i1	1	F:GO:0008270	F:zinc ion binding
C20058.0.DN104253.c0.g1.i1	7	F:GO:0008270; F:GO:0034979; P:GO:0006471; C:GO:0005759; P:GO:0006476; F:GO:0070403; F:GO:0016787	F:zinc ion binding; F:NAD-dependent protein deacetylase activity; P:protein ADP-ribosylation; C:mitochondrial matrix; P:protein deacetylation; F:NAD+ binding; F:hydrolase activity
C2007.0.DN6620.c0.g1.i1	1	F:GO:0008270	F:zinc ion binding
C20079.0.DN110451.c0.g1.i1	3	P:GO:0006281; P:GO:0006355; C:GO:0031011	P:DNA repair; P:regulation of transcription, DNA-templated; C:Ino80 complex
C20083.0.DN122787.c0.g1.i1	2	F:GO:0016491; P:GO:0055114	F:oxidoreductase activity; P:oxidation-reduction process
C20147.0.DN112546.c0.g1.i1	8	F:GO:0000166; F:GO:0005524; C:GO:0005737; F:GO:0046872; F:GO:0016740; P:GO:0006556; P:GO:0006730; F:GO:0004478	F:nucleotide binding; F:ATP binding; C:cytoplasm; F:metal ion binding; F:transferase activity; P:S-adenosylmethionine biosynthetic process; P:one-carbon metabolic process; F:methionine adenosyltransferase activity
C20195.0.Ctg.2575	4	F:GO:0004160; F:GO:0003824; P:GO:0008152; P:GO:0009082	F:dihydroxy-acid dehydratase activity; F:catalytic activity; P:metabolic process; P:branched-chain amino acid biosynthetic process
C20237.0.DN100119.c0.g1.i1	2	F:GO:0003677; C:GO:0005634	F:DNA binding; C:nucleus
C20240.0.Ctg.31583	5	F:GO:0000166; F:GO:0003676; F:GO:0005524; F:GO:0004386; F:GO:0016787	F:nucleotide binding; F:nucleic acid binding; F:ATP binding; F:helicase activity; F:hydrolase activity
C20269.0.DN118203.c0.g1.i1	1	C:GO:0005634	C:nucleus
C20282.0.DN54800.c0.g1.i1	3	F:GO:0030170; F:GO:0003824; F:GO:0008483	F:pyridoxal phosphate binding; F:catalytic activity; F:transaminase activity
C20296.0.DN104186.c0.g1.i1	13	F:GO:0016887; P:GO:0015992; P:GO:1902600; F:GO:0008553; P:GO:0006754; P:GO:0006810; F:GO:0000166; F:GO:0005524; P:GO:0006811; F:GO:0046872; C:GO:0016020; C:GO:0016021; F:GO:0016787	F:ATPase activity; P:proton transport; P:hydrogen ion transmembrane transport; F:hydrogen-exporting ATPase activity, phosphorylative mechanism; P:ATP biosynthetic process; P:transport; F:nucleotide binding; F:ATP binding; P:ion transport; F:metal ion binding; C:membrane; C:integral component of membrane; F:hydrolase activity
C203.0.DN118484.c0.g1.i1	2	F:GO:0016791; P:GO:0016311	F:phosphatase activity; P:dephosphorylation
C20316.0.DN100481.c0.g1.i1	1	F:GO:0003676	F:nucleic acid binding
C20348.0.DN12116.c0.g1.i1	2	F:GO:0003676; P:GO:0015074	F:nucleic acid binding; P:DNA integration
C20366.0.DN6337.c0.g2.i1	3	F:GO:0016491; P:GO:0055114; F:GO:0051536	F:oxidoreductase activity; P:oxidation-reduction process; F:iron-sulfur cluster binding
C20377.0.DN123438.c0.g1.i1	3	F:GO:0003676; F:GO:0008270; P:GO:0015074	F:nucleic acid binding; F:zinc ion binding; P:DNA integration
C2041.0.DN115196.c0.g1.i1	8	F:GO:0047158; P:GO:0006508; F:GO:0004185; P:GO:0009698; C:GO:0005576; C:GO:0005773; P:GO:0051603; F:GO:0016754	F:sinapoylglucose-sinapoylglucose O-sinapoyltransferase activity; P:proteolysis; F:serine-type carboxypeptidase activity; P:phenylpropanoid metabolic process; C:extracellular region; C:vacuole; P:proteolysis involved in cellular protein catabolic process; F:sinapoylglucose-malate O-sinapoyltransferase activity
C20414.0.DN112033.c0.g1.i1	20	P:GO:0006281; P:GO:0006260; P:GO:0000724; P:GO:0006310; F:GO:0008026; F:GO:0004386; F:GO:0009378; C:GO:0005694; P:GO:0044237; C:GO:0005622; F:GO:0000166; F:GO:0003676; F:GO:0003677; C:GO:0005634; F:GO:0005524; C:GO:0005737; F:GO:0043140; F:GO:0003824; P:GO:0032508; F:GO:0016787	P:DNA repair; P:DNA replication; P:double-strand break repair via homologous recombination; P:DNA recombination; F:ATP-dependent helicase activity; F:helicase activity; F:four-way junction helicase activity; C:chromosome; P:cellular metabolic process; C:intracellular; F:nucleotide binding; F:nucleic acid binding; F:DNA binding; C:nucleus; F:ATP binding; C:cytoplasm; F:ATP-dependent 3'-5' DNA heli…
C2042.0.DN122297.c0.g1.i1	1	C:GO:0005576	C:extracellular region
C20441.0.DN107555.c0.g1.i1	2	F:GO:0051213; P:GO:0055114	F:dioxygenase activity; P:oxidation-reduction process
C20460.0.DN108365.c0.g1.i1	9	F:GO:0005524; C:GO:0016020; C:GO:0016021; F:GO:0004672; P:GO:0016310; F:GO:0016740; F:GO:0004674; P:GO:0006468; F:GO:0016301	F:ATP binding; C:membrane; C:integral component of membrane; F:protein kinase activity; P:phosphorylation; F:transferase activity; F:protein serine/threonine kinase activity; P:protein phosphorylation; F:kinase activity
C20493.0.DN98014.c0.g1.i1	4	C:GO:0016020; C:GO:0016021; P:GO:0006810; F:GO:0005215	C:membrane; C:integral component of membrane; P:transport; F:transporter activity
C20515.0.DN98259.c0.g1.i1	7	P:GO:0055085; P:GO:0006812; F:GO:0015299; C:GO:0016020; C:GO:0016021; P:GO:1902600; P:GO:0006810	P:transmembrane transport; P:cation transport; F:solute:proton antiporter activity; C:membrane; C:integral component of membrane; P:hydrogen ion transmembrane transport; P:transport
C20554.0.DN12162.c0.g1.i1	4	C:GO:0032040; P:GO:0000462; C:GO:0005730; C:GO:0030686	C:small-subunit processome; P:maturation of SSU-rRNA from tricistronic rRNA transcript (SSU-rRNA, 5.8S rRNA, LSU-rRNA); C:nucleolus; C:90S preribosome
C20585.0.DN107174.c0.g1.i1	7	F:GO:0016757; P:GO:0097502; C:GO:0016020; C:GO:0016021; C:GO:0005783; P:GO:0030433; F:GO:0000026	F:transferase activity, transferring glycosyl groups; P:mannosylation; C:membrane; C:integral component of membrane; C:endoplasmic reticulum; P:ER-associated ubiquitin-dependent protein catabolic process; F:alpha-1,2-mannosyltransferase activity
C20592.0.DN107904.c0.g1.i1	2	P:GO:0006508; F:GO:0008236	P:proteolysis; F:serine-type peptidase activity
C20598.0.DN102631.c0.g1.i1	5	P:GO:0006281; P:GO:0006338; C:GO:0035267; P:GO:0006355; C:GO:0031011	P:DNA repair; P:chromatin remodeling; C:NuA4 histone acetyltransferase complex; P:regulation of transcription, DNA-templated; C:Ino80 complex
C20600.0.Ctg.15761	17	P:GO:0009790; P:GO:0006270; P:GO:0010082; P:GO:0006260; F:GO:0004386; C:GO:0000347; C:GO:0042555; P:GO:0042127; F:GO:0000166; P:GO:0048364; F:GO:0003677; F:GO:0005524; C:GO:0005634; F:GO:0003678; P:GO:0032508; C:GO:0005829; F:GO:0016787	P:embryo development; P:DNA replication initiation; P:regulation of root meristem growth; P:DNA replication; F:helicase activity; C:THO complex; C:MCM complex; P:regulation of cell proliferation; F:nucleotide binding; P:root development; F:DNA binding; F:ATP binding; C:nucleus; F:DNA helicase activity; P:DNA duplex unwinding; C:cytosol; F:hydrolase activity
C20617.0.DN41032.c0.g1.i1	2	P:GO:0006351; P:GO:0006355	P:transcription, DNA-templated; P:regulation of transcription, DNA-templated
C2067.0.DN122226.c0.g1.i1	1	F:GO:0008270	F:zinc ion binding
C20678.0.DN44592.c0.g2.i1	1	C:GO:0016021	C:integral component of membrane
C20683.0.DN848.c0.g1.i1	6	P:GO:0007050; P:GO:0006417; P:GO:0001732; C:GO:0005737; P:GO:0007049; P:GO:0007346	P:cell cycle arrest; P:regulation of translation; P:formation of cytoplasmic translation initiation complex; C:cytoplasm; P:cell cycle; P:regulation of mitotic cell cycle
C20716.0.DN9191.c0.g1.i1	2	F:GO:0003676; P:GO:0015074	F:nucleic acid binding; P:DNA integration
C20733.0.DN97228.c0.g1.i1	5	P:GO:0006508; F:GO:0008236; F:GO:0004252; F:GO:0008233; F:GO:0016787	P:proteolysis; F:serine-type peptidase activity; F:serine-type endopeptidase activity; F:peptidase activity; F:hydrolase activity
C20751.0.DN106150.c0.g1.i1	5	F:GO:0003743; C:GO:0005634; F:GO:0046982; P:GO:0006413; P:GO:0006367	F:translation initiation factor activity; C:nucleus; F:protein heterodimerization activity; P:translational initiation; P:transcription initiation from RNA polymerase II promoter
C20788.0.DN109074.c0.g1.i1	3	P:GO:0009073; F:GO:0003856; C:GO:0005737	P:aromatic amino acid family biosynthetic process; F:3-dehydroquinate synthase activity; C:cytoplasm
C20794.0.DN111709.c0.g1.i1	5	P:GO:0090305; P:GO:0006281; F:GO:0003677; F:GO:0004519; C:GO:0005622	P:nucleic acid phosphodiester bond hydrolysis; P:DNA repair; F:DNA binding; F:endonuclease activity; C:intracellular
C2080.0.DN118262.c0.g1.i1	8	F:GO:0000166; F:GO:0003677; F:GO:0005524; F:GO:0003916; P:GO:0006265; F:GO:0003918; P:GO:0006259; F:GO:0016853	F:nucleotide binding; F:DNA binding; F:ATP binding; F:DNA topoisomerase activity; P:DNA topological change; F:DNA topoisomerase type II (ATP-hydrolyzing) activity; P:DNA metabolic process; F:isomerase activity
C20811.0.DN16982.c0.g1.i1	3	P:GO:0006508; F:GO:0008239; F:GO:0016787	P:proteolysis; F:dipeptidyl-peptidase activity; F:hydrolase activity
C20832.0.DN99186.c0.g1.i1	2	F:GO:0003824; F:GO:0016829	F:catalytic activity; F:lyase activity
C2086.0.DN119036.c0.g1.i1	2	P:GO:0005975; F:GO:0004553	P:carbohydrate metabolic process; F:hydrolase activity, hydrolyzing O-glycosyl compounds
C20893.0.DN838.c0.g1.i1	1	F:GO:0005488	F:binding
C20918.0.DN98664.c0.g1.i1	8	F:GO:0000166; F:GO:0003676; F:GO:0005524; C:GO:0009506; C:GO:0005739; C:GO:0005829; F:GO:0004386; F:GO:0016787	F:nucleotide binding; F:nucleic acid binding; F:ATP binding; C:plasmodesma; C:mitochondrion; C:cytosol; F:helicase activity; F:hydrolase activity
C20922.0.DN105002.c0.g1.i1	2	C:GO:0016020; C:GO:0016021	C:membrane; C:integral component of membrane
C20982.0.DN105220.c0.g1.i1	1	F:GO:0003676	F:nucleic acid binding
C2099.0.DN111608.c0.g1.i1	4	F:GO:0003676; F:GO:0008270; F:GO:0046872; P:GO:0015074	F:nucleic acid binding; F:zinc ion binding; F:metal ion binding; P:DNA integration
C21008.0.DN1108.c0.g2.i1	11	F:GO:0003676; F:GO:0003677; F:GO:0003964; F:GO:0004190; F:GO:0003723; P:GO:0006508; P:GO:0015074; P:GO:0006310; P:GO:0006278; C:GO:0009536; F:GO:0005215	F:nucleic acid binding; F:DNA binding; F:RNA-directed DNA polymerase activity; F:aspartic-type endopeptidase activity; F:RNA binding; P:proteolysis; P:DNA integration; P:DNA recombination; P:RNA-dependent DNA biosynthetic process; C:plastid; F:transporter activity
C21014.0.DN110371.c0.g1.i1	7	P:GO:0009308; F:GO:0005507; F:GO:0048038; F:GO:0046872; F:GO:0016491; F:GO:0008131; P:GO:0055114	P:amine metabolic process; F:copper ion binding; F:quinone binding; F:metal ion binding; F:oxidoreductase activity; F:primary amine oxidase activity; P:oxidation-reduction process
C21067.0.DN114105.c0.g1.i1	5	F:GO:0030170; F:GO:0003824; P:GO:0019752; P:GO:0006535; F:GO:0016831	F:pyridoxal phosphate binding; F:catalytic activity; P:carboxylic acid metabolic process; P:cysteine biosynthetic process from serine; F:carboxy-lyase activity
C2107.0.DN113509.c0.g1.i1	4	F:GO:0003676; F:GO:0008270; F:GO:0046872; P:GO:0015074	F:nucleic acid binding; F:zinc ion binding; F:metal ion binding; P:DNA integration
C21070.0.DN82664.c3.g1.i1	6	F:GO:0016810; F:GO:0003952; F:GO:0005524; P:GO:0006807; P:GO:0009435; F:GO:0016874	F:hydrolase activity, acting on carbon-nitrogen (but not peptide) bonds; F:NAD+ synthase (glutamine-hydrolyzing) activity; F:ATP binding; P:nitrogen compound metabolic process; P:NAD biosynthetic process; F:ligase activity
C21074.0.DN7613.c0.g1.i1	8	F:GO:0000166; F:GO:0005524; F:GO:0046872; C:GO:0005829; F:GO:0016740; P:GO:0006556; P:GO:0006730; F:GO:0004478	F:nucleotide binding; F:ATP binding; F:metal ion binding; C:cytosol; F:transferase activity; P:S-adenosylmethionine biosynthetic process; P:one-carbon metabolic process; F:methionine adenosyltransferase activity
C21075.0.DN107792.c0.g1.i1	2	F:GO:0016491; P:GO:0055114	F:oxidoreductase activity; P:oxidation-reduction process
C21079.0.DN119112.c0.g1.i1	1	P:GO:0051513	P:regulation of monopolar cell growth
C211.0.DN106649.c0.g1.i1	5	F:GO:0000166; C:GO:0005634; F:GO:0003723; C:GO:0005737; P:GO:0006396	F:nucleotide binding; C:nucleus; F:RNA binding; C:cytoplasm; P:RNA processing
C2113.0.DN100023.c0.g1.i1	3	C:GO:0016020; F:GO:0016760; P:GO:0030244	C:membrane; F:cellulose synthase (UDP-forming) activity; P:cellulose biosynthetic process
C21184.0.DN119318.c0.g1.i1	4	F:GO:0046872; C:GO:0005739; P:GO:0015031; P:GO:0006810	F:metal ion binding; C:mitochondrion; P:protein transport; P:transport
C21195.0.DN118886.c0.g1.i1	2	C:GO:0005681; P:GO:0000398	C:spliceosomal complex; P:mRNA splicing, via spliceosome
C212.0.DN109014.c0.g1.i1	9	F:GO:0000166; F:GO:0016876; P:GO:0006418; F:GO:0005524; F:GO:0004812; C:GO:0005737; F:GO:0004829; P:GO:0043039; P:GO:0006435	F:nucleotide binding; F:ligase activity, forming aminoacyl-tRNA and related compounds; P:tRNA aminoacylation for protein translation; F:ATP binding; F:aminoacyl-tRNA ligase activity; C:cytoplasm; F:threonine-tRNA ligase activity; P:tRNA aminoacylation; P:threonyl-tRNA aminoacylation
C21246.0.DN120676.c0.g1.i1	4	P:GO:0055085; C:GO:0016020; C:GO:0016021; P:GO:0006810	P:transmembrane transport; C:membrane; C:integral component of membrane; P:transport
C21294.1.DN111235.c0.g1.i1	5	P:GO:0006508; F:GO:0008236; F:GO:0004252; F:GO:0008233; F:GO:0016787	P:proteolysis; F:serine-type peptidase activity; F:serine-type endopeptidase activity; F:peptidase activity; F:hydrolase activity
C21347.0.Ctg.36915	4	F:GO:0046872; F:GO:0009055; P:GO:0022900; F:GO:0051537	F:metal ion binding; F:electron carrier activity; P:electron transport chain; F:2 iron, 2 sulfur cluster binding
C21361.0.DN105554.c0.g1.i1	10	F:GO:0016757; F:GO:0008270; F:GO:0046872; C:GO:0016020; C:GO:0016021; F:GO:0016760; P:GO:0030244; P:GO:0071555; F:GO:0016740; C:GO:0005886	F:transferase activity, transferring glycosyl groups; F:zinc ion binding; F:metal ion binding; C:membrane; C:integral component of membrane; F:cellulose synthase (UDP-forming) activity; P:cellulose biosynthetic process; P:cell wall organization; F:transferase activity; C:plasma membrane
C21415.0.Ctg.11555	3	C:GO:0005737; F:GO:0004596; F:GO:0008080	C:cytoplasm; F:peptide alpha-N-acetyltransferase activity; F:N-acetyltransferase activity
C21512.0.DN121092.c0.g1.i1	2	F:GO:0003964; P:GO:0006278	F:RNA-directed DNA polymerase activity; P:RNA-dependent DNA biosynthetic process
C21521.0.DN105179.c0.g1.i1	11	F:GO:0000166; F:GO:0016876; P:GO:0006418; F:GO:0005524; F:GO:0004812; C:GO:0005737; F:GO:0004818; P:GO:0043039; P:GO:0006424; F:GO:0016874; P:GO:0006412	F:nucleotide binding; F:ligase activity, forming aminoacyl-tRNA and related compounds; P:tRNA aminoacylation for protein translation; F:ATP binding; F:aminoacyl-tRNA ligase activity; C:cytoplasm; F:glutamate-tRNA ligase activity; P:tRNA aminoacylation; P:glutamyl-tRNA aminoacylation; F:ligase activity; P:translation
C21523.0.DN102018.c0.g1.i1	3	P:GO:0006281; P:GO:0006355; C:GO:0031011	P:DNA repair; P:regulation of transcription, DNA-templated; C:Ino80 complex
C21528.0.DN102670.c0.g1.i1	4	P:GO:0001522; F:GO:0003723; P:GO:0006396; F:GO:0009982	P:pseudouridine synthesis; F:RNA binding; P:RNA processing; F:pseudouridine synthase activity
C21562.0.DN56344.c0.g3.i1	4	C:GO:0005618; P:GO:0006508; F:GO:0004252; F:GO:0016787	C:cell wall; P:proteolysis; F:serine-type endopeptidase activity; F:hydrolase activity
C21605.0.Ctg.46294	1	C:GO:0016021	C:integral component of membrane
C21632.0.DN103547.c0.g1.i1	2	F:GO:0016491; P:GO:0055114	F:oxidoreductase activity; P:oxidation-reduction process
C21675.0.DN115096.c0.g1.i1	7	F:GO:0005524; C:GO:0016020; C:GO:0016021; F:GO:0004672; P:GO:0016310; P:GO:0006468; F:GO:0016301	F:ATP binding; C:membrane; C:integral component of membrane; F:protein kinase activity; P:phosphorylation; P:protein phosphorylation; F:kinase activity
C21700.0.DN43100.c0.g1.i1	6	P:GO:0005975; P:GO:0008152; F:GO:0004553; F:GO:0042973; F:GO:0016787; F:GO:0016798	P:carbohydrate metabolic process; P:metabolic process; F:hydrolase activity, hydrolyzing O-glycosyl compounds; F:glucan endo-1,3-beta-D-glucosidase activity; F:hydrolase activity; F:hydrolase activity, acting on glycosyl bonds
C21719.0.DN5610.c0.g1.i1	2	F:GO:0016747; F:GO:0016740	F:transferase activity, transferring acyl groups other than amino-acyl groups; F:transferase activity
C2172.0.DN122205.c0.g1.i1	2	F:GO:0003676; P:GO:0015074	F:nucleic acid binding; P:DNA integration
C21736.0.DN29915.c0.g1.i1	10	F:GO:0000166; F:GO:0005524; C:GO:0016020; C:GO:0016021; F:GO:0004672; P:GO:0016310; F:GO:0016740; F:GO:0004674; P:GO:0006468; F:GO:0016301	F:nucleotide binding; F:ATP binding; C:membrane; C:integral component of membrane; F:protein kinase activity; P:phosphorylation; F:transferase activity; F:protein serine/threonine kinase activity; P:protein phosphorylation; F:kinase activity
C21747.0.DN50497.c0.g1.i3	3	F:GO:0000166; F:GO:0005525; F:GO:0003924	F:nucleotide binding; F:GTP binding; F:GTPase activity
C21802.0.DN119326.c0.g1.i1	7	F:GO:0005524; C:GO:0016020; C:GO:0016021; F:GO:0004672; P:GO:0016310; P:GO:0006468; F:GO:0016301	F:ATP binding; C:membrane; C:integral component of membrane; F:protein kinase activity; P:phosphorylation; P:protein phosphorylation; F:kinase activity
C21817.0.DN9873.c0.g1.i1	3	P:GO:0090502; F:GO:0003676; F:GO:0004523	P:RNA phosphodiester bond hydrolysis, endonucleolytic; F:nucleic acid binding; F:RNA-DNA hybrid ribonuclease activity
C21822.0.DN60602.c0.g1.i1	3	F:GO:0003700; P:GO:0006355; F:GO:0043565	F:transcription factor activity, sequence-specific DNA binding; P:regulation of transcription, DNA-templated; F:sequence-specific DNA binding
C21824.0.DN115078.c0.g1.i1	3	F:GO:0008270; F:GO:0046872; F:GO:0016874	F:zinc ion binding; F:metal ion binding; F:ligase activity
C21835.0.DN112563.c0.g1.i1	11	F:GO:0000166; P:GO:0006428; P:GO:0006418; F:GO:0005524; F:GO:0004812; F:GO:0004822; C:GO:0005737; P:GO:0006450; F:GO:0002161; F:GO:0016874; P:GO:0006412	F:nucleotide binding; P:isoleucyl-tRNA aminoacylation; P:tRNA aminoacylation for protein translation; F:ATP binding; F:aminoacyl-tRNA ligase activity; F:isoleucine-tRNA ligase activity; C:cytoplasm; P:regulation of translational fidelity; F:aminoacyl-tRNA editing activity; F:ligase activity; P:translation
C21837.0.DN24938.c0.g1.i1	2	F:GO:0003676; P:GO:0015074	F:nucleic acid binding; P:DNA integration
C21849.0.DN13473.c0.g1.i1	4	F:GO:0003677; C:GO:0005634; P:GO:0006351; P:GO:0006355	F:DNA binding; C:nucleus; P:transcription, DNA-templated; P:regulation of transcription, DNA-templated
C21855.0.DN119064.c0.g1.i1	1	F:GO:0008270	F:zinc ion binding
C2187.0.DN110720.c0.g1.i1	14	P:GO:0009695; P:GO:0007275; F:GO:0008692; F:GO:0004165; F:GO:0004300; P:GO:0009845; C:GO:0005777; C:GO:0009507; P:GO:0006635; C:GO:0009506; C:GO:0005737; F:GO:0003857; P:GO:0009908; C:GO:0005618	P:jasmonic acid biosynthetic process; P:multicellular organism development; F:3-hydroxybutyryl-CoA epimerase activity; F:dodecenoyl-CoA delta-isomerase activity; F:enoyl-CoA hydratase activity; P:seed germination; C:peroxisome; C:chloroplast; P:fatty acid beta-oxidation; C:plasmodesma; C:cytoplasm; F:3-hydroxyacyl-CoA dehydrogenase activity; P:flower development; C:cell wall
C21871.0.DN118802.c0.g1.i1	5	F:GO:0003677; C:GO:0005634; P:GO:0006355; F:GO:0043565; F:GO:0008289	F:DNA binding; C:nucleus; P:regulation of transcription, DNA-templated; F:sequence-specific DNA binding; F:lipid binding
C21903.0.DN122091.c0.g1.i1	3	F:GO:0016747; C:GO:0016020; C:GO:0016021	F:transferase activity, transferring acyl groups other than amino-acyl groups; C:membrane; C:integral component of membrane
C21926.0.DN121941.c0.g1.i1	1	F:GO:0016747	F:transferase activity, transferring acyl groups other than amino-acyl groups
C21953.0.DN102565.c0.g1.i1	4	F:GO:0005524; P:GO:0006807; F:GO:0046872; F:GO:0003824	F:ATP binding; P:nitrogen compound metabolic process; F:metal ion binding; F:catalytic activity
C21956.0.DN21397.c0.g1.i1	9	C:GO:0000220; P:GO:0006811; P:GO:0015992; P:GO:0015991; F:GO:0015078; C:GO:0016020; C:GO:0016021; C:GO:0033179; P:GO:0006810	C:vacuolar proton-transporting V-type ATPase, V0 domain; P:ion transport; P:proton transport; P:ATP hydrolysis coupled proton transport; F:hydrogen ion transmembrane transporter activity; C:membrane; C:integral component of membrane; C:proton-transporting V-type ATPase, V0 domain; P:transport
C2196.0.DN109622.c0.g1.i1	6	P:GO:0055085; F:GO:0022857; C:GO:0016020; C:GO:0016021; P:GO:0006810; C:GO:0005886	P:transmembrane transport; F:transmembrane transporter activity; C:membrane; C:integral component of membrane; P:transport; C:plasma membrane
C21987.0.DN109452.c0.g1.i1	9	F:GO:0000166; F:GO:0016876; P:GO:0006418; F:GO:0005524; F:GO:0004812; C:GO:0005737; F:GO:0004829; P:GO:0043039; P:GO:0006435	F:nucleotide binding; F:ligase activity, forming aminoacyl-tRNA and related compounds; P:tRNA aminoacylation for protein translation; F:ATP binding; F:aminoacyl-tRNA ligase activity; C:cytoplasm; F:threonine-tRNA ligase activity; P:tRNA aminoacylation; P:threonyl-tRNA aminoacylation
C2203.0.DN105731.c0.g1.i1	2	F:GO:0003676; P:GO:0015074	F:nucleic acid binding; P:DNA integration
C22111.0.DN111742.c0.g1.i1	7	F:GO:0000166; F:GO:0005525; F:GO:0003743; F:GO:0003924; P:GO:0006413; C:GO:0005622; P:GO:0006412	F:nucleotide binding; F:GTP binding; F:translation initiation factor activity; F:GTPase activity; P:translational initiation; C:intracellular; P:translation
C22138.0.DN111691.c0.g1.i1	2	F:GO:0051287; P:GO:0055114	F:NAD binding; P:oxidation-reduction process
C22145.0.DN12911.c0.g1.i1	1	F:GO:0005524	F:ATP binding
C22199.0.DN105787.c0.g1.i1	6	C:GO:0005618; P:GO:0006508; F:GO:0004252; F:GO:0008236; F:GO:0008233; F:GO:0016787	C:cell wall; P:proteolysis; F:serine-type endopeptidase activity; F:serine-type peptidase activity; F:peptidase activity; F:hydrolase activity
C22216.0.DN36927.c0.g1.i1	5	P:GO:0055085; F:GO:0022857; C:GO:0016020; C:GO:0016021; F:GO:0005215	P:transmembrane transport; F:transmembrane transporter activity; C:membrane; C:integral component of membrane; F:transporter activity
C2226.0.DN121678.c0.g1.i1	13	F:GO:0008270; P:GO:0006355; P:GO:0009555; P:GO:0009553; P:GO:0009751; P:GO:0042542; P:GO:0009733; C:GO:0005634; F:GO:0004402; F:GO:0005516; F:GO:0003712; C:GO:0005737; P:GO:0016567	F:zinc ion binding; P:regulation of transcription, DNA-templated; P:pollen development; P:embryo sac development; P:response to salicylic acid; P:response to hydrogen peroxide; P:response to auxin; C:nucleus; F:histone acetyltransferase activity; F:calmodulin binding; F:transcription cofactor activity; C:cytoplasm; P:protein ubiquitination
C22295.0.DN120825.c0.g1.i1	10	F:GO:0016712; F:GO:0005506; F:GO:0016705; F:GO:0046872; F:GO:0016491; C:GO:0016020; C:GO:0016021; P:GO:0055114; F:GO:0004497; F:GO:0020037	F:oxidoreductase activity, acting on paired donors, with incorporation or reduction of molecular oxygen, reduced flavin or flavoprotein as one donor, and incorporation of one atom of oxygen; F:iron ion binding; F:oxidoreductase activity, acting on paired donors, with incorporation or reduction of molecular oxygen; F:metal ion binding; F:oxidoreductase activity; C:membrane; C:integral component of…
C22310.0.DN874.c0.g1.i1	3	F:GO:0003676; F:GO:0008270; P:GO:0015074	F:nucleic acid binding; F:zinc ion binding; P:DNA integration
C22340.0.DN82941.c2.g1.i1	4	F:GO:0003677; F:GO:0005524; P:GO:0006281; F:GO:0008094	F:DNA binding; F:ATP binding; P:DNA repair; F:DNA-dependent ATPase activity
C22362.0.DN118631.c0.g1.i1	5	F:GO:0016810; F:GO:0102009; F:GO:0016805; P:GO:0006508; F:GO:0016787	F:hydrolase activity, acting on carbon-nitrogen (but not peptide) bonds; F:proline dipeptidase activity; F:dipeptidase activity; P:proteolysis; F:hydrolase activity
C22378.0.DN1800.c0.g2.i1	5	F:GO:0061630; P:GO:0043161; F:GO:0046872; P:GO:0000209; P:GO:0042787	F:ubiquitin protein ligase activity; P:proteasome-mediated ubiquitin-dependent protein catabolic process; F:metal ion binding; P:protein polyubiquitination; P:protein ubiquitination involved in ubiquitin-dependent protein catabolic process
C22405.0.DN122381.c0.g1.i1	10	C:GO:0009570; P:GO:0048364; C:GO:0009507; F:GO:0005507; F:GO:0004160; P:GO:0009651; F:GO:0003824; P:GO:0008152; P:GO:0009082; C:GO:0009536	C:chloroplast stroma; P:root development; C:chloroplast; F:copper ion binding; F:dihydroxy-acid dehydratase activity; P:response to salt stress; F:catalytic activity; P:metabolic process; P:branched-chain amino acid biosynthetic process; C:plastid
C22411.0.DN122346.c0.g1.i1	4	F:GO:0008270; F:GO:0016491; P:GO:0055114; F:GO:0004022	F:zinc ion binding; F:oxidoreductase activity; P:oxidation-reduction process; F:alcohol dehydrogenase (NAD) activity
C22423.0.Ctg.43515	1	F:GO:0008270	F:zinc ion binding
C22427.0.DN106720.c0.g1.i1	4	C:GO:0005789; F:GO:0016758; C:GO:0016020; C:GO:0016021	C:endoplasmic reticulum membrane; F:transferase activity, transferring hexosyl groups; C:membrane; C:integral component of membrane
C22459.0.DN108763.c0.g1.i1	5	F:GO:0008802; F:GO:0016491; P:GO:0008152; P:GO:0055114; F:GO:0016620	F:betaine-aldehyde dehydrogenase activity; F:oxidoreductase activity; P:metabolic process; P:oxidation-reduction process; F:oxidoreductase activity, acting on the aldehyde or oxo group of donors, NAD or NADP as acceptor
C22496.0.DN107678.c0.g1.i1	7	F:GO:0000166; P:GO:0006418; F:GO:0005524; F:GO:0004820; F:GO:0004812; P:GO:0006426; C:GO:0005737	F:nucleotide binding; P:tRNA aminoacylation for protein translation; F:ATP binding; F:glycine-tRNA ligase activity; F:aminoacyl-tRNA ligase activity; P:glycyl-tRNA aminoacylation; C:cytoplasm
C225.0.DN98715.c0.g1.i1	8	C:GO:0005635; P:GO:0006913; C:GO:0005634; C:GO:0005737; P:GO:0006606; F:GO:0008565; F:GO:0008536; C:GO:0005622	C:nuclear envelope; P:nucleocytoplasmic transport; C:nucleus; C:cytoplasm; P:protein import into nucleus; F:protein transporter activity; F:Ran GTPase binding; C:intracellular
C22510.0.DN116420.c0.g1.i1	6	F:GO:0004601; F:GO:0016209; F:GO:0016491; P:GO:0098869; P:GO:0055114; F:GO:0051920	F:peroxidase activity; F:antioxidant activity; F:oxidoreductase activity; P:cellular oxidant detoxification; P:oxidation-reduction process; F:peroxiredoxin activity
C22595.0.DN8027.c0.g1.i1	4	P:GO:0006508; C:GO:0016020; C:GO:0016021; F:GO:0008236	P:proteolysis; C:membrane; C:integral component of membrane; F:serine-type peptidase activity
C226.0.DN111971.c0.g1.i1	5	P:GO:0005975; P:GO:0008152; F:GO:0004553; F:GO:0016798; F:GO:0016787	P:carbohydrate metabolic process; P:metabolic process; F:hydrolase activity, hydrolyzing O-glycosyl compounds; F:hydrolase activity, acting on glycosyl bonds; F:hydrolase activity
C22601.0.DN105624.c0.g1.i1	10	F:GO:0003942; P:GO:0006526; C:GO:0005737; F:GO:0051287; C:GO:0005739; P:GO:0055114; P:GO:0016310; F:GO:0003991; F:GO:0016740; F:GO:0016620	F:N-acetyl-gamma-glutamyl-phosphate reductase activity; P:arginine biosynthetic process; C:cytoplasm; F:NAD binding; C:mitochondrion; P:oxidation-reduction process; P:phosphorylation; F:acetylglutamate kinase activity; F:transferase activity; F:oxidoreductase activity, acting on the aldehyde or oxo group of donors, NAD or NADP as acceptor
C22609.0.DN76641.c0.g2.i1	5	C:GO:0031966; P:GO:0006839; C:GO:0016020; C:GO:0016021; P:GO:0006810	C:mitochondrial membrane; P:mitochondrial transport; C:membrane; C:integral component of membrane; P:transport
C22623.0.DN118607.c0.g1.i1	2	F:GO:0003676; P:GO:0015074	F:nucleic acid binding; P:DNA integration
C22625.0.DN115090.c0.g1.i1	10	P:GO:0000463; C:GO:0005634; P:GO:0042273; F:GO:0043021; P:GO:0042254; P:GO:0006364; C:GO:0005730; P:GO:0000466; C:GO:0005654; C:GO:0030687	P:maturation of LSU-rRNA from tricistronic rRNA transcript (SSU-rRNA, 5.8S rRNA, LSU-rRNA); C:nucleus; P:ribosomal large subunit biogenesis; F:ribonucleoprotein complex binding; P:ribosome biogenesis; P:rRNA processing; C:nucleolus; P:maturation of 5.8S rRNA from tricistronic rRNA transcript (SSU-rRNA, 5.8S rRNA, LSU-rRNA); C:nucleoplasm; C:preribosome, large subunit precursor
C22639.0.DN44844.c0.g1.i1	9	C:GO:0005634; P:GO:0043161; C:GO:0008540; P:GO:0050790; P:GO:0042176; F:GO:0004175; C:GO:0000502; F:GO:0030234; C:GO:0034515	C:nucleus; P:proteasome-mediated ubiquitin-dependent protein catabolic process; C:proteasome regulatory particle, base subcomplex; P:regulation of catalytic activity; P:regulation of protein catabolic process; F:endopeptidase activity; C:proteasome complex; F:enzyme regulator activity; C:proteasome storage granule
C22655.0.DN113168.c0.g1.i1	2	C:GO:0016020; C:GO:0016021	C:membrane; C:integral component of membrane
C2267.0.DN117935.c0.g1.i1	8	C:GO:0009570; F:GO:0003735; C:GO:0009941; C:GO:0005829; P:GO:0042254; C:GO:0015935; F:GO:0019843; P:GO:0006412	C:chloroplast stroma; F:structural constituent of ribosome; C:chloroplast envelope; C:cytosol; P:ribosome biogenesis; C:small ribosomal subunit; F:rRNA binding; P:translation
C22704.0.DN4922.c0.g1.i1	2	F:GO:0003676; P:GO:0015074	F:nucleic acid binding; P:DNA integration
C22727.0.DN105033.c0.g1.i1	3	C:GO:0016020; P:GO:0006508; F:GO:0008236	C:membrane; P:proteolysis; F:serine-type peptidase activity
C22744.0.DN109866.c0.g1.i1	7	F:GO:0005524; C:GO:0016020; C:GO:0016021; F:GO:0004672; P:GO:0016310; P:GO:0006468; F:GO:0016301	F:ATP binding; C:membrane; C:integral component of membrane; F:protein kinase activity; P:phosphorylation; P:protein phosphorylation; F:kinase activity
C22751.0.DN24121.c0.g1.i1	3	C:GO:0016020; C:GO:0016021; F:GO:0016787	C:membrane; C:integral component of membrane; F:hydrolase activity
C22775.0.DN113080.c0.g1.i1	6	F:GO:0003677; C:GO:0005634; P:GO:0006351; P:GO:0006355; P:GO:0009725; P:GO:0009734	F:DNA binding; C:nucleus; P:transcription, DNA-templated; P:regulation of transcription, DNA-templated; P:response to hormone; P:auxin-activated signaling pathway
C22779.0.Ctg.12011	4	F:GO:0016614; F:GO:0050660; F:GO:0016491; P:GO:0055114	F:oxidoreductase activity, acting on CH-OH group of donors; F:flavin adenine dinucleotide binding; F:oxidoreductase activity; P:oxidation-reduction process
C22786.0.Ctg.34159	2	F:GO:0003676; P:GO:0015074	F:nucleic acid binding; P:DNA integration
C22793.0.DN6179.c0.g1.i1	2	F:GO:0003676; F:GO:0003723	F:nucleic acid binding; F:RNA binding
C22809.0.DN7334.c0.g2.i1	4	F:GO:0003676; P:GO:0006508; P:GO:0015074; F:GO:0008233	F:nucleic acid binding; P:proteolysis; P:DNA integration; F:peptidase activity
C22841.0.DN122062.c0.g1.i1	1	F:GO:0008080	F:N-acetyltransferase activity
C22850.0.DN96517.c6.g1.i1	7	F:GO:0005524; P:GO:0090501; F:GO:0046872; F:GO:0004672; F:GO:0004540; P:GO:0006397; P:GO:0006468	F:ATP binding; P:RNA phosphodiester bond hydrolysis; F:metal ion binding; F:protein kinase activity; F:ribonuclease activity; P:mRNA processing; P:protein phosphorylation
C22852.0.DN117638.c0.g1.i1	2	F:GO:0003676; P:GO:0015074	F:nucleic acid binding; P:DNA integration
C22858.0.DN118585.c0.g1.i1	5	P:GO:0036065; C:GO:0016020; C:GO:0016021; F:GO:0008107; P:GO:0042546	P:fucosylation; C:membrane; C:integral component of membrane; F:galactoside 2-alpha-L-fucosyltransferase activity; P:cell wall biogenesis
C2286.0.DN46278.c0.g1.i1	10	F:GO:0000166; F:GO:0005524; C:GO:0016020; C:GO:0016021; F:GO:0004672; P:GO:0016310; F:GO:0016740; F:GO:0004674; P:GO:0006468; F:GO:0016301	F:nucleotide binding; F:ATP binding; C:membrane; C:integral component of membrane; F:protein kinase activity; P:phosphorylation; F:transferase activity; F:protein serine/threonine kinase activity; P:protein phosphorylation; F:kinase activity
C22881.0.DN106772.c0.g1.i1	2	C:GO:0016020; C:GO:0016021	C:membrane; C:integral component of membrane
C2289.0.DN115457.c0.g1.i1	4	P:GO:0008150; C:GO:0009507; C:GO:0009534; C:GO:0009941	P:biological_process; C:chloroplast; C:chloroplast thylakoid; C:chloroplast envelope
C22892.0.DN110680.c0.g1.i1	5	P:GO:0005975; P:GO:0008152; F:GO:0004650; F:GO:0016798; F:GO:0016787	P:carbohydrate metabolic process; P:metabolic process; F:polygalacturonase activity; F:hydrolase activity, acting on glycosyl bonds; F:hydrolase activity
C22893.0.DN106234.c0.g1.i1	2	P:GO:0005975; F:GO:0003824	P:carbohydrate metabolic process; F:catalytic activity
C22914.0.DN104945.c0.g1.i1	3	P:GO:0090502; F:GO:0003723; F:GO:0033897	P:RNA phosphodiester bond hydrolysis, endonucleolytic; F:RNA binding; F:ribonuclease T2 activity
C22929.0.DN109437.c0.g1.i1	4	F:GO:0003735; C:GO:0005840; C:GO:0005622; P:GO:0006412	F:structural constituent of ribosome; C:ribosome; C:intracellular; P:translation
C22938.4.DN112912.c0.g1.i1	15	P:GO:0090305; F:GO:0016779; F:GO:0008270; F:GO:0004190; P:GO:0015074; P:GO:0006278; F:GO:0008233; F:GO:0003676; F:GO:0003964; F:GO:0046872; F:GO:0004519; F:GO:0004518; P:GO:0006508; F:GO:0016740; F:GO:0016787	P:nucleic acid phosphodiester bond hydrolysis; F:nucleotidyltransferase activity; F:zinc ion binding; F:aspartic-type endopeptidase activity; P:DNA integration; P:RNA-dependent DNA biosynthetic process; F:peptidase activity; F:nucleic acid binding; F:RNA-directed DNA polymerase activity; F:metal ion binding; F:endonuclease activity; F:nuclease activity; P:proteolysis; F:transferase activity; F:hy…
C22941.0.DN4346.c0.g1.i1	5	C:GO:0016021; P:GO:0009765; P:GO:0018298; F:GO:0016168; C:GO:0009535	C:integral component of membrane; P:photosynthesis, light harvesting; P:protein-chromophore linkage; F:chlorophyll binding; C:chloroplast thylakoid membrane
C22956.0.DN4588.c0.g1.i1	3	F:GO:0005524; F:GO:0004329; P:GO:0009396	F:ATP binding; F:formate-tetrahydrofolate ligase activity; P:folic acid-containing compound biosynthetic process
C22970.0.Ctg.31788	2	C:GO:0016020; C:GO:0016021	C:membrane; C:integral component of membrane
C22977.0.DN108107.c0.g1.i1	5	P:GO:0006814; P:GO:0055085; C:GO:0016020; C:GO:0016021; F:GO:0005215	P:sodium ion transport; P:transmembrane transport; C:membrane; C:integral component of membrane; F:transporter activity
C22990.0.DN118765.c0.g1.i1	7	C:GO:0005789; F:GO:0003824; C:GO:0016020; C:GO:0016021; P:GO:0006487; F:GO:0004573; P:GO:0009311	C:endoplasmic reticulum membrane; F:catalytic activity; C:membrane; C:integral component of membrane; P:protein N-linked glycosylation; F:mannosyl-oligosaccharide glucosidase activity; P:oligosaccharide metabolic process
C22993.1.DN44289.c0.g1.i1	3	P:GO:0090502; F:GO:0003676; F:GO:0004523	P:RNA phosphodiester bond hydrolysis, endonucleolytic; F:nucleic acid binding; F:RNA-DNA hybrid ribonuclease activity
C23.0.DN102299.c0.g1.i1	8	F:GO:0000166; F:GO:0005524; F:GO:0016208; F:GO:0003987; F:GO:0003824; P:GO:0008152; F:GO:0016874; P:GO:0019427	F:nucleotide binding; F:ATP binding; F:AMP binding; F:acetate-CoA ligase activity; F:catalytic activity; P:metabolic process; F:ligase activity; P:acetyl-CoA biosynthetic process from acetate
C230.0.DN121705.c0.g1.i1	3	C:GO:0005618; C:GO:0005576; C:GO:0005886	C:cell wall; C:extracellular region; C:plasma membrane
C23063.0.DN11080.c0.g1.i1	7	P:GO:0009308; F:GO:0005507; F:GO:0048038; F:GO:0046872; F:GO:0016491; F:GO:0008131; P:GO:0055114	P:amine metabolic process; F:copper ion binding; F:quinone binding; F:metal ion binding; F:oxidoreductase activity; F:primary amine oxidase activity; P:oxidation-reduction process
C23064.0.DN100826.c0.g1.i1	7	C:GO:0009507; P:GO:0015693; C:GO:0016020; C:GO:0016021; C:GO:0009941; F:GO:0015095; P:GO:1903830	C:chloroplast; P:magnesium ion transport; C:membrane; C:integral component of membrane; C:chloroplast envelope; F:magnesium ion transmembrane transporter activity; P:magnesium ion transmembrane transport
C23067.0.DN100383.c0.g1.i1	8	F:GO:0003857; F:GO:0016491; P:GO:0008152; C:GO:0016020; C:GO:0016021; P:GO:0055114; F:GO:0008410; P:GO:0006631	F:3-hydroxyacyl-CoA dehydrogenase activity; F:oxidoreductase activity; P:metabolic process; C:membrane; C:integral component of membrane; P:oxidation-reduction process; F:CoA-transferase activity; P:fatty acid metabolic process
C23103.0.DN88175.c1.g3.i1	7	P:GO:0055085; P:GO:0006812; P:GO:0071805; F:GO:0015079; C:GO:0016020; C:GO:0016021; F:GO:0008324	P:transmembrane transport; P:cation transport; P:potassium ion transmembrane transport; F:potassium ion transmembrane transporter activity; C:membrane; C:integral component of membrane; F:cation transmembrane transporter activity
C23107.0.DN113957.c0.g1.i1	1	P:GO:0006396	P:RNA processing
C23149.0.Ctg.23788	3	F:GO:0046524; F:GO:0016157; P:GO:0005985	F:sucrose-phosphate synthase activity; F:sucrose synthase activity; P:sucrose metabolic process
C23169.0.DN103417.c0.g1.i1	11	F:GO:0005524; F:GO:0004070; P:GO:0006207; F:GO:0046872; P:GO:0006807; F:GO:0003824; P:GO:0006541; P:GO:0006520; F:GO:0004088; F:GO:0016597; F:GO:0016743	F:ATP binding; F:aspartate carbamoyltransferase activity; P:'de novo' pyrimidine nucleobase biosynthetic process; F:metal ion binding; P:nitrogen compound metabolic process; F:catalytic activity; P:glutamine metabolic process; P:cellular amino acid metabolic process; F:carbamoyl-phosphate synthase (glutamine-hydrolyzing) activity; F:amino acid binding; F:carboxyl- or carbamoyltransferase activity
C23185.0.DN48398.c0.g1.i1	2	F:GO:0030795; P:GO:0032259	F:jasmonate O-methyltransferase activity; P:methylation
C23228.0.DN118133.c0.g1.i1	2	F:GO:0003676; P:GO:0015074	F:nucleic acid binding; P:DNA integration
C23286.0.DN12701.c0.g1.i1	2	F:GO:0003676; P:GO:0015074	F:nucleic acid binding; P:DNA integration
C23287.0.DN113650.c0.g1.i1	2	P:GO:0006351; P:GO:0006355	P:transcription, DNA-templated; P:regulation of transcription, DNA-templated
C23304.0.DN6481.c0.g1.i1	2	P:GO:0006508; F:GO:0004185	P:proteolysis; F:serine-type carboxypeptidase activity
C23311.0.DN118400.c0.g1.i1	2	F:GO:0000166; F:GO:0005524	F:nucleotide binding; F:ATP binding
C23371.0.DN86926.c1.g1.i2	7	F:GO:0008270; F:GO:0034979; P:GO:0006471; C:GO:0005759; P:GO:0006476; F:GO:0070403; F:GO:0016787	F:zinc ion binding; F:NAD-dependent protein deacetylase activity; P:protein ADP-ribosylation; C:mitochondrial matrix; P:protein deacetylation; F:NAD+ binding; F:hydrolase activity
C23397.0.DN102990.c0.g1.i1	5	F:GO:0003995; F:GO:0016627; F:GO:0050660; P:GO:0008152; P:GO:0055114	F:acyl-CoA dehydrogenase activity; F:oxidoreductase activity, acting on the CH-CH group of donors; F:flavin adenine dinucleotide binding; P:metabolic process; P:oxidation-reduction process
C234.0.DN111729.c0.g1.i1	4	F:GO:0005509; C:GO:0005783; F:GO:0051082; P:GO:0006457	F:calcium ion binding; C:endoplasmic reticulum; F:unfolded protein binding; P:protein folding
C23411.0.DN108929.c0.g1.i1	2	C:GO:0009507; P:GO:0009451	C:chloroplast; P:RNA modification
C23484.0.DN39.c0.g1.i1	2	F:GO:0051287; P:GO:0055114	F:NAD binding; P:oxidation-reduction process
C23488.0.DN94979.c0.g1.i1	2	F:GO:0003677; P:GO:0006352	F:DNA binding; P:DNA-templated transcription, initiation
C23508.0.Ctg.14954	2	C:GO:0016020; C:GO:0016021	C:membrane; C:integral component of membrane
C23526.0.DN108971.c0.g1.i1	4	F:GO:0003735; C:GO:0005840; C:GO:0005622; P:GO:0006412	F:structural constituent of ribosome; C:ribosome; C:intracellular; P:translation
C23530.0.DN9518.c0.g1.i1	4	F:GO:0004556; P:GO:0005975; F:GO:0003824; F:GO:0005509	F:alpha-amylase activity; P:carbohydrate metabolic process; F:catalytic activity; F:calcium ion binding
C23546.0.DN97263.c0.g1.i1	5	F:GO:0000166; F:GO:0005524; F:GO:0004672; F:GO:0004674; P:GO:0006468	F:nucleotide binding; F:ATP binding; F:protein kinase activity; F:protein serine/threonine kinase activity; P:protein phosphorylation
C23564.0.DN98164.c0.g1.i1	11	F:GO:0000166; F:GO:0016876; P:GO:0006418; F:GO:0005524; F:GO:0004812; C:GO:0005737; F:GO:0004818; P:GO:0043039; P:GO:0006424; F:GO:0016874; P:GO:0006412	F:nucleotide binding; F:ligase activity, forming aminoacyl-tRNA and related compounds; P:tRNA aminoacylation for protein translation; F:ATP binding; F:aminoacyl-tRNA ligase activity; C:cytoplasm; F:glutamate-tRNA ligase activity; P:tRNA aminoacylation; P:glutamyl-tRNA aminoacylation; F:ligase activity; P:translation
C23590.0.DN114462.c0.g1.i1	3	F:GO:0018580; F:GO:0003824; P:GO:0055114	F:nitronate monooxygenase activity; F:catalytic activity; P:oxidation-reduction process
C23597.0.Ctg.42965	9	F:GO:0000166; F:GO:0005524; F:GO:0004672; P:GO:0016310; F:GO:0016740; F:GO:0004674; P:GO:0006468; F:GO:0016301; C:GO:0005886	F:nucleotide binding; F:ATP binding; F:protein kinase activity; P:phosphorylation; F:transferase activity; F:protein serine/threonine kinase activity; P:protein phosphorylation; F:kinase activity; C:plasma membrane
C23604.0.DN117150.c0.g1.i1	2	F:GO:0016491; P:GO:0055114	F:oxidoreductase activity; P:oxidation-reduction process
C23623.0.DN59906.c0.g1.i1	3	F:GO:0003676; F:GO:0008270; F:GO:0046872	F:nucleic acid binding; F:zinc ion binding; F:metal ion binding
C23641.0.DN7443.c0.g2.i1	5	F:GO:0000030; P:GO:0006493; P:GO:0097502; C:GO:0016020; C:GO:0016021	F:mannosyltransferase activity; P:protein O-linked glycosylation; P:mannosylation; C:membrane; C:integral component of membrane
C23659.0.Ctg.17573	3	F:GO:0003824; P:GO:0008152; F:GO:0031177	F:catalytic activity; P:metabolic process; F:phosphopantetheine binding
C23667.0.DN100238.c0.g1.i1	3	F:GO:0003676; C:GO:0005739; P:GO:0015074	F:nucleic acid binding; C:mitochondrion; P:DNA integration
C23709.0.DN123145.c0.g1.i1	4	F:GO:0005509; C:GO:0016020; C:GO:0016021; P:GO:0006897	F:calcium ion binding; C:membrane; C:integral component of membrane; P:endocytosis
C23735.0.DN11400.c0.g1.i1	3	F:GO:0005524; F:GO:0004672; P:GO:0006468	F:ATP binding; F:protein kinase activity; P:protein phosphorylation
C23776.0.DN117681.c0.g1.i1	4	F:GO:0008270; F:GO:0016491; F:GO:0046872; P:GO:0055114	F:zinc ion binding; F:oxidoreductase activity; F:metal ion binding; P:oxidation-reduction process
C23779.0.DN103268.c0.g1.i1	6	C:GO:0000220; P:GO:0015991; F:GO:0015078; C:GO:0016020; C:GO:0016021; C:GO:0033179	C:vacuolar proton-transporting V-type ATPase, V0 domain; P:ATP hydrolysis coupled proton transport; F:hydrogen ion transmembrane transporter activity; C:membrane; C:integral component of membrane; C:proton-transporting V-type ATPase, V0 domain
C23807.0.DN16773.c0.g1.i1	6	F:GO:0003676; P:GO:0006396; P:GO:0009553; P:GO:0006364; C:GO:0005730; C:GO:0005886	F:nucleic acid binding; P:RNA processing; P:embryo sac development; P:rRNA processing; C:nucleolus; C:plasma membrane
C23829.0.Ctg.8935	1	F:GO:0016798	F:hydrolase activity, acting on glycosyl bonds
C23841.0.DN108025.c0.g1.i1	1	F:GO:0009055	F:electron carrier activity
C23842.0.DN2465.c0.g1.i1	6	F:GO:0031072; F:GO:0005524; P:GO:0009408; F:GO:0046872; F:GO:0051082; P:GO:0006457	F:heat shock protein binding; F:ATP binding; P:response to heat; F:metal ion binding; F:unfolded protein binding; P:protein folding
C23868.0.DN7908.c0.g2.i1	1	F:GO:0003676	F:nucleic acid binding
C23871.0.DN102815.c0.g1.i1	4	F:GO:0004725; P:GO:0006470; P:GO:0035335; C:GO:0005622	F:protein tyrosine phosphatase activity; P:protein dephosphorylation; P:peptidyl-tyrosine dephosphorylation; C:intracellular
C2391.0.DN109538.c0.g1.i1	13	F:GO:0032440; F:GO:0004672; F:GO:0004674; P:GO:0006468; F:GO:0000166; F:GO:0005524; F:GO:0016491; C:GO:0016020; C:GO:0016021; P:GO:0055114; P:GO:0016310; F:GO:0016740; F:GO:0016301	F:2-alkenal reductase [NAD(P)] activity; F:protein kinase activity; F:protein serine/threonine kinase activity; P:protein phosphorylation; F:nucleotide binding; F:ATP binding; F:oxidoreductase activity; C:membrane; C:integral component of membrane; P:oxidation-reduction process; P:phosphorylation; F:transferase activity; F:kinase activity
C23917.0.DN99162.c0.g1.i1	3	F:GO:0019843; P:GO:0000027; C:GO:0030687	F:rRNA binding; P:ribosomal large subunit assembly; C:preribosome, large subunit precursor
C23924.0.Ctg.47940	5	F:GO:0004834; P:GO:0000162; F:GO:0003824; P:GO:0008152; P:GO:0006568	F:tryptophan synthase activity; P:tryptophan biosynthetic process; F:catalytic activity; P:metabolic process; P:tryptophan metabolic process
C23931.0.DN103228.c0.g1.i1	2	F:GO:0016491; P:GO:0055114	F:oxidoreductase activity; P:oxidation-reduction process
C2398.0.DN106591.c0.g1.i1	2	F:GO:0042626; P:GO:0055085	F:ATPase activity, coupled to transmembrane movement of substances; P:transmembrane transport
C24007.0.DN98621.c0.g1.i1	2	F:GO:0097159; F:GO:1901363	F:organic cyclic compound binding; F:heterocyclic compound binding
C24008.0.DN116409.c0.g1.i1	1	C:GO:0016020	C:membrane
C24013.0.DN85354.c5.g1.i1	5	F:GO:0000166; F:GO:0003676; C:GO:0005634; F:GO:0003723; P:GO:0006397	F:nucleotide binding; F:nucleic acid binding; C:nucleus; F:RNA binding; P:mRNA processing
C24023.0.DN107697.c0.g1.i1	2	P:GO:0006887; C:GO:0000145	P:exocytosis; C:exocyst
C24050.0.DN112394.c0.g1.i1	2	F:GO:0016491; P:GO:0055114	F:oxidoreductase activity; P:oxidation-reduction process
C24057.0.DN101654.c0.g1.i1	9	F:GO:0030170; F:GO:0010285; F:GO:0080130; F:GO:0003824; P:GO:0009089; F:GO:0008483; P:GO:0009058; F:GO:0016740; F:GO:0004069	F:pyridoxal phosphate binding; F:L,L-diaminopimelate aminotransferase activity; F:L-phenylalanine:2-oxoglutarate aminotransferase activity; F:catalytic activity; P:lysine biosynthetic process via diaminopimelate; F:transaminase activity; P:biosynthetic process; F:transferase activity; F:L-aspartate:2-oxoglutarate aminotransferase activity
C24095.0.DN101530.c0.g1.i1	3	F:GO:0003824; P:GO:0008152; F:GO:0016787	F:catalytic activity; P:metabolic process; F:hydrolase activity
C2410.0.DN111456.c0.g1.i1	2	F:GO:0003676; P:GO:0015074	F:nucleic acid binding; P:DNA integration
C24105.0.DN6504.c0.g1.i1	6	P:GO:0045490; C:GO:0005618; F:GO:0045330; P:GO:0042545; F:GO:0030599; F:GO:0016787	P:pectin catabolic process; C:cell wall; F:aspartyl esterase activity; P:cell wall modification; F:pectinesterase activity; F:hydrolase activity
C2413.0.DN107010.c0.g1.i1	13	C:GO:0022627; C:GO:0005794; C:GO:0005730; C:GO:0005774; P:GO:0006412; C:GO:0009507; C:GO:0009506; F:GO:0005515; F:GO:0003735; C:GO:0005618; C:GO:0005739; F:GO:0003729; F:GO:0019843	C:cytosolic small ribosomal subunit; C:Golgi apparatus; C:nucleolus; C:vacuolar membrane; P:translation; C:chloroplast; C:plasmodesma; F:protein binding; F:structural constituent of ribosome; C:cell wall; C:mitochondrion; F:mRNA binding; F:rRNA binding
C24190.0.DN105889.c0.g1.i1	6	F:GO:0003677; F:GO:0005524; F:GO:0003689; P:GO:0006260; P:GO:0006261; C:GO:0005663	F:DNA binding; F:ATP binding; F:DNA clamp loader activity; P:DNA replication; P:DNA-dependent DNA replication; C:DNA replication factor C complex
C24197.0.DN123273.c0.g1.i1	2	C:GO:0016020; C:GO:0016021	C:membrane; C:integral component of membrane
C2422.0.DN106255.c0.g1.i1	1	C:GO:0005615	C:extracellular space
C24224.0.DN6198.c0.g1.i1	10	P:GO:0048573; F:GO:0001046; C:GO:0005634; F:GO:0003700; P:GO:0010119; P:GO:0006355; P:GO:0006366; F:GO:0046983; F:GO:0001228; P:GO:0045944	P:photoperiodism, flowering; F:core promoter sequence-specific DNA binding; C:nucleus; F:transcription factor activity, sequence-specific DNA binding; P:regulation of stomatal movement; P:regulation of transcription, DNA-templated; P:transcription from RNA polymerase II promoter; F:protein dimerization activity; F:transcriptional activator activity, RNA polymerase II transcription regulatory regi…
C24291.0.Ctg.21259	1	C:GO:0005634	C:nucleus
C24313.0.Ctg.17560	3	F:GO:0097027; P:GO:0050790; F:GO:0010997	F:ubiquitin-protein transferase activator activity; P:regulation of catalytic activity; F:anaphase-promoting complex binding
C24314.0.DN122666.c0.g1.i1	5	F:GO:0004612; P:GO:0006094; F:GO:0004611; F:GO:0005524; F:GO:0017076	F:phosphoenolpyruvate carboxykinase (ATP) activity; P:gluconeogenesis; F:phosphoenolpyruvate carboxykinase activity; F:ATP binding; F:purine nucleotide binding
C24320.0.DN16068.c0.g1.i1	1	F:GO:0003676	F:nucleic acid binding
C24333.0.DN119969.c0.g1.i1	3	F:GO:0003676; F:GO:0008270; P:GO:0015074	F:nucleic acid binding; F:zinc ion binding; P:DNA integration
C24350.0.DN104352.c0.g1.i1	2	P:GO:0007076; C:GO:0000796	P:mitotic chromosome condensation; C:condensin complex
C24356.0.DN45732.c0.g2.i1	1	P:GO:0006397	P:mRNA processing
C24402.0.DN12842.c0.g2.i1	15	F:GO:0004672; F:GO:0004674; P:GO:0006468; C:GO:0005886; F:GO:0000166; F:GO:0005524; F:GO:0031625; C:GO:0009506; P:GO:0048544; P:GO:0045087; C:GO:0016020; C:GO:0016021; P:GO:0016310; F:GO:0016740; F:GO:0016301	F:protein kinase activity; F:protein serine/threonine kinase activity; P:protein phosphorylation; C:plasma membrane; F:nucleotide binding; F:ATP binding; F:ubiquitin protein ligase binding; C:plasmodesma; P:recognition of pollen; P:innate immune response; C:membrane; C:integral component of membrane; P:phosphorylation; F:transferase activity; F:kinase activity
C24430.0.DN106335.c0.g1.i1	1	C:GO:0000139	C:Golgi membrane
C24431.0.DN103921.c0.g1.i1	2	C:GO:0016020; C:GO:0016021	C:membrane; C:integral component of membrane
C24450.0.DN2823.c0.g1.i1	7	F:GO:0047130; C:GO:0005737; F:GO:0016491; C:GO:0005829; P:GO:0055114; P:GO:0019477; F:GO:0004753	F:saccharopine dehydrogenase (NADP+, L-lysine-forming) activity; C:cytoplasm; F:oxidoreductase activity; C:cytosol; P:oxidation-reduction process; P:L-lysine catabolic process; F:saccharopine dehydrogenase activity
C24458.0.DN97401.c0.g1.i1	4	P:GO:0008152; P:GO:0006629; P:GO:0016042; F:GO:0016787	P:metabolic process; P:lipid metabolic process; P:lipid catabolic process; F:hydrolase activity
C24464.0.DN111883.c0.g1.i1	6	F:GO:0005525; P:GO:0007264; F:GO:0003924; C:GO:0016020; C:GO:0016021; C:GO:0005622	F:GTP binding; P:small GTPase mediated signal transduction; F:GTPase activity; C:membrane; C:integral component of membrane; C:intracellular
C24483.0.DN120108.c0.g1.i1	5	F:GO:0016491; P:GO:0035999; P:GO:0055114; F:GO:0004489; P:GO:0006555	F:oxidoreductase activity; P:tetrahydrofolate interconversion; P:oxidation-reduction process; F:methylenetetrahydrofolate reductase (NAD(P)H) activity; P:methionine metabolic process
C24514.0.DN17135.c0.g1.i1	4	C:GO:0016020; C:GO:0016021; P:GO:0006810; F:GO:0005215	C:membrane; C:integral component of membrane; P:transport; F:transporter activity
C24560.0.DN49561.c0.g1.i2	5	F:GO:0000166; F:GO:0016887; F:GO:0005524; C:GO:0005634; P:GO:0000027	F:nucleotide binding; F:ATPase activity; F:ATP binding; C:nucleus; P:ribosomal large subunit assembly
C24609.0.DN102835.c0.g1.i1	2	F:GO:0008270; F:GO:0003824	F:zinc ion binding; F:catalytic activity
C24731.0.DN118518.c0.g1.i1	3	F:GO:0005524; F:GO:0004672; P:GO:0006468	F:ATP binding; F:protein kinase activity; P:protein phosphorylation
C24741.0.DN123281.c0.g1.i1	5	F:GO:0005524; F:GO:0004748; F:GO:0016491; P:GO:0006260; P:GO:0055114	F:ATP binding; F:ribonucleoside-diphosphate reductase activity, thioredoxin disulfide as acceptor; F:oxidoreductase activity; P:DNA replication; P:oxidation-reduction process
C24754.1.DN101072.c0.g1.i1	5	F:GO:0005524; C:GO:0016020; C:GO:0016021; F:GO:0004672; P:GO:0006468	F:ATP binding; C:membrane; C:integral component of membrane; F:protein kinase activity; P:protein phosphorylation
C24767.0.DN681.c0.g1.i1	2	C:GO:0005634; P:GO:0042254	C:nucleus; P:ribosome biogenesis
C24893.0.DN104194.c0.g1.i1	3	F:GO:0005524; F:GO:0004674; P:GO:0006468	F:ATP binding; F:protein serine/threonine kinase activity; P:protein phosphorylation
C24901.0.DN106699.c0.g1.i1	6	P:GO:0009231; P:GO:0008152; F:GO:0008531; P:GO:0016310; F:GO:0016301; F:GO:0016787	P:riboflavin biosynthetic process; P:metabolic process; F:riboflavin kinase activity; P:phosphorylation; F:kinase activity; F:hydrolase activity
C24910.0.DN34431.c0.g1.i1	10	F:GO:0000166; F:GO:0005524; C:GO:0016020; C:GO:0016021; F:GO:0004672; P:GO:0016310; F:GO:0016740; F:GO:0004674; P:GO:0006468; F:GO:0016301	F:nucleotide binding; F:ATP binding; C:membrane; C:integral component of membrane; F:protein kinase activity; P:phosphorylation; F:transferase activity; F:protein serine/threonine kinase activity; P:protein phosphorylation; F:kinase activity
C24931.0.DN73963.c0.g1.i1	3	P:GO:0007165; F:GO:0043531; P:GO:0006952	P:signal transduction; F:ADP binding; P:defense response
C24981.0.Ctg.21851	1	F:GO:0008270	F:zinc ion binding
C24982.0.DN112826.c0.g1.i1	3	P:GO:0055085; C:GO:0016020; C:GO:0016021	P:transmembrane transport; C:membrane; C:integral component of membrane
C24987.0.DN91335.c0.g4.i1	10	C:GO:0009507; F:GO:0003723; F:GO:0003735; C:GO:0030529; C:GO:0015935; C:GO:0005840; F:GO:0019843; C:GO:0005622; C:GO:0009536; P:GO:0006412	C:chloroplast; F:RNA binding; F:structural constituent of ribosome; C:intracellular ribonucleoprotein complex; C:small ribosomal subunit; C:ribosome; F:rRNA binding; C:intracellular; C:plastid; P:translation
C24996.0.DN98648.c0.g1.i1	9	F:GO:0003995; C:GO:0005777; F:GO:0003997; P:GO:0006635; F:GO:0016627; F:GO:0050660; P:GO:0008152; P:GO:0055114; P:GO:0006631	F:acyl-CoA dehydrogenase activity; C:peroxisome; F:acyl-CoA oxidase activity; P:fatty acid beta-oxidation; F:oxidoreductase activity, acting on the CH-CH group of donors; F:flavin adenine dinucleotide binding; P:metabolic process; P:oxidation-reduction process; P:fatty acid metabolic process
C25005.0.DN122199.c0.g1.i1	9	F:GO:0016616; F:GO:0051287; F:GO:0016491; P:GO:0008152; F:GO:0004617; P:GO:0006564; P:GO:0055114; P:GO:0008652; F:GO:0016597	F:oxidoreductase activity, acting on the CH-OH group of donors, NAD or NADP as acceptor; F:NAD binding; F:oxidoreductase activity; P:metabolic process; F:phosphoglycerate dehydrogenase activity; P:L-serine biosynthetic process; P:oxidation-reduction process; P:cellular amino acid biosynthetic process; F:amino acid binding
C25019.0.DN100515.c0.g1.i1	1	C:GO:0005737	C:cytoplasm
C25056.0.DN113937.c0.g1.i1	6	F:GO:0003924; P:GO:0007020; P:GO:0031122; C:GO:0000930; C:GO:0005874; P:GO:0007017	F:GTPase activity; P:microtubule nucleation; P:cytoplasmic microtubule organization; C:gamma-tubulin complex; C:microtubule; P:microtubule-based process
C25077.0.DN97154.c0.g1.i1	2	F:GO:0016779; P:GO:0009058	F:nucleotidyltransferase activity; P:biosynthetic process
C25086.0.DN100962.c0.g1.i1	1	F:GO:0008270	F:zinc ion binding
C251.0.DN121464.c0.g1.i1	2	F:GO:0016301; C:GO:0005886	F:kinase activity; C:plasma membrane
C2511.0.DN111361.c0.g1.i1	2	F:GO:0016844; P:GO:0009058	F:strictosidine synthase activity; P:biosynthetic process
C25132.0.DN4528.c0.g1.i1	3	F:GO:0000166; F:GO:0016887; F:GO:0005524	F:nucleotide binding; F:ATPase activity; F:ATP binding
C25137.0.DN6377.c0.g1.i1	3	C:GO:0016020; C:GO:0016021; C:GO:0005886	C:membrane; C:integral component of membrane; C:plasma membrane
C25158.0.DN123019.c0.g1.i1	3	F:GO:0032440; F:GO:0005509; P:GO:0055114	F:2-alkenal reductase [NAD(P)] activity; F:calcium ion binding; P:oxidation-reduction process
C25174.0.DN104411.c0.g1.i1	4	P:GO:0008152; P:GO:0006508; F:GO:0008237; F:GO:0016787	P:metabolic process; P:proteolysis; F:metallopeptidase activity; F:hydrolase activity
C25183.1.DN82442.c0.g1.i1	4	P:GO:0006508; C:GO:0016020; C:GO:0016021; F:GO:0008236	P:proteolysis; C:membrane; C:integral component of membrane; F:serine-type peptidase activity
C25201.0.Ctg.48315	5	F:GO:0003824; P:GO:0055114; F:GO:0004375; P:GO:0006546; P:GO:0006544	F:catalytic activity; P:oxidation-reduction process; F:glycine dehydrogenase (decarboxylating) activity; P:glycine catabolic process; P:glycine metabolic process
C25238.0.DN9163.c0.g1.i1	3	C:GO:0016020; C:GO:0016021; P:GO:0006810	C:membrane; C:integral component of membrane; P:transport
C25262.0.DN104821.c0.g1.i1	2	P:GO:0016310; F:GO:0016301	P:phosphorylation; F:kinase activity
C25273.0.DN119984.c0.g1.i1	9	F:GO:0015137; P:GO:0006855; P:GO:0055085; F:GO:0015297; C:GO:0016020; C:GO:0016021; P:GO:0015746; F:GO:0015238; C:GO:0005886	F:citrate transmembrane transporter activity; P:drug transmembrane transport; P:transmembrane transport; F:antiporter activity; C:membrane; C:integral component of membrane; P:citrate transport; F:drug transmembrane transporter activity; C:plasma membrane
C25289.0.DN2658.c0.g1.i1	6	F:GO:0003677; C:GO:0005634; P:GO:0006351; P:GO:0006355; P:GO:0009725; P:GO:0009734	F:DNA binding; C:nucleus; P:transcription, DNA-templated; P:regulation of transcription, DNA-templated; P:response to hormone; P:auxin-activated signaling pathway
C25291.0.DN104459.c0.g1.i1	2	F:GO:0008270; F:GO:0003824	F:zinc ion binding; F:catalytic activity
C25335.0.DN121477.c0.g1.i1	13	F:GO:0016887; P:GO:0015992; P:GO:1902600; F:GO:0008553; P:GO:0006754; P:GO:0006810; F:GO:0000166; F:GO:0005524; P:GO:0006811; F:GO:0046872; C:GO:0016020; C:GO:0016021; F:GO:0016787	F:ATPase activity; P:proton transport; P:hydrogen ion transmembrane transport; F:hydrogen-exporting ATPase activity, phosphorylative mechanism; P:ATP biosynthetic process; P:transport; F:nucleotide binding; F:ATP binding; P:ion transport; F:metal ion binding; C:membrane; C:integral component of membrane; F:hydrolase activity
C25341.0.DN105144.c0.g1.i1	4	C:GO:0016020; C:GO:0016021; F:GO:0015171; P:GO:0003333	C:membrane; C:integral component of membrane; F:amino acid transmembrane transporter activity; P:amino acid transmembrane transport
C25365.0.DN99134.c0.g1.i1	1	F:GO:0046872	F:metal ion binding
C25376.0.DN92450.c1.g1.i1	2	P:GO:0006529; F:GO:0004066	P:asparagine biosynthetic process; F:asparagine synthase (glutamine-hydrolyzing) activity
C25385.0.DN112039.c0.g1.i1	3	P:GO:0016192; P:GO:0006886; C:GO:0005622	P:vesicle-mediated transport; P:intracellular protein transport; C:intracellular
C25392.0.DN90814.c2.g1.i1	1	F:GO:0003676	F:nucleic acid binding
C254.0.DN113371.c0.g1.i1	2	P:GO:0006508; F:GO:0008234	P:proteolysis; F:cysteine-type peptidase activity
C25404.0.DN12129.c0.g1.i1	7	F:GO:0000287; P:GO:0071592; P:GO:0006190; P:GO:0071590; F:GO:0050483; P:GO:0016311; P:GO:0009117	F:magnesium ion binding; P:nicotinic acid riboside biosynthetic process; P:inosine salvage; P:nicotinamide riboside biosynthetic process; F:IMP 5'-nucleotidase activity; P:dephosphorylation; P:nucleotide metabolic process
C25495.0.DN12965.c0.g1.i1	3	C:GO:0016020; C:GO:0016021; P:GO:0006810	C:membrane; C:integral component of membrane; P:transport
C25500.0.DN99830.c0.g1.i1	2	F:GO:0003676; P:GO:0015074	F:nucleic acid binding; P:DNA integration
C25543.0.DN121171.c0.g1.i1	2	F:GO:0004842; P:GO:0016567	F:ubiquitin-protein transferase activity; P:protein ubiquitination
C25570.0.Ctg.28191	9	C:GO:0005789; F:GO:0016746; F:GO:0008374; C:GO:0016020; C:GO:0016021; P:GO:0019432; C:GO:0005783; F:GO:0004144; F:GO:0016740	C:endoplasmic reticulum membrane; F:transferase activity, transferring acyl groups; F:O-acyltransferase activity; C:membrane; C:integral component of membrane; P:triglyceride biosynthetic process; C:endoplasmic reticulum; F:diacylglycerol O-acyltransferase activity; F:transferase activity
C25599.0.DN737.c0.g1.i1	4	F:GO:0004659; C:GO:0016020; C:GO:0016021; F:GO:0016740	F:prenyltransferase activity; C:membrane; C:integral component of membrane; F:transferase activity
C25629.0.DN4633.c0.g1.i1	2	C:GO:0016020; C:GO:0016021	C:membrane; C:integral component of membrane
C2573.0.DN42734.c0.g1.i1	2	C:GO:0005634; P:GO:0009793	C:nucleus; P:embryo development ending in seed dormancy
C25731.0.DN113348.c0.g1.i1	7	F:GO:0022891; P:GO:0055085; F:GO:0022857; C:GO:0016020; C:GO:0016021; P:GO:0006810; F:GO:0005215	F:substrate-specific transmembrane transporter activity; P:transmembrane transport; F:transmembrane transporter activity; C:membrane; C:integral component of membrane; P:transport; F:transporter activity
C25758.0.DN100733.c0.g1.i1	8	F:GO:0046872; P:GO:0008152; C:GO:0005739; F:GO:0016829; P:GO:0006099; F:GO:0051539; F:GO:0051536; F:GO:0003994	F:metal ion binding; P:metabolic process; C:mitochondrion; F:lyase activity; P:tricarboxylic acid cycle; F:4 iron, 4 sulfur cluster binding; F:iron-sulfur cluster binding; F:aconitate hydratase activity
C25766.0.DN15227.c0.g1.i1	10	P:GO:0055085; F:GO:0051861; C:GO:0005737; C:GO:0016020; P:GO:0006816; C:GO:0016021; P:GO:0070588; F:GO:0017089; P:GO:0046836; F:GO:0015369	P:transmembrane transport; F:glycolipid binding; C:cytoplasm; C:membrane; P:calcium ion transport; C:integral component of membrane; P:calcium ion transmembrane transport; F:glycolipid transporter activity; P:glycolipid transport; F:calcium:proton antiporter activity
C25768.0.DN117626.c0.g1.i1	8	F:GO:0000166; F:GO:0016887; F:GO:0005524; F:GO:0042626; P:GO:0055085; C:GO:0016020; C:GO:0016021; C:GO:0005886	F:nucleotide binding; F:ATPase activity; F:ATP binding; F:ATPase activity, coupled to transmembrane movement of substances; P:transmembrane transport; C:membrane; C:integral component of membrane; C:plasma membrane
C25797.0.DN120800.c0.g1.i1	4	C:GO:0031428; C:GO:0032040; P:GO:0000154; F:GO:0030515	C:box C/D snoRNP complex; C:small-subunit processome; P:rRNA modification; F:snoRNA binding
C25862.0.DN13461.c0.g1.i1	11	F:GO:0000166; F:GO:0003676; F:GO:0008270; F:GO:0016715; F:GO:0005507; F:GO:0003824; P:GO:0006518; C:GO:0016020; C:GO:0016021; P:GO:0055114; F:GO:0004497	F:nucleotide binding; F:nucleic acid binding; F:zinc ion binding; F:oxidoreductase activity, acting on paired donors, with incorporation or reduction of molecular oxygen, reduced ascorbate as one donor, and incorporation of one atom of oxygen; F:copper ion binding; F:catalytic activity; P:peptide metabolic process; C:membrane; C:integral component of membrane; P:oxidation-reduction process; F:mon…
C25964.1.DN73204.c0.g1.i1	3	P:GO:0005975; F:GO:0042132; P:GO:0016311	P:carbohydrate metabolic process; F:fructose 1,6-bisphosphate 1-phosphatase activity; P:dephosphorylation
C25988.0.DN83628.c4.g2.i1	5	F:GO:0000166; F:GO:0005524; P:GO:0016310; F:GO:0016740; F:GO:0016301	F:nucleotide binding; F:ATP binding; P:phosphorylation; F:transferase activity; F:kinase activity
C26006.0.DN116638.c0.g1.i1	3	P:GO:0055085; F:GO:0022857; C:GO:0016021	P:transmembrane transport; F:transmembrane transporter activity; C:integral component of membrane
C26038.0.DN110760.c0.g1.i1	8	F:GO:0005506; F:GO:0046872; F:GO:0016705; F:GO:0016491; F:GO:0070330; P:GO:0055114; F:GO:0004497; F:GO:0020037	F:iron ion binding; F:metal ion binding; F:oxidoreductase activity, acting on paired donors, with incorporation or reduction of molecular oxygen; F:oxidoreductase activity; F:aromatase activity; P:oxidation-reduction process; F:monooxygenase activity; F:heme binding
C26072.0.DN92165.c1.g7.i10	3	C:GO:0005737; P:GO:0048278; P:GO:0006887	C:cytoplasm; P:vesicle docking; P:exocytosis
C26076.0.DN119828.c0.g1.i1	2	P:GO:0007076; C:GO:0000796	P:mitotic chromosome condensation; C:condensin complex
C26089.0.DN16245.c0.g1.i1	3	P:GO:0005975; C:GO:0016020; C:GO:0016021	P:carbohydrate metabolic process; C:membrane; C:integral component of membrane
C26109.0.DN116418.c0.g1.i1	2	P:GO:0006464; F:GO:0008641	P:cellular protein modification process; F:small protein activating enzyme activity
C2614.0.DN122382.c0.g1.i1	9	P:GO:0005975; P:GO:0008152; C:GO:0005618; F:GO:0030246; F:GO:0004553; C:GO:0005773; F:GO:0004565; F:GO:0016787; F:GO:0016798	P:carbohydrate metabolic process; P:metabolic process; C:cell wall; F:carbohydrate binding; F:hydrolase activity, hydrolyzing O-glycosyl compounds; C:vacuole; F:beta-galactosidase activity; F:hydrolase activity; F:hydrolase activity, acting on glycosyl bonds
C2618.0.DN3872.c0.g1.i1	2	P:GO:0055085; C:GO:0016021	P:transmembrane transport; C:integral component of membrane
C26223.0.DN84089.c3.g1.i1	1	C:GO:0016021	C:integral component of membrane
C2623.0.DN107862.c0.g1.i1	2	C:GO:0016020; C:GO:0016021	C:membrane; C:integral component of membrane
C26247.0.DN117038.c0.g1.i1	3	F:GO:0016614; F:GO:0050660; P:GO:0055114	F:oxidoreductase activity, acting on CH-OH group of donors; F:flavin adenine dinucleotide binding; P:oxidation-reduction process
C26270.0.DN109500.c0.g1.i1	4	C:GO:0016020; C:GO:0016021; P:GO:0006810; F:GO:0005215	C:membrane; C:integral component of membrane; P:transport; F:transporter activity
C26277.0.DN12741.c0.g1.i1	3	P:GO:0043085; P:GO:0000290; F:GO:0008047	P:positive regulation of catalytic activity; P:deadenylation-dependent decapping of nuclear-transcribed mRNA; F:enzyme activator activity
C26281.0.DN113729.c0.g1.i1	3	C:GO:0005737; P:GO:0048278; P:GO:0006887	C:cytoplasm; P:vesicle docking; P:exocytosis
C26288.0.Ctg.13679	9	F:GO:0005524; C:GO:0016020; C:GO:0016021; F:GO:0004672; P:GO:0016310; F:GO:0016740; F:GO:0004674; P:GO:0006468; F:GO:0016301	F:ATP binding; C:membrane; C:integral component of membrane; F:protein kinase activity; P:phosphorylation; F:transferase activity; F:protein serine/threonine kinase activity; P:protein phosphorylation; F:kinase activity
C26316.0.DN99486.c0.g1.i1	3	F:GO:0016747; F:GO:0003824; P:GO:0008152	F:transferase activity, transferring acyl groups other than amino-acyl groups; F:catalytic activity; P:metabolic process
C26327.0.DN100247.c0.g1.i1	2	P:GO:0006508; F:GO:0004222	P:proteolysis; F:metalloendopeptidase activity
C2633.0.DN41010.c0.g2.i1	5	F:GO:0005509; C:GO:0009523; C:GO:0009654; P:GO:0015979; C:GO:0019898	F:calcium ion binding; C:photosystem II; C:photosystem II oxygen evolving complex; P:photosynthesis; C:extrinsic component of membrane
C26333.0.Ctg.1984	3	P:GO:0055085; C:GO:0016020; C:GO:0016021	P:transmembrane transport; C:membrane; C:integral component of membrane
C2638.0.DN17328.c0.g1.i1	3	P:GO:0008295; P:GO:0006597; F:GO:0004014	P:spermidine biosynthetic process; P:spermine biosynthetic process; F:adenosylmethionine decarboxylase activity
C26389.0.DN7614.c0.g2.i1	10	F:GO:0000166; P:GO:0006418; F:GO:0005524; F:GO:0004812; F:GO:0004825; C:GO:0005737; P:GO:0006431; F:GO:0000049; F:GO:0016874; P:GO:0006412	F:nucleotide binding; P:tRNA aminoacylation for protein translation; F:ATP binding; F:aminoacyl-tRNA ligase activity; F:methionine-tRNA ligase activity; C:cytoplasm; P:methionyl-tRNA aminoacylation; F:tRNA binding; F:ligase activity; P:translation
C26413.0.DN17751.c0.g1.i1	6	P:GO:0006811; C:GO:0016020; C:GO:0016021; P:GO:0035235; F:GO:0004970; P:GO:0006810	P:ion transport; C:membrane; C:integral component of membrane; P:ionotropic glutamate receptor signaling pathway; F:ionotropic glutamate receptor activity; P:transport
C26439.0.DN10824.c0.g2.i1	6	F:GO:0003676; F:GO:0005524; P:GO:0006310; F:GO:0008026; F:GO:0004386; F:GO:0016787	F:nucleic acid binding; F:ATP binding; P:DNA recombination; F:ATP-dependent helicase activity; F:helicase activity; F:hydrolase activity
C26500.0.DN102881.c0.g1.i1	3	F:GO:0008270; F:GO:0016491; P:GO:0055114	F:zinc ion binding; F:oxidoreductase activity; P:oxidation-reduction process
C26545.0.DN107918.c0.g1.i1	5	P:GO:0005975; P:GO:0008152; F:GO:0004553; F:GO:0016787; F:GO:0016798	P:carbohydrate metabolic process; P:metabolic process; F:hydrolase activity, hydrolyzing O-glycosyl compounds; F:hydrolase activity; F:hydrolase activity, acting on glycosyl bonds
C26570.0.DN97367.c0.g1.i1	2	C:GO:0016020; C:GO:0016021	C:membrane; C:integral component of membrane
C26577.0.DN118324.c0.g1.i1	5	F:GO:0016627; C:GO:0016020; C:GO:0016021; P:GO:0006784; P:GO:0055114	F:oxidoreductase activity, acting on the CH-CH group of donors; C:membrane; C:integral component of membrane; P:heme a biosynthetic process; P:oxidation-reduction process
C26582.0.DN8519.c0.g1.i1	2	F:GO:0003676; P:GO:0015074	F:nucleic acid binding; P:DNA integration
C26599.0.DN101528.c0.g1.i1	6	P:GO:0005975; P:GO:0008152; F:GO:0004553; F:GO:0003796; F:GO:0016798; F:GO:0016787	P:carbohydrate metabolic process; P:metabolic process; F:hydrolase activity, hydrolyzing O-glycosyl compounds; F:lysozyme activity; F:hydrolase activity, acting on glycosyl bonds; F:hydrolase activity
C26610.0.DN22481.c0.g1.i1	5	F:GO:0005524; C:GO:0016020; C:GO:0016021; F:GO:0004672; P:GO:0006468	F:ATP binding; C:membrane; C:integral component of membrane; F:protein kinase activity; P:protein phosphorylation
C26690.0.DN9613.c0.g1.i1	2	C:GO:0016020; C:GO:0016021	C:membrane; C:integral component of membrane
C267.0.DN102046.c0.g1.i1	5	F:GO:0009881; P:GO:0007165; P:GO:0009584; P:GO:0006355; P:GO:0018298	F:photoreceptor activity; P:signal transduction; P:detection of visible light; P:regulation of transcription, DNA-templated; P:protein-chromophore linkage
C26702.0.DN9587.c0.g1.i1	5	C:GO:0016020; C:GO:0016021; F:GO:0016780; P:GO:0008654; F:GO:0016740	C:membrane; C:integral component of membrane; F:phosphotransferase activity, for other substituted phosphate groups; P:phospholipid biosynthetic process; F:transferase activity
C26703.0.DN116043.c0.g1.i1	3	F:GO:0000166; F:GO:0005525; F:GO:0003924	F:nucleotide binding; F:GTP binding; F:GTPase activity
C2678.0.DN114516.c0.g1.i1	26	P:GO:2000280; P:GO:0009991; P:GO:0048364; F:GO:0000166; P:GO:0030968; F:GO:0003924; P:GO:0050832; P:GO:0010154; P:GO:0007165; C:GO:0005783; F:GO:0004871; P:GO:0009845; P:GO:0009867; C:GO:0005886; P:GO:0009723; C:GO:0080008; P:GO:0009788; P:GO:0048527; P:GO:0009817; P:GO:0072593; C:GO:0005634; P:GO:0009738; C:GO:0005834; F:GO:0005515; C:GO:0005737; P:GO:1905392	P:regulation of root development; P:response to extracellular stimulus; P:root development; F:nucleotide binding; P:endoplasmic reticulum unfolded protein response; F:GTPase activity; P:defense response to fungus; P:fruit development; P:signal transduction; C:endoplasmic reticulum; F:signal transducer activity; P:seed germination; P:jasmonic acid mediated signaling pathway; C:plasma membrane; P:r…
C2681.0.DN109583.c0.g1.i1	3	F:GO:0003735; C:GO:0005840; P:GO:0006412	F:structural constituent of ribosome; C:ribosome; P:translation
C26814.0.DN101333.c0.g1.i1	3	F:GO:0010181; F:GO:0016491; P:GO:0055114	F:FMN binding; F:oxidoreductase activity; P:oxidation-reduction process
C26844.0.DN121108.c0.g1.i1	2	F:GO:0003676; P:GO:0015074	F:nucleic acid binding; P:DNA integration
C26851.0.DN15059.c0.g1.i1	2	F:GO:0003676; P:GO:0015074	F:nucleic acid binding; P:DNA integration
C26858.0.DN120575.c0.g1.i1	9	F:GO:0005506; F:GO:0016491; F:GO:0046872; F:GO:0016705; C:GO:0016020; C:GO:0016021; P:GO:0055114; F:GO:0004497; F:GO:0020037	F:iron ion binding; F:oxidoreductase activity; F:metal ion binding; F:oxidoreductase activity, acting on paired donors, with incorporation or reduction of molecular oxygen; C:membrane; C:integral component of membrane; P:oxidation-reduction process; F:monooxygenase activity; F:heme binding
C26881.0.DN123288.c0.g1.i1	3	C:GO:0030529; C:GO:0019013; P:GO:0006396	C:intracellular ribonucleoprotein complex; C:viral nucleocapsid; P:RNA processing
C26884.0.DN86639.c0.g1.i1	4	F:GO:0000166; F:GO:0005524; F:GO:0004672; P:GO:0006468	F:nucleotide binding; F:ATP binding; F:protein kinase activity; P:protein phosphorylation
C26898.0.DN120910.c0.g1.i1	7	P:GO:0005975; F:GO:0050661; F:GO:0016491; P:GO:0006098; P:GO:0055114; P:GO:0006006; F:GO:0004345	P:carbohydrate metabolic process; F:NADP binding; F:oxidoreductase activity; P:pentose-phosphate shunt; P:oxidation-reduction process; P:glucose metabolic process; F:glucose-6-phosphate dehydrogenase activity
C26921.0.DN116390.c0.g1.i1	7	F:GO:0016746; F:GO:0019706; F:GO:0008270; F:GO:0046872; C:GO:0016020; C:GO:0016021; F:GO:0016740	F:transferase activity, transferring acyl groups; F:protein-cysteine S-palmitoyltransferase activity; F:zinc ion binding; F:metal ion binding; C:membrane; C:integral component of membrane; F:transferase activity
C26936.0.Ctg.46983	5	P:GO:0090502; F:GO:0003676; F:GO:0004523; P:GO:0015074; C:GO:0009536	P:RNA phosphodiester bond hydrolysis, endonucleolytic; F:nucleic acid binding; F:RNA-DNA hybrid ribonuclease activity; P:DNA integration; C:plastid
C26965.0.DN41038.c0.g1.i1	3	F:GO:0005524; F:GO:0004672; P:GO:0006468	F:ATP binding; F:protein kinase activity; P:protein phosphorylation
C26965.1.DN41038.c0.g2.i1	3	F:GO:0005524; F:GO:0004672; P:GO:0006468	F:ATP binding; F:protein kinase activity; P:protein phosphorylation
C26986.0.DN102854.c0.g1.i1	1	P:GO:0008612	P:peptidyl-lysine modification to peptidyl-hypusine
C26987.0.DN109944.c0.g1.i1	5	F:GO:0016758; P:GO:0006031; C:GO:0016020; C:GO:0016021; F:GO:0004100	F:transferase activity, transferring hexosyl groups; P:chitin biosynthetic process; C:membrane; C:integral component of membrane; F:chitin synthase activity
C27008.0.DN99563.c0.g1.i1	6	P:GO:0006811; C:GO:0016020; C:GO:0016021; P:GO:0035235; F:GO:0004970; P:GO:0006810	P:ion transport; C:membrane; C:integral component of membrane; P:ionotropic glutamate receptor signaling pathway; F:ionotropic glutamate receptor activity; P:transport
C27035.0.DN104943.c0.g1.i1	3	F:GO:0005524; F:GO:0004674; P:GO:0006468	F:ATP binding; F:protein serine/threonine kinase activity; P:protein phosphorylation
C27040.0.DN106875.c0.g1.i1	5	P:GO:0009793; P:GO:0010183; C:GO:0016020; C:GO:0016021; C:GO:0005886	P:embryo development ending in seed dormancy; P:pollen tube guidance; C:membrane; C:integral component of membrane; C:plasma membrane
C27110.0.DN41124.c0.g2.i1	4	F:GO:0003676; F:GO:0004190; P:GO:0006508; P:GO:0015074	F:nucleic acid binding; F:aspartic-type endopeptidase activity; P:proteolysis; P:DNA integration
C27114.0.DN106300.c0.g1.i1	1	F:GO:0008270	F:zinc ion binding
C27172.0.Ctg.14210	4	C:GO:0030117; P:GO:0016192; F:GO:0005198; P:GO:0006886	C:membrane coat; P:vesicle-mediated transport; F:structural molecule activity; P:intracellular protein transport
C27180.0.DN121620.c0.g1.i1	5	F:GO:0000166; F:GO:0005524; F:GO:0004672; F:GO:0004674; P:GO:0006468	F:nucleotide binding; F:ATP binding; F:protein kinase activity; F:protein serine/threonine kinase activity; P:protein phosphorylation
C27186.0.DN118566.c0.g1.i1	8	F:GO:0000166; C:GO:0005737; F:GO:0046872; P:GO:0009143; P:GO:0009204; F:GO:0047429; P:GO:0009117; F:GO:0016787	F:nucleotide binding; C:cytoplasm; F:metal ion binding; P:nucleoside triphosphate catabolic process; P:deoxyribonucleoside triphosphate catabolic process; F:nucleoside-triphosphate diphosphatase activity; P:nucleotide metabolic process; F:hydrolase activity
C27192.0.DN115017.c0.g1.i1	3	P:GO:0015991; F:GO:0015078; C:GO:0033179	P:ATP hydrolysis coupled proton transport; F:hydrogen ion transmembrane transporter activity; C:proton-transporting V-type ATPase, V0 domain
C27193.0.DN114844.c0.g1.i1	5	P:GO:0055085; F:GO:0005509; C:GO:0016020; C:GO:0016021; P:GO:0006810	P:transmembrane transport; F:calcium ion binding; C:membrane; C:integral component of membrane; P:transport
C27227.0.DN120614.c0.g1.i1	4	F:GO:0008270; F:GO:0016491; F:GO:0046872; P:GO:0055114	F:zinc ion binding; F:oxidoreductase activity; F:metal ion binding; P:oxidation-reduction process
C2725.0.DN108636.c0.g1.i1	4	C:GO:0005634; F:GO:0005515; F:GO:0005509; P:GO:0009733	C:nucleus; F:protein binding; F:calcium ion binding; P:response to auxin
C27266.0.DN36476.c0.g3.i1	12	C:GO:0009506; P:GO:0007021; P:GO:0009793; F:GO:0048487; F:GO:0005096; C:GO:0005829; P:GO:0007023; P:GO:0000226; P:GO:0006457; P:GO:0043547; C:GO:0005874; P:GO:0007017	C:plasmodesma; P:tubulin complex assembly; P:embryo development ending in seed dormancy; F:beta-tubulin binding; F:GTPase activator activity; C:cytosol; P:post-chaperonin tubulin folding pathway; P:microtubule cytoskeleton organization; P:protein folding; P:positive regulation of GTPase activity; C:microtubule; P:microtubule-based process
C27285.0.DN100621.c0.g1.i1	6	F:GO:0003677; F:GO:0016779; F:GO:0032549; F:GO:0003899; P:GO:0006351; F:GO:0016740	F:DNA binding; F:nucleotidyltransferase activity; F:ribonucleoside binding; F:DNA-directed 5'-3' RNA polymerase activity; P:transcription, DNA-templated; F:transferase activity
C27286.0.DN111661.c0.g1.i1	10	F:GO:0004358; F:GO:0016746; C:GO:0009507; P:GO:0006526; F:GO:0003824; P:GO:0008152; F:GO:0004042; P:GO:0008652; F:GO:0016740; C:GO:0009536	F:glutamate N-acetyltransferase activity; F:transferase activity, transferring acyl groups; C:chloroplast; P:arginine biosynthetic process; F:catalytic activity; P:metabolic process; F:acetyl-CoA:L-glutamate N-acetyltransferase activity; P:cellular amino acid biosynthetic process; F:transferase activity; C:plastid
C27288.0.DN108687.c0.g1.i1	2	F:GO:0003964; P:GO:0006278	F:RNA-directed DNA polymerase activity; P:RNA-dependent DNA biosynthetic process
C27298.0.DN109250.c0.g1.i1	9	F:GO:0005524; C:GO:0016020; C:GO:0016021; F:GO:0004672; P:GO:0016310; F:GO:0016740; F:GO:0004674; P:GO:0006468; F:GO:0016301	F:ATP binding; C:membrane; C:integral component of membrane; F:protein kinase activity; P:phosphorylation; F:transferase activity; F:protein serine/threonine kinase activity; P:protein phosphorylation; F:kinase activity
C27320.0.DN19493.c0.g1.i1	11	F:GO:0000166; P:GO:0006428; P:GO:0006418; F:GO:0005524; F:GO:0004812; F:GO:0004822; C:GO:0005737; P:GO:0006450; F:GO:0002161; F:GO:0016874; P:GO:0006412	F:nucleotide binding; P:isoleucyl-tRNA aminoacylation; P:tRNA aminoacylation for protein translation; F:ATP binding; F:aminoacyl-tRNA ligase activity; F:isoleucine-tRNA ligase activity; C:cytoplasm; P:regulation of translational fidelity; F:aminoacyl-tRNA editing activity; F:ligase activity; P:translation
C27326.0.DN2360.c0.g1.i1	4	F:GO:0016747; F:GO:0003824; P:GO:0008152; F:GO:0016740	F:transferase activity, transferring acyl groups other than amino-acyl groups; F:catalytic activity; P:metabolic process; F:transferase activity
C27332.0.Ctg.31828	5	F:GO:0000030; P:GO:0006493; P:GO:0097502; C:GO:0016020; C:GO:0016021	F:mannosyltransferase activity; P:protein O-linked glycosylation; P:mannosylation; C:membrane; C:integral component of membrane
C27337.0.DN107849.c0.g1.i1	4	F:GO:0003676; F:GO:0005524; F:GO:0004386; F:GO:0016787	F:nucleic acid binding; F:ATP binding; F:helicase activity; F:hydrolase activity
C27383.0.DN96749.c4.g1.i1	4	F:GO:0016757; F:GO:0016740; F:GO:0016157; P:GO:0005985	F:transferase activity, transferring glycosyl groups; F:transferase activity; F:sucrose synthase activity; P:sucrose metabolic process
C27389.0.DN18203.c0.g1.i1	1	F:GO:0008270	F:zinc ion binding
C27390.0.DN110092.c0.g1.i1	11	F:GO:0000166; F:GO:0005524; P:GO:0006811; F:GO:0046872; C:GO:0016020; P:GO:0006816; C:GO:0016021; P:GO:0070588; F:GO:0005388; P:GO:0006810; F:GO:0016787	F:nucleotide binding; F:ATP binding; P:ion transport; F:metal ion binding; C:membrane; P:calcium ion transport; C:integral component of membrane; P:calcium ion transmembrane transport; F:calcium-transporting ATPase activity; P:transport; F:hydrolase activity
C27406.0.DN103636.c0.g1.i1	2	F:GO:0003824; P:GO:0044710	F:catalytic activity; P:single-organism metabolic process
C27409.0.DN105936.c0.g1.i1	4	F:GO:0016616; F:GO:0051287; P:GO:0008152; P:GO:0055114	F:oxidoreductase activity, acting on the CH-OH group of donors, NAD or NADP as acceptor; F:NAD binding; P:metabolic process; P:oxidation-reduction process
C27442.0.DN117175.c0.g1.i1	2	F:GO:0016491; P:GO:0055114	F:oxidoreductase activity; P:oxidation-reduction process
C27451.0.DN42233.c0.g1.i1	5	P:GO:0006508; F:GO:0008236; F:GO:0004252; F:GO:0008233; F:GO:0016787	P:proteolysis; F:serine-type peptidase activity; F:serine-type endopeptidase activity; F:peptidase activity; F:hydrolase activity
C2749.0.DN112611.c0.g1.i1	17	P:GO:0009860; F:GO:0002020; F:GO:0008289; C:GO:0005794; C:GO:0005773; P:GO:0006810; P:GO:0007049; F:GO:0005215; C:GO:0005886; P:GO:0051301; C:GO:0005634; C:GO:0009507; C:GO:0009506; C:GO:0048046; C:GO:0016020; C:GO:0016021; C:GO:0005829	P:pollen tube growth; F:protease binding; F:lipid binding; C:Golgi apparatus; C:vacuole; P:transport; P:cell cycle; F:transporter activity; C:plasma membrane; P:cell division; C:nucleus; C:chloroplast; C:plasmodesma; C:apoplast; C:membrane; C:integral component of membrane; C:cytosol
C275.0.DN103558.c0.g1.i1	9	P:GO:0009294; C:GO:0005634; F:GO:0008270; F:GO:0004407; P:GO:0006351; F:GO:0032041; P:GO:0006355; P:GO:0016575; F:GO:0016787	P:DNA mediated transformation; C:nucleus; F:zinc ion binding; F:histone deacetylase activity; P:transcription, DNA-templated; F:NAD-dependent histone deacetylase activity (H3-K14 specific); P:regulation of transcription, DNA-templated; P:histone deacetylation; F:hydrolase activity
C27502.0.DN120271.c0.g1.i1	4	F:GO:0005507; F:GO:0016491; F:GO:0046872; P:GO:0055114	F:copper ion binding; F:oxidoreductase activity; F:metal ion binding; P:oxidation-reduction process
C27524.0.DN104817.c0.g1.i1	10	F:GO:0016712; F:GO:0005506; F:GO:0016705; F:GO:0046872; F:GO:0016491; C:GO:0016020; C:GO:0016021; P:GO:0055114; F:GO:0004497; F:GO:0020037	F:oxidoreductase activity, acting on paired donors, with incorporation or reduction of molecular oxygen, reduced flavin or flavoprotein as one donor, and incorporation of one atom of oxygen; F:iron ion binding; F:oxidoreductase activity, acting on paired donors, with incorporation or reduction of molecular oxygen; F:metal ion binding; F:oxidoreductase activity; C:membrane; C:integral component of…
C27602.0.DN716.c0.g1.i1	2	C:GO:0016020; C:GO:0016021	C:membrane; C:integral component of membrane
C27615.0.DN105392.c0.g1.i1	3	P:GO:0006508; F:GO:0004252; F:GO:0016787	P:proteolysis; F:serine-type endopeptidase activity; F:hydrolase activity
C2763.0.DN113528.c0.g1.i1	5	P:GO:0005975; F:GO:0016829; C:GO:0005576; C:GO:0005774; F:GO:0030246	P:carbohydrate metabolic process; F:lyase activity; C:extracellular region; C:vacuolar membrane; F:carbohydrate binding
C27631.0.Ctg.14191	2	P:GO:0016192; P:GO:0006904	P:vesicle-mediated transport; P:vesicle docking involved in exocytosis
C27634.0.DN115732.c0.g1.i1	2	C:GO:0016020; C:GO:0016021	C:membrane; C:integral component of membrane
C27678.0.DN103014.c0.g1.i1	3	F:GO:0003755; P:GO:0000413; P:GO:0006457	F:peptidyl-prolyl cis-trans isomerase activity; P:protein peptidyl-prolyl isomerization; P:protein folding
C27703.0.DN95060.c3.g4.i1	4	F:GO:0016491; P:GO:0008152; P:GO:0055114; F:GO:0016620	F:oxidoreductase activity; P:metabolic process; P:oxidation-reduction process; F:oxidoreductase activity, acting on the aldehyde or oxo group of donors, NAD or NADP as acceptor
C27707.0.DN11983.c0.g1.i1	2	F:GO:0003677; P:GO:0006260	F:DNA binding; P:DNA replication
C27756.0.DN59678.c0.g1.i1	5	F:GO:0003676; F:GO:0008270; P:GO:0006508; P:GO:0015074; F:GO:0008233	F:nucleic acid binding; F:zinc ion binding; P:proteolysis; P:DNA integration; F:peptidase activity
C27775.0.DN52276.c0.g1.i1	6	C:GO:0009507; P:GO:0006629; F:GO:0004806; F:GO:0008970; F:GO:0047714; F:GO:0016787	C:chloroplast; P:lipid metabolic process; F:triglyceride lipase activity; F:phosphatidylcholine 1-acylhydrolase activity; F:galactolipase activity; F:hydrolase activity
C2778.0.DN5712.c0.g1.i1	2	F:GO:0005509; F:GO:0005544	F:calcium ion binding; F:calcium-dependent phospholipid binding
C27783.0.Ctg.2136	4	F:GO:0047750; C:GO:0016020; C:GO:0016021; P:GO:0016125	F:cholestenol delta-isomerase activity; C:membrane; C:integral component of membrane; P:sterol metabolic process
C27800.0.DN100150.c0.g1.i1	1	F:GO:0003676	F:nucleic acid binding
C27811.0.DN110963.c0.g1.i1	5	P:GO:0016192; P:GO:0015031; C:GO:0030131; P:GO:0006886; P:GO:0006810	P:vesicle-mediated transport; P:protein transport; C:clathrin adaptor complex; P:intracellular protein transport; P:transport
C2782.0.DN113283.c0.g1.i1	5	P:GO:0048268; F:GO:0030276; F:GO:0005543; C:GO:0030136; F:GO:0005545	P:clathrin coat assembly; F:clathrin binding; F:phospholipid binding; C:clathrin-coated vesicle; F:1-phosphatidylinositol binding
C27859.0.DN107913.c0.g1.i1	5	F:GO:0016746; F:GO:0016747; F:GO:0003824; P:GO:0008152; F:GO:0016740	F:transferase activity, transferring acyl groups; F:transferase activity, transferring acyl groups other than amino-acyl groups; F:catalytic activity; P:metabolic process; F:transferase activity
C27880.0.DN29241.c0.g1.i1	2	F:GO:0004842; P:GO:0016567	F:ubiquitin-protein transferase activity; P:protein ubiquitination
C27909.0.DN107972.c0.g1.i1	4	P:GO:0000463; C:GO:0005730; F:GO:0019843; P:GO:0000027	P:maturation of LSU-rRNA from tricistronic rRNA transcript (SSU-rRNA, 5.8S rRNA, LSU-rRNA); C:nucleolus; F:rRNA binding; P:ribosomal large subunit assembly
C27940.0.Ctg.26591	1	F:GO:0008270	F:zinc ion binding
C27955.0.DN98623.c0.g1.i1	4	F:GO:0010181; F:GO:0016491; F:GO:0003824; P:GO:0055114	F:FMN binding; F:oxidoreductase activity; F:catalytic activity; P:oxidation-reduction process
C27995.0.DN88226.c0.g3.i1	5	F:GO:0005524; C:GO:0016020; C:GO:0016021; F:GO:0004672; P:GO:0006468	F:ATP binding; C:membrane; C:integral component of membrane; F:protein kinase activity; P:protein phosphorylation
C28009.0.DN97595.c0.g1.i1	4	F:GO:0003824; P:GO:0008152; P:GO:0006777; P:GO:0032324	F:catalytic activity; P:metabolic process; P:Mo-molybdopterin cofactor biosynthetic process; P:molybdopterin cofactor biosynthetic process
C28022.0.DN99542.c0.g1.i1	1	F:GO:0008270	F:zinc ion binding
C28036.0.DN112900.c0.g1.i1	2	C:GO:0005576; P:GO:0019953	C:extracellular region; P:sexual reproduction
C28041.0.DN100832.c0.g1.i1	6	P:GO:0006813; P:GO:0006811; P:GO:0071805; F:GO:0015079; C:GO:0016020; C:GO:0016021	P:potassium ion transport; P:ion transport; P:potassium ion transmembrane transport; F:potassium ion transmembrane transporter activity; C:membrane; C:integral component of membrane
C2805.0.DN25317.c0.g1.i1	9	F:GO:0000166; F:GO:0003743; P:GO:0001731; C:GO:0016282; F:GO:0003729; C:GO:0033290; P:GO:0006446; C:GO:0005886; C:GO:0005852	F:nucleotide binding; F:translation initiation factor activity; P:formation of translation preinitiation complex; C:eukaryotic 43S preinitiation complex; F:mRNA binding; C:eukaryotic 48S preinitiation complex; P:regulation of translational initiation; C:plasma membrane; C:eukaryotic translation initiation factor 3 complex
C28069.0.DN22342.c0.g1.i1	5	F:GO:0003735; C:GO:0005739; C:GO:0005840; C:GO:0005622; P:GO:0006412	F:structural constituent of ribosome; C:mitochondrion; C:ribosome; C:intracellular; P:translation
C28091.0.DN103089.c0.g1.i1	8	F:GO:0000166; F:GO:0016887; F:GO:0005524; F:GO:0042626; P:GO:0055085; C:GO:0016020; C:GO:0016021; P:GO:0006810	F:nucleotide binding; F:ATPase activity; F:ATP binding; F:ATPase activity, coupled to transmembrane movement of substances; P:transmembrane transport; C:membrane; C:integral component of membrane; P:transport
C28117.0.Ctg.952	2	F:GO:0003824; P:GO:0008152	F:catalytic activity; P:metabolic process
C28131.0.Ctg.17342	1	P:GO:0051513	P:regulation of monopolar cell growth
C28137.0.DN33436.c0.g1.i1	2	P:GO:0006260; P:GO:0055114	P:DNA replication; P:oxidation-reduction process
C28158.0.DN113484.c0.g1.i1	2	C:GO:0016020; C:GO:0016021	C:membrane; C:integral component of membrane
C28174.0.DN120005.c0.g1.i1	4	F:GO:0008270; F:GO:0016491; P:GO:0055114; F:GO:0003960	F:zinc ion binding; F:oxidoreductase activity; P:oxidation-reduction process; F:NADPH:quinone reductase activity
C28192.0.DN84055.c0.g1.i1	10	F:GO:0000166; F:GO:0003677; P:GO:0006270; F:GO:0005524; F:GO:0003678; P:GO:0032508; P:GO:0006260; F:GO:0004386; C:GO:0042555; F:GO:0016787	F:nucleotide binding; F:DNA binding; P:DNA replication initiation; F:ATP binding; F:DNA helicase activity; P:DNA duplex unwinding; P:DNA replication; F:helicase activity; C:MCM complex; F:hydrolase activity
C28203.0.DN29594.c0.g1.i1	5	P:GO:0090502; F:GO:0003676; F:GO:0004523; F:GO:0008270; F:GO:0046872	P:RNA phosphodiester bond hydrolysis, endonucleolytic; F:nucleic acid binding; F:RNA-DNA hybrid ribonuclease activity; F:zinc ion binding; F:metal ion binding
C28219.0.DN6543.c0.g1.i1	2	F:GO:0008270; F:GO:0046872	F:zinc ion binding; F:metal ion binding
C28225.0.DN121742.c0.g1.i1	4	F:GO:0003824; F:GO:0016829; P:GO:0006596; F:GO:0004586	F:catalytic activity; F:lyase activity; P:polyamine biosynthetic process; F:ornithine decarboxylase activity
C28230.0.DN117077.c0.g1.i1	2	P:GO:0006749; F:GO:0003840	P:glutathione metabolic process; F:gamma-glutamyltransferase activity
C28240.1.DN75782.c0.g1.i1	2	F:GO:0003676; P:GO:0015074	F:nucleic acid binding; P:DNA integration
C28268.0.DN10769.c0.g1.i1	3	F:GO:0016791; P:GO:0016311; F:GO:0003993	F:phosphatase activity; P:dephosphorylation; F:acid phosphatase activity
C2829.0.Ctg.46545	6	F:GO:0000166; F:GO:0005524; F:GO:0003777; P:GO:0007018; F:GO:0008017; C:GO:0005874	F:nucleotide binding; F:ATP binding; F:microtubule motor activity; P:microtubule-based movement; F:microtubule binding; C:microtubule
C283.0.DN119886.c0.g1.i1	3	P:GO:0008150; C:GO:0005634; F:GO:0003674	P:biological_process; C:nucleus; F:molecular_function
C28314.0.Ctg.29332	1	F:GO:0046872	F:metal ion binding
C2837.0.DN97701.c0.g1.i1	1	C:GO:0005634	C:nucleus
C28371.0.DN115598.c0.g1.i1	1	P:GO:0006396	P:RNA processing
C28383.0.DN20445.c0.g1.i1	7	F:GO:0022891; P:GO:0055085; F:GO:0022857; C:GO:0016020; C:GO:0016021; P:GO:0006810; F:GO:0005215	F:substrate-specific transmembrane transporter activity; P:transmembrane transport; F:transmembrane transporter activity; C:membrane; C:integral component of membrane; P:transport; F:transporter activity
C284.0.DN22147.c0.g1.i1	3	F:GO:0003735; C:GO:0005840; P:GO:0006412	F:structural constituent of ribosome; C:ribosome; P:translation
C2841.0.DN109843.c0.g1.i1	2	C:GO:0016020; C:GO:0016021	C:membrane; C:integral component of membrane
C28422.0.DN109284.c0.g1.i1	10	F:GO:0000166; F:GO:0005524; C:GO:0016020; C:GO:0016021; F:GO:0004672; P:GO:0016310; F:GO:0016740; F:GO:0004674; P:GO:0006468; F:GO:0016301	F:nucleotide binding; F:ATP binding; C:membrane; C:integral component of membrane; F:protein kinase activity; P:phosphorylation; F:transferase activity; F:protein serine/threonine kinase activity; P:protein phosphorylation; F:kinase activity
C28423.0.DN113549.c0.g1.i1	2	F:GO:0003676; P:GO:0015074	F:nucleic acid binding; P:DNA integration
C28455.0.DN114432.c0.g1.i1	4	F:GO:0016812; F:GO:0004151; P:GO:0019856; F:GO:0016787	F:hydrolase activity, acting on carbon-nitrogen (but not peptide) bonds, in cyclic amides; F:dihydroorotase activity; P:pyrimidine nucleobase biosynthetic process; F:hydrolase activity
C28457.0.DN43018.c0.g1.i1	8	F:GO:0000166; F:GO:0005524; C:GO:0016020; C:GO:0016021; F:GO:0004672; P:GO:0016310; P:GO:0006468; F:GO:0016301	F:nucleotide binding; F:ATP binding; C:membrane; C:integral component of membrane; F:protein kinase activity; P:phosphorylation; P:protein phosphorylation; F:kinase activity
C28476.0.DN103315.c0.g1.i1	8	F:GO:0004777; F:GO:0004029; F:GO:0009013; F:GO:0016491; P:GO:0009450; P:GO:0008152; P:GO:0055114; F:GO:0016620	F:succinate-semialdehyde dehydrogenase (NAD+) activity; F:aldehyde dehydrogenase (NAD) activity; F:succinate-semialdehyde dehydrogenase [NAD(P)+] activity; F:oxidoreductase activity; P:gamma-aminobutyric acid catabolic process; P:metabolic process; P:oxidation-reduction process; F:oxidoreductase activity, acting on the aldehyde or oxo group of donors, NAD or NADP as acceptor
C28542.0.Ctg.11191	2	C:GO:0016020; C:GO:0016021	C:membrane; C:integral component of membrane
C28543.0.DN95127.c2.g3.i6	3	P:GO:0016255; C:GO:0005774; C:GO:0042765	P:attachment of GPI anchor to protein; C:vacuolar membrane; C:GPI-anchor transamidase complex
C28578.0.DN120787.c0.g1.i1	2	P:GO:0008299; F:GO:0016740	P:isoprenoid biosynthetic process; F:transferase activity
C28582.0.DN33242.c0.g1.i1	7	F:GO:0004601; P:GO:0006979; F:GO:0016491; F:GO:0046872; P:GO:0098869; P:GO:0055114; F:GO:0020037	F:peroxidase activity; P:response to oxidative stress; F:oxidoreductase activity; F:metal ion binding; P:cellular oxidant detoxification; P:oxidation-reduction process; F:heme binding
C28594.0.DN123508.c0.g1.i1	2	C:GO:0016020; C:GO:0016021	C:membrane; C:integral component of membrane
C28595.0.DN119912.c0.g1.i1	2	F:GO:0003676; P:GO:0015074	F:nucleic acid binding; P:DNA integration
C28604.0.DN6305.c0.g1.i1	11	F:GO:0000166; P:GO:0006429; P:GO:0006418; F:GO:0005524; F:GO:0004823; F:GO:0004812; C:GO:0005737; P:GO:0006450; F:GO:0002161; F:GO:0016874; P:GO:0006412	F:nucleotide binding; P:leucyl-tRNA aminoacylation; P:tRNA aminoacylation for protein translation; F:ATP binding; F:leucine-tRNA ligase activity; F:aminoacyl-tRNA ligase activity; C:cytoplasm; P:regulation of translational fidelity; F:aminoacyl-tRNA editing activity; F:ligase activity; P:translation
C28614.0.DN48581.c0.g1.i1	1	C:GO:0005886	C:plasma membrane
C28621.0.DN101564.c0.g1.i1	2	F:GO:0003824; P:GO:0008152	F:catalytic activity; P:metabolic process
C28632.0.DN29316.c0.g1.i1	2	C:GO:0016020; C:GO:0016021	C:membrane; C:integral component of membrane
C28650.0.DN114562.c0.g1.i1	5	F:GO:0016614; F:GO:0016491; F:GO:0003824; F:GO:0050660; P:GO:0055114	F:oxidoreductase activity, acting on CH-OH group of donors; F:oxidoreductase activity; F:catalytic activity; F:flavin adenine dinucleotide binding; P:oxidation-reduction process
C28654.0.DN27094.c0.g1.i1	5	F:GO:0000166; F:GO:0005524; P:GO:0006464; F:GO:0008641; F:GO:0016874	F:nucleotide binding; F:ATP binding; P:cellular protein modification process; F:small protein activating enzyme activity; F:ligase activity
C28660.0.DN37140.c0.g1.i1	2	C:GO:0009534; C:GO:0009535	C:chloroplast thylakoid; C:chloroplast thylakoid membrane
C2872.0.DN105972.c0.g1.i1	8	F:GO:0004180; C:GO:0016020; P:GO:0006508; C:GO:0016021; F:GO:0004185; F:GO:0008233; P:GO:0051603; F:GO:0016787	F:carboxypeptidase activity; C:membrane; P:proteolysis; C:integral component of membrane; F:serine-type carboxypeptidase activity; F:peptidase activity; P:proteolysis involved in cellular protein catabolic process; F:hydrolase activity
C28737.0.DN121656.c0.g1.i1	8	F:GO:0000166; P:GO:0006418; F:GO:0005524; F:GO:0004812; C:GO:0005737; F:GO:0004828; F:GO:0016874; P:GO:0006434	F:nucleotide binding; P:tRNA aminoacylation for protein translation; F:ATP binding; F:aminoacyl-tRNA ligase activity; C:cytoplasm; F:serine-tRNA ligase activity; F:ligase activity; P:seryl-tRNA aminoacylation
C2874.0.DN103189.c0.g1.i1	4	P:GO:0071805; F:GO:0015079; C:GO:0016020; C:GO:0016021	P:potassium ion transmembrane transport; F:potassium ion transmembrane transporter activity; C:membrane; C:integral component of membrane
C28748.0.DN100653.c0.g1.i1	5	C:GO:0031965; F:GO:0003779; P:GO:0016310; C:GO:0005774; F:GO:0016301	C:nuclear membrane; F:actin binding; P:phosphorylation; C:vacuolar membrane; F:kinase activity
C28756.0.DN107898.c0.g1.i1	3	F:GO:0016791; P:GO:0016311; F:GO:0003993	F:phosphatase activity; P:dephosphorylation; F:acid phosphatase activity
C28785.0.DN104669.c0.g1.i1	3	F:GO:0016491; P:GO:0055114; F:GO:0051536	F:oxidoreductase activity; P:oxidation-reduction process; F:iron-sulfur cluster binding
C28786.0.DN107254.c0.g1.i1	4	F:GO:0016757; F:GO:0016758; P:GO:0008152; F:GO:0016740	F:transferase activity, transferring glycosyl groups; F:transferase activity, transferring hexosyl groups; P:metabolic process; F:transferase activity
C28789.0.DN97258.c0.g1.i1	4	F:GO:0008270; F:GO:0016491; F:GO:0046872; P:GO:0055114	F:zinc ion binding; F:oxidoreductase activity; F:metal ion binding; P:oxidation-reduction process
C28801.0.DN100246.c0.g1.i1	5	C:GO:0009507; F:GO:0046872; F:GO:0016829; C:GO:0005829; F:GO:0004462	C:chloroplast; F:metal ion binding; F:lyase activity; C:cytosol; F:lactoylglutathione lyase activity
C28805.0.DN122151.c0.g1.i1	2	F:GO:0003676; P:GO:0015074	F:nucleic acid binding; P:DNA integration
C2883.0.DN120981.c0.g1.i1	1	F:GO:0008270	F:zinc ion binding
C28834.0.DN112098.c0.g1.i1	6	F:GO:0016746; F:GO:0003824; P:GO:0008152; P:GO:0008299; F:GO:0016740; F:GO:0004421	F:transferase activity, transferring acyl groups; F:catalytic activity; P:metabolic process; P:isoprenoid biosynthetic process; F:transferase activity; F:hydroxymethylglutaryl-CoA synthase activity
C28846.0.DN49357.c0.g1.i1	5	C:GO:0016020; C:GO:0016021; P:GO:0035235; F:GO:0004970; P:GO:0006810	C:membrane; C:integral component of membrane; P:ionotropic glutamate receptor signaling pathway; F:ionotropic glutamate receptor activity; P:transport
C28909.0.DN99972.c0.g1.i1	1	C:GO:0005622	C:intracellular
C28922.0.DN115770.c0.g1.i1	1	C:GO:0005829	C:cytosol
C28951.0.DN117154.c0.g1.i1	2	P:GO:0008152; F:GO:0016787	P:metabolic process; F:hydrolase activity
C28986.0.DN5511.c0.g1.i1	4	F:GO:0005524; P:GO:0015937; F:GO:0004594; P:GO:0016310	F:ATP binding; P:coenzyme A biosynthetic process; F:pantothenate kinase activity; P:phosphorylation
C290.0.DN117802.c0.g1.i1	3	F:GO:0005525; P:GO:0007264; C:GO:0005622	F:GTP binding; P:small GTPase mediated signal transduction; C:intracellular
C29003.0.DN108153.c0.g1.i1	6	F:GO:0030170; F:GO:0003824; C:GO:0016020; C:GO:0016021; P:GO:0009058; F:GO:0016740	F:pyridoxal phosphate binding; F:catalytic activity; C:membrane; C:integral component of membrane; P:biosynthetic process; F:transferase activity
C29010.0.DN103110.c0.g1.i1	6	F:GO:0005509; P:GO:0008152; C:GO:0016020; F:GO:0004571; F:GO:0016787; F:GO:0016798	F:calcium ion binding; P:metabolic process; C:membrane; F:mannosyl-oligosaccharide 1,2-alpha-mannosidase activity; F:hydrolase activity; F:hydrolase activity, acting on glycosyl bonds
C29018.0.DN118298.c0.g1.i1	5	F:GO:0005524; F:GO:0004672; P:GO:0016310; P:GO:0006468; F:GO:0016301	F:ATP binding; F:protein kinase activity; P:phosphorylation; P:protein phosphorylation; F:kinase activity
C29022.0.DN122725.c0.g1.i1	4	F:GO:0003755; P:GO:0000413; P:GO:0006457; F:GO:0016853	F:peptidyl-prolyl cis-trans isomerase activity; P:protein peptidyl-prolyl isomerization; P:protein folding; F:isomerase activity
C29024.0.DN104609.c0.g1.i1	2	F:GO:0004853; P:GO:0006779	F:uroporphyrinogen decarboxylase activity; P:porphyrin-containing compound biosynthetic process
C29044.0.DN110997.c0.g1.i1	1	F:GO:0016787	F:hydrolase activity
C29062.0.DN68385.c0.g1.i1	3	F:GO:0000166; F:GO:0016887; F:GO:0005524	F:nucleotide binding; F:ATPase activity; F:ATP binding
C29062.0.DN96741.c5.g3.i2	3	F:GO:0000166; F:GO:0016887; F:GO:0005524	F:nucleotide binding; F:ATPase activity; F:ATP binding
C29092.0.DN98804.c0.g1.i1	4	F:GO:0000166; F:GO:0005524; F:GO:0051082; P:GO:0006457	F:nucleotide binding; F:ATP binding; F:unfolded protein binding; P:protein folding
C2910.0.DN119494.c0.g1.i1	3	F:GO:0008271; C:GO:0016020; P:GO:1902358	F:secondary active sulfate transmembrane transporter activity; C:membrane; P:sulfate transmembrane transport
C29113.0.Ctg.15764	10	F:GO:0004930; P:GO:0006811; P:GO:0007186; P:GO:0034220; C:GO:0016020; C:GO:0016021; P:GO:0035235; F:GO:0004970; F:GO:0005234; P:GO:0006810	F:G-protein coupled receptor activity; P:ion transport; P:G-protein coupled receptor signaling pathway; P:ion transmembrane transport; C:membrane; C:integral component of membrane; P:ionotropic glutamate receptor signaling pathway; F:ionotropic glutamate receptor activity; F:extracellular-glutamate-gated ion channel activity; P:transport
C29151.0.DN102617.c0.g1.i1	2	P:GO:0007076; C:GO:0000796	P:mitotic chromosome condensation; C:condensin complex
C29156.0.DN101783.c0.g1.i1	8	F:GO:0000166; F:GO:0016887; F:GO:0005524; F:GO:0042626; P:GO:0055085; C:GO:0016020; C:GO:0016021; P:GO:0006810	F:nucleotide binding; F:ATPase activity; F:ATP binding; F:ATPase activity, coupled to transmembrane movement of substances; P:transmembrane transport; C:membrane; C:integral component of membrane; P:transport
C29162.0.DN66334.c0.g1.i1	10	F:GO:0000166; F:GO:0005524; C:GO:0016020; C:GO:0016021; F:GO:0004672; P:GO:0016310; F:GO:0016740; F:GO:0004674; P:GO:0006468; F:GO:0016301	F:nucleotide binding; F:ATP binding; C:membrane; C:integral component of membrane; F:protein kinase activity; P:phosphorylation; F:transferase activity; F:protein serine/threonine kinase activity; P:protein phosphorylation; F:kinase activity
C29167.0.DN110847.c0.g1.i1	5	F:GO:0016627; C:GO:0005737; P:GO:0006629; C:GO:0016021; P:GO:0055114	F:oxidoreductase activity, acting on the CH-CH group of donors; C:cytoplasm; P:lipid metabolic process; C:integral component of membrane; P:oxidation-reduction process
C29188.0.DN97694.c0.g1.i1	4	C:GO:0005819; P:GO:0032147; P:GO:0060236; C:GO:0005874	C:spindle; P:activation of protein kinase activity; P:regulation of mitotic spindle organization; C:microtubule
C2921.0.DN114408.c0.g1.i1	4	F:GO:0003676; F:GO:0004190; P:GO:0006508; P:GO:0015074	F:nucleic acid binding; F:aspartic-type endopeptidase activity; P:proteolysis; P:DNA integration
C29273.0.DN110573.c0.g1.i1	2	P:GO:0055085; C:GO:0005741	P:transmembrane transport; C:mitochondrial outer membrane
C29334.0.DN117305.c0.g1.i1	3	C:GO:0016021; F:GO:0015171; P:GO:0003333	C:integral component of membrane; F:amino acid transmembrane transporter activity; P:amino acid transmembrane transport
C2934.0.DN21207.c0.g1.i1	3	F:GO:0071949; F:GO:0016491; P:GO:0055114	F:FAD binding; F:oxidoreductase activity; P:oxidation-reduction process
C29346.0.DN101473.c0.g1.i1	2	F:GO:0016491; P:GO:0055114	F:oxidoreductase activity; P:oxidation-reduction process
C29401.0.DN114420.c0.g1.i1	6	F:GO:0050661; F:GO:0016491; F:GO:0050660; P:GO:0055114; F:GO:0004497; F:GO:0004499	F:NADP binding; F:oxidoreductase activity; F:flavin adenine dinucleotide binding; P:oxidation-reduction process; F:monooxygenase activity; F:N,N-dimethylaniline monooxygenase activity
C29441.0.DN13199.c0.g1.i1	2	P:GO:0008152; F:GO:0016787	P:metabolic process; F:hydrolase activity
C29447.0.DN60000.c0.g1.i1	1	C:GO:0005739	C:mitochondrion
C29489.0.DN107720.c0.g1.i1	3	C:GO:0005634; F:GO:0008270; F:GO:0046872	C:nucleus; F:zinc ion binding; F:metal ion binding
C29495.0.DN109052.c0.g1.i1	5	F:GO:0005524; F:GO:0004637; F:GO:0046872; F:GO:0003824; P:GO:0009113	F:ATP binding; F:phosphoribosylamine-glycine ligase activity; F:metal ion binding; F:catalytic activity; P:purine nucleobase biosynthetic process
C295.0.DN123104.c0.g1.i1	4	P:GO:0006508; F:GO:0008234; F:GO:0008233; F:GO:0016787	P:proteolysis; F:cysteine-type peptidase activity; F:peptidase activity; F:hydrolase activity
C29508.0.DN87479.c0.g3.i1	1	F:GO:0005525	F:GTP binding
C29513.0.DN99202.c0.g1.i1	3	C:GO:0016020; C:GO:0016021; P:GO:0006810	C:membrane; C:integral component of membrane; P:transport
C29556.0.DN97159.c0.g1.i1	5	F:GO:0003723; F:GO:0008168; P:GO:0006364; F:GO:0008757; P:GO:0032259	F:RNA binding; F:methyltransferase activity; P:rRNA processing; F:S-adenosylmethionine-dependent methyltransferase activity; P:methylation
C29582.0.DN118283.c0.g1.i1	5	F:GO:0030170; F:GO:0003824; F:GO:0008483; P:GO:0009058; F:GO:0016740	F:pyridoxal phosphate binding; F:catalytic activity; F:transaminase activity; P:biosynthetic process; F:transferase activity
C29596.0.DN11813.c0.g1.i1	3	F:GO:0003676; F:GO:0008270; P:GO:0015074	F:nucleic acid binding; F:zinc ion binding; P:DNA integration
C29603.0.DN4193.c0.g1.i1	6	F:GO:0003677; C:GO:0005634; P:GO:0006351; P:GO:0006355; P:GO:0009725; P:GO:0009734	F:DNA binding; C:nucleus; P:transcription, DNA-templated; P:regulation of transcription, DNA-templated; P:response to hormone; P:auxin-activated signaling pathway
C29605.0.DN106233.c0.g1.i1	5	P:GO:0006812; P:GO:0055085; F:GO:0015299; C:GO:0016021; P:GO:1902600	P:cation transport; P:transmembrane transport; F:solute:proton antiporter activity; C:integral component of membrane; P:hydrogen ion transmembrane transport
C29622.0.DN105982.c0.g1.i1	5	F:GO:0016614; F:GO:0016491; F:GO:0050660; P:GO:0055114; P:GO:0010430	F:oxidoreductase activity, acting on CH-OH group of donors; F:oxidoreductase activity; F:flavin adenine dinucleotide binding; P:oxidation-reduction process; P:fatty acid omega-oxidation
C29634.0.DN116108.c0.g1.i1	9	F:GO:0071949; F:GO:0016712; F:GO:0050660; F:GO:0016491; F:GO:0016709; P:GO:0055114; C:GO:0031314; F:GO:0004497; P:GO:0006744	F:FAD binding; F:oxidoreductase activity, acting on paired donors, with incorporation or reduction of molecular oxygen, reduced flavin or flavoprotein as one donor, and incorporation of one atom of oxygen; F:flavin adenine dinucleotide binding; F:oxidoreductase activity; F:oxidoreductase activity, acting on paired donors, with incorporation or reduction of molecular oxygen, NAD(P)H as one donor, …
C29644.0.Ctg.10858	8	F:GO:0000166; F:GO:0016887; F:GO:0005524; F:GO:0042626; P:GO:0055085; C:GO:0016020; C:GO:0016021; P:GO:0006810	F:nucleotide binding; F:ATPase activity; F:ATP binding; F:ATPase activity, coupled to transmembrane movement of substances; P:transmembrane transport; C:membrane; C:integral component of membrane; P:transport
C29665.0.DN102969.c0.g1.i1	4	F:GO:0061630; F:GO:0031625; C:GO:0005737; P:GO:0016567	F:ubiquitin protein ligase activity; F:ubiquitin protein ligase binding; C:cytoplasm; P:protein ubiquitination
C29669.0.DN115814.c0.g1.i1	2	F:GO:0031625; P:GO:0006511	F:ubiquitin protein ligase binding; P:ubiquitin-dependent protein catabolic process
C2969.0.DN98960.c0.g1.i1	9	P:GO:0016117; C:GO:0009507; F:GO:0003868; C:GO:0005739; C:GO:0005829; P:GO:0010236; P:GO:0006572; P:GO:0055114; P:GO:0010189	P:carotenoid biosynthetic process; C:chloroplast; F:4-hydroxyphenylpyruvate dioxygenase activity; C:mitochondrion; C:cytosol; P:plastoquinone biosynthetic process; P:tyrosine catabolic process; P:oxidation-reduction process; P:vitamin E biosynthetic process
C29703.0.Ctg.14554	3	P:GO:0055085; C:GO:0016020; C:GO:0016021	P:transmembrane transport; C:membrane; C:integral component of membrane
C29721.0.DN99187.c0.g1.i1	2	F:GO:0016407; F:GO:0016740	F:acetyltransferase activity; F:transferase activity
C29761.0.DN100961.c0.g1.i1	8	F:GO:0000166; F:GO:0005524; F:GO:0004672; P:GO:0016310; F:GO:0016740; F:GO:0004674; P:GO:0006468; F:GO:0016301	F:nucleotide binding; F:ATP binding; F:protein kinase activity; P:phosphorylation; F:transferase activity; F:protein serine/threonine kinase activity; P:protein phosphorylation; F:kinase activity
C29763.0.DN120833.c0.g1.i1	1	F:GO:0046983	F:protein dimerization activity
C29770.0.DN108987.c0.g1.i1	3	F:GO:0000166; P:GO:0019538; F:GO:0005524	F:nucleotide binding; P:protein metabolic process; F:ATP binding
C29817.0.DN106998.c0.g1.i1	2	P:GO:0008152; F:GO:0016787	P:metabolic process; F:hydrolase activity
C2982.0.DN97204.c0.g1.i1	11	C:GO:0009570; C:GO:0009507; F:GO:0003735; C:GO:0005739; C:GO:0009941; C:GO:0015934; C:GO:0005840; F:GO:0019843; P:GO:0032544; C:GO:0009536; P:GO:0006412	C:chloroplast stroma; C:chloroplast; F:structural constituent of ribosome; C:mitochondrion; C:chloroplast envelope; C:large ribosomal subunit; C:ribosome; F:rRNA binding; P:plastid translation; C:plastid; P:translation
C29820.0.DN108045.c0.g1.i1	2	P:GO:0007034; C:GO:0005622	P:vacuolar transport; C:intracellular
C29824.0.DN2417.c0.g1.i1	2	F:GO:0000166; F:GO:0003676	F:nucleotide binding; F:nucleic acid binding
C29850.0.DN117294.c0.g1.i1	6	F:GO:0000166; F:GO:0005524; C:GO:0016020; C:GO:0016021; F:GO:0004672; P:GO:0006468	F:nucleotide binding; F:ATP binding; C:membrane; C:integral component of membrane; F:protein kinase activity; P:protein phosphorylation
C29912.0.DN79504.c2.g1.i1	7	F:GO:0004843; F:GO:0003676; F:GO:0003824; P:GO:0008152; F:GO:0046983; C:GO:0005622; P:GO:0006511	F:thiol-dependent ubiquitin-specific protease activity; F:nucleic acid binding; F:catalytic activity; P:metabolic process; F:protein dimerization activity; C:intracellular; P:ubiquitin-dependent protein catabolic process
C29971.0.DN116052.c0.g1.i1	5	F:GO:0071949; F:GO:0016491; P:GO:0055114; F:GO:0003884; P:GO:0046416	F:FAD binding; F:oxidoreductase activity; P:oxidation-reduction process; F:D-amino-acid oxidase activity; P:D-amino acid metabolic process
C30065.0.DN3901.c0.g1.i1	9	F:GO:0005524; C:GO:0016020; C:GO:0016021; F:GO:0004672; P:GO:0016310; F:GO:0016740; F:GO:0004674; P:GO:0006468; F:GO:0016301	F:ATP binding; C:membrane; C:integral component of membrane; F:protein kinase activity; P:phosphorylation; F:transferase activity; F:protein serine/threonine kinase activity; P:protein phosphorylation; F:kinase activity
C30085.1.DN97266.c0.g2.i1	2	F:GO:0003676; P:GO:0015074	F:nucleic acid binding; P:DNA integration
C30102.0.DN108646.c0.g1.i1	7	F:GO:0005524; F:GO:0003824; P:GO:0008152; P:GO:0006003; P:GO:0006000; P:GO:0046835; F:GO:0003873	F:ATP binding; F:catalytic activity; P:metabolic process; P:fructose 2,6-bisphosphate metabolic process; P:fructose metabolic process; P:carbohydrate phosphorylation; F:6-phosphofructo-2-kinase activity
C30154.0.DN110006.c0.g1.i1	7	P:GO:0018108; F:GO:0005524; F:GO:0004715; F:GO:0004672; F:GO:0016740; P:GO:0006468; P:GO:0006950	P:peptidyl-tyrosine phosphorylation; F:ATP binding; F:non-membrane spanning protein tyrosine kinase activity; F:protein kinase activity; F:transferase activity; P:protein phosphorylation; P:response to stress
C30179.0.DN110501.c0.g1.i1	4	F:GO:0003676; F:GO:0005524; F:GO:0004386; F:GO:0016787	F:nucleic acid binding; F:ATP binding; F:helicase activity; F:hydrolase activity
C30217.0.DN111032.c0.g1.i1	4	P:GO:0050790; P:GO:0042176; C:GO:0000502; F:GO:0030234	P:regulation of catalytic activity; P:regulation of protein catabolic process; C:proteasome complex; F:enzyme regulator activity
C30218.0.Ctg.38650	4	F:GO:0003735; C:GO:0005739; C:GO:0015935; P:GO:0006412	F:structural constituent of ribosome; C:mitochondrion; C:small ribosomal subunit; P:translation
C30247.0.DN100443.c0.g1.i1	6	F:GO:0000166; F:GO:0005524; P:GO:0008152; P:GO:0016310; F:GO:0016740; F:GO:0016301	F:nucleotide binding; F:ATP binding; P:metabolic process; P:phosphorylation; F:transferase activity; F:kinase activity
C30254.0.DN105639.c0.g1.i1	15	F:GO:0016638; F:GO:0010181; F:GO:0016639; P:GO:0008152; P:GO:0006537; F:GO:0005506; P:GO:0006807; F:GO:0050660; F:GO:0003824; F:GO:0016491; F:GO:0016040; P:GO:0055114; F:GO:0051536; F:GO:0045181; F:GO:0015930	F:oxidoreductase activity, acting on the CH-NH2 group of donors; F:FMN binding; F:oxidoreductase activity, acting on the CH-NH2 group of donors, NAD or NADP as acceptor; P:metabolic process; P:glutamate biosynthetic process; F:iron ion binding; P:nitrogen compound metabolic process; F:flavin adenine dinucleotide binding; F:catalytic activity; F:oxidoreductase activity; F:glutamate synthase (NADH)…
C303.0.DN118148.c0.g1.i1	6	F:GO:0008270; F:GO:0016491; F:GO:0046872; F:GO:0051903; P:GO:0006069; P:GO:0055114	F:zinc ion binding; F:oxidoreductase activity; F:metal ion binding; F:S-(hydroxymethyl)glutathione dehydrogenase activity; P:ethanol oxidation; P:oxidation-reduction process
C30325.0.DN13024.c0.g1.i1	5	P:GO:0006072; F:GO:0016491; C:GO:0009331; P:GO:0055114; F:GO:0004368	P:glycerol-3-phosphate metabolic process; F:oxidoreductase activity; C:glycerol-3-phosphate dehydrogenase complex; P:oxidation-reduction process; F:glycerol-3-phosphate dehydrogenase activity
C30365.0.DN116461.c0.g1.i1	2	F:GO:0016491; P:GO:0055114	F:oxidoreductase activity; P:oxidation-reduction process
C30375.0.DN98639.c0.g1.i1	4	F:GO:0005525; F:GO:0000166; P:GO:0007264; C:GO:0005622	F:GTP binding; F:nucleotide binding; P:small GTPase mediated signal transduction; C:intracellular
C30378.0.DN103096.c0.g1.i1	3	P:GO:0090305; F:GO:0004527; F:GO:0004519	P:nucleic acid phosphodiester bond hydrolysis; F:exonuclease activity; F:endonuclease activity
C30381.0.DN117400.c0.g1.i1	2	P:GO:0016310; F:GO:0016301	P:phosphorylation; F:kinase activity
C30396.0.Ctg.13375	4	F:GO:0003676; F:GO:0005524; F:GO:0004386; F:GO:0016787	F:nucleic acid binding; F:ATP binding; F:helicase activity; F:hydrolase activity
C30417.0.DN117952.c0.g1.i1	2	C:GO:0005739; F:GO:0016787	C:mitochondrion; F:hydrolase activity
C30462.0.DN119593.c0.g1.i1	3	P:GO:0055085; C:GO:0016020; C:GO:0016021	P:transmembrane transport; C:membrane; C:integral component of membrane
C30475.0.DN6110.c0.g1.i1	8	F:GO:0016757; C:GO:0016020; C:GO:0016021; P:GO:0006486; F:GO:0008378; C:GO:0005794; F:GO:0016740; F:GO:0030246	F:transferase activity, transferring glycosyl groups; C:membrane; C:integral component of membrane; P:protein glycosylation; F:galactosyltransferase activity; C:Golgi apparatus; F:transferase activity; F:carbohydrate binding
C30479.0.DN26044.c0.g1.i1	3	P:GO:0016311; F:GO:0042578; F:GO:0052866	P:dephosphorylation; F:phosphoric ester hydrolase activity; F:phosphatidylinositol phosphate phosphatase activity
C30481.0.DN108591.c0.g1.i1	4	P:GO:0055085; C:GO:0016020; C:GO:0016021; P:GO:0006810	P:transmembrane transport; C:membrane; C:integral component of membrane; P:transport
C30502.0.DN118414.c0.g1.i1	6	F:GO:0008519; P:GO:0015696; P:GO:0072488; C:GO:0016020; C:GO:0016021; P:GO:0006810	F:ammonium transmembrane transporter activity; P:ammonium transport; P:ammonium transmembrane transport; C:membrane; C:integral component of membrane; P:transport
C30509.0.DN119149.c0.g1.i1	4	F:GO:0000166; C:GO:0016020; C:GO:0044464; P:GO:0006810	F:nucleotide binding; C:membrane; C:cell part; P:transport
C3052.0.Ctg.9051	2	P:GO:0008150; F:GO:0003674	P:biological_process; F:molecular_function
C30555.0.DN107054.c0.g1.i1	4	P:GO:0016579; F:GO:0016787; F:GO:0036459; P:GO:0006511	P:protein deubiquitination; F:hydrolase activity; F:thiol-dependent ubiquitinyl hydrolase activity; P:ubiquitin-dependent protein catabolic process
C30576.0.DN101633.c0.g1.i1	4	F:GO:0016757; F:GO:0016758; P:GO:0008152; F:GO:0016740	F:transferase activity, transferring glycosyl groups; F:transferase activity, transferring hexosyl groups; P:metabolic process; F:transferase activity
C30594.0.DN98067.c0.g1.i1	5	C:GO:0016020; C:GO:0016021; P:GO:0010215; P:GO:0016049; C:GO:0031225	C:membrane; C:integral component of membrane; P:cellulose microfibril organization; P:cell growth; C:anchored component of membrane
C30707.0.DN119032.c0.g1.i1	4	F:GO:0004721; F:GO:0046872; P:GO:0006470; F:GO:0016787	F:phosphoprotein phosphatase activity; F:metal ion binding; P:protein dephosphorylation; F:hydrolase activity
C30724.0.DN12850.c0.g1.i1	7	F:GO:0003676; P:GO:0090503; F:GO:0000175; F:GO:0003723; P:GO:0006396; P:GO:0006402; F:GO:0004654	F:nucleic acid binding; P:RNA phosphodiester bond hydrolysis, exonucleolytic; F:3'-5'-exoribonuclease activity; F:RNA binding; P:RNA processing; P:mRNA catabolic process; F:polyribonucleotide nucleotidyltransferase activity
C30761.0.DN112516.c0.g1.i1	3	P:GO:0005975; F:GO:0031176; F:GO:0004553	P:carbohydrate metabolic process; F:endo-1,4-beta-xylanase activity; F:hydrolase activity, hydrolyzing O-glycosyl compounds
C30790.0.Ctg.18537	2	P:GO:0008152; F:GO:0016787	P:metabolic process; F:hydrolase activity
C30801.0.DN48230.c0.g1.i1	1	F:GO:0046872	F:metal ion binding
C30812.0.DN100636.c0.g1.i1	9	F:GO:0003995; C:GO:0005777; F:GO:0003997; P:GO:0006635; F:GO:0016627; F:GO:0050660; P:GO:0008152; P:GO:0055114; P:GO:0006631	F:acyl-CoA dehydrogenase activity; C:peroxisome; F:acyl-CoA oxidase activity; P:fatty acid beta-oxidation; F:oxidoreductase activity, acting on the CH-CH group of donors; F:flavin adenine dinucleotide binding; P:metabolic process; P:oxidation-reduction process; P:fatty acid metabolic process
C30842.0.DN2922.c0.g1.i1	3	P:GO:0005975; F:GO:0004553; F:GO:0016787	P:carbohydrate metabolic process; F:hydrolase activity, hydrolyzing O-glycosyl compounds; F:hydrolase activity
C30844.0.DN115828.c0.g1.i1	5	P:GO:0006508; F:GO:0008236; F:GO:0004252; F:GO:0008233; F:GO:0016787	P:proteolysis; F:serine-type peptidase activity; F:serine-type endopeptidase activity; F:peptidase activity; F:hydrolase activity
C30847.0.DN47669.c0.g1.i1	3	F:GO:0003700; P:GO:0006355; F:GO:0043565	F:transcription factor activity, sequence-specific DNA binding; P:regulation of transcription, DNA-templated; F:sequence-specific DNA binding
C30904.0.Ctg.22986	3	F:GO:0005524; F:GO:0004672; P:GO:0006468	F:ATP binding; F:protein kinase activity; P:protein phosphorylation
C30914.0.DN121693.c0.g1.i1	2	F:GO:0016833; P:GO:0009058	F:oxo-acid-lyase activity; P:biosynthetic process
C3092.0.DN105078.c0.g1.i1	5	P:GO:0006857; C:GO:0016020; C:GO:0016021; P:GO:0006810; F:GO:0005215	P:oligopeptide transport; C:membrane; C:integral component of membrane; P:transport; F:transporter activity
C30930.0.DN121780.c0.g1.i1	2	F:GO:0016747; F:GO:0016740	F:transferase activity, transferring acyl groups other than amino-acyl groups; F:transferase activity
C30948.0.DN102217.c0.g1.i1	3	F:GO:0016799; P:GO:0009691; F:GO:0016829	F:hydrolase activity, hydrolyzing N-glycosyl compounds; P:cytokinin biosynthetic process; F:lyase activity
C30952.0.DN120076.c0.g1.i1	3	F:GO:0016813; P:GO:0008152; F:GO:0016787	F:hydrolase activity, acting on carbon-nitrogen (but not peptide) bonds, in linear amidines; P:metabolic process; F:hydrolase activity
C30954.0.DN115844.c0.g1.i1	2	F:GO:0008270; F:GO:0046872	F:zinc ion binding; F:metal ion binding
C30957.0.DN113976.c0.g1.i1	2	C:GO:0016020; C:GO:0016021	C:membrane; C:integral component of membrane
C30958.0.Ctg.31926	5	P:GO:0017183; P:GO:0008152; F:GO:0004164; F:GO:0008168; P:GO:0032259	P:peptidyl-diphthamide biosynthetic process from peptidyl-histidine; P:metabolic process; F:diphthine synthase activity; F:methyltransferase activity; P:methylation
C3096.0.DN109003.c0.g1.i1	1	P:GO:0050832	P:defense response to fungus
C31002.0.DN113607.c0.g1.i1	7	F:GO:0016491; F:GO:0003824; P:GO:0008152; C:GO:0016020; C:GO:0016021; P:GO:0055114; F:GO:0016740	F:oxidoreductase activity; F:catalytic activity; P:metabolic process; C:membrane; C:integral component of membrane; P:oxidation-reduction process; F:transferase activity
C31022.0.DN121636.c0.g1.i1	5	F:GO:0003677; C:GO:0005634; P:GO:0006355; F:GO:0008289; F:GO:0043565	F:DNA binding; C:nucleus; P:regulation of transcription, DNA-templated; F:lipid binding; F:sequence-specific DNA binding
C31062.0.DN104438.c0.g1.i1	2	F:GO:0003677; C:GO:0005634	F:DNA binding; C:nucleus
C31084.0.DN115763.c0.g1.i1	6	P:GO:0055085; P:GO:0006812; C:GO:0016020; P:GO:0098655; C:GO:0016021; F:GO:0008324	P:transmembrane transport; P:cation transport; C:membrane; P:cation transmembrane transport; C:integral component of membrane; F:cation transmembrane transporter activity
C31091.0.DN100371.c0.g1.i1	7	F:GO:0005506; F:GO:0016491; F:GO:0016705; F:GO:0046872; P:GO:0055114; F:GO:0004497; F:GO:0020037	F:iron ion binding; F:oxidoreductase activity; F:oxidoreductase activity, acting on paired donors, with incorporation or reduction of molecular oxygen; F:metal ion binding; P:oxidation-reduction process; F:monooxygenase activity; F:heme binding
C311.0.DN122845.c0.g1.i1	5	F:GO:0004612; F:GO:0005524; P:GO:0006094; P:GO:0016310; F:GO:0016301	F:phosphoenolpyruvate carboxykinase (ATP) activity; F:ATP binding; P:gluconeogenesis; P:phosphorylation; F:kinase activity
C31101.0.DN13559.c0.g1.i1	13	C:GO:0009570; C:GO:0009536; P:GO:0006412; F:GO:0000166; F:GO:0005524; C:GO:0009507; C:GO:0030956; P:GO:0070681; C:GO:0005739; P:GO:0032543; F:GO:0016884; F:GO:0016874; F:GO:0050567	C:chloroplast stroma; C:plastid; P:translation; F:nucleotide binding; F:ATP binding; C:chloroplast; C:glutamyl-tRNA(Gln) amidotransferase complex; P:glutaminyl-tRNAGln biosynthesis via transamidation; C:mitochondrion; P:mitochondrial translation; F:carbon-nitrogen ligase activity, with glutamine as amido-N-donor; F:ligase activity; F:glutaminyl-tRNA synthase (glutamine-hydrolyzing) activity
C31107.0.DN93630.c2.g6.i1	13	C:GO:0005783; F:GO:0005388; P:GO:0006810; F:GO:0000166; F:GO:0005524; P:GO:0006811; F:GO:0046872; P:GO:0006816; C:GO:0016020; C:GO:0016021; P:GO:0070588; C:GO:0033017; F:GO:0016787	C:endoplasmic reticulum; F:calcium-transporting ATPase activity; P:transport; F:nucleotide binding; F:ATP binding; P:ion transport; F:metal ion binding; P:calcium ion transport; C:membrane; C:integral component of membrane; P:calcium ion transmembrane transport; C:sarcoplasmic reticulum membrane; F:hydrolase activity
C31114.0.DN106406.c0.g1.i1	8	F:GO:0030170; F:GO:0003824; P:GO:0006563; F:GO:0004372; P:GO:0035999; F:GO:0016740; P:GO:0006730; P:GO:0006544	F:pyridoxal phosphate binding; F:catalytic activity; P:L-serine metabolic process; F:glycine hydroxymethyltransferase activity; P:tetrahydrofolate interconversion; F:transferase activity; P:one-carbon metabolic process; P:glycine metabolic process
C31135.0.DN114534.c0.g1.i1	3	F:GO:0003824; P:GO:0000290; F:GO:0016787	F:catalytic activity; P:deadenylation-dependent decapping of nuclear-transcribed mRNA; F:hydrolase activity
C31148.0.DN17247.c0.g1.i1	10	F:GO:0000166; F:GO:0005524; C:GO:0005634; F:GO:0003678; F:GO:0043141; P:GO:0006351; P:GO:0032508; P:GO:0006355; F:GO:0004386; F:GO:0016787	F:nucleotide binding; F:ATP binding; C:nucleus; F:DNA helicase activity; F:ATP-dependent 5'-3' DNA helicase activity; P:transcription, DNA-templated; P:DNA duplex unwinding; P:regulation of transcription, DNA-templated; F:helicase activity; F:hydrolase activity
C31184.0.DN123462.c0.g1.i1	6	F:GO:0005509; P:GO:0008152; C:GO:0016020; F:GO:0004571; F:GO:0016787; F:GO:0016798	F:calcium ion binding; P:metabolic process; C:membrane; F:mannosyl-oligosaccharide 1,2-alpha-mannosidase activity; F:hydrolase activity; F:hydrolase activity, acting on glycosyl bonds
C31237.0.DN90898.c4.g1.i1	15	C:GO:0009941; F:GO:0008233; F:GO:0004176; F:GO:0004222; F:GO:0008237; C:GO:0009535; F:GO:0000166; F:GO:0005524; C:GO:0005739; P:GO:0006508; C:GO:0016020; P:GO:0010027; P:GO:0010206; P:GO:0010304; P:GO:0010205	C:chloroplast envelope; F:peptidase activity; F:ATP-dependent peptidase activity; F:metalloendopeptidase activity; F:metallopeptidase activity; C:chloroplast thylakoid membrane; F:nucleotide binding; F:ATP binding; C:mitochondrion; P:proteolysis; C:membrane; P:thylakoid membrane organization; P:photosystem II repair; P:PSII associated light-harvesting complex II catabolic process; P:photoinhibiti…
C31260.0.DN121575.c0.g1.i1	2	F:GO:0003676; P:GO:0015074	F:nucleic acid binding; P:DNA integration
C31264.0.DN106330.c0.g1.i1	8	F:GO:0000166; F:GO:0005525; F:GO:0016887; F:GO:0005524; C:GO:0005737; F:GO:0043022; F:GO:0043023; F:GO:0016787	F:nucleotide binding; F:GTP binding; F:ATPase activity; F:ATP binding; C:cytoplasm; F:ribosome binding; F:ribosomal large subunit binding; F:hydrolase activity
C313.0.DN122357.c0.g1.i1	1	F:GO:0005509	F:calcium ion binding
C31306.0.DN99616.c0.g1.i1	4	F:GO:0016491; F:GO:0030151; P:GO:0055114; P:GO:0042128	F:oxidoreductase activity; F:molybdenum ion binding; P:oxidation-reduction process; P:nitrate assimilation
C31364.0.DN3693.c0.g1.i1	1	P:GO:0015031	P:protein transport
C31368.0.DN5528.c0.g1.i1	4	F:GO:0005506; F:GO:0016491; F:GO:0046872; P:GO:0055114	F:iron ion binding; F:oxidoreductase activity; F:metal ion binding; P:oxidation-reduction process
C31397.0.DN12772.c0.g1.i1	9	F:GO:0005524; C:GO:0016020; C:GO:0016021; F:GO:0004672; P:GO:0016310; F:GO:0016740; F:GO:0004674; P:GO:0006468; F:GO:0016301	F:ATP binding; C:membrane; C:integral component of membrane; F:protein kinase activity; P:phosphorylation; F:transferase activity; F:protein serine/threonine kinase activity; P:protein phosphorylation; F:kinase activity
C31462.0.DN22594.c0.g1.i1	2	P:GO:0030245; F:GO:0008810	P:cellulose catabolic process; F:cellulase activity
C31464.0.DN121355.c0.g1.i1	1	F:GO:0008080	F:N-acetyltransferase activity
C31494.0.DN2243.c0.g1.i1	5	F:GO:0030170; F:GO:0003824; F:GO:0008483; P:GO:0009058; F:GO:0016740	F:pyridoxal phosphate binding; F:catalytic activity; F:transaminase activity; P:biosynthetic process; F:transferase activity
C31499.0.DN63661.c1.g1.i1	15	F:GO:0008565; P:GO:0006886; P:GO:0000059; F:GO:0008536; F:GO:0008139; P:GO:0006610; P:GO:0006913; C:GO:0005634; C:GO:0009507; C:GO:0031965; C:GO:0005737; P:GO:0006606; P:GO:0006607; P:GO:0000060; C:GO:0034399	F:protein transporter activity; P:intracellular protein transport; P:protein import into nucleus, docking; F:Ran GTPase binding; F:nuclear localization sequence binding; P:ribosomal protein import into nucleus; P:nucleocytoplasmic transport; C:nucleus; C:chloroplast; C:nuclear membrane; C:cytoplasm; P:protein import into nucleus; P:NLS-bearing protein import into nucleus; P:protein import into nu…
C31505.0.DN121346.c0.g1.i1	12	P:GO:0045490; P:GO:0043086; F:GO:0004857; C:GO:0005618; C:GO:0016020; F:GO:0045330; C:GO:0016021; F:GO:0046910; P:GO:0042545; F:GO:0030599; F:GO:0016787; C:GO:0071944	P:pectin catabolic process; P:negative regulation of catalytic activity; F:enzyme inhibitor activity; C:cell wall; C:membrane; F:aspartyl esterase activity; C:integral component of membrane; F:pectinesterase inhibitor activity; P:cell wall modification; F:pectinesterase activity; F:hydrolase activity; C:cell periphery
C31535.0.DN113221.c0.g1.i1	2	F:GO:0003676; P:GO:0015074	F:nucleic acid binding; P:DNA integration
C31546.0.DN121861.c0.g1.i1	1	F:GO:0008270	F:zinc ion binding
C31563.0.DN103692.c0.g1.i1	11	C:GO:0030117; P:GO:0016192; C:GO:0005737; C:GO:0016020; P:GO:0015031; F:GO:0005198; C:GO:0005794; C:GO:0000139; P:GO:0006886; P:GO:0006810; C:GO:0030126	C:membrane coat; P:vesicle-mediated transport; C:cytoplasm; C:membrane; P:protein transport; F:structural molecule activity; C:Golgi apparatus; C:Golgi membrane; P:intracellular protein transport; P:transport; C:COPI vesicle coat
C3169.0.DN101582.c0.g1.i1	1	C:GO:0005634	C:nucleus
C31697.0.DN121622.c0.g1.i1	2	F:GO:0043531; P:GO:0006952	F:ADP binding; P:defense response
C31756.0.DN42669.c0.g2.i1	1	C:GO:0031011	C:Ino80 complex
C31757.0.DN123224.c0.g1.i1	1	F:GO:0008270	F:zinc ion binding
C31831.0.DN57272.c0.g2.i1	4	C:GO:0005634; F:GO:0008168; F:GO:0016740; P:GO:0032259	C:nucleus; F:methyltransferase activity; F:transferase activity; P:methylation
C31846.1.DN97322.c0.g1.i1	3	F:GO:0005524; F:GO:0004672; P:GO:0006468	F:ATP binding; F:protein kinase activity; P:protein phosphorylation
C31847.0.DN114896.c0.g1.i1	3	F:GO:0016788; P:GO:0006629; F:GO:0016298	F:hydrolase activity, acting on ester bonds; P:lipid metabolic process; F:lipase activity
C31854.0.DN106546.c0.g1.i1	1	C:GO:0005634	C:nucleus
C3187.0.DN119913.c0.g1.i1	4	C:GO:0030093; F:GO:0005516; C:GO:0009543; P:GO:0009773	C:chloroplast photosystem I; F:calmodulin binding; C:chloroplast thylakoid lumen; P:photosynthetic electron transport in photosystem I
C31889.0.DN70871.c0.g1.i1	2	F:GO:0043531; P:GO:0006952	F:ADP binding; P:defense response
C3189.0.DN2086.c0.g1.i1	4	P:GO:0006281; F:GO:0008270; F:GO:0046872; P:GO:0006974	P:DNA repair; F:zinc ion binding; F:metal ion binding; P:cellular response to DNA damage stimulus
C3189.1.DN2086.c0.g2.i1	4	P:GO:0006281; F:GO:0008270; F:GO:0046872; P:GO:0006974	P:DNA repair; F:zinc ion binding; F:metal ion binding; P:cellular response to DNA damage stimulus
C31915.0.DN53105.c0.g2.i1	1	C:GO:0005634	C:nucleus
C31985.0.DN65532.c0.g1.i1	4	F:GO:0003676; F:GO:0008270; F:GO:0046872; P:GO:0015074	F:nucleic acid binding; F:zinc ion binding; F:metal ion binding; P:DNA integration
C31993.0.DN119978.c0.g1.i1	1	F:GO:0008270	F:zinc ion binding
C32011.0.DN43065.c0.g1.i1	2	P:GO:0006887; C:GO:0000145	P:exocytosis; C:exocyst
C32051.0.DN26699.c0.g1.i1	6	F:GO:0003676; P:GO:0006281; C:GO:0005634; F:GO:0008270; F:GO:0016818; F:GO:0008081	F:nucleic acid binding; P:DNA repair; C:nucleus; F:zinc ion binding; F:hydrolase activity, acting on acid anhydrides, in phosphorus-containing anhydrides; F:phosphoric diester hydrolase activity
C32130.0.DN8272.c0.g1.i1	4	F:GO:0008270; F:GO:0046872; C:GO:0016020; C:GO:0016021	F:zinc ion binding; F:metal ion binding; C:membrane; C:integral component of membrane
C32139.0.Ctg.31525	4	P:GO:0008152; F:GO:0004561; F:GO:0016787; F:GO:0016798	P:metabolic process; F:alpha-N-acetylglucosaminidase activity; F:hydrolase activity; F:hydrolase activity, acting on glycosyl bonds
C32218.0.DN117924.c0.g1.i1	6	F:GO:0000166; F:GO:0005524; F:GO:0003777; P:GO:0007018; F:GO:0008017; C:GO:0005874	F:nucleotide binding; F:ATP binding; F:microtubule motor activity; P:microtubule-based movement; F:microtubule binding; C:microtubule
C32278.0.DN37098.c0.g1.i1	1	F:GO:0008270	F:zinc ion binding
C3230.0.DN119559.c0.g1.i1	3	P:GO:0055085; C:GO:0016020; C:GO:0016021	P:transmembrane transport; C:membrane; C:integral component of membrane
C32357.0.DN97726.c0.g1.i1	6	F:GO:0003677; C:GO:0005634; P:GO:0006351; P:GO:0006355; P:GO:0009725; P:GO:0009734	F:DNA binding; C:nucleus; P:transcription, DNA-templated; P:regulation of transcription, DNA-templated; P:response to hormone; P:auxin-activated signaling pathway
C32368.0.DN1520.c0.g1.i1	2	F:GO:0003676; P:GO:0015074	F:nucleic acid binding; P:DNA integration
C3238.0.DN100958.c0.g1.i1	12	F:GO:0004029; F:GO:0004028; C:GO:0009507; F:GO:0008802; P:GO:0009651; P:GO:0019285; C:GO:0005618; C:GO:0005829; P:GO:0055114; C:GO:0009516; F:GO:0016620; P:GO:0009414	F:aldehyde dehydrogenase (NAD) activity; F:3-chloroallyl aldehyde dehydrogenase activity; C:chloroplast; F:betaine-aldehyde dehydrogenase activity; P:response to salt stress; P:glycine betaine biosynthetic process from choline; C:cell wall; C:cytosol; P:oxidation-reduction process; C:leucoplast; F:oxidoreductase activity, acting on the aldehyde or oxo group of donors, NAD or NADP as acceptor; P:r…
C32401.0.DN102980.c0.g1.i1	5	F:GO:0048038; F:GO:0051287; F:GO:0016491; P:GO:0055114; F:GO:0016651	F:quinone binding; F:NAD binding; F:oxidoreductase activity; P:oxidation-reduction process; F:oxidoreductase activity, acting on NAD(P)H
C3242.0.DN101949.c0.g1.i1	5	F:GO:0004190; P:GO:0006629; P:GO:0006508; F:GO:0008233; F:GO:0016787	F:aspartic-type endopeptidase activity; P:lipid metabolic process; P:proteolysis; F:peptidase activity; F:hydrolase activity
C32489.0.DN114349.c0.g1.i1	5	F:GO:0000166; F:GO:0005524; F:GO:0003777; P:GO:0007018; F:GO:0008017	F:nucleotide binding; F:ATP binding; F:microtubule motor activity; P:microtubule-based movement; F:microtubule binding
C32490.0.DN121624.c0.g1.i1	3	F:GO:0000166; F:GO:0016887; F:GO:0005524	F:nucleotide binding; F:ATPase activity; F:ATP binding
C32580.0.Ctg.47441	2	P:GO:0006629; F:GO:0016787	P:lipid metabolic process; F:hydrolase activity
C3260.0.DN102340.c0.g1.i1	5	F:GO:0016987; F:GO:0003677; F:GO:0003700; P:GO:0006355; P:GO:0006352	F:sigma factor activity; F:DNA binding; F:transcription factor activity, sequence-specific DNA binding; P:regulation of transcription, DNA-templated; P:DNA-templated transcription, initiation
C32657.0.DN103339.c0.g1.i1	4	F:GO:0008381; P:GO:0034220; C:GO:0016020; C:GO:0016021	F:mechanically-gated ion channel activity; P:ion transmembrane transport; C:membrane; C:integral component of membrane
C32678.0.DN106290.c0.g1.i1	2	F:GO:0003676; P:GO:0015074	F:nucleic acid binding; P:DNA integration
C32742.0.Ctg.46695	5	F:GO:0003676; C:GO:0005634; F:GO:0004190; P:GO:0006508; P:GO:0015074	F:nucleic acid binding; C:nucleus; F:aspartic-type endopeptidase activity; P:proteolysis; P:DNA integration
C32801.0.DN50517.c0.g1.i1	5	F:GO:0008168; P:GO:0035246; F:GO:0016740; P:GO:0006479; P:GO:0032259	F:methyltransferase activity; P:peptidyl-arginine N-methylation; F:transferase activity; P:protein methylation; P:methylation
C32877.0.DN54170.c0.g1.i1	3	P:GO:0055085; F:GO:0022857; C:GO:0016021	P:transmembrane transport; F:transmembrane transporter activity; C:integral component of membrane
C3288.0.DN122371.c0.g1.i1	6	C:GO:0009507; C:GO:0009506; C:GO:0016020; C:GO:0005576; C:GO:0005773; F:GO:0003993	C:chloroplast; C:plasmodesma; C:membrane; C:extracellular region; C:vacuole; F:acid phosphatase activity
C329.0.DN115676.c0.g1.i1	10	C:GO:0009570; F:GO:0005524; C:GO:0009507; C:GO:0030956; P:GO:0070681; C:GO:0005739; P:GO:0032543; F:GO:0016740; P:GO:0006424; F:GO:0050567	C:chloroplast stroma; F:ATP binding; C:chloroplast; C:glutamyl-tRNA(Gln) amidotransferase complex; P:glutaminyl-tRNAGln biosynthesis via transamidation; C:mitochondrion; P:mitochondrial translation; F:transferase activity; P:glutamyl-tRNA aminoacylation; F:glutaminyl-tRNA synthase (glutamine-hydrolyzing) activity
C33.0.DN108175.c0.g1.i1	11	F:GO:0030170; F:GO:0016846; P:GO:0048830; P:GO:0009684; C:GO:0005737; F:GO:0008483; C:GO:0016020; P:GO:0019761; P:GO:0006520; P:GO:0001560; F:GO:0080108	F:pyridoxal phosphate binding; F:carbon-sulfur lyase activity; P:adventitious root development; P:indoleacetic acid biosynthetic process; C:cytoplasm; F:transaminase activity; C:membrane; P:glucosinolate biosynthetic process; P:cellular amino acid metabolic process; P:regulation of cell growth by extracellular stimulus; F:S-alkylthiohydroximate lyase activity
C33005.0.DN108849.c0.g1.i1	2	F:GO:0003824; P:GO:0008152	F:catalytic activity; P:metabolic process
C3301.0.Ctg.39220	2	C:GO:0016020; C:GO:0016021	C:membrane; C:integral component of membrane
C33025.0.DN120734.c0.g1.i1	2	C:GO:0016020; C:GO:0016021	C:membrane; C:integral component of membrane
C33039.0.DN110111.c0.g1.i1	1	P:GO:0051513	P:regulation of monopolar cell growth
C33044.0.DN5621.c0.g1.i1	6	F:GO:0016614; F:GO:0003824; F:GO:0050660; F:GO:0016491; P:GO:0055114; F:GO:0050468	F:oxidoreductase activity, acting on CH-OH group of donors; F:catalytic activity; F:flavin adenine dinucleotide binding; F:oxidoreductase activity; P:oxidation-reduction process; F:reticuline oxidase activity
C33131.0.Ctg.3034	4	F:GO:0000166; F:GO:0005524; F:GO:0043531; P:GO:0006952	F:nucleotide binding; F:ATP binding; F:ADP binding; P:defense response
C3318.0.DN106243.c0.g1.i1	2	F:GO:0003676; P:GO:0015074	F:nucleic acid binding; P:DNA integration
C33263.0.DN11241.c0.g1.i1	10	F:GO:0000166; F:GO:0005524; C:GO:0016020; C:GO:0016021; F:GO:0004672; P:GO:0016310; F:GO:0016740; F:GO:0004674; P:GO:0006468; F:GO:0016301	F:nucleotide binding; F:ATP binding; C:membrane; C:integral component of membrane; F:protein kinase activity; P:phosphorylation; F:transferase activity; F:protein serine/threonine kinase activity; P:protein phosphorylation; F:kinase activity
C33275.0.DN7170.c0.g1.i1	4	F:GO:0005524; F:GO:0003723; F:GO:0008186; P:GO:0006353	F:ATP binding; F:RNA binding; F:RNA-dependent ATPase activity; P:DNA-templated transcription, termination
C33350.0.DN33902.c0.g1.i1	1	F:GO:0003676	F:nucleic acid binding
C33466.0.Ctg.23174	9	P:GO:0006281; C:GO:0005634; F:GO:0004842; F:GO:0008270; F:GO:0046872; P:GO:0000724; P:GO:0006310; P:GO:0006974; P:GO:0016567	P:DNA repair; C:nucleus; F:ubiquitin-protein transferase activity; F:zinc ion binding; F:metal ion binding; P:double-strand break repair via homologous recombination; P:DNA recombination; P:cellular response to DNA damage stimulus; P:protein ubiquitination
C33473.0.DN87632.c1.g5.i2	2	F:GO:0003676; F:GO:0003723	F:nucleic acid binding; F:RNA binding
C3355.0.DN109806.c0.g1.i1	3	C:GO:0009507; C:GO:0009506; C:GO:0016020	C:chloroplast; C:plasmodesma; C:membrane
C3361.0.DN99846.c0.g1.i1	1	C:GO:0016020	C:membrane
C33646.1.DN48456.c0.g1.i1	5	F:GO:0003676; C:GO:0016020; C:GO:0016021; P:GO:0016310; F:GO:0016301	F:nucleic acid binding; C:membrane; C:integral component of membrane; P:phosphorylation; F:kinase activity
C3373.0.DN99802.c0.g1.i1	10	F:GO:0000166; F:GO:0005524; C:GO:0016020; C:GO:0016021; F:GO:0004672; P:GO:0016310; F:GO:0016740; F:GO:0004674; P:GO:0006468; F:GO:0016301	F:nucleotide binding; F:ATP binding; C:membrane; C:integral component of membrane; F:protein kinase activity; P:phosphorylation; F:transferase activity; F:protein serine/threonine kinase activity; P:protein phosphorylation; F:kinase activity
C33778.0.DN42041.c0.g1.i1	1	P:GO:0007165	P:signal transduction
C33794.0.DN19737.c0.g1.i1	2	F:GO:0003676; P:GO:0015074	F:nucleic acid binding; P:DNA integration
C33796.0.DN102259.c0.g1.i1	9	C:GO:0005887; F:GO:0015179; P:GO:1902475; F:GO:0015297; P:GO:0015807; C:GO:0016020; C:GO:0016021; F:GO:0015171; P:GO:0003333	C:integral component of plasma membrane; F:L-amino acid transmembrane transporter activity; P:L-alpha-amino acid transmembrane transport; F:antiporter activity; P:L-amino acid transport; C:membrane; C:integral component of membrane; F:amino acid transmembrane transporter activity; P:amino acid transmembrane transport
C33799.0.DN5477.c0.g1.i1	9	P:GO:0006281; F:GO:0003677; P:GO:0090305; C:GO:0005634; F:GO:0004519; C:GO:0048476; F:GO:0004518; P:GO:0006259; F:GO:0008821	P:DNA repair; F:DNA binding; P:nucleic acid phosphodiester bond hydrolysis; C:nucleus; F:endonuclease activity; C:Holliday junction resolvase complex; F:nuclease activity; P:DNA metabolic process; F:crossover junction endodeoxyribonuclease activity
C3383.0.DN100969.c0.g1.i1	2	F:GO:0003676; F:GO:0008270	F:nucleic acid binding; F:zinc ion binding
C33873.0.DN112381.c0.g1.i1	5	F:GO:0016614; F:GO:0016491; F:GO:0003824; F:GO:0050660; P:GO:0055114	F:oxidoreductase activity, acting on CH-OH group of donors; F:oxidoreductase activity; F:catalytic activity; F:flavin adenine dinucleotide binding; P:oxidation-reduction process
C33888.0.DN6635.c0.g2.i1	1	F:GO:0008270	F:zinc ion binding
C33902.0.DN122249.c0.g1.i1	4	F:GO:0008381; P:GO:0034220; C:GO:0016020; C:GO:0016021	F:mechanically-gated ion channel activity; P:ion transmembrane transport; C:membrane; C:integral component of membrane
C33921.0.DN72068.c0.g1.i1	1	F:GO:0008270	F:zinc ion binding
C33921.2.DN72068.c0.g3.i1	1	F:GO:0008270	F:zinc ion binding
C33933.0.DN104748.c0.g1.i1	2	F:GO:0016790; P:GO:0006633	F:thiolester hydrolase activity; P:fatty acid biosynthetic process
C33975.0.DN71578.c4.g1.i1	4	F:GO:0003676; F:GO:0004190; P:GO:0006508; P:GO:0015074	F:nucleic acid binding; F:aspartic-type endopeptidase activity; P:proteolysis; P:DNA integration
C3402.0.DN115536.c0.g1.i1	3	P:GO:0043066; C:GO:0016020; C:GO:0016021	P:negative regulation of apoptotic process; C:membrane; C:integral component of membrane
C3407.0.DN110550.c0.g1.i1	2	F:GO:0008270; C:GO:0005622	F:zinc ion binding; C:intracellular
C3408.0.DN111804.c0.g1.i1	4	F:GO:0003676; F:GO:0004190; P:GO:0006508; P:GO:0015074	F:nucleic acid binding; F:aspartic-type endopeptidase activity; P:proteolysis; P:DNA integration
C34104.0.DN90392.c1.g1.i1	3	P:GO:0071554; C:GO:0005794; F:GO:0016413	P:cell wall organization or biogenesis; C:Golgi apparatus; F:O-acetyltransferase activity
C34149.0.DN112198.c0.g1.i1	8	P:GO:0046274; F:GO:0005507; F:GO:0046872; F:GO:0016491; C:GO:0048046; P:GO:0055114; F:GO:0052716; C:GO:0005576	P:lignin catabolic process; F:copper ion binding; F:metal ion binding; F:oxidoreductase activity; C:apoplast; P:oxidation-reduction process; F:hydroquinone:oxygen oxidoreductase activity; C:extracellular region
C3415.0.DN122630.c0.g1.i1	2	F:GO:0003676; P:GO:0015074	F:nucleic acid binding; P:DNA integration
C34177.0.DN34220.c0.g1.i1	4	F:GO:0003676; F:GO:0008270; F:GO:0046872; P:GO:0015074	F:nucleic acid binding; F:zinc ion binding; F:metal ion binding; P:DNA integration
C34177.0.DN34220.c0.g2.i1	2	F:GO:0003964; P:GO:0006278	F:RNA-directed DNA polymerase activity; P:RNA-dependent DNA biosynthetic process
C34181.0.DN58245.c0.g1.i1	7	F:GO:0003723; F:GO:0003735; P:GO:0042254; C:GO:0022625; C:GO:0005840; C:GO:0005622; P:GO:0006412	F:RNA binding; F:structural constituent of ribosome; P:ribosome biogenesis; C:cytosolic large ribosomal subunit; C:ribosome; C:intracellular; P:translation
C34192.1.DN78487.c2.g1.i1	2	F:GO:0003676; P:GO:0015074	F:nucleic acid binding; P:DNA integration
C34203.0.DN53933.c0.g2.i1	5	F:GO:0003676; F:GO:0003700; F:GO:0008270; P:GO:0006355; F:GO:0043565	F:nucleic acid binding; F:transcription factor activity, sequence-specific DNA binding; F:zinc ion binding; P:regulation of transcription, DNA-templated; F:sequence-specific DNA binding
C34212.0.DN112984.c0.g1.i1	1	P:GO:0009733	P:response to auxin
C34275.0.DN116643.c0.g1.i1	5	F:GO:0004612; P:GO:0006094; F:GO:0004611; F:GO:0005524; F:GO:0017076	F:phosphoenolpyruvate carboxykinase (ATP) activity; P:gluconeogenesis; F:phosphoenolpyruvate carboxykinase activity; F:ATP binding; F:purine nucleotide binding
C34289.0.DN112426.c0.g1.i1	11	F:GO:0000287; F:GO:0005525; F:GO:0000166; P:GO:0044208; C:GO:0009507; F:GO:0004019; C:GO:0005737; P:GO:0006164; F:GO:0046872; P:GO:0006167; F:GO:0016874	F:magnesium ion binding; F:GTP binding; F:nucleotide binding; P:'de novo' AMP biosynthetic process; C:chloroplast; F:adenylosuccinate synthase activity; C:cytoplasm; P:purine nucleotide biosynthetic process; F:metal ion binding; P:AMP biosynthetic process; F:ligase activity
C34389.0.DN92323.c0.g2.i1	4	F:GO:0003676; C:GO:0005634; F:GO:0008270; P:GO:0015074	F:nucleic acid binding; C:nucleus; F:zinc ion binding; P:DNA integration
C344.0.DN108125.c0.g1.i1	2	C:GO:0016020; C:GO:0016021	C:membrane; C:integral component of membrane
C34407.0.DN118410.c0.g1.i1	3	F:GO:0005524; F:GO:0004672; P:GO:0006468	F:ATP binding; F:protein kinase activity; P:protein phosphorylation
C34418.0.DN120039.c0.g1.i1	4	F:GO:0016747; F:GO:0004144; P:GO:0033306; C:GO:0010287	F:transferase activity, transferring acyl groups other than amino-acyl groups; F:diacylglycerol O-acyltransferase activity; P:phytol metabolic process; C:plastoglobule
C34421.0.DN53066.c0.g1.i1	9	F:GO:0003676; F:GO:0008270; P:GO:0006811; C:GO:0016020; C:GO:0016021; P:GO:0015074; P:GO:0035235; F:GO:0004970; P:GO:0006810	F:nucleic acid binding; F:zinc ion binding; P:ion transport; C:membrane; C:integral component of membrane; P:DNA integration; P:ionotropic glutamate receptor signaling pathway; F:ionotropic glutamate receptor activity; P:transport
C34473.0.DN19442.c0.g1.i1	10	P:GO:0006813; F:GO:0005249; F:GO:0005216; P:GO:0006811; P:GO:0071805; P:GO:0055085; P:GO:0034220; C:GO:0016020; C:GO:0016021; P:GO:0006810	P:potassium ion transport; F:voltage-gated potassium channel activity; F:ion channel activity; P:ion transport; P:potassium ion transmembrane transport; P:transmembrane transport; P:ion transmembrane transport; C:membrane; C:integral component of membrane; P:transport
C34478.0.DN42410.c0.g1.i1	2	C:GO:0030529; C:GO:0043232	C:intracellular ribonucleoprotein complex; C:intracellular non-membrane-bounded organelle
C34576.1.DN35579.c0.g1.i1	1	F:GO:0003676	F:nucleic acid binding
C3466.0.DN97485.c0.g1.i1	11	C:GO:0009570; C:GO:0005634; P:GO:0009409; F:GO:0003735; P:GO:0009793; C:GO:0009941; P:GO:0010027; F:GO:0019843; C:GO:0005762; P:GO:0009658; P:GO:0006412	C:chloroplast stroma; C:nucleus; P:response to cold; F:structural constituent of ribosome; P:embryo development ending in seed dormancy; C:chloroplast envelope; P:thylakoid membrane organization; F:rRNA binding; C:mitochondrial large ribosomal subunit; P:chloroplast organization; P:translation
C34660.0.DN117192.c0.g1.i1	1	C:GO:0005840	C:ribosome
C3475.0.DN117450.c0.g1.i1	3	C:GO:0005634; P:GO:0008152; F:GO:0016597	C:nucleus; P:metabolic process; F:amino acid binding
C34766.0.DN97368.c0.g1.i1	3	P:GO:0090502; F:GO:0003676; F:GO:0004523	P:RNA phosphodiester bond hydrolysis, endonucleolytic; F:nucleic acid binding; F:RNA-DNA hybrid ribonuclease activity
C3477.0.DN118615.c0.g1.i1	9	F:GO:0000166; F:GO:0015444; F:GO:0005524; F:GO:0046872; P:GO:0015693; C:GO:0016020; C:GO:0016021; P:GO:1903830; F:GO:0016787	F:nucleotide binding; F:magnesium-importing ATPase activity; F:ATP binding; F:metal ion binding; P:magnesium ion transport; C:membrane; C:integral component of membrane; P:magnesium ion transmembrane transport; F:hydrolase activity
C34801.0.DN9257.c0.g1.i2	1	C:GO:0016021	C:integral component of membrane
C34825.0.Ctg.26387	4	F:GO:0046872; P:GO:0016311; F:GO:0003993; F:GO:0016787	F:metal ion binding; P:dephosphorylation; F:acid phosphatase activity; F:hydrolase activity
C3490.0.DN114966.c0.g1.i1	4	F:GO:0003824; F:GO:0046872; P:GO:0006508; F:GO:0004222	F:catalytic activity; F:metal ion binding; P:proteolysis; F:metalloendopeptidase activity
C34977.0.DN97340.c0.g1.i1	17	F:GO:0032440; F:GO:0004672; F:GO:0004674; P:GO:0006468; C:GO:0005622; F:GO:0000166; P:GO:0000165; F:GO:0005524; P:GO:0000186; F:GO:0016491; C:GO:0016020; C:GO:0016021; P:GO:0055114; F:GO:0004709; P:GO:0016310; F:GO:0016740; F:GO:0016301	F:2-alkenal reductase [NAD(P)] activity; F:protein kinase activity; F:protein serine/threonine kinase activity; P:protein phosphorylation; C:intracellular; F:nucleotide binding; P:MAPK cascade; F:ATP binding; P:activation of MAPKK activity; F:oxidoreductase activity; C:membrane; C:integral component of membrane; P:oxidation-reduction process; F:MAP kinase kinase kinase activity; P:phosphorylation…
C35.0.DN122018.c0.g1.i1	7	F:GO:0022891; P:GO:0055085; F:GO:0022857; C:GO:0016020; C:GO:0016021; P:GO:0006810; F:GO:0005215	F:substrate-specific transmembrane transporter activity; P:transmembrane transport; F:transmembrane transporter activity; C:membrane; C:integral component of membrane; P:transport; F:transporter activity
C350.0.DN103281.c0.g1.i1	8	F:GO:0000166; F:GO:0016887; F:GO:0005524; F:GO:0042626; P:GO:0055085; C:GO:0016020; C:GO:0016021; P:GO:0006810	F:nucleotide binding; F:ATPase activity; F:ATP binding; F:ATPase activity, coupled to transmembrane movement of substances; P:transmembrane transport; C:membrane; C:integral component of membrane; P:transport
C3501.0.DN111377.c0.g1.i1	1	C:GO:0016021	C:integral component of membrane
C35036.0.DN114843.c0.g1.i1	2	P:GO:0006629; F:GO:0016787	P:lipid metabolic process; F:hydrolase activity
C35127.0.Ctg.497	1	F:GO:0046983	F:protein dimerization activity
C3513.0.DN111809.c0.g1.i1	2	P:GO:0015031; F:GO:0008565	P:protein transport; F:protein transporter activity
C3515.0.DN4676.c0.g1.i1	2	C:GO:0009707; P:GO:0009658	C:chloroplast outer membrane; P:chloroplast organization
C35164.0.Ctg.15709	9	P:GO:0005975; F:GO:0003824; C:GO:0009341; P:GO:0008152; F:GO:0030246; F:GO:0004553; F:GO:0004565; F:GO:0016798; F:GO:0016787	P:carbohydrate metabolic process; F:catalytic activity; C:beta-galactosidase complex; P:metabolic process; F:carbohydrate binding; F:hydrolase activity, hydrolyzing O-glycosyl compounds; F:beta-galactosidase activity; F:hydrolase activity, acting on glycosyl bonds; F:hydrolase activity
C35201.1.DN24379.c0.g1.i1	1	F:GO:0003824	F:catalytic activity
C3522.0.Ctg.46696	3	F:GO:0005525; F:GO:0000166; F:GO:0003924	F:GTP binding; F:nucleotide binding; F:GTPase activity
C35225.0.DN54563.c0.g1.i1	4	F:GO:0003676; F:GO:0008270; F:GO:0046872; P:GO:0015074	F:nucleic acid binding; F:zinc ion binding; F:metal ion binding; P:DNA integration
C35234.0.DN45434.c0.g1.i1	2	F:GO:0003676; F:GO:0008270	F:nucleic acid binding; F:zinc ion binding
C3525.0.DN111432.c0.g1.i1	3	F:GO:0003676; F:GO:0008270; P:GO:0015074	F:nucleic acid binding; F:zinc ion binding; P:DNA integration
C3526.0.DN100415.c0.g1.i1	5	F:GO:0003676; F:GO:0008270; F:GO:0004190; F:GO:0046872; P:GO:0006508	F:nucleic acid binding; F:zinc ion binding; F:aspartic-type endopeptidase activity; F:metal ion binding; P:proteolysis
C35262.1.DN63238.c0.g11.i1	3	F:GO:0003677; F:GO:0008270; F:GO:0046872	F:DNA binding; F:zinc ion binding; F:metal ion binding
C35292.0.DN23093.c0.g1.i1	5	F:GO:0000166; F:GO:0016887; F:GO:0005524; C:GO:0016020; C:GO:0016021	F:nucleotide binding; F:ATPase activity; F:ATP binding; C:membrane; C:integral component of membrane
C35335.0.DN108050.c0.g1.i1	11	F:GO:0000166; P:GO:0006270; F:GO:0003677; C:GO:0005634; F:GO:0005524; F:GO:0003678; P:GO:0006260; P:GO:0032508; F:GO:0004386; C:GO:0042555; F:GO:0016787	F:nucleotide binding; P:DNA replication initiation; F:DNA binding; C:nucleus; F:ATP binding; F:DNA helicase activity; P:DNA replication; P:DNA duplex unwinding; F:helicase activity; C:MCM complex; F:hydrolase activity
C35437.0.DN25221.c0.g1.i1	1	F:GO:0008270	F:zinc ion binding
C3548.0.Ctg.10849	2	F:GO:0003824; P:GO:0008152	F:catalytic activity; P:metabolic process
C35495.0.Ctg.47356	2	C:GO:0016020; C:GO:0016021	C:membrane; C:integral component of membrane
C35513.0.Ctg.47997	1	C:GO:0022626	C:cytosolic ribosome
C35641.0.DN93692.c0.g5.i1	7	F:GO:0030170; F:GO:0003824; F:GO:0008168; P:GO:0009058; F:GO:0016740; F:GO:0030732; P:GO:0032259	F:pyridoxal phosphate binding; F:catalytic activity; F:methyltransferase activity; P:biosynthetic process; F:transferase activity; F:methionine S-methyltransferase activity; P:methylation
C3574.0.DN110759.c0.g1.i1	1	F:GO:0016787	F:hydrolase activity
C35747.0.Ctg.21242	1	F:GO:0016787	F:hydrolase activity
C35776.0.DN82788.c0.g2.i1	7	P:GO:0051103; F:GO:0003677; P:GO:0006281; F:GO:0005524; F:GO:0003910; P:GO:0006310; F:GO:0003909	P:DNA ligation involved in DNA repair; F:DNA binding; P:DNA repair; F:ATP binding; F:DNA ligase (ATP) activity; P:DNA recombination; F:DNA ligase activity
C35796.0.Ctg.46475	2	F:GO:0003964; P:GO:0006278	F:RNA-directed DNA polymerase activity; P:RNA-dependent DNA biosynthetic process
C35872.0.DN11695.c0.g1.i1	3	F:GO:0003676; F:GO:0008270; P:GO:0015074	F:nucleic acid binding; F:zinc ion binding; P:DNA integration
C35894.0.DN119473.c0.g1.i1	3	C:GO:0005634; P:GO:0006355; F:GO:0043565	C:nucleus; P:regulation of transcription, DNA-templated; F:sequence-specific DNA binding
C35895.0.Ctg.14232	8	F:GO:0000166; F:GO:0005524; P:GO:0000184; P:GO:0016310; F:GO:0016740; F:GO:0004674; P:GO:0006468; F:GO:0016301	F:nucleotide binding; F:ATP binding; P:nuclear-transcribed mRNA catabolic process, nonsense-mediated decay; P:phosphorylation; F:transferase activity; F:protein serine/threonine kinase activity; P:protein phosphorylation; F:kinase activity
C359.0.DN113494.c0.g1.i1	13	P:GO:0006096; F:GO:0004396; P:GO:0046835; F:GO:0005536; F:GO:0000166; P:GO:0005975; C:GO:0005623; F:GO:0005524; P:GO:0001678; P:GO:0016310; F:GO:0016740; F:GO:0016773; F:GO:0016301	P:glycolytic process; F:hexokinase activity; P:carbohydrate phosphorylation; F:glucose binding; F:nucleotide binding; P:carbohydrate metabolic process; C:cell; F:ATP binding; P:cellular glucose homeostasis; P:phosphorylation; F:transferase activity; F:phosphotransferase activity, alcohol group as acceptor; F:kinase activity
C3590.0.DN30564.c0.g2.i1	3	F:GO:0003735; C:GO:0005840; P:GO:0006412	F:structural constituent of ribosome; C:ribosome; P:translation
C35908.0.DN22645.c0.g1.i1	2	F:GO:0003676; P:GO:0015074	F:nucleic acid binding; P:DNA integration
C35963.0.DN105510.c0.g1.i1	2	F:GO:0003676; P:GO:0015074	F:nucleic acid binding; P:DNA integration
C36022.0.DN111682.c0.g1.i1	3	F:GO:0003677; F:GO:0008270; F:GO:0046872	F:DNA binding; F:zinc ion binding; F:metal ion binding
C3604.0.DN123376.c0.g1.i1	10	C:GO:0005634; F:GO:0003700; P:GO:0043481; P:GO:0006351; P:GO:0048510; P:GO:0048497; P:GO:0030154; P:GO:0006355; P:GO:0006397; P:GO:0009910	C:nucleus; F:transcription factor activity, sequence-specific DNA binding; P:anthocyanin accumulation in tissues in response to UV light; P:transcription, DNA-templated; P:regulation of timing of transition from vegetative to reproductive phase; P:maintenance of floral organ identity; P:cell differentiation; P:regulation of transcription, DNA-templated; P:mRNA processing; P:negative regulation of…
C36074.0.DN122506.c0.g1.i1	15	P:GO:0090305; F:GO:0016779; F:GO:0008270; F:GO:0004190; P:GO:0015074; P:GO:0006278; F:GO:0008233; F:GO:0003676; F:GO:0003964; F:GO:0046872; F:GO:0004519; F:GO:0004518; P:GO:0006508; F:GO:0016740; F:GO:0016787	P:nucleic acid phosphodiester bond hydrolysis; F:nucleotidyltransferase activity; F:zinc ion binding; F:aspartic-type endopeptidase activity; P:DNA integration; P:RNA-dependent DNA biosynthetic process; F:peptidase activity; F:nucleic acid binding; F:RNA-directed DNA polymerase activity; F:metal ion binding; F:endonuclease activity; F:nuclease activity; P:proteolysis; F:transferase activity; F:hy…
C36106.0.DN118365.c0.g1.i1	1	F:GO:0008270	F:zinc ion binding
C3613.0.DN121111.c0.g1.i1	4	P:GO:0090502; F:GO:0003676; F:GO:0004523; P:GO:0015074	P:RNA phosphodiester bond hydrolysis, endonucleolytic; F:nucleic acid binding; F:RNA-DNA hybrid ribonuclease activity; P:DNA integration
C3614.0.DN36054.c0.g1.i2	5	P:GO:0015693; C:GO:0016020; C:GO:0016021; F:GO:0015095; P:GO:1903830	P:magnesium ion transport; C:membrane; C:integral component of membrane; F:magnesium ion transmembrane transporter activity; P:magnesium ion transmembrane transport
C36177.0.DN110851.c0.g1.i1	1	F:GO:0008270	F:zinc ion binding
C36191.0.DN114480.c0.g1.i1	3	F:GO:0003676; F:GO:0008270; P:GO:0015074	F:nucleic acid binding; F:zinc ion binding; P:DNA integration
C36216.0.DN113627.c0.g1.i1	3	F:GO:0016491; F:GO:0050660; P:GO:0055114	F:oxidoreductase activity; F:flavin adenine dinucleotide binding; P:oxidation-reduction process
C36234.0.DN29425.c0.g1.i1	4	F:GO:0046872; P:GO:0016311; F:GO:0003993; F:GO:0016787	F:metal ion binding; P:dephosphorylation; F:acid phosphatase activity; F:hydrolase activity
C36256.0.DN26567.c0.g1.i1	2	C:GO:0016020; C:GO:0016021	C:membrane; C:integral component of membrane
C3642.0.DN104144.c0.g1.i1	8	C:GO:0005615; P:GO:0006508; F:GO:0004197; F:GO:0008234; F:GO:0008233; P:GO:0051603; C:GO:0005764; F:GO:0016787	C:extracellular space; P:proteolysis; F:cysteine-type endopeptidase activity; F:cysteine-type peptidase activity; F:peptidase activity; P:proteolysis involved in cellular protein catabolic process; C:lysosome; F:hydrolase activity
C3643.0.DN97647.c0.g1.i1	8	F:GO:0003723; F:GO:0003735; C:GO:0030529; F:GO:0008097; C:GO:0005840; F:GO:0019843; C:GO:0005622; P:GO:0006412	F:RNA binding; F:structural constituent of ribosome; C:intracellular ribonucleoprotein complex; F:5S rRNA binding; C:ribosome; F:rRNA binding; C:intracellular; P:translation
C36430.0.DN100897.c0.g1.i1	5	F:GO:0003746; C:GO:0005739; P:GO:0006414; C:GO:0005622; P:GO:0006412	F:translation elongation factor activity; C:mitochondrion; P:translational elongation; C:intracellular; P:translation
C36465.2.DN1960.c0.g1.i1	2	C:GO:0016020; C:GO:0016021	C:membrane; C:integral component of membrane
C36482.0.DN27242.c0.g1.i1	4	F:GO:0003676; F:GO:0008270; F:GO:0046872; P:GO:0015074	F:nucleic acid binding; F:zinc ion binding; F:metal ion binding; P:DNA integration
C36536.0.DN30561.c0.g1.i1	1	F:GO:0005509	F:calcium ion binding
C36574.0.DN90502.c4.g3.i1	14	P:GO:0046939; F:GO:0009041; P:GO:0006221; P:GO:0006139; F:GO:0000166; C:GO:0005634; F:GO:0004127; F:GO:0005524; P:GO:0006207; C:GO:0005737; P:GO:0016310; F:GO:0016740; F:GO:0019205; F:GO:0016301	P:nucleotide phosphorylation; F:uridylate kinase activity; P:pyrimidine nucleotide biosynthetic process; P:nucleobase-containing compound metabolic process; F:nucleotide binding; C:nucleus; F:cytidylate kinase activity; F:ATP binding; P:'de novo' pyrimidine nucleobase biosynthetic process; C:cytoplasm; P:phosphorylation; F:transferase activity; F:nucleobase-containing compound kinase activity; F:…
C36579.0.DN30460.c0.g2.i1	8	F:GO:0005524; F:GO:0016307; F:GO:0016308; P:GO:0046854; P:GO:0046488; P:GO:0016310; F:GO:0016740; F:GO:0016301	F:ATP binding; F:phosphatidylinositol phosphate kinase activity; F:1-phosphatidylinositol-4-phosphate 5-kinase activity; P:phosphatidylinositol phosphorylation; P:phosphatidylinositol metabolic process; P:phosphorylation; F:transferase activity; F:kinase activity
C3660.0.DN101780.c0.g1.i1	3	C:GO:0016272; F:GO:0051082; P:GO:0006457	C:prefoldin complex; F:unfolded protein binding; P:protein folding
C36602.0.DN109881.c0.g1.i1	1	F:GO:0003676	F:nucleic acid binding
C36617.0.Ctg.47798	5	F:GO:0000166; F:GO:0005524; F:GO:0004672; F:GO:0004674; P:GO:0006468	F:nucleotide binding; F:ATP binding; F:protein kinase activity; F:protein serine/threonine kinase activity; P:protein phosphorylation
[truncated: 28,891 more rows]

## Sheet: INTERPRO SCAN (IPS)
Contig Name	InterPro IDs
[truncated: 73,567 more rows]
