# Supplementary material for: Comparative transcriptome analysis of translucent flesh disorder in mangosteen (Garcinia mangostana L.) fruits in response to different water regimes
Source: PLoS One. 2019 Jul 19;14(7):e0219976. doi: 10.1371/journal.pone.0219976 (PMC6641209; doi:10.1371/journal.pone.0219976)
Supplement: S2 File — (XLSX) [file pone.0219976.s002.xlsx]

## Sheet: by Contig
Contig Name	Pathway	Pathway ID
C12506.38687.Ctg5545	Purine metabolism, Thiamine metabolism	map00230, map00730
C12506.79700.T96043.c3.g1.i2	Purine metabolism, Thiamine metabolism	map00230, map00730
C12506.75340.Ctg42673	Phenylpropanoid biosynthesis	map00940
C12506.56169.Ctg42763	Purine metabolism, Thiamine metabolism	map00230, map00730
C12506.23969.Ctg1348	Purine metabolism	map00230
C3844.0.DN107855.c0.g1.i1	Citrate cycle (TCA cycle), Biosynthesis of antibiotics, Glutathione metabolism, Carbon fixation pathways in prokaryotes	map00020, map01130, map00480, map00720
C12506.29721.T89632.c0.g7.i1	Purine metabolism, Thiamine metabolism	map00230, map00730
C12506.10294.Ctg18882	Phenylpropanoid biosynthesis, Arachidonic acid metabolism, Glutathione metabolism	map00940, map00590, map00480
C12506.4867.T77688.c0.g1.i2	Aminoacyl-tRNA biosynthesis, Drug metabolism - other enzymes	map00970, map00983
C12506.50796.Ctg38528	Citrate cycle (TCA cycle), Biosynthesis of antibiotics, Glutathione metabolism, Carbon fixation pathways in prokaryotes	map00020, map01130, map00480, map00720
C12506.46892.T89826.c3.g1.i8	Cyanoamino acid metabolism, Alanine, aspartate and glutamate metabolism	map00460, map00250
C12506.85818.Ctg927	Purine metabolism, Thiamine metabolism	map00230, map00730
C12506.36192.Ctg39581	Aminobenzoate degradation, Th1 and Th2 cell differentiation, T cell receptor signaling pathway	map00627, map04658, map04660
C12506.28933.T91791.c1.g2.i3	Riboflavin metabolism	map00740
C12506.89928.Ctg10902	Purine metabolism, Thiamine metabolism	map00230, map00730
C12506.104020.T88276.c2.g3.i1	mTOR signaling pathway	map04150
C12506.19444.T76252.c0.g2.i1	Glycolysis / Gluconeogenesis, Biosynthesis of antibiotics, Methane metabolism	map00010, map01130, map00680
C12506.35469.Ctg38625	Purine metabolism, Pyrimidine metabolism	map00230, map00240
C12506.31957.Ctg24998	Fatty acid degradation, Fatty acid elongation, Biosynthesis of unsaturated fatty acids, Tryptophan metabolism, alpha-Linolenic acid metabolism, Glyoxylate and dicarboxylate metabolism, Pyruvate metabolism, Terpenoid backbone biosynthesis, Carbon fixation pathways in prokaryotes, Ethylbenzene degradation, Lysine degradation, Valine, leucine and isoleucine degradation, Propanoate metabolism, Biosyn…	map00071, map00062, map01040, map00380, map00592, map00630, map00620, map00900, map00720, map00642, map00310, map00280, map00640, map01130, map00362, map00072, map00650, map00281
C12506.28975.Ctg7794	Aminobenzoate degradation, Starch and sucrose metabolism	map00627, map00500
C12506.101866.T85284.c1.g6.i1	Aminobenzoate degradation, Th1 and Th2 cell differentiation, T cell receptor signaling pathway	map00627, map04658, map04660
C12506.105381.Ctg5617	Oxidative phosphorylation	map00190
C12506.30160.T16941.c0.g1.i2	Purine metabolism, Pyrimidine metabolism	map00230, map00240
C12506.50520.Ctg42890	Other glycan degradation	map00511
C12506.94045.T70995.c0.g1.i2	Phenylpropanoid biosynthesis	map00940
C12506.44608.Ctg14353	Valine, leucine and isoleucine degradation, Propanoate metabolism, beta-Alanine metabolism	map00280, map00640, map00410
C12506.44347.T85563.c3.g2.i1	Pyrimidine metabolism	map00240
C12506.94045.T70995.c0.g1.i1	Phenylpropanoid biosynthesis	map00940
C12506.16723.T89083.c4.g2.i3	Purine metabolism, Thiamine metabolism	map00230, map00730
C12506.18969.Ctg44586	Other glycan degradation	map00511
C12506.59276.T87707.c2.g1.i12	Lipoic acid metabolism	map00785
C12506.100787.Ctg15413	Biosynthesis of antibiotics, Glyoxylate and dicarboxylate metabolism	map01130, map00630
C13238.0.T109700.c0.g1.i1	Purine metabolism, Thiamine metabolism	map00230, map00730
C12506.16687.T91556.c1.g8.i2	Glycolysis / Gluconeogenesis, Biosynthesis of antibiotics, Inositol phosphate metabolism, Carbon fixation in photosynthetic organisms, Fructose and mannose metabolism	map00010, map01130, map00562, map00710, map00051
C12506.96766.T92169.c1.g1.i11	Starch and sucrose metabolism	map00500
C12506.27785.Ctg29001	Glycerophospholipid metabolism	map00564
C12506.16339.T40308.c0.g1.i1	Purine metabolism, Thiamine metabolism	map00230, map00730
C12506.59565.T85004.c2.g7.i1	Purine metabolism, Thiamine metabolism	map00230, map00730
C12506.77222.Ctg3583	Starch and sucrose metabolism	map00500
C12506.22628.T46996.c0.g1.i1	Purine metabolism, Pyrimidine metabolism	map00230, map00240
C12506.33830.Ctg171	Purine metabolism, Thiamine metabolism	map00230, map00730
C12506.67501.T94956.c7.g4.i2	Biosynthesis of antibiotics, Pentose phosphate pathway	map01130, map00030
C12506.81825.T94293.c1.g2.i4	Tropane, piperidine and pyridine alkaloid biosynthesis	map00960
C12506.62246.Ctg4664	Purine metabolism, Thiamine metabolism	map00230, map00730
C12506.77079.Ctg17109	Aminobenzoate degradation, Th1 and Th2 cell differentiation, T cell receptor signaling pathway	map00627, map04658, map04660
C12506.100522.T83989.c1.g5.i3	Purine metabolism, Thiamine metabolism	map00230, map00730
C12506.71615.Ctg20452	Purine metabolism, Thiamine metabolism	map00230, map00730
C12506.30777.Ctg41275	Aminoacyl-tRNA biosynthesis	map00970
C10464.1.Ctg37225	Aminobenzoate degradation, Th1 and Th2 cell differentiation, T cell receptor signaling pathway	map00627, map04658, map04660
C12506.4480.Ctg2573	T cell receptor signaling pathway	map04660
C12506.37472.T88938.c0.g2.i1	Porphyrin and chlorophyll metabolism	map00860
C12506.24950.T90948.c4.g4.i3	Porphyrin and chlorophyll metabolism	map00860
C12506.63421.Ctg24628	Aminobenzoate degradation, Th1 and Th2 cell differentiation, T cell receptor signaling pathway	map00627, map04658, map04660
C12506.32024.T95111.c5.g3.i1	Phenylalanine, tyrosine and tryptophan biosynthesis, Biosynthesis of antibiotics	map00400, map01130
C12506.88438.T85533.c0.g2.i1	Monoterpenoid biosynthesis	map00902
C12506.100639.T96595.c3.g1.i2	Starch and sucrose metabolism	map00500
C12506.80830.Ctg6576	mTOR signaling pathway	map04150
C12506.59514.DN110019.c0.g1.i1	Pentose and glucuronate interconversions, Drug metabolism - other enzymes	map00040, map00983
C12506.81357.Ctg42253	Purine metabolism, Thiamine metabolism, Oxidative phosphorylation	map00230, map00730, map00190
C12506.41946.T93286.c4.g4.i1	Ascorbate and aldarate metabolism, Inositol phosphate metabolism	map00053, map00562
C12506.12354.Ctg35678	Aminobenzoate degradation, Th1 and Th2 cell differentiation, T cell receptor signaling pathway	map00627, map04658, map04660
C12506.43074.Ctg9860	Starch and sucrose metabolism	map00500
C12506.11394.T95419.c2.g2.i1	Starch and sucrose metabolism	map00500
C35722.0.Ctg39181	alpha-Linolenic acid metabolism, Glycerolipid metabolism, Drug metabolism - other enzymes, Glycerophospholipid metabolism	map00592, map00561, map00983, map00564
C12506.94830.T88279.c2.g6.i3	Purine metabolism, Nicotinate and nicotinamide metabolism	map00230, map00760
C12506.71347.Ctg35222	Phenylpropanoid biosynthesis, Glutathione metabolism	map00940, map00480
C12506.75598.T94497.c1.g4.i9	Galactose metabolism, Glycolysis / Gluconeogenesis, Biosynthesis of antibiotics, Pentose phosphate pathway, Fructose and mannose metabolism, Methane metabolism	map00052, map00010, map01130, map00030, map00051, map00680
C15720.0.Ctg43316	Aminobenzoate degradation, Th1 and Th2 cell differentiation, T cell receptor signaling pathway	map00627, map04658, map04660
C12506.23286.T91911.c0.g2.i1	Lipopolysaccharide biosynthesis	map00540
C12506.98861.Ctg17115	Phenylalanine, tyrosine and tryptophan biosynthesis, Biosynthesis of antibiotics	map00400, map01130
C12506.24781.T60720.c0.g1.i1	Biosynthesis of antibiotics, Thiamine metabolism, Terpenoid backbone biosynthesis	map01130, map00730, map00900
C12506.34639.Ctg15289	Phenylpropanoid biosynthesis	map00940
C12506.70870.T86800.c0.g1.i1	Lysine degradation	map00310
C12506.39783.Ctg46043	Pentose and glucuronate interconversions, Ascorbate and aldarate metabolism, Amino sugar and nucleotide sugar metabolism	map00040, map00053, map00520
C12506.43983.T15341.c0.g2.i1	Purine metabolism, Thiamine metabolism	map00230, map00730
C12506.44254.T95041.c0.g4.i2	Phenylpropanoid biosynthesis	map00940
C12506.39286.T85150.c1.g1.i2	Aminoacyl-tRNA biosynthesis	map00970
C12701.0.DN115600.c0.g1.i1	Glutathione metabolism	map00480
C12506.79533.Ctg27360	Biosynthesis of antibiotics, Terpenoid backbone biosynthesis	map01130, map00900
C12506.27995.T88220.c0.g5.i1	Riboflavin metabolism, Aminobenzoate degradation	map00740, map00627
C12506.17834.T83261.c1.g3.i5	Purine metabolism, Pyrimidine metabolism, Glutathione metabolism	map00230, map00240, map00480
C12506.80296.T3995.c0.g1.i1	Cysteine and methionine metabolism	map00270
C12506.93158.DN36729.c0.g2.i1	Purine metabolism, Thiamine metabolism	map00230, map00730
C12506.42565.T85470.c0.g2.i2	Riboflavin metabolism	map00740
C12506.39973.T86370.c3.g3.i1	Glycolysis / Gluconeogenesis, Biosynthesis of antibiotics, Pentose phosphate pathway, Carbon fixation in photosynthetic organisms, Fructose and mannose metabolism, Methane metabolism	map00010, map01130, map00030, map00710, map00051, map00680
C12506.45769.T85797.c3.g2.i3	Starch and sucrose metabolism	map00500
C12506.39973.T86370.c3.g3.i4	Glycolysis / Gluconeogenesis, Biosynthesis of antibiotics, Pentose phosphate pathway, Carbon fixation in photosynthetic organisms, Fructose and mannose metabolism, Methane metabolism	map00010, map01130, map00030, map00710, map00051, map00680
C12506.31358.Ctg1706	Purine metabolism, Thiamine metabolism	map00230, map00730
C12506.45690.Ctg44250	Starch and sucrose metabolism, Amino sugar and nucleotide sugar metabolism	map00500, map00520
C12506.75152.T88915.c2.g1.i2	Alanine, aspartate and glutamate metabolism, Pyrimidine metabolism	map00250, map00240
C12506.23285.Ctg32385	Lipopolysaccharide biosynthesis	map00540
C12506.4957.Ctg4013	Pantothenate and CoA biosynthesis	map00770
C12506.36589.T91213.c14.g2.i4	Pentose and glucuronate interconversions	map00040
C12506.35134.T93775.c2.g6.i3	mTOR signaling pathway	map04150
C12506.7916.Ctg21333	Pentose and glucuronate interconversions	map00040
C12506.6436.Ctg32045	Pyruvate metabolism	map00620
C12506.20322.Ctg35512	Tyrosine metabolism, Styrene degradation	map00350, map00643
C12506.64824.DN99867.c0.g1.i1	Purine metabolism, Pyrimidine metabolism	map00230, map00240
C12506.31545.T91161.c2.g1.i1	Amino sugar and nucleotide sugar metabolism	map00520
C12506.97519.Ctg19765	Purine metabolism, One carbon pool by folate, Biosynthesis of antibiotics	map00230, map00670, map01130
C11241.0.DN95017.c0.g9.i5	Riboflavin metabolism	map00740
C12506.88403.Ctg23192	Purine metabolism, Thiamine metabolism	map00230, map00730
C12506.33414.T96001.c2.g8.i2	Purine metabolism, Thiamine metabolism	map00230, map00730
C12506.39321.T86750.c0.g3.i1	Aminoacyl-tRNA biosynthesis	map00970
C12506.36343.T85476.c0.g3.i4	N-Glycan biosynthesis, Other glycan degradation, Various types of N-glycan biosynthesis	map00510, map00511, map00513
C12506.101366.T96313.c0.g6.i9	N-Glycan biosynthesis, Other glycan degradation, Various types of N-glycan biosynthesis	map00510, map00511, map00513
C12506.48355.Ctg36818	Vitamin B6 metabolism	map00750
C12506.30741.Ctg4327	Purine metabolism, Pyrimidine metabolism	map00230, map00240
C12506.30935.Ctg38600	Purine metabolism, Thiamine metabolism	map00230, map00730
C12506.17514.T89717.c1.g1.i2	Starch and sucrose metabolism	map00500
C12506.62786.Ctg2696	Aminobenzoate degradation, Th1 and Th2 cell differentiation, T cell receptor signaling pathway	map00627, map04658, map04660
C12506.107300.T90819.c3.g6.i1	Aminobenzoate degradation, Th1 and Th2 cell differentiation, T cell receptor signaling pathway	map00627, map04658, map04660
C12506.36414.Ctg28360	Purine metabolism, Thiamine metabolism	map00230, map00730
C12506.107137.Ctg38910	Aminoacyl-tRNA biosynthesis	map00970
C12506.90551.T86722.c1.g1.i1	Purine metabolism, Thiamine metabolism	map00230, map00730
C12506.65565.T88279.c2.g6.i1	Purine metabolism, Nicotinate and nicotinamide metabolism	map00230, map00760
C12506.35990.T91407.c4.g1.i1	Glycolysis / Gluconeogenesis, Propanoate metabolism, Biosynthesis of antibiotics, Pyruvate metabolism, Cysteine and methionine metabolism	map00010, map00640, map01130, map00620, map00270
C35040.0.T77058.c0.g2.i1	Purine metabolism, Thiamine metabolism	map00230, map00730
C12506.28024.T94384.c1.g6.i5	Cyanoamino acid metabolism, Alanine, aspartate and glutamate metabolism	map00460, map00250
C12506.104087.T94711.c0.g2.i5	Aminoacyl-tRNA biosynthesis	map00970
C12506.14108.Ctg7540	Amino sugar and nucleotide sugar metabolism	map00520
C12506.81110.T85181.c0.g8.i2	Fatty acid degradation, Biosynthesis of unsaturated fatty acids, alpha-Linolenic acid metabolism	map00071, map01040, map00592
C12506.10737.Ctg9906	Purine metabolism, Thiamine metabolism	map00230, map00730
C12506.106213.Ctg41594	mTOR signaling pathway	map04150
C12506.51010.Ctg34687	Inositol phosphate metabolism, Phosphatidylinositol signaling system	map00562, map04070
C12506.38075.Ctg3905	Purine metabolism, Thiamine metabolism	map00230, map00730
C12506.74990.Ctg.40834	Purine metabolism, Thiamine metabolism	map00230, map00730
C12506.35841.Ctg22594	Drug metabolism - other enzymes	map00983
C12506.106036.T88528.c0.g1.i2	Porphyrin and chlorophyll metabolism	map00860
C12506.35841.Ctg22595	Drug metabolism - other enzymes	map00983
C12506.71327.Ctg37761	Purine metabolism, Thiamine metabolism	map00230, map00730
C12506.88499.T91986.c1.g4.i4	Glyoxylate and dicarboxylate metabolism, Glycine, serine and threonine metabolism	map00630, map00260
C12506.98551.T82447.c2.g1.i3	Porphyrin and chlorophyll metabolism	map00860
C12506.54175.Ctg913	Phenylpropanoid biosynthesis	map00940
C12506.64990.DN59662.c0.g6.i1	Cysteine and methionine metabolism	map00270
C12506.13333.T91522.c3.g1.i1	Starch and sucrose metabolism	map00500
C12506.96045.Ctg21799	Amino sugar and nucleotide sugar metabolism	map00520
C12506.38626.Ctg3594	Glycolysis / Gluconeogenesis, Starch and sucrose metabolism, Amino sugar and nucleotide sugar metabolism, Biosynthesis of antibiotics, Pentose phosphate pathway	map00010, map00500, map00520, map01130, map00030
C12506.76799.T84108.c0.g1.i1	Pyruvate metabolism, Carbon fixation in photosynthetic organisms	map00620, map00710
C13452.0.Ctg21663	Phenylpropanoid biosynthesis	map00940
C12506.29307.T97151.c4.g1.i1	Purine metabolism, Thiamine metabolism	map00230, map00730
C12506.17097.T107327.c0.g1.i1	Purine metabolism, Thiamine metabolism	map00230, map00730
C12506.59049.T63538.c0.g1.i1	Citrate cycle (TCA cycle), Biosynthesis of antibiotics, Glutathione metabolism, Carbon fixation pathways in prokaryotes	map00020, map01130, map00480, map00720
C12506.32899.T88287.c1.g1.i8	Phenylpropanoid biosynthesis	map00940
C9154.0.DN110598.c0.g1.i1	Purine metabolism, Thiamine metabolism	map00230, map00730
C12506.13795.T82458.c1.g2.i3	Galactose metabolism, Streptomycin biosynthesis, Glycolysis / Gluconeogenesis, Neomycin, kanamycin and gentamicin biosynthesis, Starch and sucrose metabolism, Amino sugar and nucleotide sugar metabolism, Biosynthesis of antibiotics, Fructose and mannose metabolism	map00052, map00521, map00010, map00524, map00500, map00520, map01130, map00051
C12506.23515.T92306.c2.g4.i6	Pantothenate and CoA biosynthesis	map00770
C12506.23515.T92306.c2.g4.i5	Pantothenate and CoA biosynthesis	map00770
C12506.23842.T79447.c0.g1.i2	Purine metabolism, Pyrimidine metabolism	map00230, map00240
C12506.23842.T79447.c0.g1.i1	Purine metabolism, Pyrimidine metabolism	map00230, map00240
C12506.37195.T87740.c1.g2.i1	Aminobenzoate degradation, Th1 and Th2 cell differentiation, T cell receptor signaling pathway	map00627, map04658, map04660
C12506.36221.Ctg24918	Aminobenzoate degradation, Th1 and Th2 cell differentiation, T cell receptor signaling pathway	map00627, map04658, map04660
C12506.33262.Ctg48153	Purine metabolism, Pyrimidine metabolism	map00230, map00240
C12506.17135.T87745.c2.g1.i1	Riboflavin metabolism, Aminobenzoate degradation	map00740, map00627
C12506.28418.Ctg42714	Aminobenzoate degradation, Th1 and Th2 cell differentiation, T cell receptor signaling pathway	map00627, map04658, map04660
C12506.51070.Ctg11922	Starch and sucrose metabolism	map00500
C12506.106842.Ctg42085	Starch and sucrose metabolism	map00500
C12506.57320.Ctg1536	Purine metabolism, Thiamine metabolism	map00230, map00730
C12506.23761.T77927.c2.g1.i1	Aminobenzoate degradation, Th1 and Th2 cell differentiation, T cell receptor signaling pathway	map00627, map04658, map04660
C12506.16688.Ctg557	Glycolysis / Gluconeogenesis, Biosynthesis of antibiotics, Inositol phosphate metabolism, Carbon fixation in photosynthetic organisms, Fructose and mannose metabolism	map00010, map01130, map00562, map00710, map00051
C12506.32146.T93448.c1.g2.i1	Amino sugar and nucleotide sugar metabolism	map00520
C12506.6441.Ctg25331	Aminobenzoate degradation, Th1 and Th2 cell differentiation, T cell receptor signaling pathway	map00627, map04658, map04660
C12506.95574.T68530.c0.g5.i3	Oxidative phosphorylation	map00190
C12506.13195.Ctg46794	Phenylpropanoid biosynthesis, Arachidonic acid metabolism, Glutathione metabolism	map00940, map00590, map00480
C12506.37411.Ctg12758	Starch and sucrose metabolism	map00500
C17104.0.Ctg5243	Glucosinolate biosynthesis, Valine, leucine and isoleucine degradation, Pantothenate and CoA biosynthesis, Biosynthesis of antibiotics, Valine, leucine and isoleucine biosynthesis, Cysteine and methionine metabolism	map00966, map00280, map00770, map01130, map00290, map00270
C12506.94191.T84012.c1.g2.i2	T cell receptor signaling pathway	map04660
C12506.36355.T93550.c1.g6.i4	Fatty acid degradation, Fatty acid elongation, Tryptophan metabolism, Caprolactam degradation, Carbon fixation pathways in prokaryotes, Primary bile acid biosynthesis, Lysine degradation, Valine, leucine and isoleucine degradation, Biosynthesis of antibiotics, Benzoate degradation, Toluene degradation, Butanoate metabolism, Geraniol degradation	map00071, map00062, map00380, map00930, map00720, map00120, map00310, map00280, map01130, map00362, map00623, map00650, map00281
C12506.42787.T55776.c0.g2.i1	Oxidative phosphorylation	map00190
C12506.31454.Ctg20492	Purine metabolism, Thiamine metabolism	map00230, map00730
C12506.36353.T93550.c1.g9.i1	Fatty acid degradation, Fatty acid elongation, Tryptophan metabolism, Caprolactam degradation, Carbon fixation pathways in prokaryotes, Primary bile acid biosynthesis, Lysine degradation, Valine, leucine and isoleucine degradation, Biosynthesis of antibiotics, Benzoate degradation, Toluene degradation, Butanoate metabolism, Geraniol degradation	map00071, map00062, map00380, map00930, map00720, map00120, map00310, map00280, map01130, map00362, map00623, map00650, map00281
C12506.15052.T88870.c0.g4.i1	Purine metabolism, Thiamine metabolism	map00230, map00730
C12506.95574.T68530.c0.g5.i4	Oxidative phosphorylation	map00190
C12506.26651.T34352.c0.g2.i1	Glycine, serine and threonine metabolism	map00260
C12506.61698.T74221.c1.g1.i4	Galactose metabolism, Glycolysis / Gluconeogenesis, Biosynthesis of antibiotics, Pentose phosphate pathway, Fructose and mannose metabolism, Methane metabolism	map00052, map00010, map01130, map00030, map00051, map00680
C12506.38510.T83648.c0.g2.i1	Selenocompound metabolism	map00450
C12506.68291.Ctg26088	Pentose and glucuronate interconversions, Ascorbate and aldarate metabolism, Amino sugar and nucleotide sugar metabolism	map00040, map00053, map00520
C12506.35996.T91407.c4.g1.i14	Glycolysis / Gluconeogenesis, Propanoate metabolism, Biosynthesis of antibiotics, Pyruvate metabolism, Cysteine and methionine metabolism	map00010, map00640, map01130, map00620, map00270
C12506.99858.Ctg21096	Purine metabolism, Thiamine metabolism	map00230, map00730
C12506.19786.T68200.c0.g2.i1	Pentose and glucuronate interconversions, Drug metabolism - other enzymes	map00040, map00983
C12506.85740.Ctg23153	Sulfur metabolism, Biosynthesis of antibiotics, Cysteine and methionine metabolism	map00920, map01130, map00270
C12506.103816.T10693.c0.g2.i1	Pentose and glucuronate interconversions	map00040
C23185.0.DN48398.c0.g1.i1	alpha-Linolenic acid metabolism	map00592
C12506.106728.Ctg9097	Pyrimidine metabolism, Drug metabolism - other enzymes	map00240, map00983
C12506.94896.T75740.c0.g1.i1	Glyoxylate and dicarboxylate metabolism	map00630
C19265.0.T57311.c0.g1.i1	Citrate cycle (TCA cycle), Biosynthesis of antibiotics, Glutathione metabolism, Carbon fixation pathways in prokaryotes	map00020, map01130, map00480, map00720
C12506.64406.T94365.c5.g5.i1	Biotin metabolism	map00780
C12506.33870.T86632.c1.g3.i1	Alanine, aspartate and glutamate metabolism, Arginine biosynthesis, Nitrogen metabolism, Glyoxylate and dicarboxylate metabolism	map00250, map00220, map00910, map00630
C12506.44553.T85963.c0.g2.i1	Starch and sucrose metabolism	map00500
C12506.105957.Ctg21036	Purine metabolism, Sulfur metabolism, Monobactam biosynthesis, Biosynthesis of antibiotics, Selenocompound metabolism	map00230, map00920, map00261, map01130, map00450
C12506.73615.Ctg42614	Purine metabolism, Thiamine metabolism	map00230, map00730
C12506.82592.Ctg17846	Aminobenzoate degradation, Th1 and Th2 cell differentiation, T cell receptor signaling pathway	map00627, map04658, map04660
C12506.12331.Ctg10865	Ascorbate and aldarate metabolism	map00053
C12506.36378.T91731.c1.g3.i1	Glycerophospholipid metabolism	map00564
C12506.26053.T93784.c1.g3.i2	Purine metabolism, Pyrimidine metabolism	map00230, map00240
C12506.74273.T91439.c3.g2.i1	Purine metabolism, Pyrimidine metabolism	map00230, map00240
C12506.95381.T85588.c2.g5.i3	Purine metabolism, Thiamine metabolism	map00230, map00730
C12506.38970.Ctg8115	Biosynthesis of antibiotics, Terpenoid backbone biosynthesis	map01130, map00900
C12506.28908.T77479.c0.g1.i2	Purine metabolism, Thiamine metabolism	map00230, map00730
C12506.33955.Ctg43970	Tyrosine metabolism	map00350
C12506.105515.Ctg1376	Aminobenzoate degradation, Th1 and Th2 cell differentiation, T cell receptor signaling pathway	map00627, map04658, map04660
C12506.32301.Ctg35179	Sulfur metabolism, Biosynthesis of antibiotics, Cysteine and methionine metabolism	map00920, map01130, map00270
C29827.0.T25560.c0.g1.i1	Glycolysis / Gluconeogenesis, Citrate cycle (TCA cycle), Biosynthesis of antibiotics, Pyruvate metabolism	map00010, map00020, map01130, map00620
C12506.41670.T87027.c3.g4.i1	Sulfur metabolism, Biosynthesis of antibiotics, Cysteine and methionine metabolism	map00920, map01130, map00270
C12506.20277.T93550.c1.g4.i1	Fatty acid degradation, Fatty acid elongation, Tryptophan metabolism, Caprolactam degradation, Carbon fixation pathways in prokaryotes, Primary bile acid biosynthesis, Lysine degradation, Valine, leucine and isoleucine degradation, Biosynthesis of antibiotics, Benzoate degradation, Toluene degradation, Butanoate metabolism, Geraniol degradation	map00071, map00062, map00380, map00930, map00720, map00120, map00310, map00280, map01130, map00362, map00623, map00650, map00281
C12506.6362.T91327.c1.g1.i4	Alanine, aspartate and glutamate metabolism, Amino sugar and nucleotide sugar metabolism, Biosynthesis of antibiotics	map00250, map00520, map01130
C573.0.DN105357.c0.g1.i1	Photosynthesis	map00195
C12506.34052.Ctg45572	Purine metabolism, Pyrimidine metabolism	map00230, map00240
C12506.82899.Ctg44992	Fatty acid degradation, Glycolysis / Gluconeogenesis, Ascorbate and aldarate metabolism, Tryptophan metabolism, Glycerolipid metabolism, Limonene and pinene degradation, Pyruvate metabolism, Chloroalkane and chloroalkene degradation, Arginine and proline metabolism, Lysine degradation, Valine, leucine and isoleucine degradation, Insect hormone biosynthesis, Biosynthesis of antibiotics, beta-Alani…	map00071, map00010, map00053, map00380, map00561, map00903, map00620, map00625, map00330, map00310, map00280, map00981, map01130, map00410, map00340
C12506.37666.T83590.c1.g5.i4	Phenylalanine, tyrosine and tryptophan biosynthesis, Valine, leucine and isoleucine degradation, Alanine, aspartate and glutamate metabolism, Isoquinoline alkaloid biosynthesis, Tyrosine metabolism, Nicotinate and nicotinamide metabolism, Tryptophan metabolism, Phenylalanine metabolism, Cysteine and methionine metabolism	map00400, map00280, map00250, map00950, map00350, map00760, map00380, map00360, map00270
C12506.48334.T87033.c11.g6.i3	Citrate cycle (TCA cycle), Biosynthesis of antibiotics, Glutathione metabolism, Carbon fixation pathways in prokaryotes	map00020, map01130, map00480, map00720
C12506.106811.Ctg36303	Aminobenzoate degradation, Sulfur metabolism	map00627, map00920
C12506.91792.T93787.c1.g3.i2	Purine metabolism	map00230
C12506.27510.Ctg16970	Purine metabolism, Thiamine metabolism	map00230, map00730
C13095.0.T103459.c0.g1.i1	Purine metabolism, Pyrimidine metabolism	map00230, map00240
C12506.27510.Ctg16972	Purine metabolism, Thiamine metabolism	map00230, map00730
C12506.25627.Ctg7697	Purine metabolism, Thiamine metabolism	map00230, map00730
C12506.64703.T86365.c2.g3.i4	Riboflavin metabolism	map00740
C12506.105125.Ctg27175	Purine metabolism, Pyrimidine metabolism	map00230, map00240
C12506.41267.T95409.c2.g3.i3	Pentose and glucuronate interconversions, Glycosaminoglycan biosynthesis - heparan sulfate / heparin, Glycosaminoglycan biosynthesis - chondroitin sulfate / dermatan sulfate, Retinol metabolism, Ascorbate and aldarate metabolism, Metabolism of xenobiotics by cytochrome P450, Steroid hormone biosynthesis, Porphyrin and chlorophyll metabolism, Drug metabolism - cytochrome P450, Drug metabolism - ot…	map00040, map00534, map00532, map00830, map00053, map00980, map00140, map00860, map00982, map00983, map00515
C12506.80237.T76115.c0.g1.i2	Lysine degradation	map00310
C12506.24919.Ctg7181	Purine metabolism, Thiamine metabolism	map00230, map00730
C12506.94814.Ctg14011	Aminobenzoate degradation, Th1 and Th2 cell differentiation, T cell receptor signaling pathway	map00627, map04658, map04660
C12506.100387.T87972.c4.g3.i1	Cysteine and methionine metabolism	map00270
C12506.105906.Ctg21028	Aminoacyl-tRNA biosynthesis, Drug metabolism - other enzymes	map00970, map00983
C12506.26343.T94809.c2.g6.i3	beta-Alanine metabolism, Glutathione metabolism, Arginine and proline metabolism, Cysteine and methionine metabolism	map00410, map00480, map00330, map00270
C12506.17388.T96255.c3.g2.i4	Purine metabolism, Thiamine metabolism	map00230, map00730
C40558.0.DN100745.c0.g1.i1	Fatty acid degradation, Glycolysis / Gluconeogenesis, Retinol metabolism, Naphthalene degradation, Metabolism of xenobiotics by cytochrome P450, Tyrosine metabolism, Biosynthesis of antibiotics, alpha-Linolenic acid metabolism, Glycine, serine and threonine metabolism, Drug metabolism - cytochrome P450, Chloroalkane and chloroalkene degradation	map00071, map00010, map00830, map00626, map00980, map00350, map01130, map00592, map00260, map00982, map00625
C12506.37612.T88679.c2.g3.i4	Aminobenzoate degradation, Th1 and Th2 cell differentiation, T cell receptor signaling pathway	map00627, map04658, map04660
C12506.37612.T88679.c2.g3.i3	Aminobenzoate degradation, Th1 and Th2 cell differentiation, T cell receptor signaling pathway	map00627, map04658, map04660
C12506.86294.T93480.c9.g1.i4	Aminoacyl-tRNA biosynthesis	map00970
C12506.20046.T77188.c0.g1.i1	Purine metabolism, Thiamine metabolism	map00230, map00730
C12506.39271.Ctg10820	Purine metabolism, Thiamine metabolism	map00230, map00730
C12506.102995.Ctg36753	Purine metabolism, Thiamine metabolism	map00230, map00730
C12506.16171.T52104.c0.g1.i1	Galactose metabolism, Glycolysis / Gluconeogenesis, Biosynthesis of antibiotics, Pentose phosphate pathway, Fructose and mannose metabolism, Methane metabolism	map00052, map00010, map01130, map00030, map00051, map00680
C12506.95329.T85513.c1.g2.i1	Purine metabolism, Thiamine metabolism	map00230, map00730
C12506.36414.T96223.c0.g1.i5	Purine metabolism, Thiamine metabolism	map00230, map00730
C12506.106517.Ctg17158	Starch and sucrose metabolism	map00500
C12506.34640.T90296.c0.g3.i9	Phenylpropanoid biosynthesis	map00940
C12506.20683.Ctg33068	Phenylpropanoid biosynthesis, Phenylalanine metabolism	map00940, map00360
C12506.35194.T94772.c4.g1.i5	Aminoacyl-tRNA biosynthesis	map00970
C12506.24633.Ctg40340	Oxidative phosphorylation	map00190
C12506.31878.Ctg41216	Tryptophan metabolism, Glyoxylate and dicarboxylate metabolism	map00380, map00630
C12506.83352.Ctg15918	Amino sugar and nucleotide sugar metabolism	map00520
C12506.84453.T68322.c0.g1.i1	Glyoxylate and dicarboxylate metabolism	map00630
C12506.21336.Ctg25416	Aminobenzoate degradation, Th1 and Th2 cell differentiation, T cell receptor signaling pathway	map00627, map04658, map04660
C12506.3885.Ctg43330	Isoquinoline alkaloid biosynthesis, Tyrosine metabolism, Glycine, serine and threonine metabolism, Tropane, piperidine and pyridine alkaloid biosynthesis, Phenylalanine metabolism, beta-Alanine metabolism	map00950, map00350, map00260, map00960, map00360, map00410
C12506.36532.T86742.c0.g3.i5	Porphyrin and chlorophyll metabolism	map00860
C12506.27509.T92861.c2.g1.i7	Purine metabolism, Thiamine metabolism	map00230, map00730
C12506.37928.Ctg8817	Cyanoamino acid metabolism, Starch and sucrose metabolism, Phenylpropanoid biosynthesis	map00460, map00500, map00940
C12506.6003.Ctg14310	Starch and sucrose metabolism	map00500
C12506.86777.T77145.c0.g1.i1	Pantothenate and CoA biosynthesis, C5-Branched dibasic acid metabolism, Biosynthesis of antibiotics, Valine, leucine and isoleucine biosynthesis, Butanoate metabolism	map00770, map00660, map01130, map00290, map00650
C12506.84981.Ctg40276	Amino sugar and nucleotide sugar metabolism	map00520
C12506.95744.T83367.c0.g1.i4	Purine metabolism, Thiamine metabolism	map00230, map00730
C12506.9498.T93747.c10.g7.i1	Phenylalanine, tyrosine and tryptophan biosynthesis, Biosynthesis of antibiotics	map00400, map01130
C12506.40298.T96062.c7.g4.i1	Ether lipid metabolism, Glycerophospholipid metabolism	map00565, map00564
C12506.15020.Ctg36919	Lysine biosynthesis, Monobactam biosynthesis, Biosynthesis of antibiotics	map00300, map00261, map01130
C12506.76080.Ctg6643	Purine metabolism, Pyrimidine metabolism	map00230, map00240
C12506.23848.Ctg16287	Purine metabolism, Thiamine metabolism	map00230, map00730
C12506.104405.Ctg19077	Aminoacyl-tRNA biosynthesis, Porphyrin and chlorophyll metabolism	map00970, map00860
C12506.21730.T90741.c3.g3.i1	Oxidative phosphorylation	map00190
C12506.90170.Ctg2714	T cell receptor signaling pathway	map04660
C12506.31488.Ctg13826	Aminobenzoate degradation, Th1 and Th2 cell differentiation, T cell receptor signaling pathway	map00627, map04658, map04660
C12506.87736.Ctg4771	Cysteine and methionine metabolism	map00270
C12506.15180.T83386.c0.g1.i4	Galactose metabolism, Glycolysis / Gluconeogenesis, Biosynthesis of antibiotics	map00052, map00010, map01130
C12506.82610.T84560.c1.g11.i1	Glycerolipid metabolism, Glycerophospholipid metabolism	map00561, map00564
C12506.82610.T84560.c1.g11.i2	Glycerolipid metabolism, Glycerophospholipid metabolism	map00561, map00564
C12506.37186.T93566.c1.g13.i3	Amino sugar and nucleotide sugar metabolism	map00520
C12506.77078.T96717.c0.g7.i2	Aminobenzoate degradation, Th1 and Th2 cell differentiation, T cell receptor signaling pathway	map00627, map04658, map04660
C12506.7902.T90053.c0.g3.i7	Purine metabolism, Thiamine metabolism	map00230, map00730
C12506.15895.T95736.c1.g5.i2	Glutathione metabolism, Cysteine and methionine metabolism	map00480, map00270
C12506.20964.Ctg33639	Purine metabolism, Thiamine metabolism	map00230, map00730
C12506.35756.Ctg20820	Purine metabolism, Thiamine metabolism	map00230, map00730
C12506.41305.Ctg27494	Aminobenzoate degradation, Th1 and Th2 cell differentiation, T cell receptor signaling pathway	map00627, map04658, map04660
C12506.30168.Ctg20421	Thiamine metabolism	map00730
C12506.22176.Ctg44525	Lipopolysaccharide biosynthesis	map00540
C12506.104903.T52678.c0.g3.i1	Amino sugar and nucleotide sugar metabolism, Fructose and mannose metabolism	map00520, map00051
C12506.71360.T86424.c3.g3.i1	Biosynthesis of unsaturated fatty acids, Fatty acid biosynthesis	map01040, map00061
C12506.84983.T86759.c3.g4.i4	Biosynthesis of antibiotics, Pentose phosphate pathway, Glutathione metabolism	map01130, map00030, map00480
C12506.42719.Ctg19397	Ascorbate and aldarate metabolism, Phenylpropanoid biosynthesis, Glutathione metabolism	map00053, map00940, map00480
C12506.4958.Ctg36513	Pantothenate and CoA biosynthesis	map00770
C12506.84983.T86759.c3.g4.i2	Biosynthesis of antibiotics, Pentose phosphate pathway, Glutathione metabolism	map01130, map00030, map00480
C12506.37133.T86494.c0.g6.i2	Phenylpropanoid biosynthesis	map00940
C12506.44805.Ctg16	Aminobenzoate degradation, Th1 and Th2 cell differentiation, T cell receptor signaling pathway	map00627, map04658, map04660
C12506.107488.T94599.c1.g1.i5	Streptomycin biosynthesis, Aminobenzoate degradation, Biosynthesis of antibiotics, Inositol phosphate metabolism, Phosphatidylinositol signaling system	map00521, map00627, map01130, map00562, map04070
C1248.0.DN99806.c0.g1.i1	Alanine, aspartate and glutamate metabolism, Arginine biosynthesis, Nitrogen metabolism, Glyoxylate and dicarboxylate metabolism	map00250, map00220, map00910, map00630
C12506.20720.T88075.c1.g4.i4	Purine metabolism, Thiamine metabolism	map00230, map00730
C12506.36776.Ctg6530	Purine metabolism, Thiamine metabolism	map00230, map00730
C12506.62464.T96167.c0.g2.i1	Phenylpropanoid biosynthesis	map00940
C12506.17836.T93591.c0.g3.i2	Valine, leucine and isoleucine degradation, Propanoate metabolism, beta-Alanine metabolism	map00280, map00640, map00410
C12506.102020.T88811.c2.g4.i5	Purine metabolism, Thiamine metabolism	map00230, map00730
C12506.57974.Ctg5570	Starch and sucrose metabolism	map00500
C12506.25188.T95049.c3.g4.i3	Aminobenzoate degradation, Styrene degradation, Tryptophan metabolism, Phenylalanine metabolism, Arginine and proline metabolism	map00627, map00643, map00380, map00360, map00330
C12506.10276.Ctg32352	Purine metabolism, Alanine, aspartate and glutamate metabolism, Biosynthesis of antibiotics	map00230, map00250, map01130
C12506.13907.T85771.c1.g4.i1	Starch and sucrose metabolism	map00500
C12506.17332.T89896.c4.g1.i9	Purine metabolism, Glycolysis / Gluconeogenesis, Biosynthesis of antibiotics, Pyruvate metabolism	map00230, map00010, map01130, map00620
C12506.12668.Ctg29556	Pentose and glucuronate interconversions	map00040
C12506.50706.T66870.c0.g1.i2	Purine metabolism, Thiamine metabolism	map00230, map00730
C12506.29628.T89114.c0.g1.i1	Pentose and glucuronate interconversions, Retinol metabolism, Ascorbate and aldarate metabolism, Metabolism of xenobiotics by cytochrome P450, Steroid hormone biosynthesis, Porphyrin and chlorophyll metabolism, Drug metabolism - cytochrome P450, Drug metabolism - other enzymes	map00040, map00830, map00053, map00980, map00140, map00860, map00982, map00983
C12506.43490.Ctg44099	Penicillin and cephalosporin biosynthesis, beta-Lactam resistance, Biosynthesis of antibiotics, Pyruvate metabolism	map00311, map01501, map01130, map00620
C12506.6168.Ctg44572	Purine metabolism, Thiamine metabolism	map00230, map00730
C12506.96379.Ctg9378	Purine metabolism, Thiamine metabolism	map00230, map00730
C12506.40411.Ctg33620	Steroid degradation	map00984
C12506.12377.Ctg9381	Purine metabolism, Thiamine metabolism	map00230, map00730
C12506.6824.T93759.c0.g3.i1	Biosynthesis of antibiotics, Pentose phosphate pathway, Drug metabolism - other enzymes	map01130, map00030, map00983
C12506.34574.Ctg10666	Aminobenzoate degradation, Th1 and Th2 cell differentiation, T cell receptor signaling pathway	map00627, map04658, map04660
C12506.36356.T93270.c6.g3.i4	Fatty acid degradation, Fatty acid elongation, Tryptophan metabolism, Caprolactam degradation, Carbon fixation pathways in prokaryotes, Primary bile acid biosynthesis, Lysine degradation, Valine, leucine and isoleucine degradation, Biosynthesis of antibiotics, Benzoate degradation, Toluene degradation, Butanoate metabolism, Geraniol degradation	map00071, map00062, map00380, map00930, map00720, map00120, map00310, map00280, map01130, map00362, map00623, map00650, map00281
C12506.41663.T93245.c9.g1.i6	Riboflavin metabolism, Aminobenzoate degradation	map00740, map00627
C12506.35726.T92317.c2.g1.i3	Galactose metabolism, Glycosphingolipid biosynthesis - globo and isoglobo series, Sphingolipid metabolism, Glycerolipid metabolism	map00052, map00603, map00600, map00561
C12506.51608.Ctg34428	Glycerophospholipid metabolism	map00564
C12506.36342.T85476.c0.g3.i1	N-Glycan biosynthesis, Other glycan degradation, Various types of N-glycan biosynthesis	map00510, map00511, map00513
C41171.0.Ctg32414	Zeatin biosynthesis	map00908
C12506.19902.Ctg20676	Aminobenzoate degradation, Th1 and Th2 cell differentiation, T cell receptor signaling pathway	map00627, map04658, map04660
C12506.8209.T82491.c3.g3.i9	Starch and sucrose metabolism	map00500
C12506.62786.T94992.c4.g2.i4	Aminobenzoate degradation, Th1 and Th2 cell differentiation, T cell receptor signaling pathway	map00627, map04658, map04660
C12506.13292.Ctg2538	Purine metabolism, Pyrimidine metabolism	map00230, map00240
C12506.40897.Ctg21164	Phenylpropanoid biosynthesis, Arachidonic acid metabolism, Glutathione metabolism	map00940, map00590, map00480
C12506.100737.Ctg23580	Phenylpropanoid biosynthesis	map00940
C12506.50916.T53238.c0.g1.i1	Drug metabolism - cytochrome P450	map00982
C12506.57282.Ctg6693	Pyruvate metabolism, Carbon fixation in photosynthetic organisms	map00620, map00710
C12506.37635.T87210.c1.g1.i1	Aminobenzoate degradation, Th1 and Th2 cell differentiation, T cell receptor signaling pathway	map00627, map04658, map04660
C12506.17134.Ctg28833	Pyruvate metabolism	map00620
C12506.23766.T91282.c3.g1.i3	Biosynthesis of antibiotics, Terpenoid backbone biosynthesis	map01130, map00900
C12506.68597.T96884.c1.g1.i1	Purine metabolism, Thiamine metabolism	map00230, map00730
C12506.20063.Ctg4978	Glutathione metabolism	map00480
C12506.68596.T80036.c0.g2.i3	Purine metabolism, Thiamine metabolism	map00230, map00730
C12506.33850.Ctg3166	Lysine degradation	map00310
C12506.68596.T80036.c0.g2.i5	Purine metabolism, Thiamine metabolism	map00230, map00730
C12506.73276.T87766.c0.g1.i5	Pyruvate metabolism, Carbon fixation in photosynthetic organisms	map00620, map00710
C12506.16691.T91537.c3.g1.i1	Glycolysis / Gluconeogenesis, Biosynthesis of antibiotics, Inositol phosphate metabolism, Carbon fixation in photosynthetic organisms, Fructose and mannose metabolism	map00010, map01130, map00562, map00710, map00051
C4770.0.T105474.c0.g1.i1	Glycolysis / Gluconeogenesis, Biosynthesis of antibiotics, Carbon fixation in photosynthetic organisms	map00010, map01130, map00710
C12506.23899.Ctg15262	Pyruvate metabolism	map00620
C3770.0.DN123020.c0.g1.i1	Purine metabolism, Thiamine metabolism	map00230, map00730
C12506.50622.T88636.c6.g1.i1	Cyanoamino acid metabolism, Sulfur metabolism, Biosynthesis of antibiotics, Cysteine and methionine metabolism	map00460, map00920, map01130, map00270
C12506.37211.T96494.c4.g4.i1	Aminobenzoate degradation, Th1 and Th2 cell differentiation, T cell receptor signaling pathway	map00627, map04658, map04660
C12506.44413.T94235.c1.g1.i1	Glycine, serine and threonine metabolism	map00260
C12506.10662.Ctg14405	Purine metabolism, Thiamine metabolism	map00230, map00730
C12506.83085.Ctg42401	Glycolysis / Gluconeogenesis, Citrate cycle (TCA cycle), Biosynthesis of antibiotics, Pyruvate metabolism, Carbon fixation in photosynthetic organisms	map00010, map00020, map01130, map00620, map00710
C12506.32022.T80030.c0.g1.i3	Phenylalanine, tyrosine and tryptophan biosynthesis, Biosynthesis of antibiotics	map00400, map01130
C12506.44930.T88013.c2.g3.i5	Galactose metabolism, Glycolysis / Gluconeogenesis, Biosynthesis of antibiotics, Pentose phosphate pathway, Fructose and mannose metabolism, Methane metabolism	map00052, map00010, map01130, map00030, map00051, map00680
C12506.36149.Ctg4152	Purine metabolism, Thiamine metabolism	map00230, map00730
C12506.36149.Ctg4153	Purine metabolism, Thiamine metabolism	map00230, map00730
C12506.44930.T88013.c2.g3.i3	Galactose metabolism, Glycolysis / Gluconeogenesis, Biosynthesis of antibiotics, Pentose phosphate pathway, Fructose and mannose metabolism, Methane metabolism	map00052, map00010, map01130, map00030, map00051, map00680
C12506.10276.T91969.c2.g4.i6	Purine metabolism, Alanine, aspartate and glutamate metabolism, Biosynthesis of antibiotics	map00230, map00250, map01130
C12506.15298.T44412.c0.g1.i1	Purine metabolism, Thiamine metabolism	map00230, map00730
C12506.85020.T86226.c2.g3.i4	Amino sugar and nucleotide sugar metabolism, Biosynthesis of antibiotics	map00520, map01130
C12506.40862.T91369.c2.g2.i7	Riboflavin metabolism, Aminobenzoate degradation	map00740, map00627
C12506.40750.T86842.c0.g1.i1	Glycolysis / Gluconeogenesis, Biosynthesis of antibiotics, Methane metabolism	map00010, map01130, map00680
C12506.3441.Ctg4415	Purine metabolism, Pyrimidine metabolism	map00230, map00240
C12506.28938.Ctg19190	Aminobenzoate degradation, Starch and sucrose metabolism	map00627, map00500
C12506.64571.T92776.c8.g14.i5	Purine metabolism, Glycolysis / Gluconeogenesis, Biosynthesis of antibiotics, Pyruvate metabolism	map00230, map00010, map01130, map00620
C12506.70589.Ctg40567	Inositol phosphate metabolism, Phosphatidylinositol signaling system	map00562, map04070
C12506.101006.T89326.c0.g2.i3	Purine metabolism, Thiamine metabolism	map00230, map00730
C12506.96352.Ctg36053	Purine metabolism, Thiamine metabolism	map00230, map00730
C12506.40894.T68386.c0.g2.i2	Phenylpropanoid biosynthesis, Arachidonic acid metabolism, Glutathione metabolism	map00940, map00590, map00480
C12506.74398.Ctg5709	Phenylpropanoid biosynthesis	map00940
C12506.6678.T77851.c0.g2.i1	Phenylpropanoid biosynthesis	map00940
C12506.38317.T53757.c0.g3.i1	Purine metabolism, Pyrimidine metabolism	map00230, map00240
C12506.4304.T10225.c0.g1.i1	Biosynthesis of antibiotics, Tryptophan metabolism, Phenylpropanoid biosynthesis, Glyoxylate and dicarboxylate metabolism	map01130, map00380, map00940, map00630
C12506.86232.DN52915.c0.g1.i4	Phenylpropanoid biosynthesis	map00940
C12506.68105.T91272.c2.g7.i1	Sphingolipid metabolism, Other glycan degradation	map00600, map00511
C12506.76863.Ctg38580	Biosynthesis of antibiotics, Pentose phosphate pathway, Glutathione metabolism	map01130, map00030, map00480
C4747.0.DN102204.c0.g1.i1	Phenylpropanoid biosynthesis, Arachidonic acid metabolism, Glutathione metabolism	map00940, map00590, map00480
C12506.13705.T96173.c0.g2.i1	Aminoacyl-tRNA biosynthesis	map00970
C12506.45754.Ctg38941	Starch and sucrose metabolism	map00500
C12506.42817.Ctg9256	Phenylpropanoid biosynthesis	map00940
C12506.44242.T92334.c0.g2.i2	Purine metabolism, Thiamine metabolism	map00230, map00730
C12506.48887.Ctg39697	Purine metabolism, Thiamine metabolism	map00230, map00730
C12506.21275.Ctg21651	Starch and sucrose metabolism	map00500
C26482.0.Ctg6162	Purine metabolism, Thiamine metabolism	map00230, map00730
C12506.65223.T92188.c2.g1.i1	Aminobenzoate degradation, Th1 and Th2 cell differentiation, T cell receptor signaling pathway	map00627, map04658, map04660
C12506.105587.Ctg43654	Aminobenzoate degradation, Th1 and Th2 cell differentiation, T cell receptor signaling pathway	map00627, map04658, map04660
C12506.74089.Ctg1746	Vitamin B6 metabolism	map00750
C12506.49203.Ctg18689	Biosynthesis of antibiotics, Glycine, serine and threonine metabolism, Methane metabolism	map01130, map00260, map00680
C12506.68176.T88625.c0.g1.i3	Purine metabolism, Thiamine metabolism	map00230, map00730
C12506.51097.Ctg4011	Amino sugar and nucleotide sugar metabolism	map00520
C35845.0.T60950.c1.g1.i3	Glycolysis / Gluconeogenesis, Aminobenzoate degradation, Biosynthesis of antibiotics, Pentose phosphate pathway, Carbon fixation in photosynthetic organisms, Fructose and mannose metabolism, Methane metabolism	map00010, map00627, map01130, map00030, map00710, map00051, map00680
C12506.4061.Ctg30165	Purine metabolism, Thiamine metabolism	map00230, map00730
C12506.32349.Ctg11565	Purine metabolism, Thiamine metabolism	map00230, map00730
C12506.96934.Ctg5100	Alanine, aspartate and glutamate metabolism, Biosynthesis of antibiotics, Nitrogen metabolism	map00250, map01130, map00910
C12506.43874.T79405.c0.g1.i2	Phenylpropanoid biosynthesis	map00940
C12506.89163.T94317.c2.g2.i3	Starch and sucrose metabolism	map00500
C12506.29519.T95084.c3.g6.i2	Purine metabolism, Thiamine metabolism	map00230, map00730
C12506.40560.T94078.c2.g1.i12	Starch and sucrose metabolism	map00500
C12506.37395.T95299.c0.g1.i1	Starch and sucrose metabolism	map00500
C12506.104617.Ctg14472	T cell receptor signaling pathway	map04660
C12506.66663.T87908.c5.g4.i2	C5-Branched dibasic acid metabolism, Citrate cycle (TCA cycle), Propanoate metabolism, Biosynthesis of antibiotics, Carbon fixation pathways in prokaryotes	map00660, map00020, map00640, map01130, map00720
C12506.65023.Ctg40179	Purine metabolism, Thiamine metabolism	map00230, map00730
C32765.0.Ctg15498	Porphyrin and chlorophyll metabolism	map00860
C12506.27800.T90460.c3.g4.i3	Drug metabolism - other enzymes	map00983
C12506.66501.T95221.c1.g1.i3	Phenylpropanoid biosynthesis	map00940
C12506.15012.Ctg41068	Purine metabolism, Pyrimidine metabolism	map00230, map00240
C12506.58748.Ctg42125	Purine metabolism, Thiamine metabolism	map00230, map00730
C12506.39320.Ctg45206	Aminoacyl-tRNA biosynthesis	map00970
C12506.58748.Ctg42123	Purine metabolism, Thiamine metabolism	map00230, map00730
C12506.17317.Ctg298	Purine metabolism, Glycolysis / Gluconeogenesis, Biosynthesis of antibiotics, Pyruvate metabolism	map00230, map00010, map01130, map00620
C12506.26621.Ctg16837	Purine metabolism, Sulfur metabolism	map00230, map00920
C12506.39812.T29580.c0.g1.i1	Ubiquinone and other terpenoid-quinone biosynthesis, Tyrosine metabolism, Phenylalanine metabolism	map00130, map00350, map00360
C12506.29452.T88140.c1.g1.i3	Aminobenzoate degradation	map00627
C12506.6661.T96331.c1.g3.i1	Aminobenzoate degradation, Th1 and Th2 cell differentiation, T cell receptor signaling pathway, Inositol phosphate metabolism, Phosphatidylinositol signaling system	map00627, map04658, map04660, map00562, map04070
C12506.58516.Ctg24185	Aminobenzoate degradation, Th1 and Th2 cell differentiation, T cell receptor signaling pathway	map00627, map04658, map04660
C12506.97825.Ctg23244	Starch and sucrose metabolism	map00500
C12506.60446.T80066.c0.g3.i2	Phenylalanine, tyrosine and tryptophan biosynthesis, Biosynthesis of antibiotics	map00400, map01130
C12506.36257.Ctg19726	Valine, leucine and isoleucine degradation	map00280
C12506.47106.Ctg26028	Glycolysis / Gluconeogenesis, Biosynthesis of antibiotics, Carbon fixation in photosynthetic organisms	map00010, map01130, map00710
C12506.28428.T94323.c1.g6.i2	Aminobenzoate degradation, Th1 and Th2 cell differentiation, T cell receptor signaling pathway	map00627, map04658, map04660
C12506.16993.Ctg9884	Purine metabolism, Thiamine metabolism	map00230, map00730
C12506.54110.T89844.c0.g2.i1	Pyrimidine metabolism	map00240
C12506.28428.T94323.c1.g6.i4	Aminobenzoate degradation, Th1 and Th2 cell differentiation, T cell receptor signaling pathway	map00627, map04658, map04660
C12506.4765.Ctg26845	Oxidative phosphorylation	map00190
C12506.34510.T83696.c2.g1.i2	Pyruvate metabolism, Carbon fixation in photosynthetic organisms	map00620, map00710
C12506.3393.Ctg20230	Biosynthesis of antibiotics, Pentose phosphate pathway, Glutathione metabolism	map01130, map00030, map00480
C12506.65859.Ctg41019	Phenylpropanoid biosynthesis	map00940
C12506.103614.DN93510.c2.g9.i1	Pyruvate metabolism, Carbon fixation in photosynthetic organisms	map00620, map00710
C12506.4141.Ctg35056	Purine metabolism, Pyrimidine metabolism	map00230, map00240
C12506.106875.Ctg30985	Purine metabolism, Alanine, aspartate and glutamate metabolism, Biosynthesis of antibiotics	map00230, map00250, map01130
C12506.28579.T88876.c0.g2.i7	Pentose and glucuronate interconversions, Glycosaminoglycan biosynthesis - heparan sulfate / heparin, Glycosaminoglycan biosynthesis - chondroitin sulfate / dermatan sulfate, Retinol metabolism, Ascorbate and aldarate metabolism, Metabolism of xenobiotics by cytochrome P450, Steroid hormone biosynthesis, Porphyrin and chlorophyll metabolism, Drug metabolism - cytochrome P450, Drug metabolism - ot…	map00040, map00534, map00532, map00830, map00053, map00980, map00140, map00860, map00982, map00983, map00515
C12506.70490.T91383.c0.g2.i3	Purine metabolism, Thiamine metabolism	map00230, map00730
C12506.93449.T85810.c1.g1.i5	Biosynthesis of unsaturated fatty acids, Fatty acid biosynthesis, Biotin metabolism	map01040, map00061, map00780
C12506.25188.Ctg9412	Aminobenzoate degradation, Styrene degradation, Tryptophan metabolism, Phenylalanine metabolism, Arginine and proline metabolism	map00627, map00643, map00380, map00360, map00330
C12506.31078.T88640.c1.g1.i1	Pyruvate metabolism, Carbon fixation pathways in prokaryotes, Carbon fixation in photosynthetic organisms, Methane metabolism	map00620, map00720, map00710, map00680
C12506.21155.Ctg32495	Phenylpropanoid biosynthesis	map00940
C12506.3316.Ctg24510	Biosynthesis of antibiotics, Pentose phosphate pathway	map01130, map00030
C12506.41245.Ctg852	Cysteine and methionine metabolism	map00270
C12506.102381.Ctg1401	Riboflavin metabolism, Aminobenzoate degradation	map00740, map00627
C12506.95184.Ctg14277	Starch and sucrose metabolism	map00500
C12506.23987.Ctg18299	Starch and sucrose metabolism	map00500
C12506.59469.T92698.c1.g2.i7	Purine metabolism, Thiamine metabolism	map00230, map00730
C12506.25851.Ctg36993	Sphingolipid metabolism, Aminobenzoate degradation, Ether lipid metabolism, Glycerolipid metabolism, Glycerophospholipid metabolism	map00600, map00627, map00565, map00561, map00564
C12506.46303.Ctg1095	Purine metabolism, Thiamine metabolism	map00230, map00730
C12506.63114.T91358.c2.g4.i3	Citrate cycle (TCA cycle), Biosynthesis of antibiotics, Glutathione metabolism, Carbon fixation pathways in prokaryotes	map00020, map01130, map00480, map00720
C25751.0.Ctg3150	Glycolysis / Gluconeogenesis, Propanoate metabolism, Biosynthesis of antibiotics, Pyruvate metabolism, Carbon fixation pathways in prokaryotes, Methane metabolism	map00010, map00640, map01130, map00620, map00720, map00680
C12506.71400.Ctg1589	Flavonoid biosynthesis	map00941
C12506.101363.T96393.c3.g1.i3	Phenylpropanoid biosynthesis	map00940
C12506.40337.T85234.c3.g1.i7	Inositol phosphate metabolism, Phosphatidylinositol signaling system	map00562, map04070
C12506.23242.Ctg22835	Ascorbate and aldarate metabolism	map00053
C12506.83087.T96918.c2.g1.i3	Glycolysis / Gluconeogenesis, Citrate cycle (TCA cycle), Biosynthesis of antibiotics, Pyruvate metabolism, Carbon fixation in photosynthetic organisms	map00010, map00020, map01130, map00620, map00710
C12506.12107.Ctg2022	Nitrogen metabolism	map00910
C12506.12761.T91316.c1.g5.i1	Peptidoglycan biosynthesis	map00550
C12506.17653.Ctg5466	Galactose metabolism, Amino sugar and nucleotide sugar metabolism	map00052, map00520
C13169.0.DN84124.c0.g3.i1	Purine metabolism, Thiamine metabolism	map00230, map00730
C12506.39272.Ctg10822	Purine metabolism, Thiamine metabolism	map00230, map00730
C12506.28408.T39166.c0.g2.i2	Purine metabolism, Glycolysis / Gluconeogenesis, Biosynthesis of antibiotics, Pyruvate metabolism	map00230, map00010, map01130, map00620
C12506.6824.T93759.c0.g3.i8	Biosynthesis of antibiotics, Pentose phosphate pathway, Drug metabolism - other enzymes	map01130, map00030, map00983
C12506.27908.T96581.c0.g1.i1	Glycerophospholipid metabolism	map00564
C12506.104482.T82297.c0.g4.i1	Aminobenzoate degradation, Th1 and Th2 cell differentiation, T cell receptor signaling pathway	map00627, map04658, map04660
C12506.37213.T96494.c4.g5.i6	Aminobenzoate degradation, Th1 and Th2 cell differentiation, T cell receptor signaling pathway	map00627, map04658, map04660
C12506.74764.Ctg6132	Starch and sucrose metabolism	map00500
C12506.36349.T93550.c1.g6.i1	Fatty acid degradation, Fatty acid elongation, Tryptophan metabolism, Caprolactam degradation, Carbon fixation pathways in prokaryotes, Primary bile acid biosynthesis, Lysine degradation, Valine, leucine and isoleucine degradation, Biosynthesis of antibiotics, Benzoate degradation, Toluene degradation, Butanoate metabolism, Geraniol degradation	map00071, map00062, map00380, map00930, map00720, map00120, map00310, map00280, map01130, map00362, map00623, map00650, map00281
C12506.39090.T55149.c0.g1.i1	Aflatoxin biosynthesis, Propanoate metabolism, Biosynthesis of antibiotics, Pyruvate metabolism, Fatty acid biosynthesis, Carbon fixation pathways in prokaryotes	map00254, map00640, map01130, map00620, map00061, map00720
C12506.63681.Ctg41274	Glycerophospholipid metabolism	map00564
C12506.89651.Ctg30819	Folate biosynthesis	map00790
C12506.17704.Ctg27311	Riboflavin metabolism, Aminobenzoate degradation	map00740, map00627
C12506.13143.Ctg21402	Oxidative phosphorylation	map00190
C12506.40090.T90819.c0.g1.i1	Aminobenzoate degradation, Th1 and Th2 cell differentiation, T cell receptor signaling pathway	map00627, map04658, map04660
C12506.53253.Ctg34479	Glycerolipid metabolism, Cutin, suberine and wax biosynthesis	map00561, map00073
C12506.53815.T84192.c1.g2.i2	Purine metabolism, Thiamine metabolism	map00230, map00730
C12506.30558.Ctg44189	Biosynthesis of antibiotics, Terpenoid backbone biosynthesis	map01130, map00900
C12506.32481.Ctg37089	Purine metabolism, Thiamine metabolism	map00230, map00730
C12506.92332.Ctg43975	Purine metabolism, Pyrimidine metabolism	map00230, map00240
C12506.37581.T94431.c1.g1.i1	Pentose and glucuronate interconversions	map00040
C12506.45964.Ctg9010	Purine metabolism, Thiamine metabolism	map00230, map00730
C12506.55941.T80894.c1.g2.i1	Citrate cycle (TCA cycle), Biosynthesis of antibiotics, Glyoxylate and dicarboxylate metabolism, Pyruvate metabolism, Carbon fixation pathways in prokaryotes, Carbon fixation in photosynthetic organisms, Methane metabolism, Cysteine and methionine metabolism	map00020, map01130, map00630, map00620, map00720, map00710, map00680, map00270
C12506.20969.Ctg20443	N-Glycan biosynthesis	map00510
C12506.32786.Ctg12731	Purine metabolism, Pyrimidine metabolism	map00230, map00240
C12506.33778.Ctg23643	Carbapenem biosynthesis, Biosynthesis of antibiotics, Arginine and proline metabolism	map00332, map01130, map00330
C12506.94279.T96060.c0.g2.i7	Pentose and glucuronate interconversions	map00040
C12506.106406.T90725.c7.g6.i3	Purine metabolism, Caffeine metabolism	map00230, map00232
C12506.103093.Ctg36387	Purine metabolism, Thiamine metabolism	map00230, map00730
C12506.103093.Ctg36386	Purine metabolism, Thiamine metabolism	map00230, map00730
C12506.87762.T85003.c1.g4.i2	Aminobenzoate degradation, Th1 and Th2 cell differentiation, T cell receptor signaling pathway	map00627, map04658, map04660
C12506.32417.Ctg26089	Oxidative phosphorylation	map00190
C12506.80760.T52443.c0.g1.i1	Starch and sucrose metabolism	map00500
C12506.67960.Ctg12194	Amino sugar and nucleotide sugar metabolism	map00520
C12506.106754.Ctg5770	Glycerophospholipid metabolism	map00564
C12506.100384.Ctg4382	Cysteine and methionine metabolism	map00270
C12506.72205.T90744.c2.g4.i4	Purine metabolism, Glycolysis / Gluconeogenesis, Biosynthesis of antibiotics, Pyruvate metabolism	map00230, map00010, map01130, map00620
C12506.15268.T92231.c2.g2.i2	Aminoacyl-tRNA biosynthesis	map00970
C12506.61113.T86525.c0.g8.i3	One carbon pool by folate, Glyoxylate and dicarboxylate metabolism	map00670, map00630
C12506.28838.Ctg32432	Lysine degradation	map00310
C12506.21334.Ctg2514	Aminobenzoate degradation, Th1 and Th2 cell differentiation, T cell receptor signaling pathway	map00627, map04658, map04660
C12506.85693.Ctg24497	Biosynthesis of antibiotics, Glyoxylate and dicarboxylate metabolism, Carbon fixation in photosynthetic organisms	map01130, map00630, map00710
C12506.16952.T86081.c0.g2.i3	Aminobenzoate degradation, Styrene degradation, Tryptophan metabolism, Phenylalanine metabolism, Arginine and proline metabolism	map00627, map00643, map00380, map00360, map00330
C12506.29970.T96583.c1.g12.i2	Aminobenzoate degradation, Th1 and Th2 cell differentiation, T cell receptor signaling pathway	map00627, map04658, map04660
C12506.20671.Ctg9691	Biosynthesis of antibiotics, Terpenoid backbone biosynthesis	map01130, map00900
C12506.96282.T85808.c2.g5.i1	Purine metabolism, Pyrimidine metabolism	map00230, map00240
C12506.48857.Ctg38191	Purine metabolism, Thiamine metabolism	map00230, map00730
C12506.16952.T86081.c0.g2.i1	Aminobenzoate degradation, Styrene degradation, Tryptophan metabolism, Phenylalanine metabolism, Arginine and proline metabolism	map00627, map00643, map00380, map00360, map00330
C12506.53023.T82282.c4.g8.i2	Purine metabolism, Thiamine metabolism	map00230, map00730
C12506.67739.T78923.c0.g1.i3	Purine metabolism, Thiamine metabolism	map00230, map00730
C12506.96042.Ctg19588	Amino sugar and nucleotide sugar metabolism	map00520
C12506.64833.T86305.c5.g1.i6	Purine metabolism, Thiamine metabolism	map00230, map00730
C12506.104098.T95545.c1.g2.i1	Purine metabolism, Thiamine metabolism	map00230, map00730
C12506.104152.T20013.c0.g1.i1	Lipopolysaccharide biosynthesis	map00540
C12506.44467.Ctg360	Cyanoamino acid metabolism, One carbon pool by folate, Biosynthesis of antibiotics, Glyoxylate and dicarboxylate metabolism, Glycine, serine and threonine metabolism, Methane metabolism	map00460, map00670, map01130, map00630, map00260, map00680
C12506.1936.Ctg20047	Aminoacyl-tRNA biosynthesis, Selenocompound metabolism	map00970, map00450
C12506.17081.Ctg13798	Purine metabolism, Pyrimidine metabolism	map00230, map00240
C12506.45280.T84850.c4.g3.i1	Starch and sucrose metabolism	map00500
C12506.1936.Ctg20048	Aminoacyl-tRNA biosynthesis, Selenocompound metabolism	map00970, map00450
C40579.0.Ctg.28008	Glyoxylate and dicarboxylate metabolism	map00630
C12506.63826.T95927.c1.g1.i3	Starch and sucrose metabolism	map00500
C12506.41005.Ctg19550	Purine metabolism, Thiamine metabolism	map00230, map00730
C12506.31308.T85096.c0.g1.i1	Purine metabolism, Thiamine metabolism	map00230, map00730
C12506.3848.T90320.c0.g1.i1	Pentose and glucuronate interconversions, Drug metabolism - other enzymes	map00040, map00983
C12506.103676.T84900.c2.g2.i4	Starch and sucrose metabolism	map00500
C4819.0.DN119788.c0.g1.i1	Phenylpropanoid biosynthesis	map00940
C12506.23077.Ctg25995	Purine metabolism, Thiamine metabolism	map00230, map00730
C12506.106527.T94973.c2.g1.i5	Lysine biosynthesis, D-Arginine and D-ornithine metabolism, Biosynthesis of antibiotics, Glycine, serine and threonine metabolism, D-Glutamine and D-glutamate metabolism, Cysteine and methionine metabolism	map00300, map00472, map01130, map00260, map00471, map00270
C12506.43185.T94956.c6.g1.i3	Galactose metabolism, Glycolysis / Gluconeogenesis, Biosynthesis of antibiotics, Pentose phosphate pathway, Fructose and mannose metabolism, Methane metabolism	map00052, map00010, map01130, map00030, map00051, map00680
C12506.29369.Ctg33514	Oxidative phosphorylation	map00190
C12506.25114.Ctg2910	Glycolysis / Gluconeogenesis, Starch and sucrose metabolism, Amino sugar and nucleotide sugar metabolism, Biosynthesis of antibiotics, Pentose phosphate pathway	map00010, map00500, map00520, map01130, map00030
C12506.101902.Ctg20386	Purine metabolism, Thiamine metabolism	map00230, map00730
C12506.29969.Ctg12478	Aminobenzoate degradation, Th1 and Th2 cell differentiation, T cell receptor signaling pathway	map00627, map04658, map04660
C12506.80778.Ctg24699	Glycerophospholipid metabolism	map00564
C12506.42781.Ctg14715	Folate biosynthesis	map00790
C12506.23135.Ctg4398	Pentose and glucuronate interconversions, Biosynthesis of antibiotics, Pentose phosphate pathway, Carbon fixation in photosynthetic organisms	map00040, map01130, map00030, map00710
C17942.0.T103181.c0.g1.i1	Steroid degradation	map00984
C12506.3388.T74941.c0.g1.i1	Ubiquinone and other terpenoid-quinone biosynthesis	map00130
C12506.101327.Ctg13747	Biosynthesis of antibiotics, Pentose phosphate pathway, Carbon fixation in photosynthetic organisms, Fructose and mannose metabolism	map01130, map00030, map00710, map00051
C12506.48482.T85347.c0.g3.i4	Lysine biosynthesis, Monobactam biosynthesis, Biosynthesis of antibiotics	map00300, map00261, map01130
C16538.0.T83002.c0.g1.i1	Flavone and flavonol biosynthesis, Flavonoid biosynthesis	map00944, map00941
C12506.3139.Ctg8088	Drug metabolism - cytochrome P450	map00982
C12506.106895.Ctg12770	Galactose metabolism, Glycolysis / Gluconeogenesis, Biosynthesis of antibiotics, Pentose phosphate pathway, Fructose and mannose metabolism, Methane metabolism	map00052, map00010, map01130, map00030, map00051, map00680
C12506.106895.Ctg12771	Galactose metabolism, Glycolysis / Gluconeogenesis, Biosynthesis of antibiotics, Pentose phosphate pathway, Fructose and mannose metabolism, Methane metabolism	map00052, map00010, map01130, map00030, map00051, map00680
C12506.7925.Ctg27067	Phenylpropanoid biosynthesis, Arachidonic acid metabolism, Glutathione metabolism	map00940, map00590, map00480
C12506.94241.T85609.c2.g1.i6	Oxidative phosphorylation	map00190
C12506.106912.T78882.c0.g1.i1	Glycerolipid metabolism, Glycerophospholipid metabolism, Phosphatidylinositol signaling system	map00561, map00564, map04070
C12506.31417.Ctg8829	Glycerolipid metabolism, Glycerophospholipid metabolism	map00561, map00564
C12506.71364.T88509.c6.g4.i9	Biosynthesis of unsaturated fatty acids, Fatty acid biosynthesis	map01040, map00061
C12506.56866.Ctg30553	Purine metabolism, Thiamine metabolism	map00230, map00730
C12506.17783.Ctg3661	Riboflavin metabolism, Aminobenzoate degradation	map00740, map00627
C12506.16099.Ctg36050	Purine metabolism, Sulfur metabolism, Monobactam biosynthesis, Biosynthesis of antibiotics, Selenocompound metabolism	map00230, map00920, map00261, map01130, map00450
C12506.32090.T96371.c1.g2.i2	Streptomycin biosynthesis, Aminobenzoate degradation, Biosynthesis of antibiotics, Inositol phosphate metabolism, Phosphatidylinositol signaling system	map00521, map00627, map01130, map00562, map04070
C12506.90512.Ctg38134	Purine metabolism, Thiamine metabolism	map00230, map00730
C12506.39320.T86750.c0.g2.i2	Aminoacyl-tRNA biosynthesis	map00970
C12506.28405.Ctg26063	Cysteine and methionine metabolism	map00270
C12506.32090.T96371.c1.g2.i1	Streptomycin biosynthesis, Aminobenzoate degradation, Biosynthesis of antibiotics, Inositol phosphate metabolism, Phosphatidylinositol signaling system	map00521, map00627, map01130, map00562, map04070
C12506.45926.T83286.c0.g1.i1	Glutathione metabolism	map00480
C12506.26413.Ctg19079	Aminobenzoate degradation, Th1 and Th2 cell differentiation, T cell receptor signaling pathway	map00627, map04658, map04660
C4341.0.T116356.c0.g1.i1	Purine metabolism, Pyrimidine metabolism	map00230, map00240
C12506.21992.Ctg30072	Purine metabolism, Biosynthesis of antibiotics, Pentose phosphate pathway	map00230, map01130, map00030
C12506.75586.T94497.c1.g1.i1	Galactose metabolism, Glycolysis / Gluconeogenesis, Biosynthesis of antibiotics, Pentose phosphate pathway, Fructose and mannose metabolism, Methane metabolism	map00052, map00010, map01130, map00030, map00051, map00680
C12506.41074.T85362.c0.g2.i3	alpha-Linolenic acid metabolism, Drug metabolism - other enzymes, Glycerophospholipid metabolism	map00592, map00983, map00564
C12506.33777.T64838.c0.g2.i1	Galactose metabolism	map00052
C12506.49950.Ctg3085	Purine metabolism, Thiamine metabolism	map00230, map00730
C12506.21282.Ctg10310	Carbapenem biosynthesis, Biosynthesis of antibiotics, Arginine and proline metabolism	map00332, map01130, map00330
C12506.24252.Ctg1173	Biosynthesis of antibiotics, Thiamine metabolism, Terpenoid backbone biosynthesis	map01130, map00730, map00900
C12506.3232.Ctg31736	Cysteine and methionine metabolism	map00270
C12506.74609.Ctg38131	Purine metabolism, Thiamine metabolism	map00230, map00730
C12506.16019.T95236.c0.g3.i14	Purine metabolism, Pyrimidine metabolism	map00230, map00240
C12506.22965.Ctg7223	Biosynthesis of antibiotics, Terpenoid backbone biosynthesis	map01130, map00900
C12506.12957.Ctg28666	Phenylpropanoid biosynthesis	map00940
C28090.0.T89884.c0.g1.i1	Flavonoid biosynthesis, Phenylpropanoid biosynthesis, Stilbenoid, diarylheptanoid and gingerol biosynthesis, Phenylalanine metabolism	map00941, map00940, map00945, map00360
C12506.85084.Ctg40541	Aminobenzoate degradation, Th1 and Th2 cell differentiation, T cell receptor signaling pathway	map00627, map04658, map04660
C12506.36191.Ctg38661	Aminobenzoate degradation, Th1 and Th2 cell differentiation, T cell receptor signaling pathway	map00627, map04658, map04660
C12506.100541.T73534.c0.g1.i1	Metabolism of xenobiotics by cytochrome P450, Drug metabolism - cytochrome P450, Glutathione metabolism	map00980, map00982, map00480
C12506.79216.T78670.c0.g2.i1	Cysteine and methionine metabolism	map00270
C12506.43180.Ctg6414	Galactose metabolism, Glycolysis / Gluconeogenesis, Biosynthesis of antibiotics, Pentose phosphate pathway, Fructose and mannose metabolism, Methane metabolism	map00052, map00010, map01130, map00030, map00051, map00680
C12506.21335.Ctg16945	Aminobenzoate degradation, Th1 and Th2 cell differentiation, T cell receptor signaling pathway	map00627, map04658, map04660
C12506.94571.Ctg20954	Starch and sucrose metabolism	map00500
C12506.43234.T88806.c11.g10.i2	Phenylalanine, tyrosine and tryptophan biosynthesis, Biosynthesis of antibiotics	map00400, map01130
C12506.37891.T86431.c1.g3.i4	Pentose and glucuronate interconversions	map00040
C12506.43234.T88806.c11.g10.i1	Phenylalanine, tyrosine and tryptophan biosynthesis, Biosynthesis of antibiotics	map00400, map01130
C12506.37891.T86431.c1.g3.i6	Pentose and glucuronate interconversions	map00040
C12506.44887.T85460.c1.g3.i5	Aminobenzoate degradation, Th1 and Th2 cell differentiation, T cell receptor signaling pathway	map00627, map04658, map04660
C35976.0.T116670.c0.g1.i1	Purine metabolism, Thiamine metabolism	map00230, map00730
C12506.83380.T90334.c1.g8.i2	Aminobenzoate degradation, Th1 and Th2 cell differentiation, T cell receptor signaling pathway	map00627, map04658, map04660
C12506.36445.Ctg38093	Purine metabolism, Thiamine metabolism	map00230, map00730
C23427.0.Ctg28944	Phenylpropanoid biosynthesis	map00940
C12506.36137.T62758.c1.g1.i4	Aminoacyl-tRNA biosynthesis	map00970
C12506.97746.T112944.c0.g1.i1	Purine metabolism, Thiamine metabolism	map00230, map00730
C12506.36137.T62758.c1.g1.i1	Aminoacyl-tRNA biosynthesis	map00970
C12506.103870.T93028.c1.g2.i1	Purine metabolism, Thiamine metabolism	map00230, map00730
C12506.13794.T82458.c1.g2.i2	Galactose metabolism, Streptomycin biosynthesis, Glycolysis / Gluconeogenesis, Neomycin, kanamycin and gentamicin biosynthesis, Starch and sucrose metabolism, Amino sugar and nucleotide sugar metabolism, Biosynthesis of antibiotics, Fructose and mannose metabolism	map00052, map00521, map00010, map00524, map00500, map00520, map01130, map00051
C12506.44887.T85460.c1.g3.i1	Aminobenzoate degradation, Th1 and Th2 cell differentiation, T cell receptor signaling pathway	map00627, map04658, map04660
C12506.20920.T93270.c6.g3.i1	Fatty acid degradation, Fatty acid elongation, Tryptophan metabolism, Caprolactam degradation, Carbon fixation pathways in prokaryotes, Primary bile acid biosynthesis, Lysine degradation, Valine, leucine and isoleucine degradation, Biosynthesis of antibiotics, Benzoate degradation, Toluene degradation, Butanoate metabolism, Geraniol degradation	map00071, map00062, map00380, map00930, map00720, map00120, map00310, map00280, map01130, map00362, map00623, map00650, map00281
C12506.22738.T89621.c0.g8.i1	Purine metabolism, Glycolysis / Gluconeogenesis, Biosynthesis of antibiotics, Pyruvate metabolism	map00230, map00010, map01130, map00620
C12506.27011.T91294.c5.g6.i3	Purine metabolism, Biosynthesis of antibiotics, Thiamine metabolism	map00230, map01130, map00730
C12506.69073.T91161.c3.g1.i6	Amino sugar and nucleotide sugar metabolism	map00520
C12506.20817.T51289.c0.g1.i1	Aminoacyl-tRNA biosynthesis	map00970
C12506.10083.Ctg6333	Oxidative phosphorylation	map00190
C12506.13882.Ctg4540	Purine metabolism, Alanine, aspartate and glutamate metabolism	map00230, map00250
C12506.4621.Ctg31625	Purine metabolism, Thiamine metabolism	map00230, map00730
C12506.86388.Ctg24877	Starch and sucrose metabolism	map00500
C12506.3322.T85556.c0.g4.i4	Valine, leucine and isoleucine degradation, Propanoate metabolism, beta-Alanine metabolism	map00280, map00640, map00410
C12506.18153.T87746.c1.g2.i3	Aminobenzoate degradation, Th1 and Th2 cell differentiation, T cell receptor signaling pathway	map00627, map04658, map04660
C12506.102027.T93360.c2.g7.i5	Purine metabolism, Pyrimidine metabolism	map00230, map00240
C12506.38733.T93560.c6.g1.i2	Purine metabolism, Glycolysis / Gluconeogenesis, Biosynthesis of antibiotics, Pyruvate metabolism	map00230, map00010, map01130, map00620
C12506.39623.T45527.c0.g2.i1	Pantothenate and CoA biosynthesis, Biosynthesis of antibiotics, Valine, leucine and isoleucine biosynthesis	map00770, map01130, map00290
C12506.103971.Ctg15160	Biosynthesis of antibiotics, Glyoxylate and dicarboxylate metabolism	map01130, map00630
C12506.78752.Ctg43052	Oxidative phosphorylation	map00190
C12506.42783.T86444.c4.g5.i1	Oxidative phosphorylation	map00190
C12506.104741.Ctg27022	Porphyrin and chlorophyll metabolism	map00860
C12506.70491.T91383.c0.g2.i5	Purine metabolism, Thiamine metabolism	map00230, map00730
C12506.66730.Ctg43268	Nicotinate and nicotinamide metabolism	map00760
C7704.0.T94533.c2.g3.i1	Indole alkaloid biosynthesis	map00901
C12506.6070.Ctg41755	Aminoacyl-tRNA biosynthesis	map00970
C12506.42783.T86444.c4.g5.i3	Oxidative phosphorylation	map00190
C12506.24800.T96718.c2.g1.i1	Fatty acid degradation, Biosynthesis of unsaturated fatty acids, alpha-Linolenic acid metabolism	map00071, map01040, map00592
C12506.35011.T95376.c2.g4.i4	Glycerolipid metabolism, Glycerophospholipid metabolism, Phosphatidylinositol signaling system	map00561, map00564, map04070
C12506.31377.T94078.c2.g1.i3	Starch and sucrose metabolism	map00500
C12506.83367.Ctg20128	Pentose and glucuronate interconversions	map00040
C12506.15588.T62510.c0.g2.i1	Glutathione metabolism, Cysteine and methionine metabolism	map00480, map00270
C12506.12618.Ctg28497	Purine metabolism, Thiamine metabolism	map00230, map00730
C12506.49407.T95952.c1.g5.i1	Purine metabolism, Thiamine metabolism, Oxidative phosphorylation	map00230, map00730, map00190
C12506.36666.Ctg1595	Purine metabolism, Pyrimidine metabolism	map00230, map00240
C12506.11993.T83041.c0.g1.i7	Arginine biosynthesis, Biosynthesis of antibiotics	map00220, map01130
C12506.99544.T86093.c0.g2.i3	Selenocompound metabolism	map00450
C12506.34932.T87479.c0.g1.i2	Purine metabolism, Thiamine metabolism	map00230, map00730
C12506.96098.Ctg8840	Biosynthesis of antibiotics, Glycine, serine and threonine metabolism, Valine, leucine and isoleucine biosynthesis	map01130, map00260, map00290
C12506.87877.T88730.c0.g6.i1	Biosynthesis of unsaturated fatty acids, Fatty acid biosynthesis	map01040, map00061
C12506.15896.Ctg13905	Glutathione metabolism, Cysteine and methionine metabolism	map00480, map00270
C12506.7604.Ctg19997	Cysteine and methionine metabolism	map00270
C12506.28425.Ctg3827	Aminobenzoate degradation, Th1 and Th2 cell differentiation, T cell receptor signaling pathway	map00627, map04658, map04660
C12506.89389.Ctg8682	Novobiocin biosynthesis, Lysine biosynthesis, Arginine biosynthesis, Ubiquinone and other terpenoid-quinone biosynthesis, Tyrosine metabolism, Tropane, piperidine and pyridine alkaloid biosynthesis, Phenylalanine metabolism, Carbon fixation in photosynthetic organisms, Arginine and proline metabolism, Phenylalanine, tyrosine and tryptophan biosynthesis, Alanine, aspartate and glutamate metabolism…	map00401, map00300, map00220, map00130, map00350, map00960, map00360, map00710, map00330, map00400, map00250, map00950, map01130, map00340, map00270
C12506.25942.T89731.c2.g1.i1	Histidine metabolism	map00340
C12506.24169.T94455.c1.g2.i2	Aminobenzoate degradation, Th1 and Th2 cell differentiation, T cell receptor signaling pathway	map00627, map04658, map04660
C12506.16157.Ctg7133	Purine metabolism, Thiamine metabolism	map00230, map00730
C12506.103679.T85063.c1.g7.i6	Phenylpropanoid biosynthesis, Glutathione metabolism	map00940, map00480
C12506.75243.T88361.c1.g1.i4	Biosynthesis of unsaturated fatty acids, Fatty acid biosynthesis, Biotin metabolism	map01040, map00061, map00780
C12506.48713.Ctg44224	Purine metabolism, Thiamine metabolism	map00230, map00730
C12506.29187.T90582.c1.g3.i1	Selenocompound metabolism, Cysteine and methionine metabolism	map00450, map00270
C12506.17327.T89896.c4.g1.i2	Purine metabolism, Glycolysis / Gluconeogenesis, Biosynthesis of antibiotics, Pyruvate metabolism	map00230, map00010, map01130, map00620
C12506.42382.T92424.c10.g10.i1	Porphyrin and chlorophyll metabolism	map00860
C12506.13601.Ctg40392	Aminoacyl-tRNA biosynthesis	map00970
C12506.107042.T87931.c6.g2.i6	Lysine biosynthesis, Monobactam biosynthesis, Biosynthesis of antibiotics, Glycine, serine and threonine metabolism, Cysteine and methionine metabolism	map00300, map00261, map01130, map00260, map00270
C12506.25739.Ctg31741	Galactose metabolism, Glycosphingolipid biosynthesis - globo and isoglobo series, Sphingolipid metabolism, Glycerolipid metabolism	map00052, map00603, map00600, map00561
C12506.2304.Ctg39139	Ubiquinone and other terpenoid-quinone biosynthesis	map00130
C12506.35841.T95672.c6.g5.i9	Drug metabolism - other enzymes	map00983
C12506.59275.T87707.c2.g1.i6	Lipoic acid metabolism	map00785
C12506.52879.Ctg13799	Purine metabolism, Pyrimidine metabolism	map00230, map00240
C12506.13385.T92481.c1.g3.i1	Purine metabolism, Biosynthesis of antibiotics, Pentose phosphate pathway	map00230, map01130, map00030
C12506.33769.T90551.c2.g4.i1	Biosynthesis of antibiotics, Pentose phosphate pathway, Carbon fixation in photosynthetic organisms, Fructose and mannose metabolism	map01130, map00030, map00710, map00051
C12506.43007.Ctg27947	Purine metabolism, Biosynthesis of antibiotics, Pyrimidine metabolism	map00230, map01130, map00240
C12506.36339.T85476.c1.g5.i2	N-Glycan biosynthesis, Other glycan degradation, Various types of N-glycan biosynthesis	map00510, map00511, map00513
C12506.19687.T86765.c0.g5.i3	Purine metabolism, Atrazine degradation, Arginine biosynthesis	map00230, map00791, map00220
C9260.0.T64632.c0.g1.i1	Phenylpropanoid biosynthesis	map00940
C12506.5175.Ctg38260	Isoquinoline alkaloid biosynthesis, Tyrosine metabolism, Glycine, serine and threonine metabolism, Tropane, piperidine and pyridine alkaloid biosynthesis, Phenylalanine metabolism, beta-Alanine metabolism	map00950, map00350, map00260, map00960, map00360, map00410
C12506.103671.Ctg20942	Riboflavin metabolism, Aminobenzoate degradation	map00740, map00627
C12506.45554.T76102.c0.g1.i2	Purine metabolism, Pyrimidine metabolism	map00230, map00240
C12506.25485.Ctg2606	Phenylalanine, tyrosine and tryptophan biosynthesis, Biosynthesis of antibiotics	map00400, map01130
C12506.52184.Ctg42321	Biosynthesis of antibiotics, Thiamine metabolism, Terpenoid backbone biosynthesis	map01130, map00730, map00900
C12506.19680.T84799.c1.g4.i4	Oxidative phosphorylation	map00190
C12506.2370.T95834.c0.g1.i1	Purine metabolism, Thiamine metabolism	map00230, map00730
C12506.18702.T119791.c0.g1.i1	Purine metabolism, Sulfur metabolism, Monobactam biosynthesis, Biosynthesis of antibiotics, Selenocompound metabolism	map00230, map00920, map00261, map01130, map00450
C12506.35991.Ctg1113	Glycolysis / Gluconeogenesis, Propanoate metabolism, Biosynthesis of antibiotics, Pyruvate metabolism, Cysteine and methionine metabolism	map00010, map00640, map01130, map00620, map00270
C12506.106527.Ctg35755	Lysine biosynthesis, D-Arginine and D-ornithine metabolism, Biosynthesis of antibiotics, Glycine, serine and threonine metabolism, D-Glutamine and D-glutamate metabolism, Cysteine and methionine metabolism	map00300, map00472, map01130, map00260, map00471, map00270
C12506.3177.Ctg10272	Isoflavonoid biosynthesis	map00943
C12506.59790.Ctg4847	Pentose and glucuronate interconversions	map00040
C12506.24928.Ctg10150	Pentose and glucuronate interconversions, Drug metabolism - other enzymes	map00040, map00983
C12506.29610.T63310.c0.g2.i2	Purine metabolism, Thiamine metabolism	map00230, map00730
C12506.12354.T94921.c0.g3.i1	Aminobenzoate degradation, Th1 and Th2 cell differentiation, T cell receptor signaling pathway	map00627, map04658, map04660
C12506.29967.Ctg2874	Aminobenzoate degradation, Th1 and Th2 cell differentiation, T cell receptor signaling pathway	map00627, map04658, map04660
C12506.37490.Ctg32640	Purine metabolism, Thiamine metabolism	map00230, map00730
C12506.68164.T73961.c0.g1.i3	Indole alkaloid biosynthesis	map00901
C12506.2729.Ctg42745	Purine metabolism, Thiamine metabolism	map00230, map00730
C12506.6844.Ctg10070	Pentose and glucuronate interconversions, Drug metabolism - other enzymes	map00040, map00983
C12506.32552.Ctg32632	Oxidative phosphorylation	map00190
C12506.71367.T88509.c5.g1.i2	Biosynthesis of unsaturated fatty acids, Fatty acid biosynthesis	map01040, map00061
C12506.53035.T87722.c0.g2.i3	Porphyrin and chlorophyll metabolism	map00860
C12506.53035.T87722.c0.g2.i5	Porphyrin and chlorophyll metabolism	map00860
C12506.26151.Ctg37178	Porphyrin and chlorophyll metabolism	map00860
C12506.73229.Ctg24683	Biosynthesis of antibiotics, Terpenoid backbone biosynthesis	map01130, map00900
C12506.91975.Ctg10648	Purine metabolism, Thiamine metabolism	map00230, map00730
C12506.11725.T80827.c0.g2.i10	Starch and sucrose metabolism	map00500
C12506.87822.Ctg13793	Purine metabolism, Thiamine metabolism	map00230, map00730
C12506.28775.T69321.c0.g1.i1	Lysine degradation, Citrate cycle (TCA cycle), Biosynthesis of antibiotics, Tryptophan metabolism	map00310, map00020, map01130, map00380
C12506.15895.Ctg13903	Glutathione metabolism, Cysteine and methionine metabolism	map00480, map00270
C12506.32341.Ctg35019	Purine metabolism, Thiamine metabolism	map00230, map00730
C12506.92362.T85548.c0.g1.i1	Glycerophospholipid metabolism	map00564
C12506.47609.T88218.c0.g1.i8	Glycolysis / Gluconeogenesis, Aminobenzoate degradation, Biosynthesis of antibiotics, Pentose phosphate pathway, Carbon fixation in photosynthetic organisms, Fructose and mannose metabolism, Methane metabolism	map00010, map00627, map01130, map00030, map00710, map00051, map00680
C12506.27785.Ctg40399	Glycerophospholipid metabolism	map00564
C12506.22502.T80006.c2.g1.i2	Biosynthesis of antibiotics, Glyoxylate and dicarboxylate metabolism, Carbon fixation in photosynthetic organisms	map01130, map00630, map00710
C12506.3468.T83464.c2.g1.i1	Inositol phosphate metabolism, Phosphatidylinositol signaling system	map00562, map04070
C12506.89930.T84057.c0.g1.i2	Purine metabolism, Thiamine metabolism	map00230, map00730
C12506.15637.T79447.c2.g1.i2	Purine metabolism, Pyrimidine metabolism	map00230, map00240
C12506.16985.T85659.c3.g1.i2	Aminobenzoate degradation, Starch and sucrose metabolism	map00627, map00500
C12506.36213.Ctg39582	Aminobenzoate degradation, Th1 and Th2 cell differentiation, T cell receptor signaling pathway	map00627, map04658, map04660
C12506.33651.T70596.c0.g3.i4	Oxidative phosphorylation	map00190
C12506.32537.T85305.c0.g2.i1	Purine metabolism, Biosynthesis of antibiotics	map00230, map01130
C12506.68875.T93870.c1.g6.i4	Starch and sucrose metabolism	map00500
C12506.15051.Ctg4884	Purine metabolism, Thiamine metabolism	map00230, map00730
C12506.15637.T79447.c2.g1.i3	Purine metabolism, Pyrimidine metabolism	map00230, map00240
C12506.31548.T91161.c3.g2.i1	Amino sugar and nucleotide sugar metabolism	map00520
C12506.101249.Ctg31035	Purine metabolism, Biosynthesis of antibiotics, Pyrimidine metabolism	map00230, map01130, map00240
C35382.0.Ctg16348	Pyrimidine metabolism, Drug metabolism - other enzymes	map00240, map00983
C12506.102569.Ctg20639	Aminobenzoate degradation, Th1 and Th2 cell differentiation, T cell receptor signaling pathway	map00627, map04658, map04660
C12506.26784.T68006.c0.g1.i1	Pentose and glucuronate interconversions, Drug metabolism - other enzymes	map00040, map00983
C12506.85686.T92886.c1.g5.i1	Purine metabolism, Thiamine metabolism	map00230, map00730
C12506.70637.T74558.c0.g1.i1	Purine metabolism, Thiamine metabolism	map00230, map00730
C12506.82039.T90435.c0.g1.i6	Ascorbate and aldarate metabolism, Glutathione metabolism	map00053, map00480
C12506.70166.Ctg15414	Alanine, aspartate and glutamate metabolism, Tyrosine metabolism, Nicotinate and nicotinamide metabolism, Butanoate metabolism	map00250, map00350, map00760, map00650
C12506.15331.Ctg4886	Purine metabolism, Thiamine metabolism	map00230, map00730
C12506.27497.Ctg12377	Sulfur metabolism, Biosynthesis of antibiotics, Selenocompound metabolism, Cysteine and methionine metabolism	map00920, map01130, map00450, map00270
C12506.36438.Ctg23819	Aflatoxin biosynthesis, Propanoate metabolism, Biosynthesis of antibiotics, Pyruvate metabolism, Fatty acid biosynthesis, Carbon fixation pathways in prokaryotes	map00254, map00640, map01130, map00620, map00061, map00720
C30212.0.Ctg11110	Biotin metabolism	map00780
C12506.45298.T84850.c4.g3.i5	Starch and sucrose metabolism	map00500
C12506.36239.T93374.c1.g1.i2	Purine metabolism, Thiamine metabolism	map00230, map00730
C12506.95243.T43877.c0.g1.i1	Aflatoxin biosynthesis, Propanoate metabolism, Biosynthesis of antibiotics, Pyruvate metabolism, Fatty acid biosynthesis, Carbon fixation pathways in prokaryotes	map00254, map00640, map01130, map00620, map00061, map00720
C12506.88403.T25639.c0.g2.i1	Purine metabolism, Thiamine metabolism	map00230, map00730
C12506.15895.Ctg13904	Glutathione metabolism, Cysteine and methionine metabolism	map00480, map00270
C12506.66728.Ctg28619	Nicotinate and nicotinamide metabolism	map00760
C12506.64901.Ctg8637	Pantothenate and CoA biosynthesis	map00770
C12506.22312.Ctg43818	Porphyrin and chlorophyll metabolism	map00860
C12506.104559.T93406.c1.g5.i3	Purine metabolism, Thiamine metabolism	map00230, map00730
C12506.2370.Ctg13700	Purine metabolism, Thiamine metabolism	map00230, map00730
C816.0.DN111121.c0.g1.i1	Starch and sucrose metabolism	map00500
C12506.96041.T86850.c1.g1.i1	Amino sugar and nucleotide sugar metabolism	map00520
C12506.35812.T88905.c1.g11.i1	Pentose phosphate pathway	map00030
C12506.39932.T13315.c0.g1.i1	Ascorbate and aldarate metabolism, Inositol phosphate metabolism	map00053, map00562
C12506.77633.T87766.c0.g1.i4	Pyruvate metabolism, Carbon fixation in photosynthetic organisms	map00620, map00710
C12506.71124.Ctg42693	Purine metabolism, Pyrimidine metabolism	map00230, map00240
C4230.0.DN17776.c0.g1.i1	Porphyrin and chlorophyll metabolism	map00860
C12506.60367.Ctg45479	Purine metabolism, Thiamine metabolism	map00230, map00730
C12506.106202.T68627.c0.g1.i1	Purine metabolism, Thiamine metabolism	map00230, map00730
C12506.53022.T82282.c4.g5.i2	Purine metabolism, Thiamine metabolism	map00230, map00730
C12506.42513.T96377.c8.g7.i5	Purine metabolism, Thiamine metabolism	map00230, map00730
C12506.90714.Ctg48067	Starch and sucrose metabolism	map00500
C12506.5826.Ctg945	Thiamine metabolism	map00730
C13199.0.Ctg6621	Alanine, aspartate and glutamate metabolism, Biosynthesis of antibiotics, Glyoxylate and dicarboxylate metabolism, Glycine, serine and threonine metabolism, Methane metabolism, Cysteine and methionine metabolism	map00250, map01130, map00630, map00260, map00680, map00270
C12506.7385.T87273.c1.g4.i1	Lysine biosynthesis, Biosynthesis of antibiotics, Glycine, serine and threonine metabolism, Cysteine and methionine metabolism	map00300, map01130, map00260, map00270
C12506.15894.T91895.c2.g1.i3	Glutathione metabolism, Cysteine and methionine metabolism	map00480, map00270
C12506.13100.T94641.c2.g1.i3	Phenylpropanoid biosynthesis	map00940
C12506.87867.Ctg37103	Purine metabolism, Thiamine metabolism	map00230, map00730
C12506.16413.Ctg10646	Aminoacyl-tRNA biosynthesis	map00970
C12506.68856.T87967.c2.g1.i2	Cysteine and methionine metabolism	map00270
C12506.44030.T83620.c3.g1.i5	Starch and sucrose metabolism	map00500
C12506.34509.T93510.c2.g6.i4	Pyruvate metabolism, Carbon fixation in photosynthetic organisms	map00620, map00710
C12506.33203.T83515.c2.g4.i5	Aminobenzoate degradation, Th1 and Th2 cell differentiation, T cell receptor signaling pathway	map00627, map04658, map04660
C12506.44030.T83620.c3.g1.i4	Starch and sucrose metabolism	map00500
C12506.97784.Ctg15369	Purine metabolism, Thiamine metabolism	map00230, map00730
C12506.33203.T83515.c2.g4.i3	Aminobenzoate degradation, Th1 and Th2 cell differentiation, T cell receptor signaling pathway	map00627, map04658, map04660
C12506.80676.T82820.c3.g1.i11	Purine metabolism, Thiamine metabolism	map00230, map00730
C12506.80676.T82820.c3.g1.i12	Purine metabolism, Thiamine metabolism	map00230, map00730
C12506.2427.Ctg45073	Amino sugar and nucleotide sugar metabolism	map00520
C12506.49576.Ctg44459	Glycerolipid metabolism, Glycerophospholipid metabolism	map00561, map00564
C12506.21993.T87261.c4.g5.i2	Purine metabolism, Biosynthesis of antibiotics, Pentose phosphate pathway	map00230, map01130, map00030
C12506.34509.T93510.c2.g6.i3	Pyruvate metabolism, Carbon fixation in photosynthetic organisms	map00620, map00710
C12506.16921.Ctg3451	Purine metabolism, Drug metabolism - other enzymes	map00230, map00983
C12506.36406.Ctg3228	Purine metabolism, Thiamine metabolism	map00230, map00730
C12506.40408.T77075.c0.g1.i1	Biosynthesis of antibiotics, Thiamine metabolism, Terpenoid backbone biosynthesis	map01130, map00730, map00900
C12506.106964.T89458.c1.g2.i5	Selenocompound metabolism, Cysteine and methionine metabolism	map00450, map00270
C39886.0.DN105396.c0.g1.i1	Steroid degradation	map00984
C12506.55975.T87992.c3.g6.i2	Purine metabolism, Sulfur metabolism, Monobactam biosynthesis, Biosynthesis of antibiotics, Thiamine metabolism, Selenocompound metabolism	map00230, map00920, map00261, map01130, map00730, map00450
C12506.32967.T92474.c0.g2.i1	Aminoacyl-tRNA biosynthesis	map00970
C12506.74223.T91343.c3.g1.i3	Aminobenzoate degradation, Th1 and Th2 cell differentiation, T cell receptor signaling pathway	map00627, map04658, map04660
C12506.23394.T90273.c2.g1.i2	Aminobenzoate degradation, Th1 and Th2 cell differentiation, T cell receptor signaling pathway	map00627, map04658, map04660
C12506.5585.Ctg9024	Purine metabolism	map00230
C12506.1792.Ctg14297	Glycerophospholipid metabolism	map00564
C12506.40012.Ctg20974	Citrate cycle (TCA cycle), Biosynthesis of antibiotics, Pyruvate metabolism, Carbon fixation pathways in prokaryotes	map00020, map01130, map00620, map00720
C12506.33203.T83515.c2.g4.i7	Aminobenzoate degradation, Th1 and Th2 cell differentiation, T cell receptor signaling pathway	map00627, map04658, map04660
C12506.81797.T85110.c0.g5.i1	Purine metabolism, Thiamine metabolism	map00230, map00730
C12506.52591.Ctg14342	Oxidative phosphorylation	map00190
C12506.19975.T94902.c1.g2.i1	Arginine biosynthesis, Biosynthesis of antibiotics	map00220, map01130
C12506.51333.Ctg28657	Folate biosynthesis	map00790
C12506.18739.T86525.c0.g1.i3	Purine metabolism, Pyrimidine metabolism	map00230, map00240
C12506.53601.Ctg22572	Galactose metabolism, Glycolysis / Gluconeogenesis, Biosynthesis of antibiotics	map00052, map00010, map01130
C12506.86388.Ctg13229	Starch and sucrose metabolism	map00500
C12506.81051.Ctg8383	Glycerophospholipid metabolism	map00564
C12506.36412.Ctg6063	Glycolysis / Gluconeogenesis, Biosynthesis of antibiotics, Carbon fixation in photosynthetic organisms	map00010, map01130, map00710
C25964.1.DN73204.c0.g1.i1	Glycolysis / Gluconeogenesis, Aminobenzoate degradation, Biosynthesis of antibiotics, Pentose phosphate pathway, Carbon fixation in photosynthetic organisms, Fructose and mannose metabolism, Methane metabolism	map00010, map00627, map01130, map00030, map00710, map00051, map00680
C12506.22508.T94254.c2.g1.i1	Purine metabolism, Thiamine metabolism	map00230, map00730
C12506.98028.T90705.c2.g2.i1	Purine metabolism, Thiamine metabolism	map00230, map00730
C12506.45228.T89450.c0.g4.i7	Sphingolipid metabolism	map00600
C38112.0.T84709.c0.g2.i1	Biosynthesis of antibiotics, Arginine and proline metabolism	map01130, map00330
C12506.37826.T94790.c8.g1.i1	Selenocompound metabolism, Cysteine and methionine metabolism	map00450, map00270
C33508.0.Ctg14140	Purine metabolism, Pyrimidine metabolism	map00230, map00240
C12506.65285.Ctg721	Biosynthesis of antibiotics, Terpenoid backbone biosynthesis	map01130, map00900
C12506.30387.T71902.c0.g2.i1	Starch and sucrose metabolism	map00500
C30798.0.Ctg10233	Citrate cycle (TCA cycle), Biosynthesis of antibiotics, Glyoxylate and dicarboxylate metabolism	map00020, map01130, map00630
C12506.80949.Ctg9438	Purine metabolism, Alanine, aspartate and glutamate metabolism	map00230, map00250
C12506.17787.T87397.c1.g3.i5	Riboflavin metabolism, Aminobenzoate degradation	map00740, map00627
C12506.102052.Ctg1762	Pyruvate metabolism, Valine, leucine and isoleucine biosynthesis	map00620, map00290
C12506.73358.Ctg27482	Arginine and proline metabolism, Cysteine and methionine metabolism	map00330, map00270
C12506.87167.Ctg42092	Aflatoxin biosynthesis, Propanoate metabolism, Biosynthesis of antibiotics, Pyruvate metabolism, Fatty acid biosynthesis, Carbon fixation pathways in prokaryotes	map00254, map00640, map01130, map00620, map00061, map00720
C12506.88355.Ctg20396	Oxidative phosphorylation	map00190
C12506.21867.T78824.c1.g1.i1	T cell receptor signaling pathway	map04660
C12506.38962.Ctg40747	Glycosaminoglycan biosynthesis - heparan sulfate / heparin, Glycosaminoglycan biosynthesis - chondroitin sulfate / dermatan sulfate	map00534, map00532
C12506.21867.T78824.c1.g1.i4	T cell receptor signaling pathway	map04660
C12506.33652.T39804.c0.g1.i1	Oxidative phosphorylation	map00190
C12506.30745.T95669.c0.g1.i1	Zeatin biosynthesis	map00908
C12506.37210.T84934.c2.g1.i1	Aminobenzoate degradation, Th1 and Th2 cell differentiation, T cell receptor signaling pathway	map00627, map04658, map04660
C33399.0.Ctg11365	Biosynthesis of unsaturated fatty acids, Fatty acid biosynthesis	map01040, map00061
C12506.31589.T87020.c1.g2.i3	Phenylpropanoid biosynthesis, Arachidonic acid metabolism, Glutathione metabolism	map00940, map00590, map00480
C12506.17378.Ctg7063	Purine metabolism, Thiamine metabolism	map00230, map00730
C12506.106954.T92621.c0.g1.i1	Phenylalanine, tyrosine and tryptophan biosynthesis, Biosynthesis of antibiotics, Glycine, serine and threonine metabolism	map00400, map01130, map00260
C12506.35841.T95672.c6.g5.i6	Drug metabolism - other enzymes	map00983
C12506.19610.Ctg29507	Steroid biosynthesis	map00100
C2398.0.DN106591.c0.g1.i1	Purine metabolism, Thiamine metabolism	map00230, map00730
C12506.41267.T77414.c1.g4.i2	Pentose and glucuronate interconversions, Glycosaminoglycan biosynthesis - heparan sulfate / heparin, Glycosaminoglycan biosynthesis - chondroitin sulfate / dermatan sulfate, Retinol metabolism, Ascorbate and aldarate metabolism, Metabolism of xenobiotics by cytochrome P450, Steroid hormone biosynthesis, Porphyrin and chlorophyll metabolism, Drug metabolism - cytochrome P450, Drug metabolism - ot…	map00040, map00534, map00532, map00830, map00053, map00980, map00140, map00860, map00982, map00983, map00515
C12506.41267.T77414.c1.g4.i1	Pentose and glucuronate interconversions, Glycosaminoglycan biosynthesis - heparan sulfate / heparin, Glycosaminoglycan biosynthesis - chondroitin sulfate / dermatan sulfate, Retinol metabolism, Ascorbate and aldarate metabolism, Metabolism of xenobiotics by cytochrome P450, Steroid hormone biosynthesis, Porphyrin and chlorophyll metabolism, Drug metabolism - cytochrome P450, Drug metabolism - ot…	map00040, map00534, map00532, map00830, map00053, map00980, map00140, map00860, map00982, map00983, map00515
C12506.38292.Ctg42255	Aminoacyl-tRNA biosynthesis	map00970
C12506.107457.Ctg13698	Purine metabolism, Thiamine metabolism	map00230, map00730
C12506.14514.Ctg23273	Biosynthesis of antibiotics, Pentose phosphate pathway, Glutathione metabolism	map01130, map00030, map00480
C12506.69442.Ctg19175	Nicotinate and nicotinamide metabolism	map00760
C12506.89255.Ctg43246	Purine metabolism, Thiamine metabolism	map00230, map00730
C12506.28600.Ctg112	Cysteine and methionine metabolism	map00270
C12506.13774.Ctg30445	Purine metabolism, Pyrimidine metabolism	map00230, map00240
C12506.57847.T34875.c0.g1.i1	Galactose metabolism, Glycolysis / Gluconeogenesis, Biosynthesis of antibiotics, Pentose phosphate pathway, Fructose and mannose metabolism, Methane metabolism	map00052, map00010, map01130, map00030, map00051, map00680
C12506.104691.T84719.c0.g1.i3	T cell receptor signaling pathway	map04660
C12506.17787.T87397.c1.g3.i3	Riboflavin metabolism, Aminobenzoate degradation	map00740, map00627
C12506.20000.Ctg4651	Aminobenzoate degradation, Th1 and Th2 cell differentiation, T cell receptor signaling pathway	map00627, map04658, map04660
C12506.92973.T83816.c0.g3.i3	Starch and sucrose metabolism	map00500
C12506.27922.Ctg6064	Glycolysis / Gluconeogenesis, Biosynthesis of antibiotics, Carbon fixation in photosynthetic organisms	map00010, map01130, map00710
C12506.24881.Ctg42719	Pyrimidine metabolism	map00240
C12506.35242.Ctg32186	Phenylalanine, tyrosine and tryptophan biosynthesis, Biosynthesis of antibiotics	map00400, map01130
C12506.12214.T91169.c1.g5.i3	Peptidoglycan biosynthesis, N-Glycan biosynthesis	map00550, map00510
C19311.0.T10215.c0.g3.i1	Purine metabolism, Thiamine metabolism	map00230, map00730
C12506.105149.T96786.c2.g1.i4	Aflatoxin biosynthesis, Propanoate metabolism, Biosynthesis of antibiotics, Pyruvate metabolism, Fatty acid biosynthesis, Carbon fixation pathways in prokaryotes	map00254, map00640, map01130, map00620, map00061, map00720
C12506.48000.T84534.c10.g5.i1	Biosynthesis of antibiotics, Tryptophan metabolism, Phenylpropanoid biosynthesis, Glyoxylate and dicarboxylate metabolism	map01130, map00380, map00940, map00630
C12506.38387.T86342.c3.g4.i3	Purine metabolism	map00230
C12506.14899.T88129.c1.g1.i1	Purine metabolism, Atrazine degradation, Arginine biosynthesis	map00230, map00791, map00220
C12506.44863.T94538.c15.g1.i1	Purine metabolism, Thiamine metabolism	map00230, map00730
C12506.51692.Ctg20336	Purine metabolism, Thiamine metabolism	map00230, map00730
C12506.37402.T93786.c3.g3.i9	Amino sugar and nucleotide sugar metabolism	map00520
C12506.14899.T88129.c1.g1.i4	Purine metabolism, Atrazine degradation, Arginine biosynthesis	map00230, map00791, map00220
C12506.103003.Ctg36751	Purine metabolism, Thiamine metabolism	map00230, map00730
C3288.0.DN122371.c0.g1.i1	Riboflavin metabolism, Aminobenzoate degradation	map00740, map00627
C12506.29858.Ctg861	Purine metabolism, Thiamine metabolism	map00230, map00730
C12506.16362.T78206.c0.g1.i2	Purine metabolism, Thiamine metabolism	map00230, map00730
C12506.22659.T79610.c0.g3.i1	Valine, leucine and isoleucine degradation, Propanoate metabolism	map00280, map00640
C25489.0.T102669.c0.g1.i1	Biosynthesis of antibiotics, Terpenoid backbone biosynthesis	map01130, map00900
C12506.4579.T90148.c1.g1.i1	T cell receptor signaling pathway	map04660
C12506.20351.T96398.c1.g3.i1	Porphyrin and chlorophyll metabolism	map00860
C12506.84124.Ctg8972	Purine metabolism, Thiamine metabolism	map00230, map00730
C12506.89393.Ctg40454	Purine metabolism, Thiamine metabolism	map00230, map00730
C4636.0.DN123025.c0.g1.i1	Purine metabolism, Thiamine metabolism	map00230, map00730
C12506.23468.Ctg21384	Carotenoid biosynthesis, Biosynthesis of antibiotics, Biosynthesis of terpenoids and steroids, Terpenoid backbone biosynthesis	map00906, map01130, map01062, map00900
C12506.43793.Ctg16116	Purine metabolism, Thiamine metabolism	map00230, map00730
C12506.103096.Ctg40290	Purine metabolism	map00230
C12506.10651.Ctg23914	Purine metabolism, Biosynthesis of antibiotics	map00230, map01130
C12506.78921.T95207.c0.g2.i5	Aminobenzoate degradation, Th1 and Th2 cell differentiation, T cell receptor signaling pathway	map00627, map04658, map04660
C12506.79543.T83313.c1.g2.i1	Purine metabolism, Thiamine metabolism	map00230, map00730
C12506.34515.T83696.c2.g1.i9	Pyruvate metabolism, Carbon fixation in photosynthetic organisms	map00620, map00710
C41030.1.T77606.c0.g1.i2	Drug metabolism - other enzymes	map00983
C12506.53297.T96784.c0.g1.i4	Starch and sucrose metabolism	map00500
C12506.53297.T96784.c0.g1.i2	Starch and sucrose metabolism	map00500
C12506.105528.T90731.c0.g8.i2	Phenylpropanoid biosynthesis	map00940
C12506.101976.Ctg43104	Aminobenzoate degradation	map00627
C12506.21729.T90741.c3.g3.i6	Oxidative phosphorylation	map00190
C12506.51163.Ctg11801	Purine metabolism, Thiamine metabolism	map00230, map00730
C12506.22611.T88288.c0.g4.i5	Isoquinoline alkaloid biosynthesis, Tyrosine metabolism, Glycine, serine and threonine metabolism, Tropane, piperidine and pyridine alkaloid biosynthesis, Phenylalanine metabolism, beta-Alanine metabolism	map00950, map00350, map00260, map00960, map00360, map00410
C12506.4873.Ctg24105	Galactose metabolism, Streptomycin biosynthesis, Glycolysis / Gluconeogenesis, Neomycin, kanamycin and gentamicin biosynthesis, Starch and sucrose metabolism, Amino sugar and nucleotide sugar metabolism, Biosynthesis of antibiotics, Pentose phosphate pathway, Fructose and mannose metabolism	map00052, map00521, map00010, map00524, map00500, map00520, map01130, map00030, map00051
C12506.4989.Ctg1161	Purine metabolism, Thiamine metabolism	map00230, map00730
C12506.33467.Ctg4187	Purine metabolism, Thiamine metabolism	map00230, map00730
C12506.103657.T93597.c4.g4.i1	Biosynthesis of antibiotics, Terpenoid backbone biosynthesis	map01130, map00900
C12506.45276.T85336.c3.g4.i2	Starch and sucrose metabolism	map00500
C12506.78040.T95441.c4.g14.i6	Purine metabolism	map00230
C12506.20270.Ctg26948	Purine metabolism, Pyrimidine metabolism	map00230, map00240
C12506.39310.T92402.c2.g1.i2	Purine metabolism	map00230
C12506.76576.Ctg41892	Aminobenzoate degradation, Th1 and Th2 cell differentiation, T cell receptor signaling pathway	map00627, map04658, map04660
C12506.22611.T88288.c0.g4.i1	Isoquinoline alkaloid biosynthesis, Tyrosine metabolism, Glycine, serine and threonine metabolism, Tropane, piperidine and pyridine alkaloid biosynthesis, Phenylalanine metabolism, beta-Alanine metabolism	map00950, map00350, map00260, map00960, map00360, map00410
C12506.14063.T72876.c1.g4.i1	Phenylalanine, tyrosine and tryptophan biosynthesis, Biosynthesis of antibiotics	map00400, map01130
C12506.45276.T85336.c3.g4.i7	Starch and sucrose metabolism	map00500
C12506.45799.Ctg2157	Amino sugar and nucleotide sugar metabolism	map00520
C12506.76711.Ctg34665	Purine metabolism, Thiamine metabolism	map00230, map00730
C12506.33425.T86266.c0.g1.i1	Purine metabolism, Glycolysis / Gluconeogenesis, Biosynthesis of antibiotics, Pyruvate metabolism	map00230, map00010, map01130, map00620
C12506.3072.T93631.c4.g1.i2	Porphyrin and chlorophyll metabolism	map00860
C12506.27802.T90460.c3.g4.i2	Drug metabolism - other enzymes	map00983
C944.0.DN121067.c0.g1.i1	Pentose and glucuronate interconversions	map00040
C12506.28578.T88876.c0.g2.i3	Pentose and glucuronate interconversions, Glycosaminoglycan biosynthesis - heparan sulfate / heparin, Glycosaminoglycan biosynthesis - chondroitin sulfate / dermatan sulfate, Retinol metabolism, Ascorbate and aldarate metabolism, Metabolism of xenobiotics by cytochrome P450, Steroid hormone biosynthesis, Porphyrin and chlorophyll metabolism, Drug metabolism - cytochrome P450, Drug metabolism - ot…	map00040, map00534, map00532, map00830, map00053, map00980, map00140, map00860, map00982, map00983, map00515
C12506.72203.Ctg9207	Purine metabolism, Glycolysis / Gluconeogenesis, Biosynthesis of antibiotics, Pyruvate metabolism	map00230, map00010, map01130, map00620
C1538.0.DN111670.c0.g1.i1	Oxidative phosphorylation	map00190
C12506.15332.T88870.c0.g4.i3	Purine metabolism, Thiamine metabolism	map00230, map00730
C35662.0.Ctg35339	Indole alkaloid biosynthesis	map00901
C311.0.DN122845.c0.g1.i1	Glycolysis / Gluconeogenesis, Citrate cycle (TCA cycle), Biosynthesis of antibiotics, Pyruvate metabolism, Carbon fixation in photosynthetic organisms	map00010, map00020, map01130, map00620, map00710
C12506.37033.Ctg38089	Aminobenzoate degradation	map00627
C12506.96009.Ctg37765	Galactose metabolism, Glycosphingolipid biosynthesis - globo and isoglobo series, Sphingolipid metabolism, Glycerolipid metabolism	map00052, map00603, map00600, map00561
C12506.6362.Ctg5272	Alanine, aspartate and glutamate metabolism, Amino sugar and nucleotide sugar metabolism, Biosynthesis of antibiotics	map00250, map00520, map01130
C12506.35482.Ctg2228	Streptomycin biosynthesis, Biosynthesis of antibiotics, Inositol phosphate metabolism	map00521, map01130, map00562
C12506.94913.T96727.c2.g6.i2	Arginine and proline metabolism	map00330
C12506.21392.Ctg45443	Purine metabolism, Pyrimidine metabolism	map00230, map00240
C12506.85248.T92436.c1.g2.i1	Aminoacyl-tRNA biosynthesis, Drug metabolism - other enzymes	map00970, map00983
C12506.79099.Ctg24983	Purine metabolism, Thiamine metabolism	map00230, map00730
C4360.0.DN112081.c0.g1.i1	Metabolism of xenobiotics by cytochrome P450, Tyrosine metabolism, Styrene degradation, Phenylpropanoid biosynthesis, Drug metabolism - cytochrome P450, Glutathione metabolism	map00980, map00350, map00643, map00940, map00982, map00480
C12506.32133.Ctg1924	Amino sugar and nucleotide sugar metabolism	map00520
C12506.31547.T91161.c2.g1.i3	Amino sugar and nucleotide sugar metabolism	map00520
C12506.31547.T91161.c2.g1.i5	Amino sugar and nucleotide sugar metabolism	map00520
C12506.41315.Ctg41236	Aminobenzoate degradation, Th1 and Th2 cell differentiation, T cell receptor signaling pathway	map00627, map04658, map04660
C12506.40120.T72317.c0.g1.i1	Purine metabolism, Thiamine metabolism	map00230, map00730
C12506.15894.Ctg17198	Glutathione metabolism, Cysteine and methionine metabolism	map00480, map00270
C12506.17335.T89896.c4.g1.i5	Purine metabolism, Glycolysis / Gluconeogenesis, Biosynthesis of antibiotics, Pyruvate metabolism	map00230, map00010, map01130, map00620
C12506.36776.Ctg27214	Purine metabolism, Thiamine metabolism	map00230, map00730
C12506.41080.T24963.c0.g1.i1	Purine metabolism, Thiamine metabolism	map00230, map00730
C12506.81600.T73103.c0.g3.i2	Pantothenate and CoA biosynthesis, beta-Alanine metabolism	map00770, map00410
C12506.16338.T90595.c5.g1.i2	Purine metabolism, Thiamine metabolism	map00230, map00730
C12506.16338.T90595.c5.g1.i3	Purine metabolism, Thiamine metabolism	map00230, map00730
C12506.29365.Ctg7495	Starch and sucrose metabolism	map00500
C12506.39289.T6459.c0.g1.i1	Phenylpropanoid biosynthesis	map00940
C12506.26413.T96653.c1.g1.i7	Aminobenzoate degradation, Th1 and Th2 cell differentiation, T cell receptor signaling pathway	map00627, map04658, map04660
C12506.36763.Ctg2480	Oxidative phosphorylation	map00190
C12506.70167.Ctg42739	Oxidative phosphorylation	map00190
C12506.98512.T93807.c2.g5.i2	Oxidative phosphorylation	map00190
C12506.30315.Ctg24715	Glycolysis / Gluconeogenesis, Biosynthesis of antibiotics, Methane metabolism	map00010, map01130, map00680
C12506.93566.T86255.c0.g2.i6	mTOR signaling pathway	map04150
C12506.9431.T95953.c1.g2.i4	Sphingolipid metabolism, Aminobenzoate degradation, Ether lipid metabolism, Glycerolipid metabolism, Glycerophospholipid metabolism	map00600, map00627, map00565, map00561, map00564
C12506.52329.Ctg12233	Phenylalanine, tyrosine and tryptophan biosynthesis, Biosynthesis of antibiotics	map00400, map01130
C12506.88078.T89031.c1.g2.i9	Purine metabolism, Thiamine metabolism	map00230, map00730
C12506.88724.Ctg44532	Phenylpropanoid biosynthesis	map00940
C12506.85763.T63952.c0.g1.i1	Purine metabolism, Glycolysis / Gluconeogenesis, Biosynthesis of antibiotics, Pyruvate metabolism	map00230, map00010, map01130, map00620
C12506.34989.T92480.c2.g1.i1	Inositol phosphate metabolism	map00562
C12506.40120.T72317.c0.g1.i4	Purine metabolism, Thiamine metabolism	map00230, map00730
C12506.15894.Ctg17197	Glutathione metabolism, Cysteine and methionine metabolism	map00480, map00270
C12506.79937.T90440.c2.g1.i1	Folate biosynthesis	map00790
C12506.81997.Ctg41422	Pentose and glucuronate interconversions, Glycosaminoglycan biosynthesis - heparan sulfate / heparin, Glycosaminoglycan biosynthesis - chondroitin sulfate / dermatan sulfate, Retinol metabolism, Ascorbate and aldarate metabolism, Metabolism of xenobiotics by cytochrome P450, Steroid hormone biosynthesis, Porphyrin and chlorophyll metabolism, Drug metabolism - cytochrome P450, Drug metabolism - ot…	map00040, map00534, map00532, map00830, map00053, map00980, map00140, map00860, map00982, map00983, map00515
C12506.26999.T89323.c6.g1.i1	Ascorbate and aldarate metabolism	map00053
C12506.35799.Ctg42543	Purine metabolism, Thiamine metabolism	map00230, map00730
C12506.43580.Ctg35726	Pyruvate metabolism, Carbon fixation pathways in prokaryotes, Carbon fixation in photosynthetic organisms, Methane metabolism	map00620, map00720, map00710, map00680
C12506.43580.Ctg35728	Pyruvate metabolism, Carbon fixation pathways in prokaryotes, Carbon fixation in photosynthetic organisms, Methane metabolism	map00620, map00720, map00710, map00680
C12506.66486.Ctg11954	Phenylpropanoid biosynthesis	map00940
C12506.11592.T95850.c1.g1.i4	Pyrimidine metabolism	map00240
C12506.91036.Ctg19117	Phenylpropanoid biosynthesis, Phenylalanine metabolism	map00940, map00360
C12506.47796.Ctg25350	Galactose metabolism, Streptomycin biosynthesis, Glycolysis / Gluconeogenesis, Neomycin, kanamycin and gentamicin biosynthesis, Starch and sucrose metabolism, Amino sugar and nucleotide sugar metabolism, Biosynthesis of antibiotics, Fructose and mannose metabolism	map00052, map00521, map00010, map00524, map00500, map00520, map01130, map00051
C12506.18654.T86024.c1.g2.i2	Purine metabolism, Biosynthesis of antibiotics, Thiamine metabolism	map00230, map01130, map00730
C12506.6863.Ctg1126	Purine metabolism, Thiamine metabolism	map00230, map00730
C12506.26846.Ctg42894	Aminobenzoate degradation, Th1 and Th2 cell differentiation, T cell receptor signaling pathway	map00627, map04658, map04660
C12506.13251.T72917.c0.g1.i1	Aminoacyl-tRNA biosynthesis	map00970
C12506.16421.T91805.c5.g3.i1	Aminoacyl-tRNA biosynthesis	map00970
C12506.41634.Ctg24291	Oxidative phosphorylation	map00190
C12506.35415.T85745.c0.g2.i2	Biotin metabolism	map00780
C12506.82592.T92760.c1.g7.i5	Aminobenzoate degradation, Th1 and Th2 cell differentiation, T cell receptor signaling pathway	map00627, map04658, map04660
C12506.37619.T88694.c1.g6.i1	Purine metabolism, Pyrimidine metabolism	map00230, map00240
C12506.63681.T87364.c2.g3.i12	Glycerophospholipid metabolism	map00564
C12506.8424.Ctg26257	Purine metabolism, Thiamine metabolism	map00230, map00730
C12506.42303.Ctg33486	Purine metabolism, Thiamine metabolism	map00230, map00730
C12506.26644.T91383.c0.g2.i1	Purine metabolism, Thiamine metabolism	map00230, map00730
C12506.99097.Ctg23221	Purine metabolism, Thiamine metabolism	map00230, map00730
C12506.8424.Ctg26258	Purine metabolism, Thiamine metabolism	map00230, map00730
C12506.12225.Ctg19706	Galactose metabolism, Starch and sucrose metabolism	map00052, map00500
C12506.80308.Ctg27617	Purine metabolism, Thiamine metabolism	map00230, map00730
C12506.80308.Ctg27616	Purine metabolism, Thiamine metabolism	map00230, map00730
C12506.18114.T94408.c0.g1.i1	Purine metabolism, Biosynthesis of antibiotics, Pentose phosphate pathway	map00230, map01130, map00030
C12506.71714.T85263.c1.g4.i5	Purine metabolism, Aminobenzoate degradation, Nicotinate and nicotinamide metabolism, Pyrimidine metabolism	map00230, map00627, map00760, map00240
C12506.40447.Ctg8434	Drug metabolism - other enzymes	map00983
C12506.103319.T72744.c0.g1.i1	Aminobenzoate degradation	map00627
C12506.20978.Ctg36165	N-Glycan biosynthesis	map00510
C12506.8596.Ctg24576	Aminobenzoate degradation, Th1 and Th2 cell differentiation, T cell receptor signaling pathway	map00627, map04658, map04660
C12506.14026.Ctg13514	Purine metabolism, Thiamine metabolism	map00230, map00730
C12506.84738.Ctg5108	Fatty acid degradation, Fatty acid elongation, Biosynthesis of unsaturated fatty acids, Tryptophan metabolism, alpha-Linolenic acid metabolism, Glyoxylate and dicarboxylate metabolism, Pyruvate metabolism, Terpenoid backbone biosynthesis, Carbon fixation pathways in prokaryotes, Ethylbenzene degradation, Lysine degradation, Valine, leucine and isoleucine degradation, Propanoate metabolism, Biosyn…	map00071, map00062, map01040, map00380, map00592, map00630, map00620, map00900, map00720, map00642, map00310, map00280, map00640, map01130, map00362, map00072, map00650, map00281
C12506.62482.T85112.c1.g2.i1	Glycerolipid metabolism, Drug metabolism - other enzymes	map00561, map00983
C12506.44059.T80387.c0.g2.i1	Glycolysis / Gluconeogenesis, Biosynthesis of antibiotics, Inositol phosphate metabolism, Carbon fixation in photosynthetic organisms, Fructose and mannose metabolism	map00010, map01130, map00562, map00710, map00051
C12506.39395.T93297.c10.g2.i2	Glycolysis / Gluconeogenesis, Biosynthesis of antibiotics, Pentose phosphate pathway, Carbon fixation in photosynthetic organisms, Fructose and mannose metabolism, Methane metabolism	map00010, map01130, map00030, map00710, map00051, map00680
C12506.66689.T78513.c0.g1.i4	Metabolism of xenobiotics by cytochrome P450, Drug metabolism - cytochrome P450, Glutathione metabolism	map00980, map00982, map00480
C12506.69053.Ctg10620	Purine metabolism, Thiamine metabolism	map00230, map00730
C12506.42817.T90731.c0.g8.i4	Phenylpropanoid biosynthesis	map00940
C12506.6822.Ctg1295	Biosynthesis of antibiotics, Pentose phosphate pathway, Drug metabolism - other enzymes	map01130, map00030, map00983
C12506.15269.Ctg31722	Aminoacyl-tRNA biosynthesis	map00970
C12506.105676.Ctg19517	Biosynthesis of antibiotics, Glycine, serine and threonine metabolism, Methane metabolism	map01130, map00260, map00680
C9889.0.DN115754.c0.g1.i1	Porphyrin and chlorophyll metabolism	map00860
C12506.30115.Ctg30818	Folate biosynthesis	map00790
C12506.7926.Ctg27068	Phenylpropanoid biosynthesis, Arachidonic acid metabolism, Glutathione metabolism	map00940, map00590, map00480
C12506.21286.T86285.c3.g2.i7	Carbapenem biosynthesis, Biosynthesis of antibiotics, Arginine and proline metabolism	map00332, map01130, map00330
C12506.67144.DN44711.c0.g1.i1	Starch and sucrose metabolism	map00500
C12506.98602.T85153.c0.g1.i1	Purine metabolism, Thiamine metabolism	map00230, map00730
C12506.67144.DN44711.c0.g1.i2	Starch and sucrose metabolism	map00500
C12506.104087.Ctg12243	Aminoacyl-tRNA biosynthesis	map00970
C12506.42406.Ctg3270	Purine metabolism, Thiamine metabolism	map00230, map00730
C12506.10461.T87967.c2.g1.i1	Cysteine and methionine metabolism	map00270
C4095.0.DN119485.c0.g1.i1	Aminoacyl-tRNA biosynthesis	map00970
C12506.13883.T87942.c1.g1.i3	Biosynthesis of antibiotics, Sesquiterpenoid and triterpenoid biosynthesis, Terpenoid backbone biosynthesis, Steroid biosynthesis	map01130, map00909, map00900, map00100
C12506.11992.T76110.c0.g2.i1	Arginine biosynthesis, Biosynthesis of antibiotics	map00220, map01130
C18740.0.T24783.c0.g1.i2	Oxidative phosphorylation	map00190
C12506.37489.Ctg20493	Purine metabolism, Thiamine metabolism	map00230, map00730
C12506.73575.T93686.c5.g1.i5	Novobiocin biosynthesis, Lysine biosynthesis, Arginine biosynthesis, Ubiquinone and other terpenoid-quinone biosynthesis, Tyrosine metabolism, Tropane, piperidine and pyridine alkaloid biosynthesis, Phenylalanine metabolism, Carbon fixation in photosynthetic organisms, Arginine and proline metabolism, Phenylalanine, tyrosine and tryptophan biosynthesis, Alanine, aspartate and glutamate metabolism…	map00401, map00300, map00220, map00130, map00350, map00960, map00360, map00710, map00330, map00400, map00250, map00950, map01130, map00340, map00270
C12506.70589.Ctg2760	Inositol phosphate metabolism, Phosphatidylinositol signaling system	map00562, map04070
C12506.99372.Ctg28186	Porphyrin and chlorophyll metabolism	map00860
C12506.72562.T77452.c0.g1.i1	Glycerolipid metabolism, Glycerophospholipid metabolism, Phosphatidylinositol signaling system	map00561, map00564, map04070
C12506.88724.T90981.c0.g8.i1	Phenylpropanoid biosynthesis	map00940
C12506.42194.T95584.c7.g1.i1	Aminobenzoate degradation, Th1 and Th2 cell differentiation, T cell receptor signaling pathway	map00627, map04658, map04660
C12506.92973.Ctg34837	Starch and sucrose metabolism	map00500
C12506.7902.Ctg40593	Purine metabolism, Thiamine metabolism	map00230, map00730
C12506.47532.Ctg15981	Pyruvate metabolism	map00620
C12506.7902.Ctg40594	Purine metabolism, Thiamine metabolism	map00230, map00730
C12506.7902.Ctg40595	Purine metabolism, Thiamine metabolism	map00230, map00730
C12506.13653.T86106.c5.g1.i3	Aminobenzoate degradation, Th1 and Th2 cell differentiation, T cell receptor signaling pathway	map00627, map04658, map04660
C12506.70202.T96462.c1.g1.i10	Purine metabolism, Thiamine metabolism	map00230, map00730
C12506.29618.Ctg3794	Purine metabolism, Thiamine metabolism	map00230, map00730
C12506.52026.Ctg33467	Aflatoxin biosynthesis, Propanoate metabolism, Biosynthesis of antibiotics, Pyruvate metabolism, Fatty acid biosynthesis, Carbon fixation pathways in prokaryotes	map00254, map00640, map01130, map00620, map00061, map00720
C12506.95392.Ctg26157	One carbon pool by folate, Carbon fixation pathways in prokaryotes	map00670, map00720
C12506.7479.Ctg343	Biosynthesis of antibiotics, Thiamine metabolism, Terpenoid backbone biosynthesis	map01130, map00730, map00900
C12506.102074.Ctg13931	Aminobenzoate degradation, Th1 and Th2 cell differentiation, T cell receptor signaling pathway	map00627, map04658, map04660
C12506.106944.T94254.c3.g4.i6	Isoquinoline alkaloid biosynthesis, Tyrosine metabolism, Glycine, serine and threonine metabolism, Tropane, piperidine and pyridine alkaloid biosynthesis, Phenylalanine metabolism, beta-Alanine metabolism	map00950, map00350, map00260, map00960, map00360, map00410
C12506.10996.Ctg4541	Purine metabolism, Alanine, aspartate and glutamate metabolism	map00230, map00250
C12506.10827.Ctg6685	Monoterpenoid biosynthesis	map00902
C12506.38782.T89621.c0.g14.i5	Purine metabolism, Glycolysis / Gluconeogenesis, Biosynthesis of antibiotics, Pyruvate metabolism	map00230, map00010, map01130, map00620
C12506.64475.T94790.c8.g1.i6	Selenocompound metabolism, Cysteine and methionine metabolism	map00450, map00270
C12506.44082.T85789.c2.g1.i3	Porphyrin and chlorophyll metabolism, Drug metabolism - other enzymes	map00860, map00983
C12506.13413.T85426.c0.g3.i1	Cysteine and methionine metabolism	map00270
C12506.49580.T90975.c4.g7.i4	Glycerolipid metabolism, Glycerophospholipid metabolism	map00561, map00564
C14530.0.DN116320.c0.g1.i1	Purine metabolism, Thiamine metabolism	map00230, map00730
C12506.42288.T85096.c0.g2.i1	Purine metabolism, Thiamine metabolism	map00230, map00730
C12506.49580.T90975.c4.g7.i8	Glycerolipid metabolism, Glycerophospholipid metabolism	map00561, map00564
C12506.102540.T29765.c0.g2.i1	Biosynthesis of antibiotics, Terpenoid backbone biosynthesis	map01130, map00900
C12506.12352.T86095.c0.g1.i4	Starch and sucrose metabolism, Amino sugar and nucleotide sugar metabolism	map00500, map00520
C12506.104438.T91489.c7.g1.i2	Oxidative phosphorylation	map00190
C12506.33828.T93360.c2.g3.i5	Purine metabolism, Pyrimidine metabolism	map00230, map00240
C12506.75115.T88182.c0.g3.i2	Histidine metabolism	map00340
C12506.79215.Ctg19395	Cysteine and methionine metabolism	map00270
C12506.10128.Ctg36934	Starch and sucrose metabolism	map00500
C12506.54642.Ctg24027	Purine metabolism, Thiamine metabolism	map00230, map00730
C12506.33497.Ctg20650	Indole alkaloid biosynthesis	map00901
C12506.10128.Ctg36933	Starch and sucrose metabolism	map00500
C12506.105149.Ctg8298	Aflatoxin biosynthesis, Propanoate metabolism, Biosynthesis of antibiotics, Pyruvate metabolism, Fatty acid biosynthesis, Carbon fixation pathways in prokaryotes	map00254, map00640, map01130, map00620, map00061, map00720
C12506.105274.Ctg1047	Purine metabolism, Thiamine metabolism	map00230, map00730
C12506.73222.T83043.c0.g2.i5	Glycolysis / Gluconeogenesis, Metabolism of xenobiotics by cytochrome P450, Tyrosine metabolism, Drug metabolism - cytochrome P450, Phenylalanine metabolism, beta-Alanine metabolism, Histidine metabolism	map00010, map00980, map00350, map00982, map00360, map00410, map00340
C12506.15697.T83686.c0.g2.i4	Purine metabolism, Thiamine metabolism	map00230, map00730
C12506.101977.Ctg27790	Aminobenzoate degradation	map00627
C12506.17388.Ctg27733	Purine metabolism, Thiamine metabolism	map00230, map00730
C12506.73222.T83043.c0.g2.i1	Fatty acid degradation, Glycolysis / Gluconeogenesis, Ascorbate and aldarate metabolism, Tyrosine metabolism, Tryptophan metabolism, Glycerolipid metabolism, Limonene and pinene degradation, Drug metabolism - cytochrome P450, Phenylalanine metabolism, Pyruvate metabolism, Chloroalkane and chloroalkene degradation, Arginine and proline metabolism, Lysine degradation, Valine, leucine and isoleucine…	map00071, map00010, map00053, map00350, map00380, map00561, map00903, map00982, map00360, map00620, map00625, map00330, map00310, map00280, map00981, map00980, map01130, map00410, map00340
C12506.65729.T57753.c0.g2.i3	Biosynthesis of antibiotics, Pentose phosphate pathway	map01130, map00030
C12506.38781.T89621.c0.g14.i4	Purine metabolism, Glycolysis / Gluconeogenesis, Biosynthesis of antibiotics, Pyruvate metabolism	map00230, map00010, map01130, map00620
C12506.20968.Ctg20442	N-Glycan biosynthesis	map00510
C12506.48335.T91358.c2.g4.i1	Citrate cycle (TCA cycle), Biosynthesis of antibiotics, Glutathione metabolism, Carbon fixation pathways in prokaryotes	map00020, map01130, map00480, map00720
C12506.22702.Ctg42642	Starch and sucrose metabolism	map00500
C12506.106399.Ctg4177	Aminobenzoate degradation, Starch and sucrose metabolism	map00627, map00500
C12506.102653.Ctg42632	Purine metabolism, Thiamine metabolism	map00230, map00730
C12506.6732.Ctg9271	Pentose and glucuronate interconversions	map00040
C12506.90781.T83794.c0.g2.i2	Purine metabolism, Thiamine metabolism	map00230, map00730
C12506.41116.Ctg4875	Purine metabolism, Thiamine metabolism	map00230, map00730
C31462.0.DN22594.c0.g1.i1	Starch and sucrose metabolism	map00500
C12506.17172.T68629.c0.g1.i1	Phenylpropanoid biosynthesis	map00940
C12506.17172.T68629.c0.g1.i2	Phenylpropanoid biosynthesis	map00940
C12506.38694.Ctg38272	Alanine, aspartate and glutamate metabolism, Taurine and hypotaurine metabolism, beta-Alanine metabolism, Butanoate metabolism	map00250, map00430, map00410, map00650
C12506.42477.Ctg8614	Starch and sucrose metabolism	map00500
C12506.44588.Ctg25178	Purine metabolism, Pyrimidine metabolism	map00230, map00240
C12506.19688.Ctg1912	Purine metabolism, Atrazine degradation, Arginine biosynthesis	map00230, map00791, map00220
C32948.0.T92598.c2.g1.i5	Purine metabolism, Thiamine metabolism	map00230, map00730
C12506.21971.T63711.c0.g1.i1	Aminoacyl-tRNA biosynthesis	map00970
C12506.26074.T81495.c1.g3.i1	Porphyrin and chlorophyll metabolism	map00860
C12506.88884.Ctg41965	Steroid degradation, Steroid hormone biosynthesis	map00984, map00140
C12506.43532.Ctg36551	Starch and sucrose metabolism	map00500
C12506.32306.Ctg35180	Sulfur metabolism, Biosynthesis of antibiotics, Cysteine and methionine metabolism	map00920, map01130, map00270
C12506.101766.Ctg40074	Purine metabolism, Thiamine metabolism	map00230, map00730
C12506.40557.T13598.c0.g1.i1	Flavonoid biosynthesis	map00941
C12506.94595.T95343.c2.g3.i1	Purine metabolism, Thiamine metabolism	map00230, map00730
C12506.62791.T83725.c1.g2.i1	Aminobenzoate degradation, Th1 and Th2 cell differentiation, T cell receptor signaling pathway	map00627, map04658, map04660
C12506.98996.T85695.c0.g2.i7	Aminobenzoate degradation, Th1 and Th2 cell differentiation, T cell receptor signaling pathway	map00627, map04658, map04660
C12506.98996.T85695.c0.g2.i6	Aminobenzoate degradation, Th1 and Th2 cell differentiation, T cell receptor signaling pathway	map00627, map04658, map04660
C12506.67738.Ctg1165	Purine metabolism, Thiamine metabolism	map00230, map00730
C12506.105482.Ctg6311	Biosynthesis of antibiotics, Biosynthesis of siderophore group nonribosomal peptides, Arachidonic acid metabolism	map01130, map01053, map00590
C12506.38213.T88568.c1.g1.i1	Ubiquinone and other terpenoid-quinone biosynthesis, Tyrosine metabolism, Phenylalanine metabolism	map00130, map00350, map00360
C12506.11394.T95419.c2.g5.i2	Starch and sucrose metabolism	map00500
C12506.18020.T72861.c0.g4.i2	Pentose and glucuronate interconversions	map00040
C12506.13457.Ctg25112	Purine metabolism, Thiamine metabolism	map00230, map00730
C12506.38995.T21137.c0.g1.i1	Purine metabolism, Thiamine metabolism	map00230, map00730
C12506.49554.Ctg9542	Fatty acid degradation, Fatty acid elongation, Biosynthesis of unsaturated fatty acids, Tryptophan metabolism, alpha-Linolenic acid metabolism, Glyoxylate and dicarboxylate metabolism, Pyruvate metabolism, Terpenoid backbone biosynthesis, Carbon fixation pathways in prokaryotes, Ethylbenzene degradation, Lysine degradation, Valine, leucine and isoleucine degradation, Propanoate metabolism, Biosyn…	map00071, map00062, map01040, map00380, map00592, map00630, map00620, map00900, map00720, map00642, map00310, map00280, map00640, map01130, map00362, map00072, map00650, map00281
C12506.10765.Ctg23266	Pyruvate metabolism	map00620
C12506.43275.T82199.c3.g2.i2	Drug metabolism - other enzymes	map00983
C12506.44865.T81461.c1.g1.i7	Purine metabolism, Thiamine metabolism	map00230, map00730
C12506.76003.Ctg30492	Aminobenzoate degradation, Th1 and Th2 cell differentiation, T cell receptor signaling pathway	map00627, map04658, map04660
C12506.43275.T82199.c3.g2.i7	Drug metabolism - other enzymes	map00983
C12506.20037.Ctg9376	Nicotinate and nicotinamide metabolism	map00760
C1091.0.DN109784.c0.g1.i1	Metabolism of xenobiotics by cytochrome P450, Drug metabolism - cytochrome P450, Glutathione metabolism	map00980, map00982, map00480
C12506.35988.Ctg1112	Glycolysis / Gluconeogenesis, Propanoate metabolism, Biosynthesis of antibiotics, Pyruvate metabolism, Cysteine and methionine metabolism	map00010, map00640, map01130, map00620, map00270
C12506.102291.T76310.c0.g2.i1	N-Glycan biosynthesis, Other glycan degradation, Various types of N-glycan biosynthesis	map00510, map00511, map00513
C12506.63094.Ctg41964	Steroid degradation, Steroid hormone biosynthesis	map00984, map00140
C12506.51949.T94616.c1.g1.i2	Drug metabolism - cytochrome P450	map00982
C12506.62520.T94484.c2.g5.i1	Aminobenzoate degradation, Biosynthesis of antibiotics, Glyoxylate and dicarboxylate metabolism	map00627, map01130, map00630
C12506.2550.T33714.c0.g1.i1	Purine metabolism, Thiamine metabolism	map00230, map00730
C12506.70413.Ctg37100	Nicotinate and nicotinamide metabolism	map00760
C12506.37871.Ctg16757	Nicotinate and nicotinamide metabolism	map00760
C12506.30745.T95669.c1.g1.i1	Zeatin biosynthesis	map00908
C31511.0.Ctg21178	Purine metabolism, Thiamine metabolism	map00230, map00730
C12506.99301.Ctg20560	Purine metabolism, Thiamine metabolism	map00230, map00730
C12506.95444.T69094.c0.g1.i1	Alanine, aspartate and glutamate metabolism, Taurine and hypotaurine metabolism, Arginine biosynthesis, Nitrogen metabolism	map00250, map00430, map00220, map00910
C12506.3401.Ctg45687	One carbon pool by folate, Folate biosynthesis	map00670, map00790
C12506.46398.T77891.c0.g1.i1	Starch and sucrose metabolism	map00500
C12506.90543.T89088.c1.g1.i3	T cell receptor signaling pathway	map04660
C12506.64705.Ctg44166	Cysteine and methionine metabolism	map00270
C12506.14667.Ctg27621	Purine metabolism, Thiamine metabolism	map00230, map00730
C12506.6014.Ctg16651	Purine metabolism, Thiamine metabolism	map00230, map00730
C12506.103325.Ctg27473	Aminobenzoate degradation, Th1 and Th2 cell differentiation, T cell receptor signaling pathway	map00627, map04658, map04660
C12506.73910.T94352.c6.g5.i2	Valine, leucine and isoleucine degradation, Biosynthesis of antibiotics, Synthesis and degradation of ketone bodies, Terpenoid backbone biosynthesis, Butanoate metabolism	map00280, map01130, map00072, map00900, map00650
C12506.24179.T94388.c2.g6.i2	Fatty acid elongation, Drug metabolism - other enzymes	map00062, map00983
C12506.40615.T61638.c0.g1.i2	Purine metabolism, Pyrimidine metabolism	map00230, map00240
C12506.25246.T85390.c0.g2.i1	Riboflavin metabolism, Aminobenzoate degradation	map00740, map00627
C12506.47223.Ctg35855	Purine metabolism, Thiamine metabolism	map00230, map00730
C12506.53877.Ctg3309	Biosynthesis of unsaturated fatty acids, Fatty acid biosynthesis, Biotin metabolism	map01040, map00061, map00780
C12506.20971.Ctg20444	N-Glycan biosynthesis	map00510
C12506.103002.Ctg22727	Amino sugar and nucleotide sugar metabolism, Biosynthesis of antibiotics, Fructose and mannose metabolism	map00520, map01130, map00051
C12506.16925.T83634.c1.g1.i1	Aminoacyl-tRNA biosynthesis	map00970
C12506.92105.T87508.c0.g7.i3	Biosynthesis of antibiotics, Pentose phosphate pathway, Carbon fixation in photosynthetic organisms, Fructose and mannose metabolism	map01130, map00030, map00710, map00051
C12506.19596.T85098.c0.g1.i1	Purine metabolism, Thiamine metabolism	map00230, map00730
C12506.86386.Ctg1939	Starch and sucrose metabolism	map00500
C12506.36680.T81490.c3.g7.i1	Starch and sucrose metabolism	map00500
C12506.31553.Ctg33521	Aminobenzoate degradation, Th1 and Th2 cell differentiation, T cell receptor signaling pathway	map00627, map04658, map04660
C12506.37205.T78900.c0.g2.i4	Aminobenzoate degradation, Th1 and Th2 cell differentiation, T cell receptor signaling pathway	map00627, map04658, map04660
C12506.66005.T7903.c0.g1.i1	Pyrimidine metabolism	map00240
C12506.17271.T86697.c2.g1.i1	Glycerolipid metabolism, Glycerophospholipid metabolism	map00561, map00564
C12506.8339.T96807.c2.g7.i2	Riboflavin metabolism, Aminobenzoate degradation	map00740, map00627
C12506.81021.Ctg16851	Purine metabolism, Thiamine metabolism	map00230, map00730
C12506.32436.T87514.c1.g1.i9	Purine metabolism, Thiamine metabolism	map00230, map00730
C12506.36378.Ctg29198	Glycerophospholipid metabolism	map00564
C12506.37694.T96914.c0.g1.i6	Purine metabolism, Thiamine metabolism	map00230, map00730
C12506.5301.Ctg15994	Purine metabolism, Thiamine metabolism	map00230, map00730
C12506.37983.T93703.c2.g1.i1	Purine metabolism, Pyrimidine metabolism	map00230, map00240
C12506.43575.Ctg35727	Pyruvate metabolism, Carbon fixation pathways in prokaryotes, Carbon fixation in photosynthetic organisms, Methane metabolism	map00620, map00720, map00710, map00680
C12506.6217.T88694.c1.g1.i2	Purine metabolism, Pyrimidine metabolism	map00230, map00240
C12506.34044.Ctg31809	Aminobenzoate degradation, Th1 and Th2 cell differentiation, T cell receptor signaling pathway	map00627, map04658, map04660
C12506.5301.Ctg15993	Purine metabolism, Thiamine metabolism	map00230, map00730
C12506.103425.Ctg11189	Starch and sucrose metabolism	map00500
C12506.85261.Ctg5046	Purine metabolism, Thiamine metabolism	map00230, map00730
C12506.25960.T102789.c0.g1.i1	Glycolysis / Gluconeogenesis, Biosynthesis of antibiotics, Pentose phosphate pathway, Carbon fixation in photosynthetic organisms, Fructose and mannose metabolism, Methane metabolism	map00010, map01130, map00030, map00710, map00051, map00680
C12506.84245.Ctg33834	Purine metabolism, Thiamine metabolism	map00230, map00730
C12506.76334.Ctg18650	Pyruvate metabolism	map00620
C12506.34515.T83696.c4.g1.i1	Pyruvate metabolism, Carbon fixation in photosynthetic organisms	map00620, map00710
C12506.41036.T91369.c2.g2.i5	Riboflavin metabolism, Aminobenzoate degradation	map00740, map00627
C12506.43279.Ctg2811	Drug metabolism - other enzymes	map00983
C12506.27883.Ctg6501	Purine metabolism, Pyrimidine metabolism	map00230, map00240
C12506.100272.Ctg42757	Fatty acid degradation, Glycolysis / Gluconeogenesis, Retinol metabolism, Naphthalene degradation, Metabolism of xenobiotics by cytochrome P450, Tyrosine metabolism, Biosynthesis of antibiotics, alpha-Linolenic acid metabolism, Glycine, serine and threonine metabolism, Drug metabolism - cytochrome P450, Chloroalkane and chloroalkene degradation, Methane metabolism	map00071, map00010, map00830, map00626, map00980, map00350, map01130, map00592, map00260, map00982, map00625, map00680
C12506.37764.Ctg14271	Oxidative phosphorylation	map00190
C12506.105480.Ctg2545	Purine metabolism, Thiamine metabolism	map00230, map00730
C12506.26333.T84885.c1.g6.i1	Glycosylphosphatidylinositol (GPI)-anchor biosynthesis	map00563
C12506.90362.T90996.c0.g5.i5	Steroid hormone biosynthesis	map00140
C12506.94896.Ctg30124	Glyoxylate and dicarboxylate metabolism	map00630
C12506.17318.T48536.c0.g2.i1	Purine metabolism, Glycolysis / Gluconeogenesis, Biosynthesis of antibiotics, Pyruvate metabolism	map00230, map00010, map01130, map00620
C12506.38587.Ctg44664	Fatty acid biosynthesis	map00061
C12506.104129.T86935.c0.g1.i2	Purine metabolism, Thiamine metabolism	map00230, map00730
C12506.43279.T63290.c0.g1.i1	Drug metabolism - other enzymes	map00983
C12506.75305.T91891.c3.g2.i3	Purine metabolism, Biosynthesis of antibiotics	map00230, map01130
C12506.28480.Ctg7222	Biosynthesis of antibiotics, Terpenoid backbone biosynthesis	map01130, map00900
C12506.38951.T1598.c0.g4.i1	Biosynthesis of antibiotics, Terpenoid backbone biosynthesis	map01130, map00900
C12506.29750.T96888.c1.g3.i2	Pyruvate metabolism, Carbon fixation pathways in prokaryotes, Carbon fixation in photosynthetic organisms, Methane metabolism	map00620, map00720, map00710, map00680
C12506.78623.Ctg22685	Amino sugar and nucleotide sugar metabolism	map00520
C12506.106298.T92047.c0.g2.i3	Amino sugar and nucleotide sugar metabolism	map00520
C12506.37423.Ctg44385	Aminobenzoate degradation, Biosynthesis of antibiotics, Glycine, serine and threonine metabolism, Methane metabolism	map00627, map01130, map00260, map00680
C12506.100150.Ctg41630	Aminobenzoate degradation, Th1 and Th2 cell differentiation, T cell receptor signaling pathway	map00627, map04658, map04660
C12506.21225.T96806.c2.g2.i1	Aminobenzoate degradation, Th1 and Th2 cell differentiation, T cell receptor signaling pathway	map00627, map04658, map04660
C12506.5497.T87734.c0.g1.i1	Thiamine metabolism	map00730
C12506.44172.DN43919.c0.g2.i2	One carbon pool by folate, Glyoxylate and dicarboxylate metabolism	map00670, map00630
C12506.92766.T81419.c0.g1.i1	Oxidative phosphorylation	map00190
C12506.37133.Ctg1596	Phenylpropanoid biosynthesis	map00940
C12506.13345.Ctg2938	Pentose and glucuronate interconversions, Drug metabolism - other enzymes	map00040, map00983
C12506.29611.T63310.c0.g1.i1	Purine metabolism, Thiamine metabolism	map00230, map00730
C12506.42114.T86622.c0.g1.i18	Purine metabolism, Thiamine metabolism	map00230, map00730
C12506.95707.T91514.c0.g9.i2	Flavonoid biosynthesis	map00941
C12506.98551.Ctg2023	Porphyrin and chlorophyll metabolism	map00860
C12506.4486.Ctg10679	Purine metabolism, Aminobenzoate degradation, Nicotinate and nicotinamide metabolism, Pyrimidine metabolism	map00230, map00627, map00760, map00240
C12506.44759.T85099.c0.g1.i2	Valine, leucine and isoleucine degradation, Propanoate metabolism	map00280, map00640
C12506.54331.T90315.c1.g2.i3	Phenylalanine, tyrosine and tryptophan biosynthesis, Biosynthesis of antibiotics	map00400, map01130
C12506.44759.T85099.c0.g1.i4	Valine, leucine and isoleucine degradation, Propanoate metabolism	map00280, map00640
C12506.74004.Ctg28253	Purine metabolism, Thiamine metabolism	map00230, map00730
C12506.94839.Ctg19724	Oxidative phosphorylation	map00190
C12506.12444.Ctg10887	Purine metabolism, Biosynthesis of antibiotics, Thiamine metabolism	map00230, map01130, map00730
C12506.26713.T87811.c4.g3.i6	Aminobenzoate degradation	map00627
C12506.82881.T95990.c2.g3.i1	Galactose metabolism, Glycolysis / Gluconeogenesis, Biosynthesis of antibiotics, Pentose phosphate pathway, Fructose and mannose metabolism, Methane metabolism	map00052, map00010, map01130, map00030, map00051, map00680
C12506.36450.Ctg17150	Biosynthesis of antibiotics, Terpenoid backbone biosynthesis	map01130, map00900
C12506.102009.Ctg31223	Cysteine and methionine metabolism	map00270
C12506.17860.T93338.c0.g6.i2	Purine metabolism, Pyrimidine metabolism	map00230, map00240
C12506.51005.Ctg10541	Inositol phosphate metabolism, Phosphatidylinositol signaling system	map00562, map04070
C12506.82962.T86137.c3.g3.i2	Cysteine and methionine metabolism	map00270
C12506.21619.Ctg10312	Folate biosynthesis	map00790
C12506.27683.T89621.c0.g12.i1	Purine metabolism, Glycolysis / Gluconeogenesis, Biosynthesis of antibiotics, Pyruvate metabolism	map00230, map00010, map01130, map00620
C12506.43864.T95813.c1.g1.i3	Nitrogen metabolism	map00910
C12506.46240.T43479.c0.g1.i1	Phenylpropanoid biosynthesis	map00940
C12506.75999.Ctg41800	Lysine biosynthesis, Biosynthesis of antibiotics	map00300, map01130
C12506.105381.T82777.c0.g1.i3	Oxidative phosphorylation	map00190
C12506.12588.Ctg18798	Purine metabolism, Thiamine metabolism	map00230, map00730
C12506.84866.Ctg30216	Purine metabolism, Thiamine metabolism	map00230, map00730
C12506.24288.Ctg12661	Purine metabolism, Thiamine metabolism	map00230, map00730
C12506.4676.T91281.c1.g3.i1	Purine metabolism, Thiamine metabolism	map00230, map00730
C12506.16386.Ctg8623	Inositol phosphate metabolism, Phosphatidylinositol signaling system	map00562, map04070
C12506.15444.Ctg42493	Purine metabolism, Thiamine metabolism	map00230, map00730
C12506.78037.T95441.c4.g14.i2	Purine metabolism	map00230
C12506.28309.Ctg6510	Pentose and glucuronate interconversions	map00040
C12506.40895.T93931.c2.g3.i1	Phenylpropanoid biosynthesis, Arachidonic acid metabolism, Glutathione metabolism	map00940, map00590, map00480
C12506.83668.Ctg32507	Galactose metabolism, Sphingolipid metabolism, Glycosphingolipid biosynthesis - ganglio series, Other glycan degradation, Glycosaminoglycan degradation	map00052, map00600, map00604, map00511, map00531
C12506.67889.T88679.c2.g4.i1	Aminobenzoate degradation, Th1 and Th2 cell differentiation, T cell receptor signaling pathway	map00627, map04658, map04660
C12506.23443.Ctg3213	Aminobenzoate degradation, Th1 and Th2 cell differentiation, T cell receptor signaling pathway	map00627, map04658, map04660
C12506.39807.Ctg11788	Lysine degradation	map00310
C12506.37328.T85287.c0.g1.i5	Zeatin biosynthesis	map00908
C12506.4203.Ctg20631	Glycerophospholipid metabolism	map00564
C12506.30470.Ctg46078	Citrate cycle (TCA cycle), Biosynthesis of antibiotics, Glyoxylate and dicarboxylate metabolism, Carbon fixation pathways in prokaryotes	map00020, map01130, map00630, map00720
C12506.18229.Ctg8391	Inositol phosphate metabolism, Phosphatidylinositol signaling system	map00562, map04070
C12506.28481.T95388.c6.g2.i2	Biosynthesis of antibiotics, Terpenoid backbone biosynthesis	map01130, map00900
C12506.29978.T73858.c0.g2.i1	Aminobenzoate degradation, Th1 and Th2 cell differentiation, T cell receptor signaling pathway	map00627, map04658, map04660
C12506.41642.Ctg7725	Biosynthesis of antibiotics, Thiamine metabolism, Terpenoid backbone biosynthesis	map01130, map00730, map00900
C12506.105131.T75841.c1.g1.i2	Purine metabolism, Thiamine metabolism	map00230, map00730
C12506.14943.Ctg9842	Purine metabolism, Thiamine metabolism	map00230, map00730
C12506.27218.Ctg28371	mTOR signaling pathway	map04150
C12506.57355.Ctg27989	Aminobenzoate degradation, Th1 and Th2 cell differentiation, T cell receptor signaling pathway	map00627, map04658, map04660
C12506.88905.T89029.c1.g1.i4	Aminobenzoate degradation, Th1 and Th2 cell differentiation, T cell receptor signaling pathway	map00627, map04658, map04660
C12506.36211.T75242.c0.g2.i5	Aminobenzoate degradation, Th1 and Th2 cell differentiation, T cell receptor signaling pathway	map00627, map04658, map04660
C12506.8706.T92161.c7.g2.i3	Purine metabolism, Thiamine metabolism	map00230, map00730
C12506.36340.Ctg30666	N-Glycan biosynthesis, Other glycan degradation, Various types of N-glycan biosynthesis	map00510, map00511, map00513
C12506.25939.T89731.c2.g4.i3	Histidine metabolism	map00340
C41158.0.T114132.c0.g1.i1	Lysine degradation, Citrate cycle (TCA cycle), Biosynthesis of antibiotics	map00310, map00020, map01130
C12506.34871.T94386.c3.g2.i1	Fatty acid degradation, Biosynthesis of unsaturated fatty acids, alpha-Linolenic acid metabolism	map00071, map01040, map00592
C12506.32238.T88220.c0.g8.i1	Riboflavin metabolism, Aminobenzoate degradation	map00740, map00627
C12506.36409.T68302.c1.g1.i1	Purine metabolism, Thiamine metabolism	map00230, map00730
C12506.8770.Ctg3717	Pentose and glucuronate interconversions	map00040
C12506.36211.T75242.c0.g2.i3	Aminobenzoate degradation, Th1 and Th2 cell differentiation, T cell receptor signaling pathway	map00627, map04658, map04660
C12506.41043.Ctg9397	Sulfur metabolism, Biosynthesis of antibiotics, Cysteine and methionine metabolism	map00920, map01130, map00270
C12506.103694.Ctg6721	Purine metabolism, Thiamine metabolism	map00230, map00730
C12506.6837.Ctg25380	Pentose and glucuronate interconversions, Drug metabolism - other enzymes	map00040, map00983
C12506.46829.T91401.c1.g1.i9	Aminobenzoate degradation, Th1 and Th2 cell differentiation, T cell receptor signaling pathway	map00627, map04658, map04660
C12506.74502.Ctg43287	Purine metabolism, Glycolysis / Gluconeogenesis, Biosynthesis of antibiotics, Pyruvate metabolism	map00230, map00010, map01130, map00620
C3811.0.DN100765.c0.g1.i1	Purine metabolism, Thiamine metabolism	map00230, map00730
C12506.34872.Ctg29846	Glucosinolate biosynthesis, Valine, leucine and isoleucine degradation, Pantothenate and CoA biosynthesis, Biosynthesis of antibiotics, Valine, leucine and isoleucine biosynthesis, Cysteine and methionine metabolism	map00966, map00280, map00770, map01130, map00290, map00270
C12506.23284.T91911.c0.g3.i1	Lipopolysaccharide biosynthesis	map00540
C12506.68299.T91330.c1.g4.i4	Purine metabolism, Thiamine metabolism	map00230, map00730
C12506.15902.T53699.c0.g1.i1	Glutathione metabolism, Cysteine and methionine metabolism	map00480, map00270
C12506.83660.Ctg27047	Phenylpropanoid biosynthesis	map00940
C12506.14153.T82808.c0.g1.i6	Aminobenzoate degradation, Th1 and Th2 cell differentiation, T cell receptor signaling pathway	map00627, map04658, map04660
C12506.99454.T84659.c1.g1.i1	Oxidative phosphorylation	map00190
C12506.13386.T89844.c0.g3.i1	Pyrimidine metabolism	map00240
C12506.36888.T67568.c0.g1.i1	Purine metabolism, Thiamine metabolism	map00230, map00730
C12506.40195.T83151.c0.g1.i1	Riboflavin metabolism	map00740
C12506.22652.Ctg28992	Valine, leucine and isoleucine degradation, Propanoate metabolism	map00280, map00640
C12506.34957.T58881.c0.g1.i1	Galactose metabolism, Streptomycin biosynthesis, Glycolysis / Gluconeogenesis, Neomycin, kanamycin and gentamicin biosynthesis, Starch and sucrose metabolism, Amino sugar and nucleotide sugar metabolism, Biosynthesis of antibiotics, Fructose and mannose metabolism	map00052, map00521, map00010, map00524, map00500, map00520, map01130, map00051
C12506.100883.T89439.c0.g1.i4	Fatty acid degradation, Fatty acid biosynthesis	map00071, map00061
C12506.25665.Ctg18992	Purine metabolism, Pyrimidine metabolism	map00230, map00240
C12506.26433.T95697.c1.g1.i2	T cell receptor signaling pathway	map04660
C12506.25804.DN13262.c0.g1.i1	Ascorbate and aldarate metabolism, Phenylpropanoid biosynthesis, Glutathione metabolism	map00053, map00940, map00480
C12506.29256.Ctg10291	Purine metabolism, Thiamine metabolism	map00230, map00730
C12506.32641.Ctg9379	Pantothenate and CoA biosynthesis, Biosynthesis of antibiotics, Valine, leucine and isoleucine biosynthesis	map00770, map01130, map00290
C12506.72555.T92781.c6.g5.i4	Glycerolipid metabolism, Glycerophospholipid metabolism, Phosphatidylinositol signaling system	map00561, map00564, map04070
C12506.28887.T7403.c0.g1.i1	Aminobenzoate degradation, Styrene degradation, Tryptophan metabolism, Phenylalanine metabolism, Arginine and proline metabolism	map00627, map00643, map00380, map00360, map00330
C12506.58498.T92394.c4.g1.i4	Purine metabolism, Thiamine metabolism	map00230, map00730
C26562.0.T83516.c0.g1.i5	Phenylpropanoid biosynthesis	map00940
C12506.45777.Ctg11749	Purine metabolism, Thiamine metabolism	map00230, map00730
C12506.6665.T87031.c0.g3.i1	Purine metabolism, Thiamine metabolism	map00230, map00730
C12506.5027.Ctg4213	Biosynthesis of antibiotics, Glycine, serine and threonine metabolism, Selenocompound metabolism, Cysteine and methionine metabolism	map01130, map00260, map00450, map00270
C12506.32349.Ctg42790	Purine metabolism, Thiamine metabolism	map00230, map00730
C12506.94842.T93215.c2.g5.i6	Oxidative phosphorylation	map00190
C12506.24897.T61656.c0.g1.i1	Galactose metabolism, Streptomycin biosynthesis, Glycolysis / Gluconeogenesis, Neomycin, kanamycin and gentamicin biosynthesis, Starch and sucrose metabolism, Amino sugar and nucleotide sugar metabolism, Biosynthesis of antibiotics, Fructose and mannose metabolism	map00052, map00521, map00010, map00524, map00500, map00520, map01130, map00051
C12506.74499.Ctg2659	Purine metabolism, Glycolysis / Gluconeogenesis, Biosynthesis of antibiotics, Pyruvate metabolism	map00230, map00010, map01130, map00620
C12506.14377.T21444.c0.g1.i1	Purine metabolism, Thiamine metabolism	map00230, map00730
C12506.15287.T93760.c1.g5.i3	Purine metabolism, Thiamine metabolism	map00230, map00730
C12506.19807.Ctg27475	Purine metabolism, Thiamine metabolism	map00230, map00730
C12506.29259.T93745.c0.g4.i1	Starch and sucrose metabolism	map00500
C12506.21575.Ctg17090	Valine, leucine and isoleucine degradation, Propanoate metabolism, beta-Alanine metabolism	map00280, map00640, map00410
C12506.6096.Ctg7766	One carbon pool by folate	map00670
C12506.43189.T95276.c1.g5.i1	Galactose metabolism, Glycolysis / Gluconeogenesis, Biosynthesis of antibiotics, Pentose phosphate pathway, Fructose and mannose metabolism, Methane metabolism	map00052, map00010, map01130, map00030, map00051, map00680
C12506.105208.Ctg32423	Purine metabolism	map00230
C12506.11344.Ctg17970	Purine metabolism, Thiamine metabolism	map00230, map00730
C12506.29968.Ctg5851	Aminobenzoate degradation, Th1 and Th2 cell differentiation, T cell receptor signaling pathway	map00627, map04658, map04660
C12506.86843.Ctg13413	Galactose metabolism, Streptomycin biosynthesis, Glycolysis / Gluconeogenesis, Neomycin, kanamycin and gentamicin biosynthesis, Starch and sucrose metabolism, Amino sugar and nucleotide sugar metabolism, Biosynthesis of antibiotics, Fructose and mannose metabolism	map00052, map00521, map00010, map00524, map00500, map00520, map01130, map00051
C12506.29731.T86204.c1.g4.i2	Biosynthesis of antibiotics, Thiamine metabolism, Terpenoid backbone biosynthesis	map01130, map00730, map00900
C12506.11725.Ctg2240	Starch and sucrose metabolism	map00500
C12506.51650.T86983.c1.g4.i7	Amino sugar and nucleotide sugar metabolism	map00520
C12506.48406.Ctg30552	Purine metabolism, Thiamine metabolism	map00230, map00730
C12506.78434.Ctg4726	Glutathione metabolism	map00480
C12506.2429.Ctg41120	Riboflavin metabolism, Aminobenzoate degradation	map00740, map00627
C12506.27800.T90460.c3.g4.i12	Drug metabolism - other enzymes	map00983
C12506.103844.Ctg14298	Starch and sucrose metabolism	map00500
C12506.40095.T62572.c0.g5.i1	Aminobenzoate degradation, Th1 and Th2 cell differentiation, T cell receptor signaling pathway	map00627, map04658, map04660
C8930.0.T88154.c1.g1.i2	Purine metabolism, Thiamine metabolism	map00230, map00730
C12506.100211.Ctg4846	Pentose and glucuronate interconversions	map00040
C12506.101967.Ctg43102	Aminobenzoate degradation	map00627
C12506.81703.Ctg37535	Galactose metabolism, Glycosphingolipid biosynthesis - globo and isoglobo series, Sphingolipid metabolism, Glycerolipid metabolism	map00052, map00603, map00600, map00561
C12506.92698.Ctg36128	N-Glycan biosynthesis, Various types of N-glycan biosynthesis	map00510, map00513
C12506.21288.T86285.c3.g2.i11	Carbapenem biosynthesis, Biosynthesis of antibiotics, Arginine and proline metabolism	map00332, map01130, map00330
C12506.32020.Ctg1789	Phenylalanine, tyrosine and tryptophan biosynthesis, Biosynthesis of antibiotics	map00400, map01130
C12506.8583.Ctg17236	Carotenoid biosynthesis	map00906
C12506.104493.Ctg35567	Starch and sucrose metabolism	map00500
C12506.55359.T82656.c0.g2.i1	Aminobenzoate degradation, Starch and sucrose metabolism	map00627, map00500
C12506.104152.T20013.c0.g2.i1	Lipopolysaccharide biosynthesis	map00540
C12506.30285.Ctg33394	Novobiocin biosynthesis, Lysine biosynthesis, Arginine biosynthesis, Ubiquinone and other terpenoid-quinone biosynthesis, Tyrosine metabolism, Tropane, piperidine and pyridine alkaloid biosynthesis, Phenylalanine metabolism, Carbon fixation in photosynthetic organisms, Arginine and proline metabolism, Phenylalanine, tyrosine and tryptophan biosynthesis, Alanine, aspartate and glutamate metabolism…	map00401, map00300, map00220, map00130, map00350, map00960, map00360, map00710, map00330, map00400, map00250, map00950, map01130, map00340, map00270
C12506.4486.Ctg10680	Purine metabolism, Aminobenzoate degradation, Nicotinate and nicotinamide metabolism, Pyrimidine metabolism	map00230, map00627, map00760, map00240
C12506.43884.T86642.c1.g1.i4	Purine metabolism, Thiamine metabolism	map00230, map00730
C12506.45807.Ctg15929	Purine metabolism, Thiamine metabolism	map00230, map00730
C12506.101048.Ctg9122	Oxidative phosphorylation	map00190
C12506.45807.Ctg15928	Purine metabolism, Thiamine metabolism	map00230, map00730
C12506.43884.T86642.c1.g1.i6	Purine metabolism, Thiamine metabolism	map00230, map00730
C12506.38319.Ctg34974	Purine metabolism, Pyrimidine metabolism	map00230, map00240
C12506.34417.Ctg12393	Aminobenzoate degradation, Th1 and Th2 cell differentiation, T cell receptor signaling pathway	map00627, map04658, map04660
C12506.105438.Ctg42630	Purine metabolism, Thiamine metabolism	map00230, map00730
C12506.38971.T30258.c0.g1.i2	Biosynthesis of antibiotics, Terpenoid backbone biosynthesis	map01130, map00900
C1455.0.DN19984.c0.g1.i1	Cysteine and methionine metabolism	map00270
C12506.71282.Ctg8449	Purine metabolism, Thiamine metabolism	map00230, map00730
C12506.73364.Ctg42109	Arginine and proline metabolism, Cysteine and methionine metabolism	map00330, map00270
C12506.43952.T91489.c7.g1.i3	Oxidative phosphorylation	map00190
C12506.28150.Ctg16063	Riboflavin metabolism, Aminobenzoate degradation	map00740, map00627
C12506.11586.Ctg45083	Purine metabolism, Pyrimidine metabolism	map00230, map00240
C12506.92614.T74092.c2.g1.i1	Flavonoid biosynthesis	map00941
C12506.47031.Ctg21125	Pantothenate and CoA biosynthesis	map00770
C12506.19262.Ctg25246	Drug metabolism - other enzymes	map00983
C12506.98561.T77543.c1.g1.i1	Glycolysis / Gluconeogenesis, Biosynthesis of antibiotics, Carbon fixation in photosynthetic organisms	map00010, map01130, map00710
C12506.31544.T88854.c1.g9.i1	Amino sugar and nucleotide sugar metabolism	map00520
C12506.102537.T49814.c0.g2.i1	Sulfur metabolism	map00920
C12506.100384.T52038.c1.g1.i1	Cysteine and methionine metabolism	map00270
C12506.100750.T89603.c1.g1.i8	Starch and sucrose metabolism	map00500
C12506.99225.T92293.c0.g1.i5	Purine metabolism, Thiamine metabolism	map00230, map00730
C12506.81804.T95031.c0.g3.i1	Citrate cycle (TCA cycle), Biosynthesis of antibiotics, Glutathione metabolism, Carbon fixation pathways in prokaryotes	map00020, map01130, map00480, map00720
C12506.95780.Ctg36227	Aminoacyl-tRNA biosynthesis, Drug metabolism - other enzymes	map00970, map00983
C12506.105524.Ctg42777	Oxidative phosphorylation	map00190
C12506.8768.Ctg3716	Pentose and glucuronate interconversions	map00040
C12506.66892.Ctg24923	Purine metabolism, Drug metabolism - other enzymes	map00230, map00983
C12506.12247.Ctg7427	Starch and sucrose metabolism	map00500
C12506.32544.Ctg41373	Oxidative phosphorylation	map00190
C12506.13048.Ctg33556	Purine metabolism, Pyrimidine metabolism	map00230, map00240
C12506.88668.T92420.c7.g3.i1	Starch and sucrose metabolism	map00500
C12506.43462.T82867.c1.g7.i2	Purine metabolism, Thiamine metabolism	map00230, map00730
C12506.55890.Ctg24	Citrate cycle (TCA cycle), Biosynthesis of antibiotics, Glyoxylate and dicarboxylate metabolism, Pyruvate metabolism, Carbon fixation pathways in prokaryotes, Carbon fixation in photosynthetic organisms, Methane metabolism, Cysteine and methionine metabolism	map00020, map01130, map00630, map00620, map00720, map00710, map00680, map00270
C12506.9741.Ctg30934	Purine metabolism, Thiamine metabolism	map00230, map00730
C12506.13260.Ctg40288	Glycosaminoglycan biosynthesis - heparan sulfate / heparin, Glycosaminoglycan biosynthesis - chondroitin sulfate / dermatan sulfate	map00534, map00532
C12506.44887.T85460.c1.g3.i11	Aminobenzoate degradation, Th1 and Th2 cell differentiation, T cell receptor signaling pathway	map00627, map04658, map04660
C12506.29822.Ctg19335	Galactose metabolism, Glycolysis / Gluconeogenesis, Biosynthesis of antibiotics, Pentose phosphate pathway, Fructose and mannose metabolism, Methane metabolism	map00052, map00010, map01130, map00030, map00051, map00680
C12506.34954.Ctg10941	Purine metabolism, Pyrimidine metabolism	map00230, map00240
C12506.44906.T87493.c0.g3.i2	Other glycan degradation	map00511
C12506.34808.Ctg18868	Aminoacyl-tRNA biosynthesis	map00970
C12506.36031.T90536.c1.g1.i2	Aminobenzoate degradation, Th1 and Th2 cell differentiation, T cell receptor signaling pathway	map00627, map04658, map04660
C12506.40792.Ctg34685	Isoquinoline alkaloid biosynthesis, Tyrosine metabolism, Glycine, serine and threonine metabolism, Tropane, piperidine and pyridine alkaloid biosynthesis, Phenylalanine metabolism, beta-Alanine metabolism	map00950, map00350, map00260, map00960, map00360, map00410
C12506.11420.Ctg1022	Pentose and glucuronate interconversions, Drug metabolism - other enzymes	map00040, map00983
C12506.26550.Ctg18085	Citrate cycle (TCA cycle), Biosynthesis of antibiotics, Glyoxylate and dicarboxylate metabolism, Pyruvate metabolism, Carbon fixation pathways in prokaryotes, Carbon fixation in photosynthetic organisms, Methane metabolism, Cysteine and methionine metabolism	map00020, map01130, map00630, map00620, map00720, map00710, map00680, map00270
C12506.47609.Ctg5947	Glycolysis / Gluconeogenesis, Aminobenzoate degradation, Biosynthesis of antibiotics, Pentose phosphate pathway, Carbon fixation in photosynthetic organisms, Fructose and mannose metabolism, Methane metabolism	map00010, map00627, map01130, map00030, map00710, map00051, map00680
C12506.39280.T83052.c3.g1.i2	Purine metabolism, Thiamine metabolism	map00230, map00730
C12506.4327.Ctg5808	Citrate cycle (TCA cycle), Biosynthesis of antibiotics, Pyruvate metabolism, Carbon fixation pathways in prokaryotes	map00020, map01130, map00620, map00720
C12506.5551.Ctg17003	Purine metabolism, Thiamine metabolism	map00230, map00730
C12506.98428.Ctg7058	Biosynthesis of unsaturated fatty acids, Fatty acid biosynthesis	map01040, map00061
C12506.45787.Ctg33909	Aminobenzoate degradation, Th1 and Th2 cell differentiation, T cell receptor signaling pathway	map00627, map04658, map04660
C12506.25863.Ctg18321	Purine metabolism, Pyrimidine metabolism	map00230, map00240
C12506.102784.Ctg5007	Glycerolipid metabolism, Drug metabolism - other enzymes	map00561, map00983
C12506.103994.T107521.c0.g1.i1	Pentose and glucuronate interconversions, Drug metabolism - other enzymes	map00040, map00983
C12506.34507.Ctg47972	Pyruvate metabolism, Carbon fixation in photosynthetic organisms	map00620, map00710
C12506.93117.T97011.c5.g1.i11	Purine metabolism, Thiamine metabolism	map00230, map00730
C12506.36121.T98679.c0.g1.i1	Aminoacyl-tRNA biosynthesis	map00970
C12506.27548.T19641.c0.g1.i1	Valine, leucine and isoleucine degradation, Propanoate metabolism	map00280, map00640
C12506.39622.Ctg5047	Pantothenate and CoA biosynthesis, Biosynthesis of antibiotics, Valine, leucine and isoleucine biosynthesis	map00770, map01130, map00290
C12506.19774.T96480.c4.g1.i2	Purine metabolism, Thiamine metabolism	map00230, map00730
C12506.16512.T83917.c1.g5.i1	Oxidative phosphorylation	map00190
C12506.6311.Ctg15571	Purine metabolism, Pyrimidine metabolism	map00230, map00240
C12506.23724.Ctg5629	Pyruvate metabolism, Carbon fixation in photosynthetic organisms	map00620, map00710
C12506.55081.Ctg46910	Purine metabolism, Thiamine metabolism	map00230, map00730
C12506.90105.T88730.c0.g2.i1	Biosynthesis of unsaturated fatty acids, Fatty acid biosynthesis	map01040, map00061
C12385.0.DN102160.c0.g1.i1	Cysteine and methionine metabolism	map00270
C12506.26334.T84885.c1.g6.i4	Glycosylphosphatidylinositol (GPI)-anchor biosynthesis	map00563
C12506.28681.Ctg582	Pentose and glucuronate interconversions	map00040
C12506.32656.T87033.c12.g1.i1	Citrate cycle (TCA cycle), Biosynthesis of antibiotics, Glutathione metabolism, Carbon fixation pathways in prokaryotes	map00020, map01130, map00480, map00720
C12506.91136.T95986.c5.g2.i4	Purine metabolism, Thiamine metabolism	map00230, map00730
C12506.37693.T96914.c0.g1.i5	Purine metabolism, Thiamine metabolism	map00230, map00730
C12506.14513.Ctg23272	Biosynthesis of antibiotics, Pentose phosphate pathway, Glutathione metabolism	map01130, map00030, map00480
C12506.13023.Ctg16064	Riboflavin metabolism, Aminobenzoate degradation	map00740, map00627
C12506.13689.Ctg1361	Aminobenzoate degradation, Th1 and Th2 cell differentiation, T cell receptor signaling pathway	map00627, map04658, map04660
C12506.7385.Ctg29837	Lysine biosynthesis, Biosynthesis of antibiotics, Glycine, serine and threonine metabolism, Cysteine and methionine metabolism	map00300, map01130, map00260, map00270
C12506.37815.T90908.c0.g15.i1	Selenocompound metabolism, Cysteine and methionine metabolism	map00450, map00270
C12506.17497.T89626.c2.g2.i9	Purine metabolism, Biosynthesis of antibiotics	map00230, map01130
C12506.100538.Ctg9736	Pantothenate and CoA biosynthesis	map00770
C25870.0.Ctg46709	Riboflavin metabolism, Aminobenzoate degradation	map00740, map00627
C12506.91462.T93717.c2.g2.i1	One carbon pool by folate, Glycine, serine and threonine metabolism	map00670, map00260
C12506.36164.Ctg284	Arginine biosynthesis, Biosynthesis of antibiotics	map00220, map01130
C12506.32887.Ctg35753	Lysine biosynthesis, D-Arginine and D-ornithine metabolism, Biosynthesis of antibiotics, Glycine, serine and threonine metabolism, D-Glutamine and D-glutamate metabolism, Cysteine and methionine metabolism	map00300, map00472, map01130, map00260, map00471, map00270
C12506.102488.Ctg40515	Alanine, aspartate and glutamate metabolism, Arginine biosynthesis, Nitrogen metabolism, Glyoxylate and dicarboxylate metabolism	map00250, map00220, map00910, map00630
C12506.64063.T87973.c2.g1.i4	Glycosylphosphatidylinositol (GPI)-anchor biosynthesis	map00563
C12506.82976.Ctg42637	Oxidative phosphorylation	map00190
C12506.100389.T82176.c0.g1.i3	Cysteine and methionine metabolism	map00270
C12506.51641.T96803.c2.g3.i4	Purine metabolism, Thiamine metabolism	map00230, map00730
C12506.66683.T92744.c3.g1.i7	Galactose metabolism, Starch and sucrose metabolism	map00052, map00500
C12506.38774.T15977.c0.g1.i1	Purine metabolism, Glycolysis / Gluconeogenesis, Biosynthesis of antibiotics, Pyruvate metabolism	map00230, map00010, map01130, map00620
C12506.107185.T88373.c0.g1.i2	Phosphatidylinositol signaling system	map04070
C12506.90507.Ctg8003	Selenocompound metabolism, Cysteine and methionine metabolism	map00450, map00270
C12506.15898.T49610.c0.g2.i1	Glutathione metabolism, Cysteine and methionine metabolism	map00480, map00270
C12506.45509.Ctg16570	Riboflavin metabolism, Aminobenzoate degradation	map00740, map00627
C12506.1825.Ctg32143	alpha-Linolenic acid metabolism, Drug metabolism - other enzymes, Glycerophospholipid metabolism	map00592, map00983, map00564
C12506.3784.Ctg46981	Riboflavin metabolism, Aminobenzoate degradation	map00740, map00627
C12506.48091.T89729.c5.g2.i5	Purine metabolism	map00230
C12506.30741.T93360.c2.g7.i7	Purine metabolism, Pyrimidine metabolism	map00230, map00240
C12506.14516.T26649.c0.g1.i1	Starch and sucrose metabolism	map00500
C12506.67821.T97082.c4.g1.i2	Aminoacyl-tRNA biosynthesis	map00970
C12506.87232.T72449.c1.g1.i1	Oxidative phosphorylation	map00190
C12506.2545.Ctg24281	Purine metabolism, Thiamine metabolism	map00230, map00730
C12506.18915.T74794.c0.g2.i3	Purine metabolism, Thiamine metabolism	map00230, map00730
C12506.45778.Ctg11750	Purine metabolism, Thiamine metabolism	map00230, map00730
C12506.36547.Ctg21128	Starch and sucrose metabolism	map00500
C12506.16686.Ctg118	Glycolysis / Gluconeogenesis, Biosynthesis of antibiotics, Inositol phosphate metabolism, Carbon fixation in photosynthetic organisms, Fructose and mannose metabolism	map00010, map01130, map00562, map00710, map00051
C12506.100490.T82783.c0.g4.i1	Glycolysis / Gluconeogenesis, Biosynthesis of antibiotics, Pentose phosphate pathway, Carbon fixation in photosynthetic organisms, Fructose and mannose metabolism, Methane metabolism	map00010, map01130, map00030, map00710, map00051, map00680
C12506.25153.T83650.c0.g2.i3	Purine metabolism, Pyrimidine metabolism	map00230, map00240
C12506.60359.Ctg18716	Purine metabolism, Thiamine metabolism	map00230, map00730
C12506.37809.T15428.c0.g1.i1	Selenocompound metabolism, Cysteine and methionine metabolism	map00450, map00270
C12506.41005.T93232.c2.g4.i6	Purine metabolism, Thiamine metabolism	map00230, map00730
C12506.101788.Ctg22689	Purine metabolism, Pyrimidine metabolism	map00230, map00240
C12506.19538.T91583.c5.g2.i6	Purine metabolism	map00230
C12506.44891.Ctg15913	Purine metabolism, Thiamine metabolism	map00230, map00730
C12506.5838.Ctg19439	Aminoacyl-tRNA biosynthesis	map00970
C12506.26154.T93129.c0.g10.i6	Porphyrin and chlorophyll metabolism	map00860
C12506.38540.T87988.c1.g3.i2	Porphyrin and chlorophyll metabolism	map00860
C12506.17685.Ctg756	Purine metabolism, Thiamine metabolism	map00230, map00730
C12506.18897.T95964.c1.g3.i2	One carbon pool by folate, Folate biosynthesis	map00670, map00790
C12506.37181.T43902.c0.g1.i1	Amino sugar and nucleotide sugar metabolism	map00520
C12506.44366.T82201.c3.g1.i3	Sulfur metabolism	map00920
C12506.37396.T93786.c3.g3.i1	Amino sugar and nucleotide sugar metabolism	map00520
C12506.100544.Ctg28395	Purine metabolism, Thiamine metabolism	map00230, map00730
C12506.29724.T89632.c0.g7.i3	Purine metabolism, Thiamine metabolism	map00230, map00730
C12506.100544.Ctg28396	Purine metabolism, Thiamine metabolism	map00230, map00730
C12506.73330.T93463.c0.g2.i1	Purine metabolism, Thiamine metabolism	map00230, map00730
C12506.15891.T70709.c0.g1.i2	Glutathione metabolism, Cysteine and methionine metabolism	map00480, map00270
C12506.89894.T96139.c0.g1.i3	Glycolysis / Gluconeogenesis, Biosynthesis of antibiotics, Pentose phosphate pathway, Carbon fixation in photosynthetic organisms, Fructose and mannose metabolism, Methane metabolism	map00010, map01130, map00030, map00710, map00051, map00680
C12506.66949.Ctg9074	Biotin metabolism	map00780
C12506.71192.Ctg40599	Glycerophospholipid metabolism	map00564
C12506.72745.Ctg13926	Pentose and glucuronate interconversions, Drug metabolism - other enzymes	map00040, map00983
C12506.38692.Ctg41950	Purine metabolism, Thiamine metabolism	map00230, map00730
C12506.73713.T96805.c1.g4.i5	Starch and sucrose metabolism	map00500
C12506.34066.Ctg6190	Aminobenzoate degradation, Th1 and Th2 cell differentiation, T cell receptor signaling pathway	map00627, map04658, map04660
C12506.30883.Ctg42150	Purine metabolism, Thiamine metabolism	map00230, map00730
C12506.45796.Ctg4029	Lysine degradation	map00310
C12506.47054.T91271.c2.g1.i13	Phenylpropanoid biosynthesis	map00940
C12506.105212.Ctg9764	Biosynthesis of antibiotics, Terpenoid backbone biosynthesis	map01130, map00900
C12506.88018.Ctg41057	Purine metabolism	map00230
C12506.48368.T88709.c4.g1.i3	Porphyrin and chlorophyll metabolism	map00860
C12506.43029.T69802.c0.g3.i1	Purine metabolism, Thiamine metabolism	map00230, map00730
C12506.11268.T87158.c1.g4.i2	Pyrimidine metabolism	map00240
C37317.0.T3019.c0.g1.i1	Purine metabolism, Pyrimidine metabolism	map00230, map00240
C12506.92212.Ctg42180	Glutathione metabolism	map00480
C12506.14531.T82844.c2.g2.i3	Indole alkaloid biosynthesis	map00901
C12506.3324.Ctg14336	Valine, leucine and isoleucine degradation, Propanoate metabolism, beta-Alanine metabolism	map00280, map00640, map00410
C12506.65262.Ctg794	Aminobenzoate degradation, Th1 and Th2 cell differentiation, T cell receptor signaling pathway	map00627, map04658, map04660
C12506.7482.T86854.c1.g1.i4	Biosynthesis of antibiotics, Thiamine metabolism, Terpenoid backbone biosynthesis	map01130, map00730, map00900
C12506.52083.T89884.c2.g1.i1	Purine metabolism, Thiamine metabolism	map00230, map00730
C12506.11268.T87158.c1.g4.i6	Pyrimidine metabolism	map00240
C12506.104084.Ctg21232	Porphyrin and chlorophyll metabolism	map00860
C12506.63320.T95117.c0.g3.i9	Nicotinate and nicotinamide metabolism	map00760
C12506.48604.Ctg423	Lysine biosynthesis, Monobactam biosynthesis, Biosynthesis of antibiotics, Glycine, serine and threonine metabolism, Cysteine and methionine metabolism	map00300, map00261, map01130, map00260, map00270
C12506.43618.Ctg21124	Pantothenate and CoA biosynthesis	map00770
C12506.42293.Ctg7949	Aminoacyl-tRNA biosynthesis	map00970
C12506.48601.Ctg422	Lysine biosynthesis, Monobactam biosynthesis, Biosynthesis of antibiotics, Glycine, serine and threonine metabolism, Cysteine and methionine metabolism	map00300, map00261, map01130, map00260, map00270
C12506.18541.T92464.c2.g1.i2	Galactose metabolism, Streptomycin biosynthesis, Glycolysis / Gluconeogenesis, Neomycin, kanamycin and gentamicin biosynthesis, Starch and sucrose metabolism, Amino sugar and nucleotide sugar metabolism, Biosynthesis of antibiotics, Fructose and mannose metabolism	map00052, map00521, map00010, map00524, map00500, map00520, map01130, map00051
C12506.16597.Ctg8734	Aminobenzoate degradation	map00627
C12506.6660.Ctg46669	Aminobenzoate degradation, Th1 and Th2 cell differentiation, T cell receptor signaling pathway, Inositol phosphate metabolism, Phosphatidylinositol signaling system	map00627, map04658, map04660, map00562, map04070
C12506.16094.T22010.c0.g1.i1	Starch and sucrose metabolism, Amino sugar and nucleotide sugar metabolism	map00500, map00520
C12506.65880.T94513.c4.g1.i1	mTOR signaling pathway	map04150
C12506.48855.T89750.c4.g3.i1	Purine metabolism, Thiamine metabolism	map00230, map00730
C12506.104977.Ctg32238	Riboflavin metabolism, Aminobenzoate degradation	map00740, map00627
C12506.38690.T89557.c6.g5.i4	Purine metabolism, Thiamine metabolism	map00230, map00730
C12506.38690.T89557.c6.g5.i1	Purine metabolism, Thiamine metabolism	map00230, map00730
C12506.13134.T83616.c0.g1.i1	Indole alkaloid biosynthesis	map00901
C12506.42296.Ctg7950	Aminoacyl-tRNA biosynthesis	map00970
C12506.57461.T57212.c0.g4.i4	Purine metabolism, Nicotinate and nicotinamide metabolism	map00230, map00760
C12506.106245.Ctg42561	Starch and sucrose metabolism	map00500
C12506.91290.Ctg9429	Purine metabolism, Thiamine metabolism	map00230, map00730
C12506.106184.Ctg10196	Oxidative phosphorylation	map00190
C12506.41318.T82099.c1.g3.i3	Aminobenzoate degradation, Th1 and Th2 cell differentiation, T cell receptor signaling pathway	map00627, map04658, map04660
C12506.11388.Ctg7490	Phenylpropanoid biosynthesis	map00940
C12506.73355.Ctg6472	Arginine and proline metabolism, Cysteine and methionine metabolism	map00330, map00270
C12506.36378.Ctg29200	Glycerophospholipid metabolism	map00564
C12506.102180.Ctg31180	Purine metabolism, Thiamine metabolism	map00230, map00730
C12506.32147.Ctg26153	Amino sugar and nucleotide sugar metabolism	map00520
C12506.75465.T97115.c1.g5.i6	Purine metabolism, Thiamine metabolism	map00230, map00730
C12506.36338.Ctg37028	N-Glycan biosynthesis, Other glycan degradation, Various types of N-glycan biosynthesis	map00510, map00511, map00513
C12506.103978.Ctg5210	Purine metabolism, Thiamine metabolism	map00230, map00730
C12506.82043.T88801.c0.g1.i2	Riboflavin metabolism	map00740
C12506.78993.T94497.c1.g4.i11	Galactose metabolism, Glycolysis / Gluconeogenesis, Biosynthesis of antibiotics, Pentose phosphate pathway, Fructose and mannose metabolism, Methane metabolism	map00052, map00010, map01130, map00030, map00051, map00680
C12506.3237.Ctg14576	Citrate cycle (TCA cycle), Biosynthesis of antibiotics, Glyoxylate and dicarboxylate metabolism, Carbon fixation pathways in prokaryotes	map00020, map01130, map00630, map00720
C12506.10905.T84904.c0.g1.i10	Purine metabolism	map00230
C12506.80832.T96657.c2.g1.i5	mTOR signaling pathway	map04150
C12506.74459.T82432.c0.g1.i3	One carbon pool by folate, Carbon fixation pathways in prokaryotes	map00670, map00720
C12506.24559.T90876.c2.g1.i7	Pyruvate metabolism, Carbon fixation in photosynthetic organisms	map00620, map00710
C12506.98671.T96485.c4.g1.i1	Glycolysis / Gluconeogenesis, Starch and sucrose metabolism, Amino sugar and nucleotide sugar metabolism, Biosynthesis of antibiotics, Pentose phosphate pathway	map00010, map00500, map00520, map01130, map00030
C12506.41329.T92776.c8.g6.i1	Purine metabolism, Glycolysis / Gluconeogenesis, Biosynthesis of antibiotics, Pyruvate metabolism	map00230, map00010, map01130, map00620
C12506.100072.Ctg13853	Other glycan degradation	map00511
C5037.0.DN117440.c0.g1.i1	Biosynthesis of antibiotics, Tryptophan metabolism, Phenylpropanoid biosynthesis, Glyoxylate and dicarboxylate metabolism	map01130, map00380, map00940, map00630
C12506.79931.Ctg21068	Galactose metabolism, Sphingolipid metabolism, Glycosphingolipid biosynthesis - ganglio series, Other glycan degradation, Glycosaminoglycan degradation	map00052, map00600, map00604, map00511, map00531
C12506.26713.Ctg40135	Aminobenzoate degradation, Th1 and Th2 cell differentiation, T cell receptor signaling pathway	map00627, map04658, map04660
C12506.5681.Ctg4453	Riboflavin metabolism, Aminobenzoate degradation	map00740, map00627
C12506.29748.Ctg6747	Pyruvate metabolism, Carbon fixation pathways in prokaryotes, Carbon fixation in photosynthetic organisms, Methane metabolism	map00620, map00720, map00710, map00680
C12506.105214.T96784.c1.g4.i1	Starch and sucrose metabolism	map00500
C12506.104806.T82028.c1.g1.i1	Purine metabolism, Thiamine metabolism	map00230, map00730
C12506.33023.T87943.c0.g4.i3	Purine metabolism, Thiamine metabolism	map00230, map00730
C12506.104130.T86935.c0.g1.i4	Purine metabolism, Thiamine metabolism	map00230, map00730
C12506.100390.Ctg22867	Cysteine and methionine metabolism	map00270
C12506.9447.Ctg18753	Purine metabolism, Thiamine metabolism	map00230, map00730
C12506.18702.Ctg2217	Purine metabolism, Thiamine metabolism	map00230, map00730
C12506.40195.Ctg39823	Riboflavin metabolism	map00740
C12506.15295.T91423.c1.g1.i2	Purine metabolism, Thiamine metabolism	map00230, map00730
C12506.26280.Ctg17137	Glycosaminoglycan biosynthesis - heparan sulfate / heparin, Glycosaminoglycan biosynthesis - chondroitin sulfate / dermatan sulfate	map00534, map00532
C12506.18602.Ctg12929	C5-Branched dibasic acid metabolism, Citrate cycle (TCA cycle), Propanoate metabolism, Biosynthesis of antibiotics, Carbon fixation pathways in prokaryotes	map00660, map00020, map00640, map01130, map00720
C12506.36596.Ctg8602	Purine metabolism, Pyrimidine metabolism	map00230, map00240
C12506.14443.T90134.c2.g3.i2	Purine metabolism, Pyrimidine metabolism	map00230, map00240
C12506.103160.Ctg14366	Lysine degradation	map00310
C12506.80257.T92225.c1.g4.i3	alpha-Linolenic acid metabolism	map00592
C12506.96622.T32623.c0.g1.i1	Porphyrin and chlorophyll metabolism	map00860
C12506.105957.T94111.c2.g1.i2	Purine metabolism, Sulfur metabolism, Monobactam biosynthesis, Biosynthesis of antibiotics, Selenocompound metabolism	map00230, map00920, map00261, map01130, map00450
C12506.44389.T85380.c0.g3.i1	Aflatoxin biosynthesis, Propanoate metabolism, Biosynthesis of antibiotics, Pyruvate metabolism, Fatty acid biosynthesis, Carbon fixation pathways in prokaryotes	map00254, map00640, map01130, map00620, map00061, map00720
C12506.31562.T90586.c4.g1.i4	Lysine degradation	map00310
C12506.6273.Ctg28832	Aminobenzoate degradation, Th1 and Th2 cell differentiation, T cell receptor signaling pathway	map00627, map04658, map04660
C12506.31562.T90586.c4.g1.i3	Lysine degradation	map00310
C12506.28672.T95071.c0.g3.i5	Metabolism of xenobiotics by cytochrome P450, Drug metabolism - cytochrome P450, Glutathione metabolism	map00980, map00982, map00480
C12506.44222.T94725.c2.g8.i1	Purine metabolism, Thiamine metabolism	map00230, map00730
C22340.0.DN82941.c2.g1.i1	Purine metabolism, Thiamine metabolism	map00230, map00730
C12506.12073.Ctg8397	Purine metabolism, Thiamine metabolism	map00230, map00730
C12506.6966.T95143.c3.g4.i2	Methane metabolism	map00680
C12506.52427.T81868.c5.g8.i2	Purine metabolism, Thiamine metabolism	map00230, map00730
C12506.44082.Ctg38977	Porphyrin and chlorophyll metabolism, Drug metabolism - other enzymes	map00860, map00983
C12506.45858.T82719.c1.g3.i2	Pyruvate metabolism, Carbon fixation in photosynthetic organisms	map00620, map00710
C12506.24535.Ctg4969	Galactose metabolism, Streptomycin biosynthesis, Glycolysis / Gluconeogenesis, Neomycin, kanamycin and gentamicin biosynthesis, Starch and sucrose metabolism, Amino sugar and nucleotide sugar metabolism, Biosynthesis of antibiotics, Fructose and mannose metabolism	map00052, map00521, map00010, map00524, map00500, map00520, map01130, map00051
C12506.102287.T93352.c2.g1.i2	Alanine, aspartate and glutamate metabolism, Pyrimidine metabolism	map00250, map00240
C12506.69505.Ctg27314	Purine metabolism, Thiamine metabolism	map00230, map00730
C12506.103756.T83701.c2.g3.i1	Oxidative phosphorylation	map00190
C12506.15049.T91186.c1.g3.i5	Galactose metabolism, Sphingolipid metabolism, Glycosphingolipid biosynthesis - ganglio series, Other glycan degradation, Glycosaminoglycan degradation	map00052, map00600, map00604, map00511, map00531
C12506.16285.Ctg24502	Flavone and flavonol biosynthesis, Flavonoid biosynthesis	map00944, map00941
C12506.34418.Ctg19986	Aminobenzoate degradation, Th1 and Th2 cell differentiation, T cell receptor signaling pathway	map00627, map04658, map04660
C12506.76711.T95373.c3.g6.i4	Purine metabolism, Thiamine metabolism	map00230, map00730
C12506.3716.Ctg13394	Purine metabolism, Thiamine metabolism	map00230, map00730
C12506.107490.Ctg10767	Amino sugar and nucleotide sugar metabolism	map00520
C12506.103480.T86787.c3.g1.i2	Aminoacyl-tRNA biosynthesis	map00970
C39076.0.T84062.c2.g1.i2	Purine metabolism, Pyrimidine metabolism	map00230, map00240
C12506.2413.Ctg35341	Indole alkaloid biosynthesis	map00901
C12506.35194.Ctg12255	Aminoacyl-tRNA biosynthesis	map00970
C12506.50972.Ctg2812	Glycerolipid metabolism, Glycerophospholipid metabolism, Phosphatidylinositol signaling system	map00561, map00564, map04070
C12506.6297.T92559.c0.g2.i2	Galactose metabolism, Streptomycin biosynthesis, Glycolysis / Gluconeogenesis, Neomycin, kanamycin and gentamicin biosynthesis, Starch and sucrose metabolism, Amino sugar and nucleotide sugar metabolism, Biosynthesis of antibiotics, Fructose and mannose metabolism	map00052, map00521, map00010, map00524, map00500, map00520, map01130, map00051
C12506.36249.DN99294.c0.g1.i1	Histidine metabolism	map00340
C12506.71557.Ctg4157	T cell receptor signaling pathway	map04660
C12506.31586.Ctg12101	Phenylpropanoid biosynthesis, Arachidonic acid metabolism, Glutathione metabolism	map00940, map00590, map00480
C12506.36135.T80570.c0.g1.i4	Valine, leucine and isoleucine degradation, Biosynthesis of antibiotics, Pentose phosphate pathway, Glutathione metabolism	map00280, map01130, map00030, map00480
C12506.16153.T94067.c2.g4.i1	Purine metabolism, Thiamine metabolism	map00230, map00730
C12506.17384.Ctg45617	Purine metabolism, Thiamine metabolism	map00230, map00730
C32632.0.T88860.c1.g1.i1	Drug metabolism - other enzymes	map00983
C12506.103959.T86251.c1.g1.i2	Aminobenzoate degradation, Th1 and Th2 cell differentiation, T cell receptor signaling pathway	map00627, map04658, map04660
C12506.44840.T86251.c1.g6.i4	Aminobenzoate degradation, Th1 and Th2 cell differentiation, T cell receptor signaling pathway	map00627, map04658, map04660
C12506.15887.T82223.c0.g1.i3	Glutathione metabolism, Cysteine and methionine metabolism	map00480, map00270
C12506.15887.T82223.c0.g1.i2	Glutathione metabolism, Cysteine and methionine metabolism	map00480, map00270
C12506.56111.T96283.c12.g1.i7	Glycolysis / Gluconeogenesis, Biosynthesis of antibiotics, Methane metabolism	map00010, map01130, map00680
C12506.89296.T84735.c2.g3.i5	Purine metabolism, Thiamine metabolism	map00230, map00730
C12506.15264.T93999.c4.g2.i4	Pentose phosphate pathway	map00030
C12506.68933.T93736.c1.g1.i3	Purine metabolism, Thiamine metabolism	map00230, map00730
C12506.44840.T86251.c1.g6.i1	Aminobenzoate degradation, Th1 and Th2 cell differentiation, T cell receptor signaling pathway	map00627, map04658, map04660
C12506.72407.T80062.c1.g3.i2	Pentose and glucuronate interconversions	map00040
C12506.6836.Ctg25379	Pentose and glucuronate interconversions, Drug metabolism - other enzymes	map00040, map00983
C12506.72407.T80062.c1.g3.i3	Pentose and glucuronate interconversions	map00040
C12506.39643.T88537.c1.g7.i3	Starch and sucrose metabolism	map00500
C12506.103960.T95849.c3.g1.i2	Galactose metabolism, Streptomycin biosynthesis, Glycolysis / Gluconeogenesis, Neomycin, kanamycin and gentamicin biosynthesis, Starch and sucrose metabolism, Amino sugar and nucleotide sugar metabolism, Biosynthesis of antibiotics, Fructose and mannose metabolism	map00052, map00521, map00010, map00524, map00500, map00520, map01130, map00051
C12506.84405.Ctg7210	Purine metabolism, Thiamine metabolism	map00230, map00730
C12506.91589.Ctg12430	Cyanoamino acid metabolism, Starch and sucrose metabolism, Phenylpropanoid biosynthesis	map00460, map00500, map00940
C12506.30232.Ctg27504	Purine metabolism, Thiamine metabolism	map00230, map00730
C12506.82963.T86137.c3.g3.i1	Cysteine and methionine metabolism	map00270
C12506.39643.T88537.c1.g7.i2	Starch and sucrose metabolism	map00500
C12506.37867.Ctg16756	Nicotinate and nicotinamide metabolism	map00760
C12506.16578.Ctg27913	Purine metabolism, Thiamine metabolism	map00230, map00730
C12506.16578.Ctg27912	Purine metabolism, Thiamine metabolism	map00230, map00730
C12506.16578.Ctg27911	Purine metabolism, Thiamine metabolism	map00230, map00730
C12506.83331.T81490.c1.g1.i3	Pyruvate metabolism, Carbon fixation pathways in prokaryotes, Carbon fixation in photosynthetic organisms, Methane metabolism	map00620, map00720, map00710, map00680
C12506.5439.T74871.c0.g1.i1	Flavonoid biosynthesis	map00941
C12506.78398.Ctg1030	Aminobenzoate degradation, Th1 and Th2 cell differentiation, T cell receptor signaling pathway	map00627, map04658, map04660
C12506.42778.Ctg9606	Oxidative phosphorylation	map00190
C12506.2696.Ctg41641	Purine metabolism, Thiamine metabolism	map00230, map00730
C12506.93505.Ctg37882	Purine metabolism, Thiamine metabolism	map00230, map00730
C12506.76615.T88730.c0.g3.i1	Biosynthesis of unsaturated fatty acids, Fatty acid biosynthesis	map01040, map00061
C12506.76834.T88514.c0.g2.i2	Biosynthesis of antibiotics, Terpenoid backbone biosynthesis	map01130, map00900
C12506.25306.T82808.c0.g1.i5	Aminobenzoate degradation, Th1 and Th2 cell differentiation, T cell receptor signaling pathway	map00627, map04658, map04660
C12506.42720.T86444.c2.g2.i4	Oxidative phosphorylation	map00190
C12506.17605.T85111.c0.g2.i1	Aminoacyl-tRNA biosynthesis	map00970
C12506.25306.T82808.c0.g1.i2	Aminobenzoate degradation, Th1 and Th2 cell differentiation, T cell receptor signaling pathway	map00627, map04658, map04660
C12506.42801.T91136.c2.g1.i6	Indole alkaloid biosynthesis	map00901
C12506.49937.Ctg1366	Glycolysis / Gluconeogenesis, Biosynthesis of antibiotics, Inositol phosphate metabolism, Carbon fixation in photosynthetic organisms, Fructose and mannose metabolism	map00010, map01130, map00562, map00710, map00051
C12506.76834.T88514.c0.g2.i3	Biosynthesis of antibiotics, Terpenoid backbone biosynthesis	map01130, map00900
C12506.11004.T77156.c0.g1.i2	Alanine, aspartate and glutamate metabolism, Taurine and hypotaurine metabolism, beta-Alanine metabolism, Butanoate metabolism	map00250, map00430, map00410, map00650
C12506.37630.T89064.c1.g1.i5	Biosynthesis of antibiotics, Steroid biosynthesis	map01130, map00100
C12506.25306.T82808.c0.g1.i1	Aminobenzoate degradation, Th1 and Th2 cell differentiation, T cell receptor signaling pathway	map00627, map04658, map04660
C12506.70170.T84832.c1.g2.i9	Oxidative phosphorylation	map00190
C12506.37817.T94790.c7.g1.i1	Selenocompound metabolism, Cysteine and methionine metabolism	map00450, map00270
C12506.36038.T85347.c0.g3.i6	Lysine biosynthesis, Monobactam biosynthesis, Biosynthesis of antibiotics	map00300, map00261, map01130
C12506.45866.T80034.c1.g2.i1	Ether lipid metabolism, Inositol phosphate metabolism, Glycerophospholipid metabolism	map00565, map00562, map00564
C12506.5269.Ctg15337	Starch and sucrose metabolism	map00500
C12506.43081.T91392.c1.g2.i1	Starch and sucrose metabolism	map00500
C12506.36038.T85347.c0.g3.i1	Lysine biosynthesis, Monobactam biosynthesis, Biosynthesis of antibiotics	map00300, map00261, map01130
C12506.95368.Ctg8889	Aminoacyl-tRNA biosynthesis	map00970
C12506.25439.T94302.c3.g1.i1	mTOR signaling pathway	map04150
C12506.38965.Ctg17678	Biosynthesis of antibiotics, Terpenoid backbone biosynthesis	map01130, map00900
C12506.24556.Ctg33388	Pyruvate metabolism, Carbon fixation in photosynthetic organisms	map00620, map00710
C12506.22752.T82041.c0.g1.i1	Purine metabolism, Pyrimidine metabolism	map00230, map00240
C12506.18249.T92197.c1.g1.i5	Phenylpropanoid biosynthesis	map00940
C12506.38753.Ctg39165	Purine metabolism, Glycolysis / Gluconeogenesis, Biosynthesis of antibiotics, Pyruvate metabolism	map00230, map00010, map01130, map00620
C12506.24556.Ctg33387	Pyruvate metabolism, Carbon fixation in photosynthetic organisms	map00620, map00710
C12598.0.T50914.c0.g1.i1	Oxidative phosphorylation	map00190
C12506.62830.DN28343.c0.g1.i1	Glycerophospholipid metabolism	map00564
C12506.41382.Ctg37678	Purine metabolism, Thiamine metabolism	map00230, map00730
C12506.15334.Ctg11990	Purine metabolism, Thiamine metabolism	map00230, map00730
C12506.49981.T78727.c3.g1.i3	Oxidative phosphorylation	map00190
C12506.60598.T73543.c0.g1.i1	Glycolysis / Gluconeogenesis, Biosynthesis of antibiotics, Carbon fixation in photosynthetic organisms	map00010, map01130, map00710
C12506.26312.Ctg8317	Glycerolipid metabolism, Glycerophospholipid metabolism, Phosphatidylinositol signaling system	map00561, map00564, map04070
C12506.87524.T77523.c2.g3.i6	Biosynthesis of antibiotics, Terpenoid backbone biosynthesis	map01130, map00900
C12506.86172.Ctg35514	Tyrosine metabolism, Styrene degradation	map00350, map00643
C12506.32391.T95082.c0.g5.i1	Tyrosine metabolism, Styrene degradation	map00350, map00643
C12506.80953.Ctg13717	Purine metabolism, Thiamine metabolism	map00230, map00730
C12506.93009.T86845.c1.g1.i1	Aminobenzoate degradation, Th1 and Th2 cell differentiation, T cell receptor signaling pathway	map00627, map04658, map04660
C12491.0.T46270.c0.g1.i1	Pentose and glucuronate interconversions, Drug metabolism - other enzymes	map00040, map00983
C12506.12567.T84089.c2.g1.i4	Aminobenzoate degradation, Th1 and Th2 cell differentiation, T cell receptor signaling pathway	map00627, map04658, map04660
C12506.52001.Ctg7064	Riboflavin metabolism, Aminobenzoate degradation	map00740, map00627
C12506.33397.Ctg6616	Purine metabolism, Thiamine metabolism	map00230, map00730
C12506.103797.T79616.c0.g1.i1	Phenylpropanoid biosynthesis	map00940
C12506.46404.T96784.c1.g4.i3	Starch and sucrose metabolism	map00500
C12506.32432.Ctg2718	Purine metabolism, Thiamine metabolism	map00230, map00730
C12506.23649.Ctg2986	Aminobenzoate degradation, Th1 and Th2 cell differentiation, T cell receptor signaling pathway	map00627, map04658, map04660
C12506.26047.Ctg1288	Purine metabolism, Pyrimidine metabolism	map00230, map00240
C12506.24039.T48516.c0.g2.i1	Biosynthesis of antibiotics, Thiamine metabolism, Terpenoid backbone biosynthesis	map01130, map00730, map00900
C2511.0.DN111361.c0.g1.i1	Indole alkaloid biosynthesis	map00901
C12506.100503.T87759.c0.g8.i1	Aflatoxin biosynthesis, Propanoate metabolism, Biosynthesis of antibiotics, Pyruvate metabolism, Fatty acid biosynthesis, Carbon fixation pathways in prokaryotes	map00254, map00640, map01130, map00620, map00061, map00720
C12506.84749.Ctg40809	Purine metabolism, Thiamine metabolism	map00230, map00730
C12506.51157.T93785.c2.g3.i2	mTOR signaling pathway	map04150
C12506.25750.T96406.c1.g1.i11	Galactose metabolism, Glycosphingolipid biosynthesis - globo and isoglobo series, Sphingolipid metabolism, Glycerolipid metabolism	map00052, map00603, map00600, map00561
C12506.94235.Ctg31033	Citrate cycle (TCA cycle), Biosynthesis of antibiotics, Glyoxylate and dicarboxylate metabolism, Carbon fixation pathways in prokaryotes	map00020, map01130, map00630, map00720
C12506.71024.T91299.c1.g4.i1	Inositol phosphate metabolism, Phosphatidylinositol signaling system	map00562, map04070
C12506.96468.Ctg4205	Biosynthesis of antibiotics, Pentose phosphate pathway, Carbon fixation in photosynthetic organisms, Fructose and mannose metabolism	map01130, map00030, map00710, map00051
C12506.39115.T96305.c0.g1.i3	Purine metabolism, Thiamine metabolism	map00230, map00730
C12506.39969.T77019.c0.g1.i1	Purine metabolism, Thiamine metabolism	map00230, map00730
C12506.34639.T90296.c0.g3.i11	Phenylpropanoid biosynthesis	map00940
C12506.12261.T71647.c1.g1.i1	Glycine, serine and threonine metabolism, Arginine and proline metabolism	map00260, map00330
C25068.0.T41013.c0.g2.i1	Glycolysis / Gluconeogenesis, Propanoate metabolism, Biosynthesis of antibiotics, Pyruvate metabolism, Carbon fixation pathways in prokaryotes, Methane metabolism	map00010, map00640, map01130, map00620, map00720, map00680
C12506.104588.T86281.c0.g1.i7	Folate biosynthesis	map00790
C12506.15007.Ctg27866	Cyanoamino acid metabolism, Taurine and hypotaurine metabolism, Glutathione metabolism	map00460, map00430, map00480
C12506.98391.T68890.c0.g1.i1	Purine metabolism	map00230
C12506.48470.Ctg3453	N-Glycan biosynthesis	map00510
C12506.65401.Ctg24734	Aminobenzoate degradation, Th1 and Th2 cell differentiation, T cell receptor signaling pathway	map00627, map04658, map04660
C12506.17269.Ctg25859	Glycerolipid metabolism, Glycerophospholipid metabolism	map00561, map00564
C12506.21290.Ctg44146	Purine metabolism, Glycolysis / Gluconeogenesis, Biosynthesis of antibiotics, Pyruvate metabolism	map00230, map00010, map01130, map00620
C12506.28467.T44959.c0.g1.i1	Biosynthesis of unsaturated fatty acids, Fatty acid biosynthesis	map01040, map00061
C12506.32589.T94066.c1.g12.i1	Purine metabolism, Thiamine metabolism	map00230, map00730
C12506.86915.T93030.c1.g2.i3	Aminobenzoate degradation, Th1 and Th2 cell differentiation, T cell receptor signaling pathway	map00627, map04658, map04660
C12506.6297.Ctg16502	Galactose metabolism, Streptomycin biosynthesis, Glycolysis / Gluconeogenesis, Neomycin, kanamycin and gentamicin biosynthesis, Starch and sucrose metabolism, Amino sugar and nucleotide sugar metabolism, Biosynthesis of antibiotics, Fructose and mannose metabolism	map00052, map00521, map00010, map00524, map00500, map00520, map01130, map00051
C12506.21713.T88358.c0.g3.i8	Amino sugar and nucleotide sugar metabolism	map00520
C12506.41180.T93463.c2.g4.i8	Purine metabolism, Thiamine metabolism	map00230, map00730
C12506.58214.Ctg27914	Lysine degradation	map00310
C12506.86214.T97151.c9.g1.i1	Purine metabolism, Thiamine metabolism	map00230, map00730
C12506.38428.Ctg42472	Cyanoamino acid metabolism, One carbon pool by folate, Biosynthesis of antibiotics, Glyoxylate and dicarboxylate metabolism, Glycine, serine and threonine metabolism, Methane metabolism	map00460, map00670, map01130, map00630, map00260, map00680
C12506.18332.T89794.c0.g1.i1	Amino sugar and nucleotide sugar metabolism, Fructose and mannose metabolism	map00520, map00051
C12506.12828.Ctg3738	Metabolism of xenobiotics by cytochrome P450, Drug metabolism - cytochrome P450, Glutathione metabolism	map00980, map00982, map00480
C12506.13789.T45464.c0.g1.i1	Purine metabolism	map00230
C12506.26729.T69585.c0.g1.i1	Pentose and glucuronate interconversions, Drug metabolism - other enzymes	map00040, map00983
C12506.14357.Ctg4163	Ether lipid metabolism, alpha-Linolenic acid metabolism, Drug metabolism - other enzymes, Arachidonic acid metabolism, Glycerophospholipid metabolism, Linoleic acid metabolism	map00565, map00592, map00983, map00590, map00564, map00591
C12506.38876.Ctg15986	Purine metabolism, Thiamine metabolism	map00230, map00730
C12506.14693.Ctg5931	Phenylpropanoid biosynthesis, Arachidonic acid metabolism, Glutathione metabolism	map00940, map00590, map00480
C12506.36773.T94806.c1.g1.i1	Other glycan degradation	map00511
C12506.78923.T95207.c0.g2.i6	Aminobenzoate degradation, Th1 and Th2 cell differentiation, T cell receptor signaling pathway	map00627, map04658, map04660
C12506.78923.T95207.c0.g2.i8	Aminobenzoate degradation, Th1 and Th2 cell differentiation, T cell receptor signaling pathway	map00627, map04658, map04660
C12506.24360.T88840.c0.g5.i2	Cyanoamino acid metabolism, Starch and sucrose metabolism, Phenylpropanoid biosynthesis	map00460, map00500, map00940
C12506.50865.T76439.c0.g1.i1	Glyoxylate and dicarboxylate metabolism	map00630
C12506.17292.Ctg40564	Purine metabolism, Thiamine metabolism	map00230, map00730
C2113.0.DN100023.c0.g1.i1	Starch and sucrose metabolism	map00500
C12506.82554.Ctg37625	Purine metabolism, Pyrimidine metabolism	map00230, map00240
C12506.24680.Ctg31212	Biosynthesis of antibiotics, Pentose phosphate pathway, Glutathione metabolism	map01130, map00030, map00480
C12506.18734.T83616.c0.g3.i2	Indole alkaloid biosynthesis	map00901
C12506.104405.T96641.c0.g1.i1	Aminoacyl-tRNA biosynthesis, Porphyrin and chlorophyll metabolism	map00970, map00860
C12506.55585.Ctg17844	Aminobenzoate degradation, Th1 and Th2 cell differentiation, T cell receptor signaling pathway	map00627, map04658, map04660
C12506.105325.T94396.c0.g5.i1	Purine metabolism, Thiamine metabolism	map00230, map00730
C12506.43185.Ctg35507	Galactose metabolism, Glycolysis / Gluconeogenesis, Biosynthesis of antibiotics, Pentose phosphate pathway, Fructose and mannose metabolism, Methane metabolism	map00052, map00010, map01130, map00030, map00051, map00680
C12506.55755.Ctg22773	Citrate cycle (TCA cycle), Biosynthesis of antibiotics, Pyruvate metabolism, Carbon fixation pathways in prokaryotes	map00020, map01130, map00620, map00720
C13120.0.T116628.c0.g1.i1	Oxidative phosphorylation	map00190
C12506.48397.Ctg27720	Citrate cycle (TCA cycle), Biosynthesis of antibiotics	map00020, map01130
C12506.20054.Ctg7469	Purine metabolism, Thiamine metabolism	map00230, map00730
C12506.26802.Ctg16841	Drug metabolism - other enzymes	map00983
C12506.34408.T86370.c3.g8.i5	Porphyrin and chlorophyll metabolism	map00860
C12506.18035.Ctg2412	Purine metabolism, Drug metabolism - other enzymes	map00230, map00983
C12506.58770.Ctg24885	Purine metabolism, Thiamine metabolism	map00230, map00730
C12506.72178.Ctg29079	Riboflavin metabolism	map00740
C12506.37203.Ctg44962	Aminobenzoate degradation, Th1 and Th2 cell differentiation, T cell receptor signaling pathway	map00627, map04658, map04660
C12506.107159.T92302.c6.g2.i3	Starch and sucrose metabolism	map00500
C12506.27713.T75447.c0.g1.i5	Purine metabolism, Thiamine metabolism	map00230, map00730
C12506.104405.T96641.c0.g1.i9	Aminoacyl-tRNA biosynthesis, Porphyrin and chlorophyll metabolism	map00970, map00860
C12506.75523.T87068.c0.g4.i2	Purine metabolism, Thiamine metabolism	map00230, map00730
C12506.19654.T90556.c2.g1.i3	Drug metabolism - other enzymes	map00983
C18619.0.T93735.c1.g1.i1	Oxidative phosphorylation	map00190
C12506.67338.Ctg18383	Oxidative phosphorylation	map00190
C12506.53538.T84532.c2.g4.i5	Purine metabolism, Thiamine metabolism	map00230, map00730
C23298.0.T32461.c0.g1.i1	Peptidoglycan biosynthesis	map00550
C12506.94087.Ctg6967	Pantothenate and CoA biosynthesis	map00770
C26113.0.Ctg44953	Alanine, aspartate and glutamate metabolism, Arginine biosynthesis, Nitrogen metabolism, Glyoxylate and dicarboxylate metabolism	map00250, map00220, map00910, map00630
C12506.53593.T92652.c3.g2.i2	Citrate cycle (TCA cycle), Biosynthesis of antibiotics, Glyoxylate and dicarboxylate metabolism	map00020, map01130, map00630
C12506.31923.Ctg30129	alpha-Linolenic acid metabolism	map00592
C12506.104613.Ctg8284	Purine metabolism, Thiamine metabolism	map00230, map00730
C12506.5833.Ctg35158	Purine metabolism, One carbon pool by folate, Biosynthesis of antibiotics	map00230, map00670, map01130
C12506.13793.Ctg27626	Galactose metabolism, Streptomycin biosynthesis, Glycolysis / Gluconeogenesis, Neomycin, kanamycin and gentamicin biosynthesis, Starch and sucrose metabolism, Amino sugar and nucleotide sugar metabolism, Biosynthesis of antibiotics, Fructose and mannose metabolism	map00052, map00521, map00010, map00524, map00500, map00520, map01130, map00051
C12506.27789.Ctg43906	Lysine biosynthesis, Biosynthesis of antibiotics	map00300, map01130
C12506.45926.Ctg9658	Glutathione metabolism	map00480
C12506.17663.T113713.c0.g1.i1	Galactose metabolism, Amino sugar and nucleotide sugar metabolism	map00052, map00520
C12506.33510.Ctg5056	Purine metabolism, Thiamine metabolism	map00230, map00730
C12506.20660.Ctg20417	Aminoacyl-tRNA biosynthesis	map00970
C12506.83902.Ctg25640	Purine metabolism, Thiamine metabolism	map00230, map00730
C12506.16160.T78158.c0.g1.i2	Purine metabolism, Thiamine metabolism	map00230, map00730
C12506.48035.T86266.c0.g1.i3	Purine metabolism, Glycolysis / Gluconeogenesis, Biosynthesis of antibiotics, Pyruvate metabolism	map00230, map00010, map01130, map00620
C12506.73352.Ctg7872	Arginine and proline metabolism, Cysteine and methionine metabolism	map00330, map00270
C12506.94922.Ctg8331	Arginine and proline metabolism	map00330
C12506.97699.Ctg21440	Aminobenzoate degradation, Th1 and Th2 cell differentiation, T cell receptor signaling pathway	map00627, map04658, map04660
C12506.82927.T96771.c3.g1.i3	Alanine, aspartate and glutamate metabolism, Arginine biosynthesis, Nitrogen metabolism, Glyoxylate and dicarboxylate metabolism	map00250, map00220, map00910, map00630
C12506.36666.T86403.c2.g4.i14	Purine metabolism, Pyrimidine metabolism	map00230, map00240
C12506.14846.Ctg28664	Phenylpropanoid biosynthesis	map00940
C13014.0.DN14732.c0.g1.i1	Starch and sucrose metabolism	map00500
C12506.77726.T93477.c4.g1.i3	Purine metabolism, Thiamine metabolism	map00230, map00730
C12506.42190.Ctg32818	Aminobenzoate degradation, Th1 and Th2 cell differentiation, T cell receptor signaling pathway	map00627, map04658, map04660
C12506.65629.T69409.c0.g1.i1	Pentose and glucuronate interconversions, Ascorbate and aldarate metabolism, Amino sugar and nucleotide sugar metabolism	map00040, map00053, map00520
C12506.27868.T54059.c0.g1.i1	Purine metabolism, Thiamine metabolism	map00230, map00730
C12506.87511.T86058.c0.g1.i1	Purine metabolism, Pyrimidine metabolism	map00230, map00240
C12506.47015.T82676.c0.g1.i3	Isoquinoline alkaloid biosynthesis, Tyrosine metabolism, Glycine, serine and threonine metabolism, Tropane, piperidine and pyridine alkaloid biosynthesis, Phenylalanine metabolism, beta-Alanine metabolism	map00950, map00350, map00260, map00960, map00360, map00410
C12506.75271.T93023.c3.g3.i10	Biosynthesis of antibiotics, Terpenoid backbone biosynthesis	map01130, map00900
C12506.47353.Ctg12715	Galactose metabolism, Starch and sucrose metabolism	map00052, map00500
C12506.3391.Ctg35326	Amino sugar and nucleotide sugar metabolism	map00520
C12506.11976.Ctg42674	N-Glycan biosynthesis, Various types of N-glycan biosynthesis	map00510, map00513
C12506.41864.Ctg10594	Pentose and glucuronate interconversions, Fructose and mannose metabolism	map00040, map00051
C12506.39126.T93385.c1.g2.i7	Purine metabolism, Thiamine metabolism	map00230, map00730
C12506.84915.Ctg22674	Inositol phosphate metabolism, Phosphatidylinositol signaling system	map00562, map04070
C12506.68653.Ctg19648	Purine metabolism, Thiamine metabolism	map00230, map00730
C12506.69849.T84703.c3.g1.i1	Phenylpropanoid biosynthesis	map00940
C10277.0.T15446.c0.g2.i1	Purine metabolism, Thiamine metabolism	map00230, map00730
C12506.21107.T83646.c6.g12.i1	Pyrimidine metabolism	map00240
C12506.70720.Ctg25450	alpha-Linolenic acid metabolism	map00592
C12506.24950.Ctg44529	Porphyrin and chlorophyll metabolism	map00860
C12506.64759.Ctg27857	Purine metabolism, Pyrimidine metabolism	map00230, map00240
C12506.25724.T86305.c6.g3.i3	Aminobenzoate degradation, Th1 and Th2 cell differentiation, T cell receptor signaling pathway	map00627, map04658, map04660
C12506.38318.T90362.c1.g9.i5	Purine metabolism, Pyrimidine metabolism	map00230, map00240
C12506.25724.T86305.c6.g3.i1	Aminobenzoate degradation, Th1 and Th2 cell differentiation, T cell receptor signaling pathway	map00627, map04658, map04660
C12506.26652.Ctg9231	Purine metabolism, Thiamine metabolism	map00230, map00730
C12506.29904.T91591.c1.g1.i1	Aminobenzoate degradation, Th1 and Th2 cell differentiation, T cell receptor signaling pathway	map00627, map04658, map04660
C12506.39279.T91836.c12.g2.i3	Purine metabolism, Thiamine metabolism	map00230, map00730
C27856.0.T71758.c0.g1.i1	Diterpenoid biosynthesis	map00904
C12506.23515.T92306.c2.g4.i12	Pantothenate and CoA biosynthesis	map00770
C12506.36335.Ctg17932	N-Glycan biosynthesis, Other glycan degradation, Various types of N-glycan biosynthesis	map00510, map00511, map00513
C12506.18075.Ctg30625	Purine metabolism, Biosynthesis of antibiotics, Thiamine metabolism	map00230, map01130, map00730
C12506.69714.T70227.c0.g1.i4	Starch and sucrose metabolism	map00500
C12506.23453.T89604.c1.g3.i1	Pyrimidine metabolism	map00240
C12506.73737.T79212.c1.g1.i5	Purine metabolism, Pyrimidine metabolism	map00230, map00240
C12506.13909.T88043.c0.g10.i2	Purine metabolism, Thiamine metabolism	map00230, map00730
C12506.31676.Ctg32191	Purine metabolism, Thiamine metabolism	map00230, map00730
C12506.29229.T12485.c0.g1.i1	Oxidative phosphorylation	map00190
C12506.88707.T91533.c0.g1.i6	Galactose metabolism, Pentose and glucuronate interconversions, Glycolysis / Gluconeogenesis, Biosynthesis of antibiotics, Glycerolipid metabolism, Caprolactam degradation, Fructose and mannose metabolism	map00052, map00040, map00010, map01130, map00561, map00930, map00051
C12506.72638.T85237.c2.g1.i1	Purine metabolism, Thiamine metabolism	map00230, map00730
C12506.32973.Ctg38019	Aminobenzoate degradation, Th1 and Th2 cell differentiation, T cell receptor signaling pathway	map00627, map04658, map04660
C12506.15111.Ctg3787	Pentose and glucuronate interconversions	map00040
C12506.94874.T92263.c5.g2.i9	Biosynthesis of antibiotics, Pentose phosphate pathway, Glutathione metabolism	map01130, map00030, map00480
C12506.96178.T73184.c0.g1.i3	Purine metabolism, Thiamine metabolism	map00230, map00730
C12506.15642.Ctg7921	Biosynthesis of antibiotics, Terpenoid backbone biosynthesis	map01130, map00900
C12506.96804.T31224.c0.g1.i1	N-Glycan biosynthesis, Other glycan degradation, Various types of N-glycan biosynthesis	map00510, map00511, map00513
C12506.26655.Ctg9230	Purine metabolism, Thiamine metabolism	map00230, map00730
C12506.85932.Ctg17686	Glycerolipid metabolism, Glycerophospholipid metabolism, Phosphatidylinositol signaling system	map00561, map00564, map04070
C12506.71011.T88838.c3.g8.i2	Purine metabolism, Thiamine metabolism	map00230, map00730
C12506.12213.Ctg11855	Peptidoglycan biosynthesis, N-Glycan biosynthesis	map00550, map00510
C12506.21117.T83646.c6.g12.i3	Pyrimidine metabolism	map00240
C12506.86641.Ctg9933	Purine metabolism, Pyrimidine metabolism	map00230, map00240
C12506.26341.Ctg27372	Tropane, piperidine and pyridine alkaloid biosynthesis	map00960
C12506.1620.T92269.c1.g3.i3	Purine metabolism, Thiamine metabolism	map00230, map00730
C12506.16420.T91805.c5.g3.i2	Aminoacyl-tRNA biosynthesis	map00970
C12506.30385.T75022.c0.g1.i1	Purine metabolism, Thiamine metabolism	map00230, map00730
C12506.14371.T48999.c0.g3.i1	Pentose and glucuronate interconversions, Drug metabolism - other enzymes	map00040, map00983
C12506.6204.T88841.c0.g12.i1	Purine metabolism, Thiamine metabolism	map00230, map00730
C12506.7447.Ctg20653	Aminobenzoate degradation, Th1 and Th2 cell differentiation, T cell receptor signaling pathway	map00627, map04658, map04660
C12506.7447.Ctg20652	Aminobenzoate degradation, Th1 and Th2 cell differentiation, T cell receptor signaling pathway	map00627, map04658, map04660
C12506.65962.Ctg22340	Aflatoxin biosynthesis, Propanoate metabolism, Biosynthesis of antibiotics, Pyruvate metabolism, Fatty acid biosynthesis, Carbon fixation pathways in prokaryotes	map00254, map00640, map01130, map00620, map00061, map00720
C12506.63511.T96159.c1.g9.i1	Purine metabolism, Thiamine metabolism	map00230, map00730
C12506.75700.T78527.c0.g2.i1	Glycerolipid metabolism, Glycerophospholipid metabolism, Phosphatidylinositol signaling system	map00561, map00564, map04070
C12506.73604.Ctg40028	Nitrogen metabolism	map00910
C12506.41894.T82456.c1.g3.i1	Purine metabolism, Thiamine metabolism	map00230, map00730
C12506.36135.Ctg38854	Valine, leucine and isoleucine degradation, Biosynthesis of antibiotics, Pentose phosphate pathway, Glutathione metabolism	map00280, map01130, map00030, map00480
C12506.34289.Ctg8289	Fatty acid degradation, Aminobenzoate degradation, Retinol metabolism, Metabolism of xenobiotics by cytochrome P450, Tryptophan metabolism, Steroid hormone biosynthesis, Drug metabolism - cytochrome P450, Caffeine metabolism, Arachidonic acid metabolism, Linoleic acid metabolism	map00071, map00627, map00830, map00980, map00380, map00140, map00982, map00232, map00590, map00591
C12506.37422.Ctg44383	Aminobenzoate degradation, Biosynthesis of antibiotics, Glycine, serine and threonine metabolism, Methane metabolism	map00627, map01130, map00260, map00680
C12506.6204.T88841.c0.g12.i8	Purine metabolism, Thiamine metabolism	map00230, map00730
C12506.75928.T92148.c3.g7.i2	N-Glycan biosynthesis	map00510
C12506.105093.T85855.c1.g3.i1	Glycolysis / Gluconeogenesis, Biosynthesis of antibiotics, Carbon fixation in photosynthetic organisms	map00010, map01130, map00710
C12506.28021.Ctg3761	Cyanoamino acid metabolism, Alanine, aspartate and glutamate metabolism	map00460, map00250
C12506.19460.Ctg4575	Isoquinoline alkaloid biosynthesis, Tyrosine metabolism, Glycine, serine and threonine metabolism, Tropane, piperidine and pyridine alkaloid biosynthesis, Phenylalanine metabolism, beta-Alanine metabolism	map00950, map00350, map00260, map00960, map00360, map00410
C12506.28600.T89391.c0.g2.i1	Cysteine and methionine metabolism	map00270
C12506.54842.T80407.c0.g3.i1	Purine metabolism, Thiamine metabolism	map00230, map00730
C12506.27509.Ctg16971	Purine metabolism, Thiamine metabolism	map00230, map00730
C12506.32588.T94066.c1.g8.i2	Purine metabolism, Thiamine metabolism	map00230, map00730
C12506.39647.Ctg13727	Nitrogen metabolism	map00910
C12506.95475.T91458.c3.g5.i3	Purine metabolism, Thiamine metabolism	map00230, map00730
C12506.32779.T94352.c6.g1.i3	Valine, leucine and isoleucine degradation, Biosynthesis of antibiotics, Synthesis and degradation of ketone bodies, Terpenoid backbone biosynthesis, Butanoate metabolism	map00280, map01130, map00072, map00900, map00650
C12506.102572.T96507.c1.g1.i3	Glycolysis / Gluconeogenesis, Biosynthesis of ansamycins, Biosynthesis of antibiotics, Pentose phosphate pathway, Carbon fixation in photosynthetic organisms, Methane metabolism	map00010, map01051, map01130, map00030, map00710, map00680
C12506.102117.Ctg9841	Purine metabolism, Thiamine metabolism	map00230, map00730
C12506.24373.T90929.c0.g2.i5	Biosynthesis of antibiotics, Pentose phosphate pathway, Drug metabolism - other enzymes	map01130, map00030, map00983
C12506.24912.T93681.c3.g5.i3	Purine metabolism, Thiamine metabolism	map00230, map00730
C12506.70796.Ctg2994	Aminobenzoate degradation, Starch and sucrose metabolism	map00627, map00500
C12506.17850.T90798.c0.g1.i1	Purine metabolism, Thiamine metabolism	map00230, map00730
C12506.7078.Ctg45496	Oxidative phosphorylation	map00190
C12506.14141.T80069.c0.g3.i2	Porphyrin and chlorophyll metabolism	map00860
C12506.86957.T90536.c1.g8.i1	Aminobenzoate degradation	map00627
C12506.37180.T93566.c1.g4.i1	Amino sugar and nucleotide sugar metabolism	map00520
C12506.66485.Ctg17310	Phenylpropanoid biosynthesis	map00940
C12506.11268.Ctg15445	Pyrimidine metabolism	map00240
C12506.44285.Ctg28708	Purine metabolism, Thiamine metabolism	map00230, map00730
C12506.102880.T90049.c3.g5.i1	Purine metabolism, Thiamine metabolism	map00230, map00730
C12506.25136.T86412.c0.g2.i2	Biosynthesis of antibiotics, Pentose phosphate pathway, Drug metabolism - other enzymes	map01130, map00030, map00983
C12506.45440.T97114.c2.g2.i1	Purine metabolism, Thiamine metabolism	map00230, map00730
C12506.78146.T69917.c0.g2.i1	Lysine degradation	map00310
C12506.95392.T91741.c0.g2.i3	One carbon pool by folate, Carbon fixation pathways in prokaryotes	map00670, map00720
C12506.76902.Ctg182	N-Glycan biosynthesis, Other glycan degradation, Various types of N-glycan biosynthesis	map00510, map00511, map00513
C12506.68711.T65391.c0.g1.i1	Purine metabolism, Thiamine metabolism	map00230, map00730
C12506.32410.T25075.c0.g1.i1	Phenylpropanoid biosynthesis, Arachidonic acid metabolism, Glutathione metabolism	map00940, map00590, map00480
C7240.0.T28798.c0.g1.i2	Starch and sucrose metabolism	map00500
C12506.107516.T94711.c0.g1.i4	Aminoacyl-tRNA biosynthesis	map00970
C12506.97784.T90277.c1.g1.i4	Purine metabolism, Thiamine metabolism	map00230, map00730
C12506.97784.T90277.c1.g1.i2	Purine metabolism, Thiamine metabolism	map00230, map00730
C12506.106287.Ctg30476	Tyrosine metabolism, Styrene degradation	map00350, map00643
C12506.105075.Ctg35756	Lysine biosynthesis, D-Arginine and D-ornithine metabolism, Biosynthesis of antibiotics, Glycine, serine and threonine metabolism, D-Glutamine and D-glutamate metabolism, Cysteine and methionine metabolism	map00300, map00472, map01130, map00260, map00471, map00270
C12506.94116.T93289.c4.g1.i1	Oxidative phosphorylation	map00190
C12506.12245.T86354.c4.g5.i1	Starch and sucrose metabolism	map00500
C12506.12075.T81647.c1.g1.i4	Purine metabolism, Thiamine metabolism	map00230, map00730
C12506.101395.T91591.c1.g1.i2	Aminobenzoate degradation, Th1 and Th2 cell differentiation, T cell receptor signaling pathway	map00627, map04658, map04660
C12506.69586.T76564.c0.g1.i1	Amino sugar and nucleotide sugar metabolism, Fructose and mannose metabolism	map00520, map00051
C12506.83088.T96918.c2.g3.i2	Glycolysis / Gluconeogenesis, Citrate cycle (TCA cycle), Biosynthesis of antibiotics, Pyruvate metabolism, Carbon fixation in photosynthetic organisms	map00010, map00020, map01130, map00620, map00710
C12506.8205.Ctg1998	Starch and sucrose metabolism	map00500
C12506.35014.T95376.c2.g5.i1	Glycerolipid metabolism, Glycerophospholipid metabolism, Phosphatidylinositol signaling system	map00561, map00564, map04070
C12506.30038.Ctg35013	Glycolysis / Gluconeogenesis, Citrate cycle (TCA cycle), Biosynthesis of antibiotics, Pyruvate metabolism, Carbon fixation in photosynthetic organisms	map00010, map00020, map01130, map00620, map00710
C12506.35014.T95376.c2.g5.i2	Glycerolipid metabolism, Glycerophospholipid metabolism, Phosphatidylinositol signaling system	map00561, map00564, map04070
C12506.67665.T96062.c7.g3.i1	Ether lipid metabolism, Glycerophospholipid metabolism	map00565, map00564
C12506.18541.Ctg22440	Galactose metabolism, Streptomycin biosynthesis, Glycolysis / Gluconeogenesis, Neomycin, kanamycin and gentamicin biosynthesis, Starch and sucrose metabolism, Amino sugar and nucleotide sugar metabolism, Biosynthesis of antibiotics, Fructose and mannose metabolism	map00052, map00521, map00010, map00524, map00500, map00520, map01130, map00051
C12506.21741.Ctg21973	Purine metabolism, Thiamine metabolism	map00230, map00730
C12506.90396.Ctg7257	Starch and sucrose metabolism	map00500
C12506.35671.T82613.c3.g4.i3	Purine metabolism, Thiamine metabolism	map00230, map00730
C12506.91035.Ctg3421	Phenylpropanoid biosynthesis, Phenylalanine metabolism	map00940, map00360
C12506.43942.Ctg3401	Oxidative phosphorylation	map00190
C12506.43279.T63290.c0.g2.i1	Drug metabolism - other enzymes	map00983
C12506.59284.T34093.c0.g1.i1	Purine metabolism, Thiamine metabolism	map00230, map00730
C12506.94739.Ctg19130	Aminoacyl-tRNA biosynthesis	map00970
C12506.94739.Ctg19131	Aminoacyl-tRNA biosynthesis	map00970
C12506.11516.Ctg45547	Propanoate metabolism, beta-Alanine metabolism	map00640, map00410
C12506.43279.T63290.c0.g2.i2	Drug metabolism - other enzymes	map00983
C12506.1831.T53952.c0.g1.i1	Purine metabolism, Thiamine metabolism	map00230, map00730
C12506.18116.Ctg30073	Purine metabolism, Biosynthesis of antibiotics, Pentose phosphate pathway	map00230, map01130, map00030
C12506.38752.Ctg27178	Purine metabolism, Glycolysis / Gluconeogenesis, Biosynthesis of antibiotics, Pyruvate metabolism	map00230, map00010, map01130, map00620
C12506.80676.T82820.c3.g1.i8	Purine metabolism, Thiamine metabolism	map00230, map00730
C12506.80676.T82820.c3.g1.i9	Purine metabolism, Thiamine metabolism	map00230, map00730
C12506.13346.Ctg40722	Pentose and glucuronate interconversions, Drug metabolism - other enzymes	map00040, map00983
C12506.107258.Ctg29176	Galactose metabolism, Glycolysis / Gluconeogenesis, Biosynthesis of antibiotics, Pentose phosphate pathway, Fructose and mannose metabolism, Methane metabolism	map00052, map00010, map01130, map00030, map00051, map00680
C12506.23002.Ctg27516	Purine metabolism, Thiamine metabolism	map00230, map00730
C12506.93298.Ctg12285	Porphyrin and chlorophyll metabolism	map00860
C12506.58752.T88081.c3.g2.i8	Purine metabolism, Biosynthesis of antibiotics, Thiamine metabolism	map00230, map01130, map00730
C12506.80676.T82820.c3.g1.i7	Purine metabolism, Thiamine metabolism	map00230, map00730
C13219.0.T103395.c0.g1.i1	Oxidative phosphorylation	map00190
C12506.80676.T82820.c3.g1.i5	Purine metabolism, Thiamine metabolism	map00230, map00730
C12506.45101.T87670.c0.g1.i1	Oxidative phosphorylation	map00190
C4256.0.T19267.c0.g1.i1	Nitrogen metabolism	map00910
C12506.29928.T95669.c0.g7.i1	Zeatin biosynthesis	map00908
C12506.84917.T90424.c2.g1.i9	Glycerolipid metabolism, Cutin, suberine and wax biosynthesis	map00561, map00073
C32327.0.Ctg37899	Purine metabolism, Thiamine metabolism	map00230, map00730
C12506.20576.Ctg32539	Vitamin B6 metabolism	map00750
C12506.21457.T74760.c0.g3.i1	Pentose and glucuronate interconversions	map00040
C12506.37808.Ctg44448	Selenocompound metabolism, Cysteine and methionine metabolism	map00450, map00270
C12506.38635.Ctg23929	Glycolysis / Gluconeogenesis, Starch and sucrose metabolism, Amino sugar and nucleotide sugar metabolism, Biosynthesis of antibiotics, Pentose phosphate pathway	map00010, map00500, map00520, map01130, map00030
C12506.10786.T90556.c2.g3.i1	Drug metabolism - other enzymes	map00983
C12506.79008.T91299.c1.g7.i4	Inositol phosphate metabolism, Phosphatidylinositol signaling system	map00562, map04070
C12506.32126.T83590.c1.g5.i3	Phenylalanine, tyrosine and tryptophan biosynthesis, Valine, leucine and isoleucine degradation, Alanine, aspartate and glutamate metabolism, Isoquinoline alkaloid biosynthesis, Tyrosine metabolism, Nicotinate and nicotinamide metabolism, Tryptophan metabolism, Phenylalanine metabolism, Cysteine and methionine metabolism	map00400, map00280, map00250, map00950, map00350, map00760, map00380, map00360, map00270
C12506.36743.T87867.c0.g1.i2	Amino sugar and nucleotide sugar metabolism	map00520
C12506.398.Ctg44974	Biosynthesis of antibiotics, Pentose phosphate pathway	map01130, map00030
C12506.105386.Ctg8713	Aminobenzoate degradation, Th1 and Th2 cell differentiation, T cell receptor signaling pathway	map00627, map04658, map04660
C12506.743.T79732.c1.g2.i1	Glycolysis / Gluconeogenesis, Aminobenzoate degradation, Biosynthesis of antibiotics, Pentose phosphate pathway, Carbon fixation in photosynthetic organisms, Fructose and mannose metabolism, Methane metabolism	map00010, map00627, map01130, map00030, map00710, map00051, map00680
C12506.36407.T91330.c1.g4.i1	Purine metabolism, Thiamine metabolism	map00230, map00730
C12506.79049.Ctg2315	Purine metabolism, Thiamine metabolism	map00230, map00730
C12506.90533.Ctg6480	Arginine biosynthesis, Biosynthesis of antibiotics	map00220, map01130
C12506.36554.Ctg25803	Fatty acid biosynthesis	map00061
C12506.41311.T82099.c1.g2.i1	Aminobenzoate degradation, Th1 and Th2 cell differentiation, T cell receptor signaling pathway	map00627, map04658, map04660
C12506.70488.Ctg14728	Purine metabolism, Thiamine metabolism	map00230, map00730
C12506.77168.Ctg19040	Ascorbate and aldarate metabolism	map00053
C12506.41217.Ctg8231	Fatty acid degradation, Biosynthesis of unsaturated fatty acids, alpha-Linolenic acid metabolism	map00071, map01040, map00592
C12506.67120.Ctg14787	Tyrosine metabolism, Styrene degradation	map00350, map00643
C12506.86317.Ctg4186	Pyrimidine metabolism, Drug metabolism - other enzymes	map00240, map00983
C12506.24843.Ctg2395	Purine metabolism, Thiamine metabolism	map00230, map00730
C12506.71647.Ctg17700	Phenylalanine, tyrosine and tryptophan biosynthesis, Biosynthesis of antibiotics	map00400, map01130
C12506.47998.T92367.c5.g1.i1	Biosynthesis of antibiotics, Tryptophan metabolism, Phenylpropanoid biosynthesis, Glyoxylate and dicarboxylate metabolism	map01130, map00380, map00940, map00630
C12506.104537.T84960.c1.g3.i1	Pentose phosphate pathway	map00030
C12506.63066.Ctg32894	Steroid degradation, Steroid hormone biosynthesis	map00984, map00140
C12506.22537.Ctg27373	Tropane, piperidine and pyridine alkaloid biosynthesis	map00960
C12506.51650.Ctg39451	Amino sugar and nucleotide sugar metabolism	map00520
C12506.24359.Ctg12438	Purine metabolism, Thiamine metabolism	map00230, map00730
C12506.18072.Ctg14371	Pyrimidine metabolism	map00240
C12506.40898.T93931.c2.g5.i1	Phenylpropanoid biosynthesis, Arachidonic acid metabolism, Glutathione metabolism	map00940, map00590, map00480
C12506.7656.T91267.c1.g29.i1	Purine metabolism, Pyrimidine metabolism	map00230, map00240
C12506.106909.T78882.c0.g1.i5	Purine metabolism, Glycolysis / Gluconeogenesis, Biosynthesis of antibiotics, Pyruvate metabolism	map00230, map00010, map01130, map00620
C12506.24325.Ctg15624	Glycolysis / Gluconeogenesis, Citrate cycle (TCA cycle), Biosynthesis of antibiotics, Pyruvate metabolism	map00010, map00020, map01130, map00620
C12506.34261.Ctg28529	Aminobenzoate degradation, Th1 and Th2 cell differentiation, T cell receptor signaling pathway	map00627, map04658, map04660
C12506.41947.T85960.c5.g2.i4	Ascorbate and aldarate metabolism, Inositol phosphate metabolism	map00053, map00562
C12506.35542.T82292.c1.g1.i1	Phenylpropanoid biosynthesis	map00940
C12506.44789.T85887.c0.g1.i1	Aminobenzoate degradation, Th1 and Th2 cell differentiation, T cell receptor signaling pathway	map00627, map04658, map04660
C12506.83095.Ctg42400	Glycolysis / Gluconeogenesis, Citrate cycle (TCA cycle), Biosynthesis of antibiotics, Pyruvate metabolism, Carbon fixation in photosynthetic organisms	map00010, map00020, map01130, map00620, map00710
C12506.48569.Ctg21680	Phenylalanine, tyrosine and tryptophan biosynthesis, Biosynthesis of antibiotics	map00400, map01130
C12506.16993.T95145.c1.g4.i4	Purine metabolism, Thiamine metabolism	map00230, map00730
C12506.16993.T95145.c1.g4.i5	Purine metabolism, Thiamine metabolism	map00230, map00730
C12506.46139.Ctg24215	Purine metabolism, Thiamine metabolism	map00230, map00730
C12506.106340.Ctg18529	One carbon pool by folate, Glycine, serine and threonine metabolism	map00670, map00260
C12506.15877.Ctg1523	Glutathione metabolism, Cysteine and methionine metabolism	map00480, map00270
C12506.97903.Ctg18807	Purine metabolism, Thiamine metabolism	map00230, map00730
C12506.67830.T95299.c0.g9.i3	Starch and sucrose metabolism	map00500
C4595.0.DN116518.c0.g1.i1	Tropane, piperidine and pyridine alkaloid biosynthesis	map00960
C12506.33279.T97121.c3.g2.i1	Purine metabolism, Thiamine metabolism	map00230, map00730
C12506.70299.T91220.c2.g6.i2	Glycerolipid metabolism, Methane metabolism	map00561, map00680
C12506.83169.Ctg34936	Aminoacyl-tRNA biosynthesis	map00970
C12506.89851.Ctg12315	Phenylalanine, tyrosine and tryptophan biosynthesis, Biosynthesis of antibiotics, Phenazine biosynthesis	map00400, map01130, map00405
C12506.39056.T83579.c1.g3.i6	Purine metabolism, Thiamine metabolism	map00230, map00730
C12506.36573.Ctg18621	Arginine biosynthesis, Biosynthesis of antibiotics	map00220, map01130
C12506.19594.T91545.c0.g1.i2	Drug metabolism - cytochrome P450	map00982
C12506.39056.T83579.c1.g3.i5	Purine metabolism, Thiamine metabolism	map00230, map00730
C12506.39056.T83579.c1.g3.i2	Purine metabolism, Thiamine metabolism	map00230, map00730
C12506.86894.Ctg37618	Purine metabolism, Thiamine metabolism	map00230, map00730
C12506.24208.T9305.c0.g1.i2	Purine metabolism, Pyrimidine metabolism	map00230, map00240
C12506.21249.Ctg34521	Purine metabolism, Thiamine metabolism	map00230, map00730
C12506.85694.Ctg24499	Biosynthesis of antibiotics, Glyoxylate and dicarboxylate metabolism, Carbon fixation in photosynthetic organisms	map01130, map00630, map00710
C12506.82634.T84357.c3.g1.i5	Biosynthesis of antibiotics, Terpenoid backbone biosynthesis	map01130, map00900
C12506.32967.Ctg42506	Aminoacyl-tRNA biosynthesis	map00970
C12506.1869.T87781.c0.g1.i1	Glycosaminoglycan biosynthesis - heparan sulfate / heparin	map00534
C12506.45269.T88860.c2.g8.i5	Cyanoamino acid metabolism, Starch and sucrose metabolism, Phenylpropanoid biosynthesis	map00460, map00500, map00940
C12506.79040.T65847.c0.g2.i1	Monoterpenoid biosynthesis	map00902
C12506.67811.Ctg16032	Purine metabolism, Thiamine metabolism	map00230, map00730
C12506.79932.Ctg21070	Galactose metabolism, Sphingolipid metabolism, Glycosphingolipid biosynthesis - ganglio series, Other glycan degradation, Glycosaminoglycan degradation	map00052, map00600, map00604, map00511, map00531
C12506.3317.Ctg47783	Biosynthesis of antibiotics, Pentose phosphate pathway	map01130, map00030
C12506.33509.T86701.c0.g5.i2	Riboflavin metabolism, Purine metabolism, Starch and sucrose metabolism, Pantothenate and CoA biosynthesis, Nicotinate and nicotinamide metabolism, Pyrimidine metabolism	map00740, map00230, map00500, map00770, map00760, map00240
C12506.30590.Ctg39975	Oxidative phosphorylation	map00190
C12506.39270.Ctg672	Purine metabolism, Thiamine metabolism	map00230, map00730
C10120.0.T78806.c0.g1.i1	Aminobenzoate degradation, Styrene degradation, Tryptophan metabolism, Phenylalanine metabolism, Arginine and proline metabolism	map00627, map00643, map00380, map00360, map00330
C12506.33509.T86701.c0.g5.i1	Riboflavin metabolism, Purine metabolism, Starch and sucrose metabolism, Pantothenate and CoA biosynthesis, Nicotinate and nicotinamide metabolism, Pyrimidine metabolism	map00740, map00230, map00500, map00770, map00760, map00240
C12506.23444.T71424.c1.g1.i1	Aminoacyl-tRNA biosynthesis	map00970
C12506.81766.Ctg22765	Arginine and proline metabolism	map00330
C12506.69041.T95221.c1.g1.i9	Phenylpropanoid biosynthesis	map00940
C12506.34514.T51578.c0.g1.i1	Pyruvate metabolism, Carbon fixation in photosynthetic organisms	map00620, map00710
C12506.38102.T72631.c1.g2.i2	Purine metabolism, Pyrimidine metabolism	map00230, map00240
C12506.15852.T76612.c0.g3.i1	mTOR signaling pathway	map04150
C12506.26654.T79411.c1.g1.i2	Purine metabolism, Thiamine metabolism	map00230, map00730
C12506.36419.Ctg17318	Purine metabolism, Thiamine metabolism	map00230, map00730
C12506.79579.T96487.c0.g2.i6	Ether lipid metabolism, Glycerophospholipid metabolism	map00565, map00564
C12506.87501.T84534.c10.g5.i2	Biosynthesis of antibiotics, Tryptophan metabolism, Phenylpropanoid biosynthesis, Glyoxylate and dicarboxylate metabolism	map01130, map00380, map00940, map00630
C35120.0.T88107.c4.g3.i2	T cell receptor signaling pathway	map04660
C12506.81525.T94474.c4.g4.i1	Aminobenzoate degradation, Th1 and Th2 cell differentiation, T cell receptor signaling pathway	map00627, map04658, map04660
C12506.97007.Ctg27337	Phenylpropanoid biosynthesis, Phenylalanine metabolism	map00940, map00360
C12506.11516.T88346.c0.g1.i11	Propanoate metabolism, beta-Alanine metabolism	map00640, map00410
C12740.0.T12172.c0.g1.i1	Porphyrin and chlorophyll metabolism	map00860
C12506.101123.T85446.c1.g2.i2	Drug metabolism - other enzymes	map00983
C12506.101123.T85446.c1.g2.i1	Drug metabolism - other enzymes	map00983
C12506.36161.T94418.c3.g2.i3	Aminobenzoate degradation, Th1 and Th2 cell differentiation, T cell receptor signaling pathway	map00627, map04658, map04660
C33802.0.Ctg11598	Cyanoamino acid metabolism, Starch and sucrose metabolism, Phenylpropanoid biosynthesis	map00460, map00500, map00940
C12506.37641.T87210.c1.g1.i2	Aminobenzoate degradation, Th1 and Th2 cell differentiation, T cell receptor signaling pathway	map00627, map04658, map04660
C12506.43232.Ctg45459	Phenylalanine, tyrosine and tryptophan biosynthesis, Biosynthesis of antibiotics	map00400, map01130
C12506.15902.T74509.c0.g1.i2	Glutathione metabolism, Cysteine and methionine metabolism	map00480, map00270
C12506.98483.T79206.c0.g1.i1	Aminobenzoate degradation, Th1 and Th2 cell differentiation, T cell receptor signaling pathway	map00627, map04658, map04660
C12506.4206.Ctg22259	Purine metabolism, Thiamine metabolism	map00230, map00730
C12506.45279.Ctg40584	Starch and sucrose metabolism	map00500
C12506.28229.T88694.c1.g5.i1	Purine metabolism, Pyrimidine metabolism	map00230, map00240
C12506.71797.T94073.c7.g2.i3	Lysine degradation	map00310
C12506.19689.T86765.c0.g8.i1	Purine metabolism, Atrazine degradation, Arginine biosynthesis	map00230, map00791, map00220
C12506.1672.Ctg13667	Phenylalanine, tyrosine and tryptophan biosynthesis, Biosynthesis of antibiotics	map00400, map01130
C12506.37202.Ctg7028	Aminobenzoate degradation, Th1 and Th2 cell differentiation, T cell receptor signaling pathway	map00627, map04658, map04660
C12506.14357.T92238.c1.g1.i3	Ether lipid metabolism, alpha-Linolenic acid metabolism, Drug metabolism - other enzymes, Arachidonic acid metabolism, Glycerophospholipid metabolism, Linoleic acid metabolism	map00565, map00592, map00983, map00590, map00564, map00591
C41049.0.T76061.c0.g1.i1	Purine metabolism	map00230
C12506.87748.Ctg24174	Nitrogen metabolism	map00910
C12506.38455.Ctg20803	Aminobenzoate degradation	map00627
C12506.84899.T80392.c0.g1.i4	Oxidative phosphorylation	map00190
C12506.76483.T91439.c3.g10.i1	Purine metabolism, Pyrimidine metabolism	map00230, map00240
C12506.82759.T83027.c1.g2.i2	Citrate cycle (TCA cycle), Biosynthesis of antibiotics, Glyoxylate and dicarboxylate metabolism, Carbon fixation pathways in prokaryotes	map00020, map01130, map00630, map00720
C12506.51659.Ctg12602	Purine metabolism, Pyrimidine metabolism	map00230, map00240
C12506.49580.Ctg2207	Glycerolipid metabolism, Glycerophospholipid metabolism	map00561, map00564
C12506.40039.T81868.c5.g15.i1	Purine metabolism, Thiamine metabolism	map00230, map00730
C12506.25942.Ctg38113	Histidine metabolism	map00340
C12506.14323.T83074.c5.g1.i5	Glyoxylate and dicarboxylate metabolism	map00630
C12506.10968.Ctg5907	Purine metabolism, Thiamine metabolism	map00230, map00730
C12506.22203.Ctg934	Aminobenzoate degradation, Th1 and Th2 cell differentiation, T cell receptor signaling pathway	map00627, map04658, map04660
C12506.28396.T73875.c0.g1.i2	Folate biosynthesis	map00790
C12506.23309.T83475.c0.g1.i1	Inositol phosphate metabolism, Phosphatidylinositol signaling system	map00562, map04070
C12506.76027.T83225.c0.g3.i1	Riboflavin metabolism, Aminobenzoate degradation	map00740, map00627
C12506.89389.T96337.c0.g2.i5	Novobiocin biosynthesis, Lysine biosynthesis, Arginine biosynthesis, Ubiquinone and other terpenoid-quinone biosynthesis, Tyrosine metabolism, Tropane, piperidine and pyridine alkaloid biosynthesis, Phenylalanine metabolism, Carbon fixation in photosynthetic organisms, Arginine and proline metabolism, Phenylalanine, tyrosine and tryptophan biosynthesis, Alanine, aspartate and glutamate metabolism…	map00401, map00300, map00220, map00130, map00350, map00960, map00360, map00710, map00330, map00400, map00250, map00950, map01130, map00340, map00270
C12506.102724.T89447.c1.g3.i7	Fatty acid biosynthesis	map00061
C12506.43268.Ctg40887	Phenylalanine, tyrosine and tryptophan biosynthesis, Biosynthesis of antibiotics	map00400, map01130
C12506.104978.T93028.c1.g2.i5	Purine metabolism, Thiamine metabolism	map00230, map00730
C12506.41178.Ctg38990	Purine metabolism, Thiamine metabolism	map00230, map00730
C12506.2526.Ctg31271	Galactose metabolism, Glycolysis / Gluconeogenesis, Biosynthesis of antibiotics, Pentose phosphate pathway, Fructose and mannose metabolism, Methane metabolism	map00052, map00010, map01130, map00030, map00051, map00680
C12506.22659.T79610.c0.g1.i1	Valine, leucine and isoleucine degradation, Propanoate metabolism	map00280, map00640
C12506.2526.Ctg31270	Galactose metabolism, Glycolysis / Gluconeogenesis, Biosynthesis of antibiotics, Pentose phosphate pathway, Fructose and mannose metabolism, Methane metabolism	map00052, map00010, map01130, map00030, map00051, map00680
C12506.37534.T92197.c1.g1.i3	Phenylpropanoid biosynthesis	map00940
C12506.35690.Ctg22987	Aminoacyl-tRNA biosynthesis, Selenocompound metabolism	map00970, map00450
C12506.39392.Ctg6421	Glycolysis / Gluconeogenesis, Biosynthesis of antibiotics, Pentose phosphate pathway, Carbon fixation in photosynthetic organisms, Fructose and mannose metabolism, Methane metabolism	map00010, map01130, map00030, map00710, map00051, map00680
C12506.45388.T90229.c0.g1.i1	Phenylpropanoid biosynthesis	map00940
C12506.46087.T80023.c2.g2.i1	Amino sugar and nucleotide sugar metabolism	map00520
C12506.11174.Ctg960	Purine metabolism, Thiamine metabolism	map00230, map00730
C12506.30222.T93335.c7.g4.i2	Pentose phosphate pathway	map00030
C12506.40524.Ctg5029	Galactose metabolism, Sphingolipid metabolism, Glycosphingolipid biosynthesis - ganglio series, Other glycan degradation, Glycosaminoglycan degradation	map00052, map00600, map00604, map00511, map00531
C12506.41683.T94782.c6.g1.i3	Amino sugar and nucleotide sugar metabolism	map00520
C4025.0.DN100779.c0.g1.i1	Oxidative phosphorylation	map00190
C12506.29971.T61321.c0.g1.i1	Aminobenzoate degradation, Th1 and Th2 cell differentiation, T cell receptor signaling pathway	map00627, map04658, map04660
C12506.50620.Ctg38309	Cyanoamino acid metabolism, Sulfur metabolism, Biosynthesis of antibiotics, Cysteine and methionine metabolism	map00460, map00920, map01130, map00270
C12506.41683.T94782.c6.g1.i4	Amino sugar and nucleotide sugar metabolism	map00520
C12506.50118.T87029.c1.g1.i1	mTOR signaling pathway	map04150
C12506.94888.Ctg24881	Cysteine and methionine metabolism	map00270
C12506.29726.T89632.c0.g9.i2	Purine metabolism, Thiamine metabolism	map00230, map00730
C11527.0.T98152.c0.g1.i1	Purine metabolism, Pyrimidine metabolism	map00230, map00240
C12506.33674.Ctg42364	Biosynthesis of antibiotics, Terpenoid backbone biosynthesis	map01130, map00900
C12506.97518.Ctg38098	N-Glycan biosynthesis, Other glycan degradation, Various types of N-glycan biosynthesis	map00510, map00511, map00513
C12506.34011.Ctg20677	Aminobenzoate degradation, Th1 and Th2 cell differentiation, T cell receptor signaling pathway	map00627, map04658, map04660
C12506.100389.T82176.c0.g2.i1	Cysteine and methionine metabolism	map00270
C12506.22206.T88637.c3.g1.i1	Aminobenzoate degradation, Th1 and Th2 cell differentiation, T cell receptor signaling pathway	map00627, map04658, map04660
C12506.36188.Ctg29440	Aminobenzoate degradation, Th1 and Th2 cell differentiation, T cell receptor signaling pathway	map00627, map04658, map04660
C26623.0.T119012.c0.g1.i1	Purine metabolism, Pyrimidine metabolism	map00230, map00240
C12506.19681.Ctg13802	C5-Branched dibasic acid metabolism, Valine, leucine and isoleucine biosynthesis	map00660, map00290
C28226.0.T5766.c0.g1.i1	Alanine, aspartate and glutamate metabolism, Taurine and hypotaurine metabolism, beta-Alanine metabolism, Butanoate metabolism	map00250, map00430, map00410, map00650
C12506.7274.DN79411.c0.g1.i1	Purine metabolism, Thiamine metabolism	map00230, map00730
C12506.8450.Ctg5736	Oxidative phosphorylation	map00190
C12506.32155.T94251.c1.g3.i2	Purine metabolism, Pyrimidine metabolism	map00230, map00240
C12506.50284.T87053.c2.g1.i3	Phenylpropanoid biosynthesis	map00940
C12506.23515.Ctg8396	Pantothenate and CoA biosynthesis	map00770
C12506.15964.T87761.c2.g3.i3	Purine metabolism, Thiamine metabolism	map00230, map00730
C12506.23515.Ctg8395	Pantothenate and CoA biosynthesis	map00770
C12506.15964.T87761.c2.g3.i2	Purine metabolism, Thiamine metabolism	map00230, map00730
C12506.41304.Ctg27493	Aminobenzoate degradation, Th1 and Th2 cell differentiation, T cell receptor signaling pathway	map00627, map04658, map04660
C12506.19106.T92231.c2.g6.i6	Aminoacyl-tRNA biosynthesis	map00970
C12506.40019.Ctg17904	Galactose metabolism, Glycolysis / Gluconeogenesis, Biosynthesis of antibiotics, Pentose phosphate pathway, Fructose and mannose metabolism, Methane metabolism	map00052, map00010, map01130, map00030, map00051, map00680
C12506.48698.T95529.c2.g1.i2	Ubiquinone and other terpenoid-quinone biosynthesis, Tyrosine metabolism, Phenylalanine metabolism	map00130, map00350, map00360
C12506.54110.T89844.c0.g2.i10	Pyrimidine metabolism	map00240
C12506.19106.T92231.c2.g6.i3	Aminoacyl-tRNA biosynthesis	map00970
C12506.76193.Ctg39323	Biosynthesis of antibiotics, Thiamine metabolism, Terpenoid backbone biosynthesis	map01130, map00730, map00900
C12506.105270.T96742.c0.g1.i1	Galactose metabolism, Glycolysis / Gluconeogenesis, Biosynthesis of antibiotics, Pentose phosphate pathway, Fructose and mannose metabolism, Methane metabolism	map00052, map00010, map01130, map00030, map00051, map00680
C12506.4589.T88925.c1.g1.i4	Amino sugar and nucleotide sugar metabolism	map00520
C12506.96034.T88026.c1.g2.i8	Aminoacyl-tRNA biosynthesis, Selenocompound metabolism	map00970, map00450
C12506.97903.T93982.c0.g4.i3	Purine metabolism, Thiamine metabolism	map00230, map00730
C12506.43737.T88680.c1.g2.i1	Aminoacyl-tRNA biosynthesis	map00970
C11162.0.T41002.c0.g1.i1	Ether lipid metabolism, alpha-Linolenic acid metabolism, Drug metabolism - other enzymes, Arachidonic acid metabolism, Glycerophospholipid metabolism, Linoleic acid metabolism	map00565, map00592, map00983, map00590, map00564, map00591
C12506.3753.Ctg26563	Purine metabolism, Pyrimidine metabolism	map00230, map00240
[truncated: 506 more rows]

## Sheet: by Pathway
Pathway	Pathway ID	Number	Contig Name
Glyoxylate and dicarboxylate metabolism	map00630	51	C12506.38428.Ctg42472, C12506.44467.Ctg360, C12506.85694.Ctg24499, C12506.22502.T80006.c2.g1.i2, C12868.0.T79221.c2.g1.i1, C12506.85693.Ctg24497, C12506.94235.Ctg31033, C12506.82752.T54426.c0.g1.i4, C12506.30470.Ctg46078, C12506.3237.Ctg14576, C12506.82759.T83027.c1.g2.i2, C12506.33870.T86632.c1.g3.i1, C1248.0.DN99806.c0.g1.i1, C12506.102488.Ctg40515, C26113.0.Ctg44953, C12506.82927.T96771.c3.g1.…
Tryptophan metabolism	map00380	31	C12506.32126.T83590.c1.g5.i3, C12506.37666.T83590.c1.g5.i4, C12506.19905.Ctg38744, C12506.47998.T92367.c5.g1.i1, C12506.87501.T84534.c10.g5.i2, C12506.4304.T10225.c0.g1.i1, C12506.48000.T84534.c10.g5.i1, C5037.0.DN117440.c0.g1.i1, C12506.34289.Ctg8289, C12506.485.T85858.c1.g2.i1, C12506.73222.T83043.c0.g2.i1, C12506.82899.Ctg44992, C12506.84738.Ctg5108, C12506.31957.Ctg24998, C12506.49554.Ctg9542…
Pyruvate metabolism	map00620	148	C12506.52026.Ctg33467, C12506.105149.Ctg8298, C12506.105149.T96786.c2.g1.i4, C12506.65962.Ctg22340, C12506.100503.T87759.c0.g8.i1, C12506.36438.Ctg23819, C12506.87167.Ctg42092, C12506.95243.T43877.c0.g1.i1, C12506.39090.T55149.c0.g1.i1, C12506.44389.T85380.c0.g3.i1, C12506.104698.Ctg16085, C12506.102052.Ctg1762, C12506.83085.Ctg42401, C12506.83088.T96918.c2.g3.i2, C12506.30038.Ctg35013, C12506.83…
Caffeine metabolism	map00232	2	C12506.106406.T90725.c7.g6.i3, C12506.34289.Ctg8289
Monobactam biosynthesis	map00261	16	C12506.48604.Ctg423, C12506.107042.T87931.c6.g2.i6, C12506.48601.Ctg422, C12506.105957.T94111.c2.g1.i2, C12506.18702.T119791.c0.g1.i1, C12506.55975.T87992.c3.g6.i2, C12506.16099.Ctg36050, C12506.51557.T64444.c0.g1.i3, C12506.105957.Ctg21036, C12506.19974.Ctg35676, C12506.19974.Ctg35677, C12506.48482.T85347.c0.g3.i4, C12506.36038.T85347.c0.g3.i6, C12506.15020.Ctg36919, C12506.36038.T85347.c0.g3.i1…
Lipopolysaccharide biosynthesis	map00540	6	C12506.22176.Ctg44525, C12506.104152.T20013.c0.g2.i1, C12506.23286.T91911.c0.g2.i1, C12506.23285.Ctg32385, C12506.23284.T91911.c0.g3.i1, C12506.104152.T20013.c0.g1.i1
Valine, leucine and isoleucine biosynthesis	map00290	14	C12506.102052.Ctg1762, C12506.32641.Ctg9379, C12506.86777.T77145.c0.g1.i1, C12506.50714.Ctg23441, C12506.16963.T90197.c1.g1.i2, C12506.100080.T92884.c1.g5.i4, C12506.34872.Ctg29846, C17104.0.Ctg5243, C12506.47293.Ctg35097, C12506.96098.Ctg8840, C12506.9050.Ctg4949, C12506.39622.Ctg5047, C12506.39623.T45527.c0.g2.i1, C12506.19681.Ctg13802
Glycosphingolipid biosynthesis - ganglio series	map00604	8	C12506.55331.Ctg1521, C12506.21176.Ctg19061, C12506.40524.Ctg5029, C12506.15049.T91186.c1.g3.i5, C12506.21179.Ctg19062, C12506.83668.Ctg32507, C12506.79931.Ctg21068, C12506.79932.Ctg21070
Styrene degradation	map00643	14	C12506.106287.Ctg30476, C12506.67120.Ctg14787, C12506.45443.T94784.c1.g3.i1, C12506.20322.Ctg35512, C12506.86172.Ctg35514, C12506.32391.T95082.c0.g5.i1, C4360.0.DN112081.c0.g1.i1, C12506.28887.T7403.c0.g1.i1, C12506.25188.T95049.c3.g4.i3, C12506.32462.T76644.c0.g1.i3, C10120.0.T78806.c0.g1.i1, C12506.25188.Ctg9412, C12506.16952.T86081.c0.g2.i3, C12506.16952.T86081.c0.g2.i1
Lipoic acid metabolism	map00785	2	C12506.59276.T87707.c2.g1.i12, C12506.59275.T87707.c2.g1.i6
Valine, leucine and isoleucine degradation	map00280	41	C12506.73910.T94352.c6.g5.i2, C12506.107249.T94352.c6.g2.i2, C12506.32779.T94352.c6.g1.i3, C12506.32126.T83590.c1.g5.i3, C12506.37666.T83590.c1.g5.i4, C12506.22659.T79610.c0.g3.i1, C12506.22659.T79610.c0.g1.i1, C12506.44759.T85099.c0.g1.i2, C12506.27548.T19641.c0.g1.i1, C12506.44759.T85099.c0.g1.i4, C12506.17965.T96636.c0.g2.i4, C12506.22652.Ctg28992, C12506.16963.T90197.c1.g1.i2, C12506.100080.T…
Amino sugar and nucleotide sugar metabolism	map00520	96	C12506.26155.Ctg41165, C12506.6362.Ctg5272, C12506.6362.T91327.c1.g1.i4, C12506.46087.T80023.c2.g2.i1, C12506.45799.Ctg2157, C12506.86843.Ctg13413, C12506.6297.Ctg16502, C12506.103960.T95849.c3.g1.i2, C12506.6297.T92559.c0.g2.i2, C12506.47796.Ctg25350, C12506.4873.Ctg24105, C12506.13795.T82458.c1.g2.i3, C12506.86843.Ctg13413, C12506.13793.Ctg27626, C12506.18541.Ctg22440, C12506.13794.T82458.c1.g2…
Toluene degradation	map00623	6	C12506.20920.T93270.c6.g3.i1, C12506.36353.T93550.c1.g9.i1, C12506.20277.T93550.c1.g4.i1, C12506.36349.T93550.c1.g6.i1, C12506.36355.T93550.c1.g6.i4, C12506.36356.T93270.c6.g3.i4
N-Glycan biosynthesis	map00510	24	C12506.92698.Ctg36128, C12506.11976.Ctg42674, C12506.20978.T69107.c0.g2.i3, C12506.20967.Ctg7607, C12506.20968.Ctg20442, C12506.20978.Ctg36165, C12506.20971.Ctg20444, C12506.20977.T58399.c0.g1.i1, C12506.20969.Ctg20443, C12506.12213.Ctg11855, C12506.12214.T91169.c1.g5.i3, C12506.36338.Ctg37028, C12506.97518.Ctg38098, C12506.76902.Ctg182, C12506.36343.T85476.c0.g3.i4, C12506.36342.T85476.c0.g3.i1,…
Monoterpenoid biosynthesis	map00902	3	C12506.88438.T85533.c0.g2.i1, C12506.10827.Ctg6685, C12506.79040.T65847.c0.g2.i1
Flavonoid biosynthesis	map00941	9	C16538.0.T83002.c0.g1.i1, C12506.5437.Ctg2574, C12506.95707.T91514.c0.g9.i2, C12506.5439.T74871.c0.g1.i1, C12506.71400.Ctg1589, C28090.0.T89884.c0.g1.i1, C12506.92614.T74092.c2.g1.i1, C12506.40557.T13598.c0.g1.i1, C12506.16285.Ctg24502
Metabolism of xenobiotics by cytochrome P450	map00980	23	C12506.12828.Ctg3738, C12506.28672.T95071.c0.g3.i5, C12506.66689.T78513.c0.g1.i4, C12506.100541.T73534.c0.g1.i1, C12506.2702.Ctg23073, C1091.0.DN109784.c0.g1.i1, C4360.0.DN112081.c0.g1.i1, C40558.0.DN100745.c0.g1.i1, C12506.100272.Ctg42757, C12506.34289.Ctg8289, C12506.485.T85858.c1.g2.i1, C12506.73222.T83043.c0.g2.i5, C12506.73222.T83043.c0.g2.i1, C12506.28579.T88876.c0.g2.i7, C12506.28580.T8887…
mTOR signaling pathway	map04150	13	C12506.15852.T76612.c0.g3.i1, C12506.50118.T87029.c1.g1.i1, C12506.65880.T94513.c4.g1.i1, C12506.51157.T93785.c2.g3.i2, C12506.106213.Ctg41594, C12506.93566.T86255.c0.g2.i6, C12506.104020.T88276.c2.g3.i1, C12506.27218.Ctg28371, C12506.50119.T75658.c0.g1.i2, C12506.25439.T94302.c3.g1.i1, C12506.80830.Ctg6576, C12506.35134.T93775.c2.g6.i3, C12506.80832.T96657.c2.g1.i5
Aminoacyl-tRNA biosynthesis	map00970	71	C12506.35194.Ctg12255, C4095.0.DN119485.c0.g1.i1, C12506.35194.T94772.c4.g1.i5, C12506.107137.Ctg38910, C12506.5838.Ctg19439, C12506.86294.T93480.c9.g1.i4, C12506.30777.Ctg41275, C12506.36137.T62758.c1.g1.i4, C12506.20817.T51289.c0.g1.i1, C12506.36137.T62758.c1.g1.i1, C12506.21971.T63711.c0.g1.i1, C12506.13601.Ctg40392, C12506.39901.Ctg16895, C12506.95780.Ctg36227, C12506.95368.Ctg8889, C12506.41…
Aminobenzoate degradation	map00627	257	C12506.42194.T95584.c7.g1.i1, C12506.86915.T93030.c1.g2.i3, C12506.13653.T86106.c5.g1.i3, C12506.103671.Ctg20942, C12506.36192.Ctg39581, C12506.34574.Ctg10666, C12506.41663.T93245.c9.g1.i6, C12506.78923.T95207.c0.g2.i6, C12506.102074.Ctg13931, C12506.78923.T95207.c0.g2.i8, C12506.19902.Ctg20676, C12506.44887.T85460.c1.g3.i11, C12506.36212.Ctg38662, C12506.62786.T94992.c4.g2.i4, C12506.28975.Ctg77…
Novobiocin biosynthesis	map00401	20	C12506.89389.T96337.c0.g2.i5, C12506.30285.Ctg33394, C12506.73575.T93686.c5.g1.i5, C12506.89389.Ctg8682, C12506.85513.Ctg35541, C12506.89389.T96337.c0.g2.i5, C12506.30285.Ctg33394, C12506.73575.T93686.c5.g1.i5, C12506.89389.Ctg8682, C12506.85513.Ctg35541, C12506.89389.T96337.c0.g2.i5, C12506.30285.Ctg33394, C12506.73575.T93686.c5.g1.i5, C12506.89389.Ctg8682, C12506.85513.Ctg35541, C12506.89389.T9…
Tropane, piperidine and pyridine alkaloid biosynthesis	map00960	32	C12506.89389.T96337.c0.g2.i5, C12506.30285.Ctg33394, C12506.73575.T93686.c5.g1.i5, C12506.89389.Ctg8682, C12506.85513.Ctg35541, C12506.22537.Ctg27373, C12506.26341.Ctg27372, C12506.81825.T94293.c1.g2.i4, C12506.89389.T96337.c0.g2.i5, C12506.30285.Ctg33394, C12506.73575.T93686.c5.g1.i5, C12506.89389.Ctg8682, C12506.85513.Ctg35541, C12506.89389.T96337.c0.g2.i5, C12506.30285.Ctg33394, C12506.73575.T…
Oxidative phosphorylation	map00190	102	C12506.103756.T83701.c2.g3.i1, C12506.52591.Ctg14342, C12506.105381.Ctg5617, C12506.27026.Ctg34735, C12506.67338.Ctg18383, C12506.87232.T72449.c1.g1.i1, C12506.24285.Ctg20862, C12506.105381.T82777.c0.g1.i3, C12506.93857.T91489.c7.g1.i4, C12506.21729.T90741.c3.g3.i6, C12506.95574.T68530.c0.g5.i3, C12506.82976.Ctg42637, C12506.101048.Ctg9122, C12506.65710.Ctg2711, C12506.104438.T91489.c7.g1.i2, C12…
Taurine and hypotaurine metabolism	map00430	8	C12506.21284.Ctg13018, C12506.90119.Ctg4909, C28226.0.T5766.c0.g1.i1, C12506.102282.T89763.c2.g1.i7, C12506.11004.T77156.c0.g1.i2, C12506.38694.Ctg38272, C12506.15007.Ctg27866, C12506.95444.T69094.c0.g1.i1
Phosphatidylinositol signaling system	map04070	35	C12506.85932.Ctg17686, C12506.50972.Ctg2812, C12506.75700.T78527.c0.g2.i1, C12506.26312.Ctg8317, C12506.76912.T95376.c2.g4.i5, C12506.72555.T92781.c6.g5.i4, C12506.105589.Ctg17689, C12506.35014.T95376.c2.g5.i1, C12506.35011.T95376.c2.g4.i4, C12506.35014.T95376.c2.g5.i2, C12506.106912.T78882.c0.g1.i1, C12506.72562.T77452.c0.g1.i1, C12506.35002.Ctg7256, C12506.84915.Ctg22674, C12506.26384.Ctg10192,…
Glycosaminoglycan biosynthesis - keratan sulfate	map00533	1	C12506.55331.Ctg1521
Inositol phosphate metabolism	map00562	40	C12506.84915.Ctg22674, C12506.26384.Ctg10192, C12506.71024.T91299.c1.g4.i1, C12506.79008.T91299.c1.g7.i4, C12506.34989.T92480.c2.g1.i1, C12506.70589.Ctg2760, C12506.70589.Ctg40567, C12506.3468.T83464.c2.g1.i1, C12506.23309.T83475.c0.g1.i1, C12506.6660.Ctg46669, C12506.6661.T96331.c1.g3.i1, C12506.32090.T96371.c1.g2.i2, C12506.107488.T94599.c1.g1.i5, C12506.32090.T96371.c1.g2.i1, C12506.51010.Ctg3…
beta-Alanine metabolism	map00410	29	C12506.81600.T73103.c0.g3.i2, C12506.11516.T88346.c0.g1.i11, C12506.11516.Ctg45547, C12506.26343.T94809.c2.g6.i3, C12506.90119.Ctg4909, C28226.0.T5766.c0.g1.i1, C12506.102282.T89763.c2.g1.i7, C12506.11004.T77156.c0.g1.i2, C12506.38694.Ctg38272, C12506.21575.Ctg17090, C12506.3324.Ctg14336, C12506.3322.T85556.c0.g4.i4, C12506.12458.T93591.c0.g3.i5, C12506.44608.Ctg14353, C12506.17836.T93591.c0.g3.i…
Fatty acid degradation	map00071	24	C12506.100883.T89439.c0.g1.i4, C12506.84738.Ctg5108, C12506.31957.Ctg24998, C12506.49554.Ctg9542, C40558.0.DN100745.c0.g1.i1, C12506.100272.Ctg42757, C12506.34289.Ctg8289, C12506.485.T85858.c1.g2.i1, C12506.73222.T83043.c0.g2.i1, C12506.82899.Ctg44992, C12506.84738.Ctg5108, C12506.31957.Ctg24998, C12506.49554.Ctg9542, C12506.20920.T93270.c6.g3.i1, C12506.36353.T93550.c1.g9.i1, C12506.20277.T93550…
Linoleic acid metabolism	map00591	4	C11162.0.T41002.c0.g1.i1, C12506.14357.Ctg4163, C12506.14357.T92238.c1.g1.i3, C12506.34289.Ctg8289
Drug metabolism - other enzymes	map00983	96	C12506.27400.T92676.c2.g4.i3, C12506.86317.Ctg4186, C12506.106728.Ctg9097, C12506.14004.T86396.c1.g1.i7, C12506.16667.Ctg1392, C35382.0.Ctg16348, C12506.35841.T95672.c6.g5.i9, C12506.27800.T90460.c3.g4.i3, C12506.6836.Ctg25379, C12506.19262.Ctg25246, C12506.6824.T93759.c0.g3.i1, C12506.13345.Ctg2938, C12506.24373.T90929.c0.g2.i5, C12506.4867.T77688.c0.g1.i2, C12506.29566.Ctg5759, C12506.26729.T69…
Flavone and flavonol biosynthesis	map00944	2	C16538.0.T83002.c0.g1.i1, C12506.16285.Ctg24502
Th1 and Th2 cell differentiation	map04658	177	C12506.42194.T95584.c7.g1.i1, C12506.28418.Ctg42714, C12506.100150.Ctg41630, C12506.40090.T90819.c0.g1.i1, C12506.86915.T93030.c1.g2.i3, C12506.21225.T96806.c2.g2.i1, C12506.23761.T77927.c2.g1.i1, C12506.13653.T86106.c5.g1.i3, C12506.37636.T87210.c0.g1.i1, C12506.36192.Ctg39581, C12506.6441.Ctg25331, C12506.34574.Ctg10666, C12506.78923.T95207.c0.g2.i6, C12506.102074.Ctg13931, C12506.78923.T95207.…
Fatty acid biosynthesis	map00061	41	C12506.52026.Ctg33467, C12506.105149.Ctg8298, C12506.105149.T96786.c2.g1.i4, C12506.65962.Ctg22340, C12506.100503.T87759.c0.g8.i1, C12506.36438.Ctg23819, C12506.87167.Ctg42092, C12506.95243.T43877.c0.g1.i1, C12506.39090.T55149.c0.g1.i1, C12506.44389.T85380.c0.g3.i1, C12506.104698.Ctg16085, C12506.102724.T89447.c1.g3.i7, C12506.94143.Ctg16616, C12506.93449.T85810.c1.g1.i5, C12506.75243.T88361.c1.g…
beta-Lactam resistance	map01501	1	C12506.43490.Ctg44099
Porphyrin and chlorophyll metabolism	map00860	60	C12506.35136.T86742.c0.g3.i1, C12506.35136.T86742.c0.g3.i4, C12506.34408.T86370.c3.g8.i5, C12506.36532.T86742.c0.g3.i5, C12506.48368.T88709.c4.g1.i3, C12506.98500.Ctg41740, C12506.33935.T90652.c0.g4.i4, C12506.93298.Ctg12285, C12506.19861.T91455.c1.g5.i1, C12506.44082.T85789.c2.g1.i3, C12506.44082.Ctg38977, C12740.0.T12172.c0.g1.i1, C12506.24950.T90948.c4.g4.i3, C12506.38540.T87988.c1.g3.i2, C125…
Fructose and mannose metabolism	map00051	81	C12506.105270.T96742.c0.g1.i1, C12506.75586.T94497.c1.g1.i1, C12506.39973.T86370.c3.g3.i1, C12506.35283.Ctg18448, C12506.25960.T102789.c0.g1.i1, C12506.39395.T93297.c10.g2.i2, C12506.35024.T76877.c0.g1.i1, C12506.39973.T86370.c3.g3.i4, C12506.104395.Ctg995, C12506.89894.T96139.c0.g1.i3, C12506.39392.Ctg6421, C12506.100490.T82783.c0.g4.i1, C12506.39394.T85031.c0.g2.i2, C12506.39395.Ctg19625, C1250…
Sesquiterpenoid and triterpenoid biosynthesis	map00909	1	C12506.13883.T87942.c1.g1.i3
Arginine and proline metabolism	map00330	36	C12506.73358.Ctg27482, C12506.73364.Ctg42109, C12506.73352.Ctg7872, C12506.73355.Ctg6472, C12506.73354.T70427.c0.g1.i1, C12506.12261.T71647.c1.g1.i1, C12506.21282.Ctg10310, C12506.33778.Ctg23643, C12506.21286.T86285.c3.g2.i7, C12506.21282.Ctg10310, C12506.21288.T86285.c3.g2.i11, C12506.21284.Ctg13018, C12506.21286.T86285.c3.g2.i7, C12506.81766.Ctg22765, C12506.26343.T94809.c2.g6.i3, C12506.94913.…
D-Arginine and D-ornithine metabolism	map00472	4	C12506.106527.T94973.c2.g1.i5, C12506.32887.Ctg35753, C12506.105075.Ctg35756, C12506.106527.Ctg35755
Lysine degradation	map00310	30	C12506.100429.T95731.c1.g1.i3, C41158.0.T114132.c0.g1.i1, C12506.103160.Ctg14366, C12506.71797.T94073.c7.g2.i3, C12506.33850.Ctg3166, C12506.31562.T90586.c4.g1.i4, C12506.31562.T90586.c4.g1.i3, C12506.58214.Ctg27914, C12506.78146.T69917.c0.g2.i1, C12506.80237.T76115.c0.g1.i2, C12506.28838.Ctg32432, C12506.45796.Ctg4029, C12506.70870.T86800.c0.g1.i1, C12506.22887.T92262.c1.g2.i4, C12506.38379.Ctg4…
Biotin metabolism	map00780	13	C12506.66949.Ctg9074, C12506.66949.T71174.c0.g1.i2, C30212.0.Ctg11110, C12506.83044.T91251.c2.g1.i9, C12506.64406.T94365.c5.g5.i1, C12506.94143.Ctg16616, C12506.93449.T85810.c1.g1.i5, C12506.75243.T88361.c1.g1.i4, C12506.53877.Ctg3309, C12506.35512.Ctg39066, C12506.35415.T85745.c0.g2.i2, C12506.35512.Ctg39065, C12506.26883.Ctg6212
Lysine biosynthesis	map00300	24	C12506.75999.Ctg41800, C12506.54971.Ctg12408, C12506.89389.T96337.c0.g2.i5, C12506.30285.Ctg33394, C12506.73575.T93686.c5.g1.i5, C12506.89389.Ctg8682, C12506.85513.Ctg35541, C12506.48604.Ctg423, C12506.107042.T87931.c6.g2.i6, C12506.48601.Ctg422, C12506.27789.Ctg43906, C12506.19974.Ctg35676, C12506.19974.Ctg35677, C12506.106527.T94973.c2.g1.i5, C12506.32887.Ctg35753, C12506.105075.Ctg35756, C1250…
Pantothenate and CoA biosynthesis	map00770	31	C12506.100538.Ctg9736, C12506.33509.T86701.c0.g5.i2, C12506.33509.T86701.c0.g5.i1, C12506.32641.Ctg9379, C12506.86777.T77145.c0.g1.i1, C12506.50714.Ctg23441, C12506.81600.T73103.c0.g3.i2, C12506.64901.Ctg8637, C12506.23515.T92306.c2.g4.i6, C12506.23515.T92306.c2.g4.i5, C12506.94100.Ctg24569, C12506.23515.Ctg8396, C12506.23515.Ctg8395, C12506.23517.T92306.c2.g2.i1, C12506.23515.T92306.c2.g4.i12, C…
Biosynthesis of terpenoids and steroids	map01062	1	C12506.23468.Ctg21384
Nicotinate and nicotinamide metabolism	map00760	24	C12506.33509.T86701.c0.g5.i2, C12506.33509.T86701.c0.g5.i1, C12506.66728.Ctg28619, C12506.20037.Ctg9376, C12506.37871.Ctg16757, C12506.37869.T92812.c2.g9.i7, C12506.37867.Ctg16756, C12506.66730.Ctg43268, C12506.33509.T86701.c0.g5.i2, C12506.33509.T86701.c0.g5.i1, C12506.70166.Ctg15414, C12506.32126.T83590.c1.g5.i3, C12506.37666.T83590.c1.g5.i4, C12506.4486.Ctg10679, C12506.4486.Ctg10680, C12506.7…
Purine metabolism	map00230	1008	C12506.5833.Ctg35158, C12506.97519.Ctg19765, C12506.48091.Ctg38156, C12506.48091.Ctg38157, C12506.48091.T89729.c5.g2.i5, C12506.5594.Ctg9238, C12506.43007.Ctg27947, C12506.101249.Ctg31035, C12506.54942.T103336.c0.g1.i1, C12506.18075.Ctg30625, C12506.27011.T91294.c5.g6.i3, C12506.58752.T88081.c3.g2.i8, C12506.12444.Ctg10887, C12506.58752.Ctg7998, C12506.18654.T86024.c1.g2.i2, C12506.91792.T93787.c…
Vitamin B6 metabolism	map00750	6	C12506.20576.Ctg32539, C12506.23296.T93575.c0.g7.i3, C12506.74089.T93581.c1.g3.i1, C12506.74092.T93581.c1.g3.i7, C12506.74089.Ctg1746, C12506.48355.Ctg36818
Arginine biosynthesis	map00220	29	C12506.97247.T89233.c0.g1.i2, C12506.33870.T86632.c1.g3.i1, C1248.0.DN99806.c0.g1.i1, C12506.102488.Ctg40515, C26113.0.Ctg44953, C12506.82927.T96771.c3.g1.i3, C12506.19974.Ctg35676, C12506.19974.Ctg35677, C12506.19975.T94902.c1.g2.i1, C12506.90533.Ctg6480, C12506.89389.T96337.c0.g2.i5, C12506.30285.Ctg33394, C12506.73575.T93686.c5.g1.i5, C12506.89389.Ctg8682, C12506.85513.Ctg35541, C12506.36573.C…
Benzoate degradation	map00362	13	C12506.6509.Ctg22201, C12506.84738.Ctg5108, C12506.31957.Ctg24998, C12506.49554.Ctg9542, C12506.84738.Ctg5108, C12506.31957.Ctg24998, C12506.49554.Ctg9542, C12506.20920.T93270.c6.g3.i1, C12506.36353.T93550.c1.g9.i1, C12506.20277.T93550.c1.g4.i1, C12506.36349.T93550.c1.g6.i1, C12506.36355.T93550.c1.g6.i4, C12506.36356.T93270.c6.g3.i4
Methane metabolism	map00680	79	C12506.38428.Ctg42472, C12506.44467.Ctg360, C12506.39973.T86370.c3.g3.i1, C12506.35283.Ctg18448, C12506.25960.T102789.c0.g1.i1, C12506.39395.T93297.c10.g2.i2, C12506.35024.T76877.c0.g1.i1, C12506.39973.T86370.c3.g3.i4, C12506.104395.Ctg995, C12506.89894.T96139.c0.g1.i3, C12506.39392.Ctg6421, C12506.100490.T82783.c0.g4.i1, C12506.39394.T85031.c0.g2.i2, C12506.39395.Ctg19625, C12506.29750.T96888.c1…
One carbon pool by folate	map00670	18	C12506.6096.Ctg7766, C12506.5833.Ctg35158, C12506.97519.Ctg19765, C12506.38428.Ctg42472, C12506.44467.Ctg360, C12506.95718.Ctg16818, C12506.74459.T82432.c0.g1.i3, C12506.106340.Ctg18529, C12506.91462.T93717.c2.g2.i1, C12506.44172.DN43919.c0.g2.i2, C12506.61113.T86525.c0.g8.i3, C12506.3401.Ctg45687, C12506.18897.T95964.c1.g3.i2, C12506.74459.T82432.c0.g1.i3, C12506.95392.T91741.c0.g2.i3, C12506.95…
Nitrogen metabolism	map00910	15	C12506.43864.T95813.c1.g1.i3, C4256.0.T19267.c0.g1.i1, C12506.87748.Ctg24174, C12506.73604.Ctg40028, C12506.33870.T86632.c1.g3.i1, C1248.0.DN99806.c0.g1.i1, C12506.102488.Ctg40515, C26113.0.Ctg44953, C12506.82927.T96771.c3.g1.i3, C12506.36287.Ctg13726, C12506.39647.Ctg13727, C33261.0.T72584.c0.g1.i2, C12506.12107.Ctg2022, C12506.96934.Ctg5100, C12506.95444.T69094.c0.g1.i1
C5-Branched dibasic acid metabolism	map00660	6	C12506.86777.T77145.c0.g1.i1, C12506.50714.Ctg23441, C12506.6509.Ctg22201, C12506.66663.T87908.c5.g4.i2, C12506.18602.Ctg12929, C12506.19681.Ctg13802
Terpenoid backbone biosynthesis	map00900	53	C12506.73910.T94352.c6.g5.i2, C12506.107249.T94352.c6.g2.i2, C12506.32779.T94352.c6.g1.i3, C12506.36450.Ctg17150, C12506.79534.T94869.c2.g1.i2, C12506.79533.Ctg27360, C12506.15642.Ctg7921, C12506.58640.T76922.c0.g2.i2, C12506.24039.T48516.c0.g2.i1, C12506.24783.T79897.c0.g1.i4, C12506.7482.T86854.c1.g1.i4, C12506.41642.Ctg7725, C12506.24783.T79897.c0.g1.i2, C12506.57432.Ctg44773, C12506.76193.Ctg…
Ubiquinone and other terpenoid-quinone biosynthesis	map00130	13	C12506.2304.T85739.c0.g3.i5, C12506.2304.T85739.c0.g3.i4, C12506.2304.Ctg39139, C12506.39812.T29580.c0.g1.i1, C12506.48698.T95529.c2.g1.i2, C12506.38213.T88568.c1.g1.i1, C12506.101904.Ctg430, C12506.3388.T74941.c0.g1.i1, C12506.89389.T96337.c0.g2.i5, C12506.30285.Ctg33394, C12506.73575.T93686.c5.g1.i5, C12506.89389.Ctg8682, C12506.85513.Ctg35541
Butanoate metabolism	map00650	20	C12506.73910.T94352.c6.g5.i2, C12506.107249.T94352.c6.g2.i2, C12506.32779.T94352.c6.g1.i3, C12506.86777.T77145.c0.g1.i1, C12506.50714.Ctg23441, C12506.70166.Ctg15414, C12506.90119.Ctg4909, C28226.0.T5766.c0.g1.i1, C12506.102282.T89763.c2.g1.i7, C12506.11004.T77156.c0.g1.i2, C12506.38694.Ctg38272, C12506.84738.Ctg5108, C12506.31957.Ctg24998, C12506.49554.Ctg9542, C12506.20920.T93270.c6.g3.i1, C125…
Chloroalkane and chloroalkene degradation	map00625	5	C40558.0.DN100745.c0.g1.i1, C12506.100272.Ctg42757, C12506.485.T85858.c1.g2.i1, C12506.73222.T83043.c0.g2.i1, C12506.82899.Ctg44992
Primary bile acid biosynthesis	map00120	6	C12506.20920.T93270.c6.g3.i1, C12506.36353.T93550.c1.g9.i1, C12506.20277.T93550.c1.g4.i1, C12506.36349.T93550.c1.g6.i1, C12506.36355.T93550.c1.g6.i4, C12506.36356.T93270.c6.g3.i4
Mucin type O-glycan biosynthesis	map00512	1	C12506.55331.Ctg1521
Steroid biosynthesis	map00100	5	C12506.13883.T87942.c1.g1.i3, C12506.4471.Ctg25125, C12506.19610.Ctg29507, C12506.19607.Ctg20885, C12506.37630.T89064.c1.g1.i5
Glycosaminoglycan degradation	map00531	9	C12506.6182.T85206.c0.g6.i3, C12506.6182.Ctg1659, C12506.21176.Ctg19061, C12506.40524.Ctg5029, C12506.15049.T91186.c1.g3.i5, C12506.21179.Ctg19062, C12506.83668.Ctg32507, C12506.79931.Ctg21068, C12506.79932.Ctg21070
Geraniol degradation	map00281	9	C12506.84738.Ctg5108, C12506.31957.Ctg24998, C12506.49554.Ctg9542, C12506.20920.T93270.c6.g3.i1, C12506.36353.T93550.c1.g9.i1, C12506.20277.T93550.c1.g4.i1, C12506.36349.T93550.c1.g6.i1, C12506.36355.T93550.c1.g6.i4, C12506.36356.T93270.c6.g3.i4
Streptomycin biosynthesis	map00521	19	C12506.86843.Ctg13413, C12506.6297.Ctg16502, C12506.103960.T95849.c3.g1.i2, C12506.6297.T92559.c0.g2.i2, C12506.47796.Ctg25350, C12506.4873.Ctg24105, C12506.13795.T82458.c1.g2.i3, C12506.86843.Ctg13413, C12506.13793.Ctg27626, C12506.18541.Ctg22440, C12506.13794.T82458.c1.g2.i2, C12506.24535.Ctg4969, C12506.34957.T58881.c0.g1.i1, C12506.24897.T61656.c0.g1.i1, C12506.18541.T92464.c2.g1.i2, C12506.3…
Pentose phosphate pathway	map00030	86	C12506.105270.T96742.c0.g1.i1, C12506.75586.T94497.c1.g1.i1, C12506.39973.T86370.c3.g3.i1, C12506.35283.Ctg18448, C12506.25960.T102789.c0.g1.i1, C12506.39395.T93297.c10.g2.i2, C12506.35024.T76877.c0.g1.i1, C12506.39973.T86370.c3.g3.i4, C12506.104395.Ctg995, C12506.89894.T96139.c0.g1.i3, C12506.39392.Ctg6421, C12506.100490.T82783.c0.g4.i1, C12506.39394.T85031.c0.g2.i2, C12506.39395.Ctg19625, C1250…
Peptidoglycan biosynthesis	map00550	5	C23298.0.T32461.c0.g1.i1, C12506.12213.Ctg11855, C12506.12214.T91169.c1.g5.i3, C12506.12761.T91316.c1.g5.i1, C12506.12761.Ctg5333
Other glycan degradation	map00511	25	C12506.68105.T91272.c2.g7.i1, C12506.72252.Ctg27789, C12506.44906.T87493.c0.g3.i2, C12506.50520.Ctg42890, C12506.18969.Ctg44586, C12506.36343.T85476.c0.g3.i4, C12506.36339.T85476.c1.g5.i2, C12506.101366.T96313.c0.g6.i9, C12506.36338.Ctg37028, C12506.36773.T94806.c1.g1.i1, C12506.97518.Ctg38098, C12506.76902.Ctg182, C12506.36342.T85476.c0.g3.i1, C12506.36340.Ctg30666, C12506.96804.T31224.c0.g1.i1,…
Limonene and pinene degradation	map00903	3	C12506.485.T85858.c1.g2.i1, C12506.73222.T83043.c0.g2.i1, C12506.82899.Ctg44992
Insect hormone biosynthesis	map00981	3	C12506.485.T85858.c1.g2.i1, C12506.73222.T83043.c0.g2.i1, C12506.82899.Ctg44992
Citrate cycle (TCA cycle)	map00020	45	C12506.100429.T95731.c1.g1.i3, C41158.0.T114132.c0.g1.i1, C12506.83085.Ctg42401, C12506.83088.T96918.c2.g3.i2, C12506.30038.Ctg35013, C12506.83087.T96918.c2.g1.i3, C311.0.DN122845.c0.g1.i1, C12506.83095.Ctg42400, C12506.94235.Ctg31033, C12506.82752.T54426.c0.g1.i4, C12506.30470.Ctg46078, C12506.3237.Ctg14576, C12506.82759.T83027.c1.g2.i2, C12506.4327.Ctg5808, C12506.40012.Ctg20974, C12506.55755.C…
Glycolysis / Gluconeogenesis	map00010	144	C12506.105270.T96742.c0.g1.i1, C12506.75586.T94497.c1.g1.i1, C12506.39973.T86370.c3.g3.i1, C12506.35283.Ctg18448, C12506.25960.T102789.c0.g1.i1, C12506.39395.T93297.c10.g2.i2, C12506.35024.T76877.c0.g1.i1, C12506.39973.T86370.c3.g3.i4, C12506.104395.Ctg995, C12506.89894.T96139.c0.g1.i3, C12506.39392.Ctg6421, C12506.100490.T82783.c0.g4.i1, C12506.39394.T85031.c0.g2.i2, C12506.39395.Ctg19625, C1250…
Mannose type O-glycan biosynthesis	map00515	9	C12506.28579.T88876.c0.g2.i7, C12506.28580.T88876.c0.g2.i6, C12506.41267.T95409.c2.g3.i3, C12506.28578.T88876.c0.g2.i3, C12506.41267.T77414.c1.g4.i2, C12506.41267.T77414.c1.g4.i1, C12506.41267.T95409.c2.g3.i17, C12506.41267.T95409.c2.g3.i18, C12506.81997.Ctg41422
Glutathione metabolism	map00480	74	C12506.92212.Ctg42180, C12506.40897.Ctg21164, C12506.40894.T68386.c0.g2.i2, C12506.10294.Ctg18882, C12506.31586.Ctg12101, C12506.40898.T93931.c2.g5.i1, C12506.14693.Ctg5931, C12506.13195.Ctg46794, C4747.0.DN102204.c0.g1.i1, C12506.7925.Ctg27067, C12506.40895.T93931.c2.g3.i1, C12506.32410.T25075.c0.g1.i1, C12506.31589.T87020.c1.g2.i3, C12506.7926.Ctg27068, C12506.17834.T83261.c1.g3.i5, C12506.1589…
Glycosaminoglycan biosynthesis - heparan sulfate / heparin	map00534	13	C12506.1869.T87781.c0.g1.i1, C12506.28579.T88876.c0.g2.i7, C12506.28580.T88876.c0.g2.i6, C12506.41267.T95409.c2.g3.i3, C12506.28578.T88876.c0.g2.i3, C12506.41267.T77414.c1.g4.i2, C12506.41267.T77414.c1.g4.i1, C12506.41267.T95409.c2.g3.i17, C12506.41267.T95409.c2.g3.i18, C12506.81997.Ctg41422, C12506.38962.Ctg40747, C12506.26280.Ctg17137, C12506.13260.Ctg40288
Cyanoamino acid metabolism	map00460	16	C12506.38428.Ctg42472, C12506.44467.Ctg360, C12506.50622.T88636.c6.g1.i1, C12506.50620.Ctg38309, C12506.15007.Ctg27866, C12506.45269.T88860.c2.g8.i5, C12506.37928.Ctg8817, C12506.91589.Ctg12430, C33802.0.Ctg11598, C12506.24360.T88840.c0.g5.i2, C12506.3384.Ctg29840, C25879.0.T73303.c0.g1.i2, C12506.28021.Ctg3761, C12506.46890.T89826.c3.g1.i1, C12506.28024.T94384.c1.g6.i5, C12506.46892.T89826.c3.g1…
Photosynthesis	map00195	4	C4381.0.DN15950.c0.g1.i1, C10212.0.T78282.c0.g1.i2, C12506.72040.T89673.c2.g2.i4, C573.0.DN105357.c0.g1.i1
Biosynthesis of antibiotics	map01130	476	C12506.97247.T89233.c0.g1.i2, C12506.73910.T94352.c6.g5.i2, C12506.107249.T94352.c6.g2.i2, C12506.32779.T94352.c6.g1.i3, C12506.52026.Ctg33467, C12506.105149.Ctg8298, C12506.105149.T96786.c2.g1.i4, C12506.65962.Ctg22340, C12506.100503.T87759.c0.g8.i1, C12506.36438.Ctg23819, C12506.87167.Ctg42092, C12506.95243.T43877.c0.g1.i1, C12506.39090.T55149.c0.g1.i1, C12506.44389.T85380.c0.g3.i1, C12506.1046…
Glycosylphosphatidylinositol (GPI)-anchor biosynthesis	map00563	3	C12506.64063.T87973.c2.g1.i4, C12506.26333.T84885.c1.g6.i1, C12506.26334.T84885.c1.g6.i4
Neomycin, kanamycin and gentamicin biosynthesis	map00524	15	C12506.86843.Ctg13413, C12506.6297.Ctg16502, C12506.103960.T95849.c3.g1.i2, C12506.6297.T92559.c0.g2.i2, C12506.47796.Ctg25350, C12506.4873.Ctg24105, C12506.13795.T82458.c1.g2.i3, C12506.86843.Ctg13413, C12506.13793.Ctg27626, C12506.18541.Ctg22440, C12506.13794.T82458.c1.g2.i2, C12506.24535.Ctg4969, C12506.34957.T58881.c0.g1.i1, C12506.24897.T61656.c0.g1.i1, C12506.18541.T92464.c2.g1.i2
Selenocompound metabolism	map00450	27	C12506.105957.T94111.c2.g1.i2, C12506.18702.T119791.c0.g1.i1, C12506.55975.T87992.c3.g6.i2, C12506.16099.Ctg36050, C12506.51557.T64444.c0.g1.i3, C12506.105957.Ctg21036, C12506.99544.T86093.c0.g2.i3, C12506.38510.T83648.c0.g2.i1, C12506.36632.Ctg41257, C12506.37817.T94790.c7.g1.i1, C12506.37815.T90908.c0.g15.i1, C12506.64475.T94790.c8.g1.i6, C27581.0.T87070.c1.g4.i3, C12506.29187.T90582.c1.g3.i1, …
Synthesis and degradation of ketone bodies	map00072	6	C12506.73910.T94352.c6.g5.i2, C12506.107249.T94352.c6.g2.i2, C12506.32779.T94352.c6.g1.i3, C12506.84738.Ctg5108, C12506.31957.Ctg24998, C12506.49554.Ctg9542
alpha-Linolenic acid metabolism	map00592	22	C12506.84738.Ctg5108, C12506.31957.Ctg24998, C12506.49554.Ctg9542, C12506.31923.Ctg30129, C11162.0.T41002.c0.g1.i1, C12506.14357.Ctg4163, C12506.14357.T92238.c1.g1.i3, C35722.0.Ctg39181, C12506.41074.T85362.c0.g2.i3, C12506.4594.T85884.c2.g10.i1, C12506.1825.Ctg32143, C12506.4592.T85884.c2.g2.i2, C40558.0.DN100745.c0.g1.i1, C12506.100272.Ctg42757, C12506.70720.Ctg25450, C12506.80257.T92225.c1.g4.…
Steroid degradation	map00984	9	C12506.63066.Ctg32894, C12506.63094.Ctg41964, C12506.4471.Ctg25125, C12506.39810.Ctg32457, C12506.88884.Ctg41965, C39886.0.DN105396.c0.g1.i1, C12506.40411.Ctg33620, C17942.0.T103181.c0.g1.i1, C12506.8819.Ctg1230
Stilbenoid, diarylheptanoid and gingerol biosynthesis	map00945	1	C28090.0.T89884.c0.g1.i1
Carotenoid biosynthesis	map00906	2	C12506.23468.Ctg21384, C12506.8583.Ctg17236
Fatty acid elongation	map00062	10	C12506.24179.T94388.c2.g6.i2, C12506.84738.Ctg5108, C12506.31957.Ctg24998, C12506.49554.Ctg9542, C12506.20920.T93270.c6.g3.i1, C12506.36353.T93550.c1.g9.i1, C12506.20277.T93550.c1.g4.i1, C12506.36349.T93550.c1.g6.i1, C12506.36355.T93550.c1.g6.i4, C12506.36356.T93270.c6.g3.i4
Galactose metabolism	map00052	65	C12506.86843.Ctg13413, C12506.6297.Ctg16502, C12506.103960.T95849.c3.g1.i2, C12506.6297.T92559.c0.g2.i2, C12506.47796.Ctg25350, C12506.4873.Ctg24105, C12506.13795.T82458.c1.g2.i3, C12506.86843.Ctg13413, C12506.13793.Ctg27626, C12506.18541.Ctg22440, C12506.13794.T82458.c1.g2.i2, C12506.24535.Ctg4969, C12506.34957.T58881.c0.g1.i1, C12506.24897.T61656.c0.g1.i1, C12506.18541.T92464.c2.g1.i2, C12506.1…
Phenazine biosynthesis	map00405	2	C12506.89851.Ctg12315, C12506.92489.T96550.c1.g1.i2
Biosynthesis of unsaturated fatty acids	map01040	27	C12506.94143.Ctg16616, C12506.93449.T85810.c1.g1.i5, C12506.75243.T88361.c1.g1.i4, C12506.53877.Ctg3309, C12506.84738.Ctg5108, C12506.31957.Ctg24998, C12506.49554.Ctg9542, C12506.34522.T92671.c1.g9.i3, C12506.87576.Ctg27268, C12506.34522.T92671.c1.g9.i2, C12506.71360.T86424.c3.g3.i1, C12506.98428.T88509.c6.g4.i7, C12506.87877.T88730.c0.g6.i1, C12506.76615.T88730.c0.g3.i1, C12506.90105.T88730.c0.g…
Phenylalanine metabolism	map00360	52	C12506.32126.T83590.c1.g5.i3, C12506.37666.T83590.c1.g5.i4, C12506.89389.T96337.c0.g2.i5, C12506.30285.Ctg33394, C12506.73575.T93686.c5.g1.i5, C12506.89389.Ctg8682, C12506.85513.Ctg35541, C12506.39812.T29580.c0.g1.i1, C12506.48698.T95529.c2.g1.i2, C12506.38213.T88568.c1.g1.i1, C28090.0.T89884.c0.g1.i1, C12506.89389.T96337.c0.g2.i5, C12506.30285.Ctg33394, C12506.73575.T93686.c5.g1.i5, C12506.89389…
Atrazine degradation	map00791	5	C12506.14899.T88129.c1.g1.i1, C12506.19689.T86765.c0.g8.i1, C12506.19688.Ctg1912, C12506.19687.T86765.c0.g5.i3, C12506.14899.T88129.c1.g1.i4
Sphingolipid metabolism	map00600	20	C12506.77472.T96988.c4.g1.i4, C12506.9431.T95953.c1.g2.i4, C12506.25851.Ctg36993, C12506.68105.T91272.c2.g7.i1, C12506.72252.Ctg27789, C12506.45228.T89450.c0.g4.i7, C12506.25749.T77132.c1.g1.i1, C12506.92121.T92205.c3.g5.i1, C12506.81703.Ctg37535, C12506.35726.T92317.c2.g1.i3, C12506.96009.Ctg37765, C12506.25750.T96406.c1.g1.i11, C12506.25739.Ctg31741, C12506.21176.Ctg19061, C12506.40524.Ctg5029,…
Penicillin and cephalosporin biosynthesis	map00311	1	C12506.43490.Ctg44099
Tyrosine metabolism	map00350	49	C12506.32126.T83590.c1.g5.i3, C12506.37666.T83590.c1.g5.i4, C12506.89389.T96337.c0.g2.i5, C12506.30285.Ctg33394, C12506.73575.T93686.c5.g1.i5, C12506.89389.Ctg8682, C12506.85513.Ctg35541, C12506.106287.Ctg30476, C12506.67120.Ctg14787, C12506.45443.T94784.c1.g3.i1, C12506.20322.Ctg35512, C12506.86172.Ctg35514, C12506.33955.Ctg43970, C12506.33951.Ctg1347, C12506.39812.T29580.c0.g1.i1, C12506.48698.…
Histidine metabolism	map00340	19	C12506.14544.Ctg18873, C12506.89389.T96337.c0.g2.i5, C12506.30285.Ctg33394, C12506.73575.T93686.c5.g1.i5, C12506.89389.Ctg8682, C12506.85513.Ctg35541, C12506.36249.DN99294.c0.g1.i1, C12506.25939.T89731.c2.g4.i3, C12506.25942.T89731.c2.g1.i1, C12506.25942.Ctg38113, C12506.485.T85858.c1.g2.i1, C12506.73222.T83043.c0.g2.i5, C12506.73222.T83043.c0.g2.i1, C12506.485.T85858.c1.g2.i1, C12506.73222.T8304…
Cysteine and methionine metabolism	map00270	126	C12506.73358.Ctg27482, C12506.73364.Ctg42109, C12506.73352.Ctg7872, C12506.73355.Ctg6472, C12506.73354.T70427.c0.g1.i1, C12506.94888.Ctg24881, C12506.10461.T87967.c2.g1.i1, C12506.68856.T87967.c2.g1.i2, C12506.32126.T83590.c1.g5.i3, C12506.37666.T83590.c1.g5.i4, C12506.89389.T96337.c0.g2.i5, C12506.30285.Ctg33394, C12506.73575.T93686.c5.g1.i5, C12506.89389.Ctg8682, C12506.85513.Ctg35541, C12506.1…
Folate biosynthesis	map00790	13	C12506.21619.Ctg10312, C12506.51333.Ctg28657, C12506.104588.T86281.c0.g1.i7, C12506.30115.Ctg30818, C12506.89651.Ctg30819, C12506.27865.Ctg41871, C12506.27865.Ctg41871, C12506.79937.T90440.c2.g1.i1, C12506.10894.T84241.c0.g2.i1, C12506.3401.Ctg45687, C12506.18897.T95964.c1.g3.i2, C12506.42781.Ctg14715, C12506.28396.T73875.c0.g1.i2
Biosynthesis of siderophore group nonribosomal peptides	map01053	1	C12506.105482.Ctg6311
Glycine, serine and threonine metabolism	map00260	45	C12506.38428.Ctg42472, C12506.44467.Ctg360, C12506.12261.T71647.c1.g1.i1, C13199.0.Ctg6621, C12506.23296.T93575.c0.g7.i3, C12506.44413.T94235.c1.g1.i1, C12506.26651.T34352.c0.g2.i1, C12506.106527.T94973.c2.g1.i5, C12506.32887.Ctg35753, C12506.105075.Ctg35756, C12506.106527.Ctg35755, C12506.48604.Ctg423, C12506.107042.T87931.c6.g2.i6, C12506.48601.Ctg422, C13199.0.Ctg6621, C13199.0.Ctg6621, C12506…
Starch and sucrose metabolism	map00500	161	C12506.33509.T86701.c0.g5.i2, C12506.33509.T86701.c0.g5.i1, C12506.86843.Ctg13413, C12506.6297.Ctg16502, C12506.103960.T95849.c3.g1.i2, C12506.6297.T92559.c0.g2.i2, C12506.47796.Ctg25350, C12506.4873.Ctg24105, C12506.13795.T82458.c1.g2.i3, C12506.86843.Ctg13413, C12506.13793.Ctg27626, C12506.18541.Ctg22440, C12506.13794.T82458.c1.g2.i2, C12506.24535.Ctg4969, C12506.34957.T58881.c0.g1.i1, C12506.2…
Alanine, aspartate and glutamate metabolism	map00250	43	C12506.26155.Ctg41165, C12506.6362.Ctg5272, C12506.6362.T91327.c1.g1.i4, C12506.37915.T87942.c1.g4.i1, C12506.13882.Ctg4540, C12506.80949.Ctg9438, C12506.10996.Ctg4541, C12506.32126.T83590.c1.g5.i3, C12506.37666.T83590.c1.g5.i4, C12506.33870.T86632.c1.g3.i1, C1248.0.DN99806.c0.g1.i1, C12506.102488.Ctg40515, C26113.0.Ctg44953, C12506.82927.T96771.c3.g1.i3, C12506.10276.Ctg32352, C12506.10276.T9196…
Glycosphingolipid biosynthesis - globo and isoglobo series	map00603	10	C12506.55331.Ctg1521, C12506.10898.Ctg32241, C12506.26469.T117117.c0.g1.i1, C12506.25749.T77132.c1.g1.i1, C12506.92121.T92205.c3.g5.i1, C12506.81703.Ctg37535, C12506.35726.T92317.c2.g1.i3, C12506.96009.Ctg37765, C12506.25750.T96406.c1.g1.i11, C12506.25739.Ctg31741
Ethylbenzene degradation	map00642	3	C12506.84738.Ctg5108, C12506.31957.Ctg24998, C12506.49554.Ctg9542
T cell receptor signaling pathway	map04660	192	C12506.42194.T95584.c7.g1.i1, C12506.28418.Ctg42714, C12506.100150.Ctg41630, C12506.40090.T90819.c0.g1.i1, C12506.86915.T93030.c1.g2.i3, C12506.21225.T96806.c2.g2.i1, C12506.23761.T77927.c2.g1.i1, C12506.13653.T86106.c5.g1.i3, C12506.37636.T87210.c0.g1.i1, C12506.36192.Ctg39581, C12506.6441.Ctg25331, C12506.34574.Ctg10666, C12506.78923.T95207.c0.g2.i6, C12506.102074.Ctg13931, C12506.78923.T95207.…
Pyrimidine metabolism	map00240	130	C12506.5594.Ctg9238, C12506.43007.Ctg27947, C12506.101249.Ctg31035, C12506.21107.T83646.c6.g12.i1, C12506.21117.T83646.c6.g12.i3, C12506.21114.T83646.c6.g9.i1, C12506.24881.Ctg42719, C12506.54110.T89844.c0.g2.i1, C12506.13386.T89844.c0.g3.i1, C12506.54110.T89844.c0.g2.i10, C12506.44347.T85563.c3.g2.i1, C12506.18073.T85563.c3.g6.i6, C12506.18072.Ctg14371, C12506.11592.T95850.c1.g1.i4, C12506.33509…
Aflatoxin biosynthesis	map00254	11	C12506.52026.Ctg33467, C12506.105149.Ctg8298, C12506.105149.T96786.c2.g1.i4, C12506.65962.Ctg22340, C12506.100503.T87759.c0.g8.i1, C12506.36438.Ctg23819, C12506.87167.Ctg42092, C12506.95243.T43877.c0.g1.i1, C12506.39090.T55149.c0.g1.i1, C12506.44389.T85380.c0.g3.i1, C12506.104698.Ctg16085
Isoquinoline alkaloid biosynthesis	map00950	26	C12506.32126.T83590.c1.g5.i3, C12506.37666.T83590.c1.g5.i4, C12506.89389.T96337.c0.g2.i5, C12506.30285.Ctg33394, C12506.73575.T93686.c5.g1.i5, C12506.89389.Ctg8682, C12506.85513.Ctg35541, C12506.89389.T96337.c0.g2.i5, C12506.30285.Ctg33394, C12506.73575.T93686.c5.g1.i5, C12506.89389.Ctg8682, C12506.85513.Ctg35541, C12506.89389.T96337.c0.g2.i5, C12506.30285.Ctg33394, C12506.73575.T93686.c5.g1.i5, …
Phenylpropanoid biosynthesis	map00940	98	C12506.88724.T90981.c0.g8.i1, C12506.11388.Ctg7490, C12506.69849.T84703.c3.g1.i1, C12506.75340.Ctg42673, C12506.66501.T95221.c1.g1.i3, C12506.25804.DN13262.c0.g1.i1, C12506.37133.Ctg1596, C12506.10294.Ctg18882, C12506.39289.T6459.c0.g1.i1, C9260.0.T64632.c0.g1.i1, C12506.14693.Ctg5931, C12506.13195.Ctg46794, C26562.0.T83516.c0.g1.i5, C12506.88724.Ctg44532, C12506.69041.T95221.c1.g1.i9, C12506.346…
Indole alkaloid biosynthesis	map00901	10	C12506.42801.T91136.c2.g1.i6, C12506.68164.T73961.c0.g1.i3, C7704.0.T94533.c2.g3.i1, C12506.18734.T83616.c0.g3.i2, C12506.2413.Ctg35341, C35662.0.Ctg35339, C12506.14531.T82844.c2.g2.i3, C2511.0.DN111361.c0.g1.i1, C12506.33497.Ctg20650, C12506.13134.T83616.c0.g1.i1
Caprolactam degradation	map00930	7	C12506.88707.T91533.c0.g1.i6, C12506.20920.T93270.c6.g3.i1, C12506.36353.T93550.c1.g9.i1, C12506.20277.T93550.c1.g4.i1, C12506.36349.T93550.c1.g6.i1, C12506.36355.T93550.c1.g6.i4, C12506.36356.T93270.c6.g3.i4
Naphthalene degradation	map00626	2	C40558.0.DN100745.c0.g1.i1, C12506.100272.Ctg42757
Various types of N-glycan biosynthesis	map00513	13	C12506.92698.Ctg36128, C12506.11976.Ctg42674, C12506.36338.Ctg37028, C12506.97518.Ctg38098, C12506.76902.Ctg182, C12506.36343.T85476.c0.g3.i4, C12506.36342.T85476.c0.g3.i1, C12506.36340.Ctg30666, C12506.36339.T85476.c1.g5.i2, C12506.96804.T31224.c0.g1.i1, C12506.101366.T96313.c0.g6.i9, C12506.36335.Ctg17932, C12506.102291.T76310.c0.g2.i1
Phenylalanine, tyrosine and tryptophan biosynthesis	map00400	65	C12506.1672.Ctg13667, C12506.25485.Ctg2606, C12506.32126.T83590.c1.g5.i3, C12506.37666.T83590.c1.g5.i4, C12506.89389.T96337.c0.g2.i5, C12506.30285.Ctg33394, C12506.73575.T93686.c5.g1.i5, C12506.89389.Ctg8682, C12506.85513.Ctg35541, C12506.89851.Ctg12315, C12506.92489.T96550.c1.g1.i2, C12506.71647.Ctg17700, C12506.45076.Ctg39861, C12506.98861.Ctg17115, C12506.35242.Ctg32186, C12506.12195.T85311.c1…
Sulfur metabolism	map00920	28	C12506.44357.Ctg26484, C12506.44365.T82201.c3.g1.i1, C12506.102537.T49814.c0.g2.i1, C12506.44360.Ctg33926, C12506.44366.T82201.c3.g1.i3, C12506.101434.Ctg35117, C12506.26621.Ctg16837, C12506.51557.T64444.c0.g1.i3, C38047.0.T88003.c1.g3.i2, C12506.105957.T94111.c2.g1.i2, C12506.18702.T119791.c0.g1.i1, C12506.55975.T87992.c3.g6.i2, C12506.16099.Ctg36050, C12506.51557.T64444.c0.g1.i3, C12506.105957.…
Steroid hormone biosynthesis	map00140	17	C12506.63066.Ctg32894, C12506.63094.Ctg41964, C12506.4471.Ctg25125, C12506.39810.Ctg32457, C12506.88884.Ctg41965, C12506.34289.Ctg8289, C12506.90362.T90996.c0.g5.i5, C12506.28579.T88876.c0.g2.i7, C12506.28580.T88876.c0.g2.i6, C12506.41267.T95409.c2.g3.i3, C12506.28578.T88876.c0.g2.i3, C12506.41267.T77414.c1.g4.i2, C12506.41267.T77414.c1.g4.i1, C12506.41267.T95409.c2.g3.i17, C12506.41267.T95409.c2…
Glycosaminoglycan biosynthesis - chondroitin sulfate / dermatan sulfate	map00532	12	C12506.28579.T88876.c0.g2.i7, C12506.28580.T88876.c0.g2.i6, C12506.41267.T95409.c2.g3.i3, C12506.28578.T88876.c0.g2.i3, C12506.41267.T77414.c1.g4.i2, C12506.41267.T77414.c1.g4.i1, C12506.41267.T95409.c2.g3.i17, C12506.41267.T95409.c2.g3.i18, C12506.81997.Ctg41422, C12506.38962.Ctg40747, C12506.26280.Ctg17137, C12506.13260.Ctg40288
Glycerolipid metabolism	map00561	47	C12506.85932.Ctg17686, C12506.50972.Ctg2812, C12506.75700.T78527.c0.g2.i1, C12506.26312.Ctg8317, C12506.76912.T95376.c2.g4.i5, C12506.72555.T92781.c6.g5.i4, C12506.105589.Ctg17689, C12506.35014.T95376.c2.g5.i1, C12506.35011.T95376.c2.g4.i4, C12506.35014.T95376.c2.g5.i2, C12506.106912.T78882.c0.g1.i1, C12506.72562.T77452.c0.g1.i1, C12506.35002.Ctg7256, C12506.70299.T91220.c2.g6.i2, C12506.89183.Ct…
Arachidonic acid metabolism	map00590	18	C12506.40897.Ctg21164, C12506.40894.T68386.c0.g2.i2, C12506.10294.Ctg18882, C12506.31586.Ctg12101, C12506.40898.T93931.c2.g5.i1, C12506.14693.Ctg5931, C12506.13195.Ctg46794, C4747.0.DN102204.c0.g1.i1, C12506.7925.Ctg27067, C12506.40895.T93931.c2.g3.i1, C12506.32410.T25075.c0.g1.i1, C12506.31589.T87020.c1.g2.i3, C12506.7926.Ctg27068, C11162.0.T41002.c0.g1.i1, C12506.14357.Ctg4163, C12506.14357.T92…
Isoflavonoid biosynthesis	map00943	1	C12506.3177.Ctg10272
Diterpenoid biosynthesis	map00904	1	C27856.0.T71758.c0.g1.i1
Drug metabolism - cytochrome P450	map00982	28	C12506.12828.Ctg3738, C12506.28672.T95071.c0.g3.i5, C12506.66689.T78513.c0.g1.i4, C12506.100541.T73534.c0.g1.i1, C12506.2702.Ctg23073, C1091.0.DN109784.c0.g1.i1, C4360.0.DN112081.c0.g1.i1, C40558.0.DN100745.c0.g1.i1, C12506.100272.Ctg42757, C12506.34289.Ctg8289, C12506.51949.T94616.c1.g1.i2, C12506.3139.Ctg8088, C12506.35121.T81469.c0.g2.i2, C12506.19594.T91545.c0.g1.i2, C12506.50916.T53238.c0.g1…
Retinol metabolism	map00830	13	C40558.0.DN100745.c0.g1.i1, C12506.100272.Ctg42757, C12506.34289.Ctg8289, C12506.28579.T88876.c0.g2.i7, C12506.28580.T88876.c0.g2.i6, C12506.41267.T95409.c2.g3.i3, C12506.28578.T88876.c0.g2.i3, C12506.41267.T77414.c1.g4.i2, C12506.41267.T77414.c1.g4.i1, C12506.41267.T95409.c2.g3.i17, C12506.41267.T95409.c2.g3.i18, C12506.81997.Ctg41422, C12506.29628.T89114.c0.g1.i1
Ether lipid metabolism	map00565	9	C11162.0.T41002.c0.g1.i1, C12506.14357.Ctg4163, C12506.14357.T92238.c1.g1.i3, C12506.9431.T95953.c1.g2.i4, C12506.25851.Ctg36993, C12506.45866.T80034.c1.g2.i1, C12506.79579.T96487.c0.g2.i6, C12506.40298.T96062.c7.g4.i1, C12506.67665.T96062.c7.g3.i1
Zeatin biosynthesis	map00908	6	C12506.37328.T85287.c0.g1.i5, C12506.30745.T95669.c0.g1.i1, C41171.0.Ctg32414, C12506.81956.Ctg22623, C12506.29928.T95669.c0.g7.i1, C12506.30745.T95669.c1.g1.i1
Pentose and glucuronate interconversions	map00040	67	C12506.7916.Ctg21333, C12506.72407.T80062.c1.g3.i2, C12506.72407.T80062.c1.g3.i3, C12506.23135.Ctg4398, C12506.79678.T91538.c1.g7.i2, C12506.24928.Ctg10150, C12506.11420.Ctg1022, C12506.3848.Ctg4008, C12506.6836.Ctg25379, C12506.13346.Ctg40722, C12506.26784.T68006.c0.g1.i1, C12506.60505.T88239.c1.g2.i3, C12506.19786.T68200.c0.g2.i1, C12506.13345.Ctg2938, C12506.6837.Ctg25380, C12506.72745.Ctg1392…
D-Glutamine and D-glutamate metabolism	map00471	4	C12506.106527.T94973.c2.g1.i5, C12506.32887.Ctg35753, C12506.105075.Ctg35756, C12506.106527.Ctg35755
Glucosinolate biosynthesis	map00966	5	C12506.16963.T90197.c1.g1.i2, C12506.100080.T92884.c1.g5.i4, C12506.34872.Ctg29846, C17104.0.Ctg5243, C12506.47293.Ctg35097
Riboflavin metabolism	map00740	43	C12506.40195.Ctg39823, C12506.64703.T86365.c2.g3.i4, C12506.40195.T83151.c0.g1.i1, C12506.42565.T85470.c0.g2.i2, C12506.33509.T86701.c0.g5.i2, C12506.33509.T86701.c0.g5.i1, C11241.0.DN95017.c0.g9.i5, C12506.72178.Ctg29079, C12506.28933.T91791.c1.g2.i3, C12506.17704.Ctg27311, C12506.17789.Ctg9210, C12506.17783.Ctg3661, C12506.40862.T91369.c2.g2.i7, C12506.27995.T88220.c0.g5.i1, C12506.25246.T85390…
Glycerophospholipid metabolism	map00564	69	C12506.81051.Ctg8383, C12506.8549.T94342.c0.g1.i2, C12506.80778.Ctg24699, C12506.62830.DN28343.c0.g1.i1, C12506.85932.Ctg17686, C12506.50972.Ctg2812, C12506.75700.T78527.c0.g2.i1, C12506.26312.Ctg8317, C12506.76912.T95376.c2.g4.i5, C12506.72555.T92781.c6.g5.i4, C12506.105589.Ctg17689, C12506.35014.T95376.c2.g5.i1, C12506.35011.T95376.c2.g4.i4, C12506.35014.T95376.c2.g5.i2, C12506.106912.T78882.c0…
Thiamine metabolism	map00730	542	C12506.54942.T103336.c0.g1.i1, C12506.18075.Ctg30625, C12506.27011.T91294.c5.g6.i3, C12506.58752.T88081.c3.g2.i8, C12506.12444.Ctg10887, C12506.58752.Ctg7998, C12506.18654.T86024.c1.g2.i2, C12506.105468.Ctg3750, C12506.96481.Ctg42245, C12506.58640.T76922.c0.g2.i2, C12506.24039.T48516.c0.g2.i1, C12506.24783.T79897.c0.g1.i4, C12506.7482.T86854.c1.g1.i4, C12506.41642.Ctg7725, C12506.24783.T79897.c0.…
Cutin, suberine and wax biosynthesis	map00073	3	C12506.53253.Ctg34479, C12506.25174.T17585.c0.g1.i1, C12506.84917.T90424.c2.g1.i9
Carbon fixation pathways in prokaryotes	map00720	64	C12506.52026.Ctg33467, C12506.105149.Ctg8298, C12506.105149.T96786.c2.g1.i4, C12506.65962.Ctg22340, C12506.100503.T87759.c0.g8.i1, C12506.36438.Ctg23819, C12506.87167.Ctg42092, C12506.95243.T43877.c0.g1.i1, C12506.39090.T55149.c0.g1.i1, C12506.44389.T85380.c0.g3.i1, C12506.104698.Ctg16085, C12506.95718.Ctg16818, C12506.29750.T96888.c1.g3.i2, C12506.43580.Ctg35726, C12506.43580.Ctg35728, C12506.31…
Carbon fixation in photosynthetic organisms	map00710	101	C12506.39973.T86370.c3.g3.i1, C12506.35283.Ctg18448, C12506.25960.T102789.c0.g1.i1, C12506.39395.T93297.c10.g2.i2, C12506.35024.T76877.c0.g1.i1, C12506.39973.T86370.c3.g3.i4, C12506.104395.Ctg995, C12506.89894.T96139.c0.g1.i3, C12506.39392.Ctg6421, C12506.100490.T82783.c0.g4.i1, C12506.39394.T85031.c0.g2.i2, C12506.39395.Ctg19625, C12506.83085.Ctg42401, C12506.83088.T96918.c2.g3.i2, C12506.30038.…
Ascorbate and aldarate metabolism	map00053	28	C12506.82039.T90435.c0.g1.i6, C12506.79678.T91538.c1.g7.i2, C12506.485.T85858.c1.g2.i1, C12506.73222.T83043.c0.g2.i1, C12506.82899.Ctg44992, C12506.12331.Ctg10865, C12506.23242.Ctg22835, C12506.26999.T89323.c6.g1.i1, C12506.25804.DN13262.c0.g1.i1, C12506.42719.Ctg19397, C12506.77168.Ctg19040, C12506.69953.T85912.c2.g6.i2, C12506.68291.Ctg26088, C12506.65629.T69409.c0.g1.i1, C12506.39783.Ctg46043,…
Biosynthesis of ansamycins	map01051	1	C12506.102572.T96507.c1.g1.i3
Carbapenem biosynthesis	map00332	7	C12506.21282.Ctg10310, C12506.33778.Ctg23643, C12506.21286.T86285.c3.g2.i7, C12506.21282.Ctg10310, C12506.21288.T86285.c3.g2.i11, C12506.21284.Ctg13018, C12506.21286.T86285.c3.g2.i7
Glycosphingolipid biosynthesis - lacto and neolacto series	map00601	3	C12506.55331.Ctg1521, C12506.10898.Ctg32241, C12506.26469.T117117.c0.g1.i1
Propanoate metabolism	map00640	39	C12506.52026.Ctg33467, C12506.105149.Ctg8298, C12506.105149.T96786.c2.g1.i4, C12506.65962.Ctg22340, C12506.100503.T87759.c0.g8.i1, C12506.36438.Ctg23819, C12506.87167.Ctg42092, C12506.95243.T43877.c0.g1.i1, C12506.39090.T55149.c0.g1.i1, C12506.44389.T85380.c0.g3.i1, C12506.104698.Ctg16085, C12506.22659.T79610.c0.g3.i1, C12506.22659.T79610.c0.g1.i1, C12506.44759.T85099.c0.g1.i2, C12506.27548.T1964…
