# Supplementary material for: Comparative transcriptome analysis of translucent flesh disorder in mangosteen (Garcinia mangostana L.) fruits in response to different water regimes
Source: PLoS One. 2019 Jul 19;14(7):e0219976. doi: 10.1371/journal.pone.0219976 (PMC6641209; doi:10.1371/journal.pone.0219976)
Supplement: S3 File — (XLSX) [file pone.0219976.s003.xlsx]

## Sheet: Trancription Factor's
Contig Name	TF Name
C10123.0.T21043.c0.g1.i1-0F	NAC
C10328.0.T122106.c0.g1.i1-1R	OFP
C1044.0.T99671.c0.g1.i1-2F	GRAS
C10463.0.T25214.c0.g1.i1-1R	MYB-related
C10463.1.T35904.c0.g1.i1-1F	MYB
C10543.0.T24206.c0.g1.i1-0F	GRAS
C10700.0.T40093.c0.g1.i1-0F	MYB
C11512.0.T56865.c0.g1.i1-0F	C2C2-Dof
C11733.0.T89395.c0.g1.i1-1R	GRAS
C11962.0.T65299.c0.g1.i1-2F	bZIP
C11969.0.T17754.c0.g1.i1-1F	GRAS
C11978.0.Ctg.17577-1R	Tify
C12023.0.T94059.c0.g1.i2-0R	MYB-related
C12348.0.T71944.c0.g1.i1-2F	LOB
C12429.0.Ctg.41335-2F	TCP
C12506.100031.Ctg.24580-0F	C3H
C12506.100031.T83589.c1.g4.i9-0R	C3H
C12506.100050.T95158.c0.g3.i1-0F	bZIP
C12506.100101.Ctg.40185-0R	bZIP
C12506.10013.Ctg.39817-1F	C2C2-YABBY
C12506.10013.T83192.c1.g2.i4-0F	C2C2-YABBY
C12506.100162.T93695.c1.g4.i2-0F	C2H2
C12506.100162.T93695.c1.g4.i9-0F	C2H2
C12506.100163.T91011.c4.g1.i4-2F	bZIP
C12506.100209.T109281.c0.g1.i1-1F	C2H2
C12506.100448.T95208.c0.g1.i1-1R	GARP-G2-like
C12506.100448.T95208.c0.g1.i2-0R	GARP-G2-like
C12506.100566.T56902.c0.g1.i1-0F	bHLH
C12506.100618.T61784.c0.g1.i1-2R	MYB-related
C12506.100621.T92518.c3.g1.i5-2R	bHLH
C12506.100625.T82202.c1.g1.i3-1R	bZIP
C12506.100724.T85877.c0.g3.i3-0F	WRKY
C12506.100726.T85877.c0.g3.i4-0F	WRKY
C12506.100784.T9097.c0.g1.i1-2R	NAC
C12506.100822.T78809.c0.g2.i1-2R	C3H
C12506.100859.T76536.c2.g1.i2-2R	C2H2
C12506.100861.T93822.c3.g1.i1-2F	C2H2
C12506.100862.T93822.c3.g1.i2-2F	C2H2
C12506.100904.T56493.c0.g1.i2-2R	C3H
C12506.100974.T86480.c3.g4.i10-1F	MYB-related
C12506.100975.T87177.c1.g3.i1-1R	MYB-related
C12506.100981.Ctg.24914-0R	C2H2
C12506.101028.Ctg.19053-0R	HSF
C12506.101039.T89647.c3.g3.i1-0R	HSF
C12506.101039.T89647.c3.g3.i1-1R	HSF
C12506.101069.T91375.c0.g7.i6-0R	TUB
C12506.101279.Ctg.1350-2F	MYB-related
C12506.101288.Ctg.12692-0R	MYB-related
C12506.101288.T95212.c0.g5.i8-2R	MYB-related
C12506.101328.Ctg.452-2F	C3H
C12506.101346.Ctg.15249-0R	WRKY
C12506.101349.Ctg.15251-1R	WRKY
C12506.101359.Ctg.38042-2R	Trihelix
C12506.1014.T69070.c0.g1.i1-0F	MYB-related
C12506.1014.T69070.c0.g1.i1-2F	MYB-related
C12506.101451.Ctg.28562-0R	C2H2
C12506.101464.T97147.c1.g1.i1-0F	SBP
C12506.101475.T87373.c5.g2.i2-2F	NAC
C12506.101521.T95072.c2.g4.i3-0R	C2H2
C12506.101521.T95072.c2.g4.i7-0R	C2H2
C12506.101587.T86265.c0.g8.i1-2R	C2H2
C12506.101636.T93004.c1.g5.i2-1F	AP2/ERF-ERF
C12506.101776.T89617.c1.g1.i4-0R	MYB-related
C12506.102049.Ctg.3776-1R	HSF
C12506.102049.T94301.c2.g1.i1-2R	HSF
C12506.102083.Ctg.7103-0R	HB-other
C12506.102085.T85062.c0.g1.i1-0R	WRKY
C12506.102085.T85062.c0.g1.i1-1R	WRKY
C12506.102280.T74952.c0.g1.i1-0F	MYB-related
C12506.102301.T60170.c0.g1.i3-2R	NAC
C12506.102517.Ctg.20274-2R	C2H2
C12506.102530.T94224.c0.g2.i1-0R	C3H
C12506.102555.T29682.c0.g1.i1-1R	WRKY
C12506.102627.T88109.c0.g13.i1-0R	NF-YA
C12506.102760.T85806.c0.g5.i2-0R	WRKY
C12506.10278.Ctg.9037-1R	B3
C12506.10281.Ctg.9039-2R	B3
C12506.102875.Ctg.31715-0R	bZIP
C12506.102896.T71695.c0.g1.i2-2R	Trihelix
C12506.103071.T90754.c1.g3.i1-2R	HB-other
C12506.103166.T66750.c0.g1.i1-0R	C3H
C12506.103337.T88063.c2.g1.i4-1R	LOB
C12506.103441.T70960.c0.g1.i1-2R	C2H2
C12506.103463.T78548.c0.g1.i1-0F	WRKY
C12506.103546.Ctg.22627-2F	WRKY
C12506.103548.Ctg.43109-2F	WRKY
C12506.103726.Ctg.10758-1F	B3
C12506.10379.Ctg.232-1R	bHLH
C12506.103856.Ctg.34325-0F	LOB
C12506.103903.Ctg.23229-2R	C3H
C12506.103949.T85151.c1.g4.i3-2F	WRKY
C12506.103971.T89228.c3.g3.i1-2R	GRAS
C12506.104004.T87557.c2.g4.i2-2R	NAC
C12506.104004.T87557.c2.g4.i3-2R	NAC
C12506.104109.T57323.c0.g1.i1-0R	PLATZ
C12506.104143.T85846.c2.g3.i2-2R	WRKY
C12506.104198.Ctg.10816-0R	C2H2
C12506.10422.Ctg.39755-2R	AP2/ERF-ERF
C12506.104302.T75607.c0.g1.i1-1F	C2C2-Dof
C12506.104318.Ctg.4166-0R	bZIP
C12506.104320.Ctg.25611-2R	FAR1
C12506.10435.Ctg.41528-1R	AP2/ERF-ERF
C12506.104350.T3024.c0.g1.i1-2R	bHLH
C12506.104375.Ctg.9411-1R	FAR1
C12506.104375.T95021.c0.g2.i5-1R	FAR1
C12506.104493.Ctg.35567-2R	BES1
C12506.104710.T85373.c2.g2.i2-1F	C2C2-LSD
C12506.104845.Ctg.6484-0R	NF-YA
C12506.104845.Ctg.6484-2R	NF-YA
C12506.104845.T87868.c0.g5.i2-0R	NF-YA
C12506.104845.T87868.c0.g5.i2-2R	NF-YA
C12506.104854.T85388.c1.g3.i6-0F	AP2/ERF-ERF
C12506.104952.Ctg.6941-1R	AP2/ERF-ERF
C12506.10503.Ctg.18083-0R	MYB-related
C12506.10503.Ctg.18083-2R	MYB-related
C12506.105088.T97142.c7.g3.i5-1R	GeBP
C12506.105181.T83416.c9.g8.i2-0F	SBP
C12506.105181.T83416.c9.g8.i3-1F	SBP
C12506.105181.T83416.c9.g8.i4-2F	SBP
C12506.105273.T66082.c0.g1.i1-0R	GRAS
C12506.105309.Ctg.2810-2R	MYB-related
C12506.105360.Ctg.46389-1R	HB-HD-ZIP
C12506.105384.T86928.c0.g1.i1-1R	WRKY
C12506.105384.T86928.c0.g2.i1-2R	WRKY
C12506.10547.Ctg.7781-0F	MYB
C12506.10548.T85674.c4.g2.i1-0F	MYB-related
C12506.105541.Ctg.22746-2F	LOB
C12506.105543.T70720.c0.g1.i1-1R	C2C2-YABBY
C12506.105547.T80691.c0.g1.i3-0R	LOB
C12506.105547.T80691.c0.g1.i3-1R	LOB
C12506.105593.T85866.c0.g1.i3-2R	C3H
C12506.105635.T92681.c2.g1.i2-0F	Trihelix
C12506.10567.Ctg.15974-2F	bHLH
C12506.105832.T89619.c0.g19.i1-1R	Tify
C12506.105985.Ctg.34312-0R	HSF
C12506.106083.T82852.c0.g3.i1-0R	GARP-ARR-B
C12506.106143.Ctg.29169-2R	C2C2-Dof
C12506.106361.T107070.c0.g1.i1-2F	Trihelix
C12506.106426.T96581.c1.g3.i1-1R	C3H
C12506.106426.T96581.c1.g3.i1-2R	C3H
C12506.106446.T95062.c0.g1.i2-0R	NF-YA
C12506.106446.T95062.c0.g1.i2-1R	NF-YA
C12506.106446.T95062.c0.g1.i4-0R	NF-YA
C12506.106446.T95062.c0.g1.i4-1R	NF-YA
C12506.106447.T43151.c0.g1.i1-1F	NF-YA
C12506.106482.Ctg.42302-2F	C3H
C12506.106501.T75855.c0.g1.i1-2R	AP2/ERF-ERF
C12506.106508.Ctg.11917-2F	bHLH
C12506.106508.Ctg.11918-2F	bHLH
C12506.106510.T91183.c1.g3.i10-0F	bHLH
C12506.106510.T91183.c1.g3.i2-2F	bHLH
C12506.106537.T106482.c0.g1.i1-1F	CSD
C12506.106537.T80893.c0.g1.i1-0R	CSD
C12506.106604.T57894.c0.g2.i1-0F	GARP-G2-like
C12506.106604.T57894.c0.g2.i2-1F	GARP-G2-like
C12506.106753.T87800.c1.g1.i1-2R	NAC
C12506.106797.Ctg.31344-2R	Trihelix
C12506.106806.Ctg.35177-2R	C2C2-Dof
C12506.106847.T16122.c0.g1.i1-0R	MYB-related
C12506.106910.Ctg.35916-2R	NAC
C12506.106953.T57894.c0.g1.i1-2F	GARP-G2-like
C12506.107098.Ctg.3473-0R	WRKY
C12506.107147.T96031.c0.g4.i3-1F	GARP-G2-like
C12506.107174.Ctg.42209-2R	Trihelix
C12506.107216.Ctg.9368-2F	MYB
C12506.107216.T89491.c0.g9.i2-1R	MYB-related
C12506.107225.Ctg.7020-0R	GRAS
C12506.107225.Ctg.7020-1R	GRAS
C12506.107230.T89683.c1.g3.i1-1R	LOB
C12506.107360.Ctg.20433-2R	AP2/ERF-ERF
C12506.107365.Ctg.25241-1R	AP2/ERF-ERF
C12506.10741.T93641.c2.g1.i2-1R	AP2/ERF-ERF
C12506.10741.T93641.c2.g1.i3-1R	AP2/ERF-ERF
C12506.107416.Ctg.35712-1R	NAC
C12506.107450.T95596.c1.g2.i1-0R	zf-HD
C12506.107461.T89162.c0.g1.i3-1R	TCP
C12506.107566.Ctg.32744-0R	C2H2
C12506.107611.T63702.c0.g1.i1-1F	C3H
C12506.10875.T74689.c0.g1.i2-2F	FAR1
C12506.10968.Ctg.5907-2F	C3H
C12506.10997.T88624.c0.g5.i3-1R	AP2/ERF-ERF
C12506.11041.T85551.c1.g2.i1-1F	C2C2-GATA
C12506.11054.T87660.c3.g4.i1-1R	C2H2
C12506.11110.Ctg.5414-1F	MYB-related
C12506.11164.Ctg.10230-2R	bHLH
C12506.11222.Ctg.47977-2F	Tify
C12506.11236.Ctg.7150-2R	AP2/ERF-ERF
C12506.11331.T93915.c4.g1.i1-2F	MYB-related
C12506.11337.T93915.c4.g1.i2-0F	MYB
C12506.11397.Ctg.13579-1R	RWP-RK
C12506.11416.T91506.c1.g1.i1-1R	AP2/ERF-ERF
C12506.11421.Ctg.12860-0R	C2H2
C12506.11477.T92110.c1.g1.i2-1R	GARP-G2-like
C12506.11483.Ctg.11992-2R	C3H
C12506.11486.Ctg.16049-1F	C3H
C12506.11486.Ctg.16049-2F	C3H
C12506.11487.T90382.c0.g5.i1-1F	C3H
C12506.11507.Ctg.1210-0R	HSF
C12506.11508.Ctg.6601-0R	HSF
C12506.11513.T95202.c3.g6.i2-1R	HSF
C12506.11540.Ctg.20748-2F	Trihelix
C12506.11540.T32644.c0.g1.i1-0R	Trihelix
C12506.11548.T84162.c1.g5.i4-2F	MYB-related
C12506.11639.Ctg.24605-0R	SBP
C12506.11639.T96122.c0.g3.i2-0R	SBP
C12506.11709.Ctg.2160-0F	AP2/ERF-ERF
C12506.11841.Ctg.38118-0F	MYB-related
C12506.11841.Ctg.38121-0F	MYB-related
C12506.1187.Ctg.29586-1F	C2C2-GATA
C12506.11988.T59713.c0.g2.i1-2F	C2H2
C12506.11995.Ctg.137-1R	bZIP
C12506.12007.Ctg.28389-1R	E2F-DP
C12506.12054.Ctg.169-0R	AP2/ERF-ERF
C12506.12132.Ctg.3117-1F	bZIP
C12506.12298.Ctg.25549-2R	AP2/ERF-ERF
C12506.12302.Ctg.40993-2F	AP2/ERF-ERF
C12506.12321.T63535.c0.g2.i1-2F	bHLH
C12506.12347.Ctg.10132-1R	MYB-related
C12506.12347.T86183.c0.g1.i1-2R	MYB-related
C12506.12348.Ctg.10134-0R	MYB-related
C12506.12392.Ctg.38994-0R	MADS-M-type
C12506.12392.Ctg.38995-0R	MADS-M-type
C12506.12421.T91517.c5.g1.i1-2F	C3H
C12506.12421.T91517.c5.g1.i5-2F	C3H
C12506.12440.T85899.c3.g1.i1-1R	bZIP
C12506.12440.T85899.c3.g1.i4-0R	bZIP
C12506.12440.T85899.c3.g1.i5-1R	bZIP
C12506.12552.T91226.c3.g1.i1-0F	Trihelix
C12506.12564.T91848.c0.g1.i2-0R	AP2/ERF-ERF
C12506.12578.Ctg.7591-2R	LOB
C12506.1258.Ctg.40859-2F	MADS-M-type
C12506.12723.Ctg.3622-1R	WRKY
C12506.12812.Ctg.36027-0F	C2H2
C12506.12814.T90181.c6.g1.i3-1F	C2H2
C12506.12829.Ctg.44813-2F	NAC
C12506.12841.Ctg.15134-2F	AP2/ERF-ERF
C12506.12926.Ctg.1911-1F	Tify
C12506.12929.T93066.c3.g2.i4-2F	Tify
C12506.13147.T86411.c0.g1.i1-1R	GARP-G2-like
C12506.13175.Ctg.33852-0R	SBP
C12506.13264.T87709.c0.g1.i1-2F	HB-other
C12506.13331.Ctg.24861-2R	SRS
C12506.13469.Ctg.33103-1R	GRAS
C12506.13546.Ctg.22181-2R	GARP-G2-like
C12506.13546.T81567.c0.g1.i5-2R	GARP-G2-like
C12506.13548.Ctg.36957-2R	MYB-related
C12506.13550.Ctg.39461-0R	GARP-ARR-B
C12506.13550.T87004.c1.g1.i1-1F	GARP-G2-like
C12506.13551.T86975.c0.g2.i3-1R	GARP-G2-like
C12506.13552.Ctg.39463-2R	GARP-G2-like
C12506.13552.T86975.c0.g2.i10-1R	GARP-G2-like
C12506.13632.Ctg.29402-1R	GARP-G2-like
C12506.13635.Ctg.13362-0R	bHLH
C12506.13685.Ctg.6559-0R	HB-other
C12506.13686.T91423.c0.g1.i1-2F	HB-other
C12506.13794.T82458.c1.g2.i2-0R	C2H2
C12506.13794.T82458.c1.g2.i2-1R	C2H2
C12506.13815.Ctg.746-1F	GARP-G2-like
C12506.13831.T92434.c1.g1.i5-2F	MYB
C12506.13832.T87098.c0.g1.i4-2R	WRKY
C12506.13833.T92434.c1.g1.i2-2F	MYB
C12506.13834.T93694.c0.g1.i3-0F	WRKY
C12506.13837.T93694.c1.g7.i3-1R	WRKY
C12506.13838.T84432.c3.g3.i1-1R	WRKY
C12506.13838.T93694.c0.g2.i1-2F	WRKY
C12506.13840.T87098.c0.g1.i9-0R	WRKY
C12506.13858.T81430.c0.g1.i1-2R	MYB
C12506.13941.Ctg.4853-0F	bZIP
C12506.1404.Ctg.930-1F	C3H
C12506.14069.Ctg.16360-1R	MYB-related
C12506.14070.Ctg.31522-0R	MYB
C12506.14124.T90463.c4.g2.i3-0F	bHLH
C12506.14181.Ctg.41678-0F	MADS-M-type
C12506.14216.Ctg.9946-2F	B3
C12506.14216.Ctg.9947-1F	B3
C12506.1424.Ctg.1367-0R	NAC
C12506.14369.Ctg.32094-2F	TUB
C12506.14388.T98080.c0.g1.i1-2F	RWP-RK
C12506.14403.Ctg.22028-2F	C3H
C12506.14475.Ctg.4766-2R	AP2/ERF-ERF
C12506.14479.Ctg.22305-2R	AP2/ERF-ERF
C12506.14490.T88621.c0.g4.i2-2R	C2H2
C12506.14494.T92270.c0.g4.i1-1R	AP2/ERF-ERF
C12506.14576.T95931.c1.g1.i3-2R	Trihelix
C12506.14589.T76536.c1.g1.i1-0R	C2H2
C12506.14589.T76536.c1.g1.i1-1R	C2H2
C12506.14716.T86491.c1.g3.i2-0F	GRAS
C12506.14717.T86491.c1.g5.i7-0F	GRAS
C12506.14717.T86491.c1.g5.i7-2F	GRAS
C12506.14719.T86491.c1.g5.i5-0F	GRAS
C12506.14719.T86491.c1.g5.i5-1F	GRAS
C12506.14720.Ctg.1601-0R	GRAS
C12506.14720.Ctg.1601-1R	GRAS
C12506.14749.Ctg.36691-0F	WRKY
C12506.14749.Ctg.36691-2F	WRKY
C12506.14779.Ctg.3130-1R	MYB
C12506.14780.T32994.c0.g1.i1-2R	MYB-related
C12506.14799.Ctg.10811-2R	HB-other
C12506.14800.Ctg.37792-0F	HB-HD-ZIP
C12506.14801.T59221.c0.g1.i1-2F	HB-other
C12506.14802.T90720.c0.g2.i1-0F	HB-HD-ZIP
C12506.14803.T90720.c0.g3.i1-0F	HB-other
C12506.14920.T87787.c0.g1.i1-0R	B3-ARF
C12506.15129.Ctg.19962-0R	FAR1
C12506.15236.Ctg.11449-0F	GRAS
C12506.15236.Ctg.11449-2F	GRAS
C12506.15237.Ctg.25608-2R	GRAS
C12506.15430.Ctg.24113-0R	C2H2
C12506.15532.T64650.c0.g1.i1-0R	MYB-related
C12506.15532.T64650.c0.g1.i1-1R	MYB-related
C12506.15568.Ctg.13213-2R	CSD
C12506.15568.T81665.c0.g1.i1-2R	CSD
C12506.15569.Ctg.40021-0R	CSD
C12506.15603.Ctg.32466-1R	C3H
C12506.15603.Ctg.32466-2R	C3H
C12506.1563.Ctg.9650-0F	MYB-related
C12506.1563.Ctg.9650-2F	MYB-related
C12506.1564.T83239.c0.g3.i3-2F	MYB-related
C12506.15684.T82906.c1.g1.i1-0R	RWP-RK
C12506.15721.T121952.c0.g1.i1-1R	MYB-related
C12506.15810.T106180.c0.g1.i1-2F	C2H2
C12506.15917.Ctg.9449-1R	HB-KNOX
C12506.15917.T95057.c2.g4.i2-0R	HB-KNOX
C12506.15917.T95057.c2.g4.i5-2R	HB-other
C12506.15918.T95057.c2.g4.i3-1R	HB-other
C12506.16007.Ctg.6478-0F	C3H
C12506.16007.Ctg.6478-2F	C3H
C12506.16154.T88233.c0.g4.i1-0R	MYB-related
C12506.16154.T88233.c0.g4.i2-0R	MYB-related
C12506.16203.Ctg.16902-2R	bZIP
C12506.16203.Ctg.16903-1R	bZIP
C12506.16203.Ctg.16903-2R	bZIP
C12506.16206.Ctg.43801-0F	bZIP
C12506.16312.T82073.c1.g2.i1-2R	MADS-MIKC
C12506.16312.T82073.c1.g2.i2-0R	MADS-M-type
C12506.16650.Ctg.3327-0R	bZIP
C12506.16651.Ctg.14108-2R	bZIP
C12506.16844.Ctg.17074-1F	C2H2
C12506.16858.T85870.c3.g1.i2-2R	Trihelix
C12506.17213.Ctg.39986-1R	C3H
C12506.17242.Ctg.44993-1R	HSF
C12506.17242.Ctg.44993-2R	HSF
C12506.17287.T95401.c1.g1.i2-2R	WRKY
C12506.17288.T72237.c0.g1.i1-1R	WRKY
C12506.17290.Ctg.16827-0F	C3H
C12506.17290.Ctg.16827-1F	C3H
C12506.17306.T76536.c4.g1.i1-1R	C2H2
C12506.17439.Ctg.25455-1R	C2H2
C12506.17448.T5257.c0.g1.i1-1F	Trihelix
C12506.17454.T115066.c0.g1.i1-1F	MYB-related
C12506.17552.Ctg.24226-0F	EIL
C12506.17567.Ctg.18262-2R	WRKY
C12506.17567.T87648.c0.g2.i4-0R	WRKY
C12506.17782.T60784.c0.g4.i1-2R	B3
C12506.17968.T93595.c4.g2.i1-2R	GRAS
C12506.17980.T19949.c0.g1.i1-2F	C3H
C12506.17990.Ctg.12168-0F	DBB
C12506.17990.T94741.c1.g2.i4-0F	DBB
C12506.18026.T96582.c2.g1.i7-2F	FAR1
C12506.18070.Ctg.32522-0R	bZIP
C12506.18129.Ctg.2605-2R	bZIP
C12506.18169.Ctg.2419-1F	Trihelix
C12506.18169.T110053.c0.g1.i1-0F	Trihelix
C12506.18170.Ctg.2420-0F	Trihelix
C12506.18174.T92445.c6.g2.i3-1R	Trihelix
C12506.18177.T62486.c0.g1.i3-0F	Trihelix
C12506.18188.Ctg.23937-2F	Trihelix
C12506.18266.Ctg.7207-2F	NAC
C12506.18299.T77899.c0.g3.i1-2R	WRKY
C12506.18348.Ctg.10344-0R	GRAS
C12506.18348.Ctg.10344-2R	GRAS
C12506.18349.Ctg.4359-0F	GRAS
C12506.18349.Ctg.4359-1F	GRAS
C12506.18349.Ctg.4359-2F	GRAS
C12506.18350.Ctg.10345-1R	GRAS
C12506.18351.T72803.c0.g1.i1-2R	GRAS
C12506.18352.T101090.c0.g1.i1-1R	GRAS
C12506.18353.Ctg.23147-0R	GRAS
C12506.18356.T2197.c0.g1.i1-1F	GRAS
C12506.18358.Ctg.32812-1R	GRAS
C12506.18361.T24656.c0.g1.i1-2R	GRAS
C12506.18363.T52946.c0.g1.i1-1F	GRAS
C12506.18364.T83248.c6.g6.i3-1F	GRAS
C12506.18393.T83485.c0.g1.i1-0F	GeBP
C12506.18443.T2627.c0.g2.i1-1R	GARP-G2-like
C12506.18479.T87883.c2.g3.i2-2F	TCP
C12506.18480.T87883.c2.g3.i7-2F	TCP
C12506.18515.T116340.c0.g1.i1-2R	Tify
C12506.18518.Ctg.21437-2R	bZIP
C12506.18521.T82347.c0.g1.i2-1R	bZIP
C12506.18521.T82347.c0.g1.i4-2R	bZIP
C12506.18625.Ctg.7336-0R	NAC
C12506.18625.T95321.c1.g10.i1-0R	NAC
C12506.18625.T95321.c1.g10.i1-2R	NAC
C12506.18627.T95321.c1.g10.i2-2R	NAC
C12506.18751.T83392.c0.g1.i1-1R	NAC
C12506.18751.T83392.c0.g1.i1-2R	NAC
C12506.18799.T92153.c1.g1.i4-0F	HB-HD-ZIP
C12506.18819.T90222.c0.g1.i1-2R	HB-HD-ZIP
C12506.18873.Ctg.29526-0F	GRAS
C12506.18874.T84750.c1.g1.i2-1R	GRAS
C12506.18874.T84750.c1.g1.i2-2R	GRAS
C12506.18875.T35923.c0.g2.i1-1R	GRAS
C12506.18876.T35923.c0.g3.i1-1R	GRAS
C12506.18878.T94787.c1.g3.i3-2R	GRAS
C12506.18883.T94787.c1.g4.i1-2R	GRAS
C12506.18884.T84750.c1.g2.i2-1R	GRAS
C12506.18924.T93394.c1.g1.i2-2R	TUB
C12506.18934.Ctg.43276-0R	AP2/ERF-ERF
C12506.18959.Ctg.13697-1R	TUB
C12506.19028.Ctg.25619-1R	DBB
C12506.19028.Ctg.25620-0R	DBB
C12506.19040.T92450.c0.g8.i1-1F	zf-HD
C12506.19072.T83988.c1.g3.i2-1F	WRKY
C12506.19083.T82245.c0.g1.i1-2F	AP2/ERF-ERF
C12506.19083.T82245.c0.g1.i2-2F	AP2/ERF-ERF
C12506.19105.Ctg.9141-2R	C3H
C12506.19376.T33209.c0.g1.i2-1R	Trihelix
C12506.19395.Ctg.19688-1R	HB-HD-ZIP
C12506.19395.T93279.c1.g4.i6-1R	HB-HD-ZIP
C12506.19436.Ctg.21214-1R	WRKY
C12506.19480.T91262.c0.g1.i2-2F	MYB
C12506.19639.Ctg.40761-0F	HSF
C12506.19838.Ctg.16589-1R	WRKY
C12506.19886.Ctg.4230-1R	WRKY
C12506.19886.T82954.c0.g1.i10-2R	WRKY
C12506.19886.T82954.c0.g1.i12-2R	WRKY
C12506.19886.T82954.c0.g1.i13-0R	WRKY
C12506.19897.Ctg.29511-1R	C2C2-GATA
C12506.19897.Ctg.29512-1R	C2C2-GATA
C12506.19954.T90569.c0.g9.i1-1R	Tify
C12506.20155.T84868.c1.g3.i3-2F	C2C2-Dof
C12506.20275.Ctg.16473-0R	SBP
C12506.20275.Ctg.16474-0R	SBP
C12506.20310.Ctg.28753-2R	LOB
C12506.20470.Ctg.8922-0R	NF-YA
C12506.20470.Ctg.8922-2R	NF-YA
C12506.20530.T85890.c1.g5.i2-2R	bZIP
C12506.20540.Ctg.12927-0F	C3H
C12506.20590.T79692.c0.g2.i1-2R	C2H2
C12506.20617.Ctg.44596-0F	OFP
C12506.20617.T86460.c1.g3.i2-0R	OFP
C12506.20787.Ctg.29229-1F	bZIP
C12506.20946.Ctg.22258-0R	HRT
C12506.20950.Ctg.24051-0R	bHLH
C12506.20958.T89471.c2.g1.i3-2F	PLATZ
C12506.20988.Ctg.1050-1R	C3H
C12506.20988.Ctg.1051-1R	C3H
C12506.21090.Ctg.13541-1R	bZIP
C12506.21645.Ctg.4712-1R	AP2/ERF-ERF
C12506.21676.T71190.c0.g2.i1-1F	bHLH
C12506.21720.T72657.c0.g1.i1-2R	C3H
C12506.21780.T85962.c1.g3.i3-1R	C2H2
C12506.21818.Ctg.35811-2R	AP2/ERF-ERF
C12506.21860.Ctg.9627-2R	MYB-related
C12506.21870.Ctg.13523-2R	RWP-RK
C12506.21874.Ctg.47004-0F	bHLH
C12506.21923.Ctg.34811-1F	WRKY
C12506.21989.T86186.c1.g1.i9-2R	MYB-related
C12506.2211.T71165.c0.g1.i1-1R	GARP-G2-like
C12506.2214.T91561.c1.g1.i2-1F	bZIP
C12506.2214.T91561.c1.g1.i4-1F	bZIP
C12506.22178.T92318.c2.g3.i2-1R	AP2/ERF-ERF
C12506.22192.Ctg.30642-2R	Trihelix
C12506.22205.T92318.c2.g2.i1-1R	AP2/ERF-ERF
C12506.22244.T85062.c0.g2.i1-1R	WRKY
C12506.22463.T82637.c0.g9.i4-0R	bZIP
C12506.22540.T92490.c4.g2.i3-1R	C3H
C12506.22540.T92490.c4.g2.i3-2R	C3H
C12506.22540.T92490.c4.g2.i4-2R	C3H
C12506.22574.T95423.c0.g1.i2-0F	C2C2-GATA
C12506.2259.Ctg.27769-1R	MYB
C12506.22602.T59617.c0.g1.i1-2F	Tify
C12506.2261.T89133.c3.g4.i1-2R	MYB-related
C12506.2262.T83975.c1.g2.i1-2R	MYB-related
C12506.2263.T28441.c0.g1.i1-1R	MYB-related
C12506.22638.Ctg.4689-1R	NF-YB
C12506.22648.Ctg.18643-2R	Trihelix
C12506.22653.Ctg.33870-2F	HB-other
C12506.22749.T70677.c0.g1.i4-0R	bHLH
C12506.22939.T33893.c0.g1.i1-1F	Trihelix
C12506.2297.Ctg.25226-1R	GRF
C12506.22988.T30833.c0.g1.i1-1F	SBP
C12506.23043.Ctg.5158-2F	AP2/ERF-ERF
C12506.23062.Ctg.10468-2R	GRAS
C12506.23227.Ctg.9324-2R	C2H2
C12506.2324.T88064.c1.g2.i1-0F	MYB-related
C12506.23282.T66119.c0.g1.i2-0R	MYB-related
C12506.23332.Ctg.1192-2R	MADS-M-type
C12506.23333.Ctg.43382-1R	bHLH
C12506.23343.Ctg.13902-0F	C3H
C12506.2336.Ctg.1889-2R	bHLH
C12506.23360.T71985.c0.g3.i1-2F	GARP-G2-like
C12506.23387.Ctg.4217-1R	C2C2-GATA
C12506.23452.Ctg.20587-2F	C3H
C12506.23692.Ctg.20135-1R	C3H
C12506.23692.T82577.c3.g1.i4-1R	C3H
C12506.23744.T72031.c0.g1.i1-0R	Trihelix
C12506.23748.T95871.c0.g2.i1-0R	Trihelix
C12506.23838.T90596.c4.g3.i1-0R	WRKY
C12506.23884.Ctg.2457-2F	C2C2-Dof
C12506.23892.Ctg.11814-0R	C3H
C12506.23893.T88348.c0.g1.i1-1R	C3H
C12506.24052.Ctg.5469-2F	AP2/ERF-ERF
C12506.24086.Ctg.24447-1R	HB-WOX
C12506.24407.T91451.c0.g1.i1-1R	C2C2-GATA
C12506.24408.Ctg.7057-1F	C2C2-GATA
C12506.24440.Ctg.29065-2R	FAR1
C12506.2450.T84901.c1.g2.i1-2F	AP2/ERF-ERF
C12506.24593.T112593.c0.g1.i1-1R	bHLH
C12506.24660.T85870.c3.g1.i3-0R	Trihelix
C12506.24706.T92633.c1.g6.i2-1R	C3H
C12506.24710.Ctg.35615-1R	SBP
C12506.24710.T94941.c2.g1.i8-1R	SBP
C12506.25032.Ctg.9617-2R	S1Fa-like
C12506.25033.T91448.c6.g6.i1-0F	S1Fa-like
C12506.25036.T91448.c6.g7.i1-0F	S1Fa-like
C12506.25036.T91448.c6.g7.i1-2F	S1Fa-like
C12506.25041.T91448.c6.g6.i2-0F	S1Fa-like
C12506.25074.Ctg.20366-1R	zf-HD
C12506.25162.Ctg.38197-2F	C2C2-Dof
C12506.25184.T95217.c0.g6.i4-2R	GARP-G2-like
C12506.25184.T95217.c0.g6.i8-2R	GARP-G2-like
C12506.2525.Ctg.40259-1R	GRAS
C12506.25386.Ctg.22521-1F	TUB
C12506.25386.Ctg.22522-0F	TUB
C12506.25517.T91134.c2.g4.i1-0R	Trihelix
C12506.25741.T87702.c2.g2.i3-0R	MYB-related
C12506.25787.Ctg.40148-2R	NAC
C12506.25812.Ctg.47283-1F	C3H
C12506.25961.T85420.c4.g1.i1-0R	HB-HD-ZIP
C12506.26021.Ctg.23377-2F	bZIP
C12506.2603.T87619.c0.g1.i1-2F	GARP-G2-like
C12506.26136.Ctg.26915-1R	FAR1
C12506.26136.Ctg.26915-2R	FAR1
C12506.2647.Ctg.43582-0F	GARP-G2-like
C12506.26525.Ctg.14713-1R	C2C2-GATA
C12506.26531.T84600.c0.g1.i3-0F	C2H2
C12506.26542.T93381.c1.g1.i1-0F	NAC
C12506.26608.T97715.c0.g1.i1-2F	NAC
C12506.26702.Ctg.316-2R	GARP-G2-like
C12506.26712.Ctg.14185-0R	C3H
C12506.26716.Ctg.42075-1F	NAC
C12506.26751.Ctg.25157-1R	HB-HD-ZIP
C12506.270.Ctg.41331-1F	C2C2-Dof
C12506.27099.T87268.c0.g2.i1-1F	C2C2-Dof
C12506.27187.Ctg.35138-0R	MADS-M-type
C12506.27235.Ctg.4714-1F	AP2/ERF-ERF
C12506.27279.T95302.c2.g5.i2-0R	C3H
C12506.27285.T80898.c0.g1.i1-0R	C2C2-Dof
C12506.27310.T90404.c1.g1.i1-1F	WRKY
C12506.27319.Ctg.8258-2R	NAC
C12506.27320.T96799.c1.g3.i3-0R	NAC
C12506.27324.T90305.c1.g1.i1-1R	WRKY
C12506.27325.T90305.c1.g1.i3-2R	WRKY
C12506.27326.T90305.c1.g3.i2-0R	WRKY
C12506.27343.T17095.c0.g1.i1-0R	C2C2-GATA
C12506.27351.Ctg.10815-0R	C2H2
C12506.27412.Ctg.15159-2F	Trihelix
C12506.27742.Ctg.9326-0R	SBP
C12506.27742.Ctg.9326-2R	SBP
C12506.27831.Ctg.21092-1R	MYB
C12506.28203.Ctg.35187-0F	C3H
C12506.2850.Ctg.17387-2R	C3H
C12506.28582.T86347.c0.g2.i5-1R	SBP
C12506.28598.T91522.c6.g1.i1-2F	MYB-related
C12506.28617.Ctg.12514-2F	C2C2-GATA
C12506.28774.Ctg.25204-2F	C2C2-YABBY
C12506.29004.T93552.c0.g4.i4-0F	Tify
C12506.29084.Ctg.7074-1R	C3H
C12506.29096.Ctg.8990-0R	C2C2-GATA
C12506.29096.Ctg.8990-1R	Tify
C12506.29097.Ctg.34302-2F	C2C2-GATA
C12506.29098.T79283.c0.g2.i2-1F	C2C2-GATA
C12506.29099.T79283.c0.g2.i4-1F	C2C2-GATA
C12506.29101.T83714.c0.g8.i5-0R	C2C2-GATA
C12506.29104.T83714.c0.g1.i1-2R	Tify
C12506.29105.T83714.c0.g1.i3-0R	Tify
C12506.2915.T71009.c0.g2.i1-2F	GRAS
C12506.29162.Ctg.2002-1R	MYB
C12506.29163.Ctg.30780-1F	MYB
C12506.29163.Ctg.30781-1F	MYB
C12506.29164.Ctg.30782-1F	MYB
C12506.29166.Ctg.38686-0R	MYB
C12506.2924.Ctg.16359-2F	MYB
C12506.2925.Ctg.40836-0F	MYB
C12506.2926.Ctg.40837-0F	MYB
C12506.29402.Ctg.20483-2F	HB-other
C12506.29403.Ctg.41684-0F	HB-other
C12506.29407.T81662.c3.g2.i1-1R	HB-other
C12506.29430.Ctg.3229-1F	C2C2-GATA
C12506.29432.Ctg.38219-2R	bHLH
C12506.29435.Ctg.11993-0R	bHLH
C12506.29435.T71207.c0.g1.i1-2R	bHLH
C12506.29532.T86080.c0.g1.i3-1F	C2H2
C12506.29691.T83522.c1.g3.i1-0F	GRAS
C12506.29692.T86304.c2.g1.i2-0F	GRAS
C12506.29866.T90059.c3.g1.i3-1F	C2C2-GATA
C12506.29866.T90059.c3.g1.i4-2F	C2C2-GATA
C12506.29932.T69886.c0.g2.i2-2F	TUB
C12506.29933.Ctg.42499-2R	TUB
C12506.29934.Ctg.31201-0R	TUB
C12506.29934.Ctg.31201-1R	TUB
C12506.29940.Ctg.8408-1F	C3H
C12506.29941.T92379.c2.g5.i3-1F	C3H
C12506.29952.Ctg.26222-2R	Whirly
C12506.30182.T92261.c1.g1.i2-1F	bHLH
C12506.30402.Ctg.30098-1R	WRKY
C12506.30716.Ctg.21432-1R	WRKY
C12506.30716.Ctg.21432-2R	WRKY
C12506.30719.T94898.c0.g3.i2-0F	WRKY
C12506.30722.T91553.c1.g4.i4-0R	WRKY
C12506.30723.T76816.c0.g2.i1-2R	WRKY
C12506.30724.T76816.c0.g3.i1-2R	WRKY
C12506.30730.Ctg.17952-0F	NAC
C12506.30730.T92028.c0.g2.i2-0F	NAC
C12506.30795.T77888.c0.g1.i1-2F	FAR1
C12506.30803.T89352.c1.g1.i1-2F	MYB-related
C12506.30863.Ctg.41247-0R	MADS-MIKC
C12506.30898.T2144.c0.g2.i1-2F	NAC
C12506.30908.T78804.c0.g1.i3-1R	HB-KNOX
C12506.31003.T80287.c0.g1.i1-2F	GARP-G2-like
C12506.31096.T86425.c6.g3.i1-2F	Trihelix
C12506.31194.T85962.c1.g4.i1-0R	C2H2
C12506.31205.Ctg.9177-0R	BBR-BPC
C12506.31209.Ctg.9178-0R	BBR-BPC
C12506.31247.Ctg.4377-2R	bHLH
C12506.31420.Ctg.7208-0F	NAC
C12506.31421.Ctg.147-0F	WRKY
C12506.31422.Ctg.15746-1R	NAC
C12506.31423.T91495.c7.g2.i1-2R	WRKY
C12506.31426.T94077.c3.g2.i1-0F	WRKY
C12506.31436.Ctg.41647-0F	MADS-MIKC
C12506.31436.Ctg.41648-0F	MADS-MIKC
C12506.31509.T92802.c2.g2.i5-1R	C3H
C12506.31603.T92315.c2.g1.i1-1F	NAC
C12506.31603.T92315.c2.g1.i1-2F	NAC
C12506.31827.T92681.c2.g1.i3-1F	Trihelix
C12506.31881.Ctg.25366-1R	AP2/ERF-ERF
C12506.31882.Ctg.1844-0R	GRAS
C12506.31882.Ctg.1844-2R	GRAS
C12506.31971.Ctg.27293-0R	NF-YA
C12506.31980.Ctg.7815-2F	WRKY
C12506.32027.Ctg.18711-0R	bZIP
C12506.32027.T93983.c2.g3.i4-1R	bZIP
C12506.32066.Ctg.19185-1R	MYB
C12506.3213.Ctg.22016-2F	C3H
C12506.32309.Ctg.1564-2R	WRKY
C12506.32310.T95448.c0.g5.i2-1R	WRKY
C12506.32382.T94076.c0.g8.i1-2R	C3H
C12506.32418.Ctg.3611-0R	bZIP
C12506.32421.T84760.c0.g3.i1-0R	bZIP
C12506.32421.T90092.c0.g3.i1-2R	bZIP
C12506.32426.Ctg.2924-1R	bZIP
C12506.32426.Ctg.34787-0R	bZIP
C12506.32563.Ctg.41265-0F	NAC
C12506.32563.Ctg.41265-1F	NAC
C12506.3257.Ctg.13283-0F	C2C2-Dof
C12506.32573.T43413.c0.g1.i1-2F	LOB
C12506.3262.T18451.c0.g1.i1-2F	bZIP
C12506.32677.Ctg.1643-0F	bHLH
C12506.32677.T85200.c0.g2.i1-0F	bHLH
C12506.32685.T92669.c0.g1.i1-1R	SRS
C12506.32769.Ctg.46588-0F	MYB-related
C12506.32771.T82613.c3.g3.i1-0F	MYB-related
C12506.32948.Ctg.40612-1F	TCP
C12506.32949.Ctg.43242-1F	TCP
C12506.32960.T1245.c0.g1.i1-0F	FAR1
C12506.32971.Ctg.12020-0R	bZIP
C12506.32976.Ctg.10633-0F	B3
C12506.33057.T97143.c9.g1.i1-0F	C2H2
C12506.33061.T80766.c0.g1.i1-0R	NF-YA
C12506.33061.T80766.c0.g1.i2-0R	NF-YA
C12506.33070.Ctg.16593-0R	WRKY
C12506.33083.T67645.c0.g1.i1-2F	NF-YB
C12506.33108.T83975.c0.g2.i1-0R	MYB-related
C12506.33423.Ctg.8433-1R	WRKY
C12506.33431.Ctg.462-0R	PLATZ
C12506.33433.T84525.c1.g1.i1-2R	PLATZ
C12506.33447.Ctg.13930-2R	Tify
C12506.33451.T65864.c0.g1.i2-1R	Tify
C12506.33452.Ctg.28755-0R	Tify
C12506.33453.Ctg.28756-2R	Tify
C12506.33454.T23290.c0.g2.i1-1F	Tify
C12506.33477.T96295.c1.g3.i2-1R	FAR1
C12506.33527.T95991.c1.g1.i1-0F	C2H2
C12506.33527.T95991.c1.g1.i2-2F	C2H2
C12506.33554.T89672.c4.g2.i1-0R	bZIP
C12506.33655.Ctg.35737-2R	MYB-related
C12506.33666.T86084.c0.g1.i1-1R	B3
C12506.33674.Ctg.42364-0R	TUB
C12506.33674.Ctg.42364-1R	TUB
C12506.33674.Ctg.42364-2R	TUB
C12506.33675.T82239.c0.g1.i2-1F	TUB
C12506.33676.Ctg.25252-0F	TUB
C12506.33676.Ctg.25252-2F	TUB
C12506.33677.Ctg.6470-2R	TUB
C12506.33680.Ctg.2848-1F	TUB
C12506.33680.Ctg.2848-2F	TUB
C12506.33680.T71428.c0.g4.i1-2F	TUB
C12506.33681.Ctg.15701-2F	TUB
C12506.33681.T38385.c0.g1.i2-1F	TUB
C12506.33682.T121797.c0.g1.i1-2F	TUB
C12506.33684.T81378.c1.g2.i1-1F	TUB
C12506.33684.T81378.c1.g2.i2-2F	TUB
C12506.33685.T59395.c0.g1.i2-0F	TUB
C12506.33745.T114046.c0.g1.i1-2R	NAC
C12506.33957.Ctg.26107-2R	NF-YB
C12506.33959.Ctg.7623-0F	NF-YB
C12506.33965.Ctg.27410-1F	NF-YB
C12506.34002.Ctg.8300-0R	NAC
C12506.34002.T96732.c3.g2.i11-0R	NAC
C12506.34005.T92315.c3.g1.i1-1R	NAC
C12506.34006.T89473.c0.g3.i3-2R	NAC
C12506.34007.T89473.c0.g3.i5-1R	NAC
C12506.34008.Ctg.1424-0R	NAC
C12506.34008.T89473.c0.g4.i3-2R	NAC
C12506.34130.T71165.c0.g2.i1-0R	GARP-G2-like
C12506.34201.Ctg.1775-1R	GRAS
C12506.34253.T94483.c4.g1.i2-0F	MYB-related
C12506.34307.Ctg.22267-1R	GRAS
C12506.34314.Ctg.39512-0R	WRKY
C12506.3439.Ctg.12077-0R	MYB-related
C12506.34415.Ctg.3625-1R	B3
C12506.34416.Ctg.4442-0R	AP2/ERF-ERF
C12506.34422.T90864.c2.g3.i5-0F	AP2/ERF-ERF
C12506.34496.T88932.c0.g5.i1-1R	C2C2-Dof
C12506.34718.Ctg.29919-2F	C2C2-Dof
C12506.34737.T92229.c4.g6.i6-2R	bZIP
C12506.34846.T68053.c0.g1.i1-1R	C3H
C12506.34950.T58117.c0.g1.i1-0F	C2C2-YABBY
C12506.35.T17367.c0.g2.i1-1F	Tify
C12506.35108.Ctg.8385-1R	bHLH
C12506.35155.Ctg.5861-1F	GRAS
C12506.35155.Ctg.5861-2F	GRAS
C12506.3518.T92401.c1.g2.i1-2F	Trihelix
C12506.35212.T78945.c0.g1.i1-0R	MYB-related
C12506.35212.T78945.c0.g1.i3-1R	MYB-related
C12506.35213.T94483.c4.g1.i4-2F	MYB
C12506.35213.T94483.c4.g1.i6-1F	MYB-related
C12506.35223.T95593.c6.g1.i9-2F	C3H
C12506.35238.Ctg.747-0R	Trihelix
C12506.35243.T76492.c0.g1.i1-1R	bHLH
C12506.35250.Ctg.39726-1R	C2C2-GATA
C12506.35296.T35524.c0.g1.i1-1R	bHLH
C12506.3538.T98448.c0.g1.i1-1F	C2C2-Dof
C12506.35476.Ctg.23931-2R	WRKY
C12506.35481.Ctg.23098-2R	WRKY
C12506.35548.T88602.c1.g2.i1-1F	AP2/ERF-ERF
C12506.35569.Ctg.3197-1F	NAC
C12506.35675.T73677.c0.g1.i1-1R	SBP
C12506.35776.Ctg.18355-1R	C2H2
C12506.35776.T87660.c3.g2.i11-1R	C2H2
C12506.35807.T85188.c4.g6.i3-2R	MYB-related
C12506.35818.Ctg.1682-1R	HB-WOX
C12506.35969.Ctg.1225-2R	C3H
C12506.35979.Ctg.23387-0R	C3H
C12506.35979.T94522.c2.g1.i3-1R	C3H
C12506.3611.T68300.c0.g1.i1-0F	NAC
C12506.36250.T27265.c0.g2.i2-1R	AP2/ERF-ERF
C12506.36251.Ctg.10762-2R	C2H2
C12506.36373.Ctg.3139-1R	MYB
C12506.36377.T28036.c0.g1.i1-0F	MYB-related
C12506.3642.Ctg.7675-2R	GARP-G2-like
C12506.36502.Ctg.30659-1R	GARP-G2-like
C12506.36559.T77282.c1.g1.i1-0R	C2C2-GATA
C12506.36559.T77282.c1.g1.i2-0R	C2C2-GATA
C12506.36828.Ctg.37146-1F	C3H
C12506.36864.Ctg.40124-0R	CPP
C12506.36864.T87847.c1.g6.i4-1R	CPP
C12506.3689.Ctg.40048-2R	C2C2-CO-like
C12506.37035.T66394.c0.g1.i1-2R	AP2/ERF-ERF
C12506.37068.Ctg.34744-0R	TUB
C12506.37069.T90404.c1.g4.i3-0F	WRKY
C12506.37113.T95448.c0.g2.i1-2R	WRKY
C12506.37114.Ctg.9291-0F	WRKY
C12506.37144.T93529.c0.g1.i1-0R	WRKY
C12506.37144.T93529.c0.g1.i2-0R	WRKY
C12506.37144.T93529.c0.g1.i2-1R	WRKY
C12506.37155.Ctg.9824-1R	C3H
C12506.3724.Ctg.32248-1R	TCP
C12506.37265.Ctg.17330-0R	FAR1
C12506.37280.T73308.c0.g3.i4-0R	WRKY
C12506.37280.T73308.c0.g3.i4-1R	WRKY
C12506.37464.Ctg.40295-1F	AP2/ERF-ERF
C12506.37734.T86974.c1.g2.i1-2F	MYB-related
C12506.37823.Ctg.13586-0R	C3H
C12506.37823.Ctg.13586-1R	C3H
C12506.37888.Ctg.9040-2R	C3H
C12506.37968.Ctg.16548-0R	GRAS
C12506.38124.Ctg.22317-1F	GARP-G2-like
C12506.38126.Ctg.26740-2F	GARP-G2-like
C12506.38127.Ctg.34682-2R	GARP-G2-like
C12506.38129.Ctg.41246-2F	GARP-G2-like
C12506.38130.Ctg.44814-2F	GARP-G2-like
C12506.3822.Ctg.30079-1R	NAC
C12506.38335.T90923.c2.g1.i1-2R	NAC
C12506.38368.Ctg.25386-0F	BBR-BPC
C12506.38368.Ctg.25386-1F	BBR-BPC
C12506.38446.Ctg.12365-1R	NAC
C12506.38458.T74268.c0.g1.i2-1R	NAC
C12506.38459.T92708.c6.g11.i1-0F	NAC
C12506.38539.T84569.c1.g1.i1-0R	C2C2-YABBY
C12506.38627.T7445.c0.g1.i1-2F	MYB-related
C12506.38630.Ctg.11106-1F	HB-other
C12506.38699.T91518.c1.g7.i5-2F	FAR1
C12506.38723.Ctg.6964-1R	GeBP
C12506.38723.Ctg.6964-2R	GeBP
C12506.38779.T63263.c0.g2.i1-0F	AP2/ERF-ERF
C12506.38785.T122177.c0.g1.i1-2R	GARP-G2-like
C12506.38810.T88602.c0.g4.i1-0F	AP2/ERF-ERF
C12506.39049.Ctg.6829-1R	TUB
C12506.39049.T74125.c0.g1.i2-2F	TUB
C12506.39049.T95866.c0.g1.i6-1R	TUB
C12506.39157.Ctg.2376-2R	C2H2
C12506.39279.T91836.c12.g2.i3-2F	MYB-related
C12506.39283.T85111.c0.g1.i4-0R	WRKY
C12506.39283.T85111.c0.g1.i5-2R	WRKY
C12506.3956.Ctg.10393-1R	C3H
C12506.39705.T83358.c2.g1.i1-0R	C2H2
C12506.39725.Ctg.17954-0F	bZIP
C12506.39820.Ctg.9009-0R	NAC
C12506.39824.T80988.c1.g1.i2-2R	NAC
C12506.39848.T84054.c0.g1.i2-2F	MADS-MIKC
C12506.39848.T84054.c0.g1.i3-2F	MADS-MIKC
C12506.40028.T94065.c0.g7.i1-1R	HB-HD-ZIP
C12506.40340.Ctg.1794-1F	Trihelix
C12506.40341.Ctg.3165-1R	Trihelix
C12506.40609.Ctg.27329-2R	C2C2-LSD
C12506.4066.Ctg.13169-2R	MYB-related
C12506.40742.T80898.c1.g7.i1-2R	C2C2-Dof
C12506.40773.Ctg.21655-0F	WRKY
C12506.40773.Ctg.21655-2F	WRKY
C12506.40821.T86084.c0.g4.i2-2R	B3
C12506.40931.Ctg.47327-1R	bHLH
C12506.40931.T75675.c0.g1.i2-1R	bHLH
C12506.40957.Ctg.5993-1F	GRAS
C12506.41084.Ctg.30047-1F	WRKY
C12506.41277.Ctg.15417-0F	Tify
C12506.41292.Ctg.234-2F	WRKY
C12506.41298.Ctg.8024-2R	MYB
C12506.41366.Ctg.47374-1R	FAR1
C12506.41471.T97954.c0.g1.i2-0R	MADS-M-type
C12506.41472.Ctg.44340-2F	MADS-M-type
C12506.41472.T43762.c0.g1.i1-2F	MADS-M-type
C12506.41633.Ctg.39013-1F	MADS-M-type
C12506.4180.T75577.c0.g1.i1-1R	C3H
C12506.41820.Ctg.4466-1R	NAC
C12506.41821.Ctg.3297-0R	NAC
C12506.41823.T115181.c0.g1.i1-2F	NAC
C12506.41824.Ctg.8505-1R	NAC
C12506.41825.Ctg.21995-1R	NAC
C12506.4187.Ctg.3896-1R	HB-HD-ZIP
C12506.4187.Ctg.3897-2R	HB-HD-ZIP
C12506.41896.T96656.c2.g2.i1-2R	C3H
C12506.41897.T96656.c2.g2.i2-1R	C3H
C12506.41898.T76885.c0.g1.i6-1R	C3H
C12506.41990.T93552.c0.g4.i5-0F	Tify
C12506.42165.Ctg.5321-1R	Trihelix
C12506.42214.Ctg.27523-1F	C2H2
C12506.42265.T87157.c0.g1.i2-0F	Tify
C12506.42275.T51583.c0.g1.i1-1F	C2C2-Dof
C12506.42316.T85904.c10.g7.i1-1R	LOB
C12506.42337.T83223.c2.g4.i3-0R	OFP
C12506.42338.T83223.c2.g4.i9-0R	OFP
C12506.4238.Ctg.3021-1R	GeBP
C12506.4250.Ctg.34810-1R	WRKY
C12506.42535.Ctg.3045-0R	HB-BELL
C12506.42536.Ctg.12373-0R	HB-BELL
C12506.42592.T85151.c1.g2.i1-2F	WRKY
C12506.42647.Ctg.35548-2R	FAR1
C12506.42655.Ctg.12177-1F	NF-X1
C12506.42766.T92603.c1.g2.i2-0F	GRAS
C12506.42768.T92603.c1.g2.i4-2F	GRAS
C12506.42769.T93595.c4.g1.i1-0R	GRAS
C12506.42770.T92603.c1.g2.i3-2F	GRAS
C12506.42770.T93595.c4.g1.i4-0R	GRAS
C12506.42789.Ctg.1949-2R	NAC
C12506.42877.Ctg.12257-2F	C3H
C12506.42877.Ctg.12258-2F	C3H
C12506.42917.Ctg.11932-0F	HSF
C12506.4292.Ctg.33139-1R	TCP
C12506.42973.Ctg.11067-0R	GRAS
C12506.43020.Ctg.40257-0R	GRAS
C12506.43108.Ctg.20026-2F	NAC
C12506.43131.Ctg.30618-0R	C2H2
C12506.4314.Ctg.33816-2R	NAC
C12506.43149.Ctg.9297-0F	MYB-related
C12506.43150.Ctg.1058-1F	MYB-related
C12506.43151.Ctg.47649-2F	MYB
C12506.43153.T12956.c0.g1.i1-2R	MYB
C12506.43272.T94070.c3.g1.i3-1R	C3H
C12506.4328.T96434.c0.g2.i1-2F	bZIP
C12506.4333.Ctg.8569-1R	B3
C12506.43457.Ctg.44049-1F	C2H2
C12506.4365.T82887.c1.g3.i1-0R	C2C2-Dof
C12506.43701.T94070.c3.g10.i2-0R	C3H
C12506.43716.Ctg.36925-2F	C2H2
C12506.4375.T9813.c0.g1.i1-2R	HB-other
C12506.43751.Ctg.8775-0R	Tify
C12506.43763.Ctg.10064-1R	MYB-related
C12506.43785.Ctg.28736-0R	Trihelix
C12506.43841.Ctg.165-0F	MYB-related
C12506.44032.T43539.c0.g1.i1-0R	GRAS
C12506.44032.T43539.c0.g1.i1-1R	GRAS
C12506.44141.Ctg.41584-1R	Trihelix
C12506.44198.T97103.c2.g1.i1-0R	GRAS
C12506.44201.Ctg.5034-1R	Whirly
C12506.44210.T89627.c2.g3.i1-1R	FAR1
C12506.44210.T89627.c2.g5.i1-1R	FAR1
C12506.44231.T58085.c0.g1.i1-2R	WRKY
C12506.44317.T44993.c0.g1.i1-1F	AP2/ERF-ERF
C12506.444.Ctg.17537-0R	WRKY
C12506.44473.T86757.c2.g1.i2-0R	HB-other
C12506.44473.T89485.c0.g1.i4-2R	HB-other
C12506.44502.T41747.c0.g1.i2-1R	MYB-related
C12506.44512.Ctg.5376-0F	PLATZ
C12506.44515.Ctg.1370-0R	PLATZ
C12506.44518.Ctg.6948-2F	PLATZ
C12506.44519.Ctg.31185-2R	PLATZ
C12506.44527.Ctg.40814-0R	PLATZ
C12506.44527.Ctg.40814-2R	PLATZ
C12506.44534.Ctg.45460-0R	PLATZ
C12506.44535.T81924.c0.g3.i1-0R	PLATZ
C12506.44559.Ctg.29239-1F	NAC
C12506.44561.T95428.c0.g17.i1-2F	NAC
C12506.44575.Ctg.29111-2F	NAC
C12506.44713.Ctg.5343-1R	NF-YA
C12506.44730.T81071.c0.g1.i1-0R	SBP
C12506.44759.T85099.c0.g1.i4-1R	FAR1
C12506.44801.T86084.c0.g4.i1-2R	B3
C12506.44829.Ctg.2089-1R	NF-YC
C12506.44832.T90445.c1.g3.i1-2R	NF-YC
C12506.44979.Ctg.1774-0R	GRAS
C12506.44979.Ctg.1774-1R	GRAS
C12506.44985.Ctg.14719-1R	Tify
C12506.44985.T66423.c0.g3.i3-0R	Tify
C12506.45057.Ctg.20718-0R	GARP-G2-like
C12506.45057.T89246.c0.g11.i3-0R	GARP-G2-like
C12506.4507.T116212.c0.g1.i1-2F	B3
C12506.45103.Ctg.2949-0F	Tify
C12506.45122.Ctg.8336-2R	B3-ARF
C12506.45122.T96709.c4.g3.i3-1R	B3
C12506.45215.Ctg.32736-1R	WRKY
C12506.45240.T83416.c4.g1.i1-1R	SBP
C12506.45241.T83416.c9.g7.i1-1F	SBP
C12506.45244.T97147.c7.g6.i1-2R	SBP
C12506.45361.T58469.c0.g2.i3-0R	NAC
C12506.45444.Ctg.32038-0R	C3H
C12506.45444.Ctg.32038-1R	C3H
C12506.45444.T94070.c3.g2.i5-1R	C3H
C12506.45480.Ctg.12621-0F	WRKY
C12506.45480.Ctg.12621-2F	WRKY
C12506.45544.T29555.c0.g1.i1-0R	AP2/ERF-ERF
C12506.45544.T29555.c0.g1.i2-0R	AP2/ERF-ERF
C12506.45601.Ctg.41059-1R	bZIP
C12506.45601.T87340.c1.g6.i3-1R	bZIP
C12506.45893.T88787.c2.g1.i5-0R	C2H2
C12506.4602.Ctg.22393-2R	Tify
C12506.46037.Ctg.14007-0R	GRAS
C12506.46041.T11952.c0.g1.i1-2R	B3
C12506.46095.Ctg.11742-1R	WRKY
C12506.46095.Ctg.11742-2R	WRKY
C12506.46096.Ctg.30046-0F	WRKY
C12506.46096.Ctg.30046-2F	WRKY
C12506.46097.T87244.c1.g6.i4-0F	WRKY
C12506.4624.T91334.c0.g3.i3-2F	MYB-related
C12506.4626.T91334.c0.g3.i4-2F	MYB
C12506.4626.T91334.c0.g3.i5-2F	MYB
C12506.4630.T91334.c0.g3.i6-2F	MYB
C12506.4630.T91334.c0.g3.i8-2F	MYB
C12506.4630.T91334.c0.g6.i1-0F	MYB-related
C12506.46331.T77845.c1.g2.i1-2R	BES1
C12506.46399.T95932.c1.g4.i1-0R	MYB-related
C12506.46417.T3282.c0.g1.i1-2R	NAC
C12506.46551.Ctg.27902-2R	TCP
C12506.46603.T65972.c0.g2.i1-2R	WRKY
C12506.46614.Ctg.5948-2F	MADS-M-type
C12506.46639.Ctg.7260-2R	MYB-related
C12506.46737.Ctg.7777-1F	C3H
C12506.46751.Ctg.42765-1R	SRS
C12506.46751.T79959.c0.g4.i2-1R	SRS
C12506.46752.T79016.c1.g2.i1-2R	bHLH
C12506.46760.T91384.c2.g3.i4-1R	NF-YA
C12506.46788.T87117.c4.g7.i1-0R	NAC
C12506.46823.Ctg.43202-0R	NAC
C12506.4692.Ctg.10244-0R	HSF
C12506.47082.Ctg.3047-2F	NAC
C12506.47118.Ctg.12942-1R	TUB
C12506.47122.Ctg.27802-0R	C3H
C12506.4721.T88787.c2.g1.i3-0R	C2H2
C12506.4721.T88787.c2.g1.i3-2R	C2H2
C12506.47236.Ctg.8973-0R	BBR-BPC
C12506.47236.Ctg.8973-2R	BBR-BPC
C12506.47375.Ctg.10590-0F	HB-other
C12506.47405.Ctg.19006-2R	B3-ARF
C12506.47463.T92907.c0.g1.i4-0F	C3H
C12506.47463.T92907.c0.g1.i6-0F	C3H
C12506.4762.Ctg.43996-0F	Trihelix
C12506.47721.Ctg.41746-1R	MYB-related
C12506.47736.T83750.c1.g2.i1-1R	MADS-M-type
C12506.47974.Ctg.11733-0R	AP2/ERF-ERF
C12506.48001.Ctg.39837-0R	GARP-G2-like
C12506.48073.Ctg.39310-0F	GeBP
C12506.48144.T89595.c1.g1.i1-1R	AP2/ERF-ERF
C12506.48203.Ctg.33506-2F	GRAS
C12506.4830.Ctg.2504-2R	GRAS
C12506.4834.Ctg.27696-0F	HB-BELL
C12506.48371.Ctg.3762-1R	GARP-G2-like
C12506.48508.Ctg.45481-0R	bHLH
C12506.48508.T88392.c4.g2.i8-0R	bHLH
C12506.48566.Ctg.12737-1R	C2H2
C12506.48712.T85815.c0.g1.i3-1R	TUB
C12506.48714.Ctg.45434-2R	MYB-related
C12506.48795.Ctg.44078-2F	NAC
C12506.48800.T92332.c2.g4.i1-2R	NAC
C12506.48808.T93586.c1.g8.i1-2R	NAC
C12506.48931.T99485.c0.g1.i1-1F	NAC
C12506.48932.Ctg.14037-1R	FAR1
C12506.49080.Ctg.13071-2F	WRKY
C12506.49083.T84992.c0.g1.i1-2R	WRKY
C12506.49120.Ctg.29002-1F	AP2/ERF-ERF
C12506.49166.Ctg.19417-1R	C2H2
C12506.49442.T84797.c3.g3.i6-0F	C2H2
C12506.49511.Ctg.32614-1R	AP2/ERF-ERF
C12506.49731.Ctg.30005-0R	NAC
C12506.49731.T87239.c0.g3.i4-0R	NAC
C12506.49762.T89671.c0.g5.i1-0R	NF-YB
C12506.4985.Ctg.6345-2R	bZIP
C12506.49991.Ctg.12671-2R	C2C2-YABBY
C12506.50108.Ctg.1475-2F	AP2/ERF-ERF
C12506.50207.T82687.c6.g1.i1-0R	C2H2
C12506.50329.Ctg.42371-0F	GRAS
C12506.50329.T113656.c0.g1.i1-1R	GRAS
C12506.50352.T88864.c1.g1.i2-2F	bZIP
C12506.50352.T88864.c1.g1.i7-2F	bZIP
C12506.50402.T60652.c0.g2.i1-0F	B3
C12506.50437.T91387.c1.g1.i1-2F	bZIP
C12506.50464.Ctg.4869-1R	FAR1
C12506.50481.Ctg.21366-0R	B3
C12506.50549.Ctg.6322-1F	MYB-related
C12506.506.T88200.c0.g2.i1-2R	HB-HD-ZIP
C12506.506.T88200.c0.g2.i2-2R	HB-HD-ZIP
C12506.50633.T14144.c0.g1.i1-2R	bHLH
C12506.50686.T71768.c0.g1.i1-2F	MYB-related
C12506.50732.T87714.c1.g1.i2-0F	FAR1
C12506.50890.T60134.c0.g1.i2-2R	WRKY
C12506.50912.Ctg.25139-0R	HB-BELL
C12506.50970.T31089.c0.g1.i1-2F	CSD
C12506.50971.T47639.c0.g1.i1-0R	CSD
C12506.50974.T91479.c0.g2.i1-2R	C2H2
C12506.51047.Ctg.25202-0F	C2C2-YABBY
C12506.51047.Ctg.25202-1F	C2C2-YABBY
C12506.51080.T109591.c0.g1.i1-2F	C2C2-GATA
C12506.5111.Ctg.16792-2F	GeBP
C12506.51138.T70107.c1.g1.i1-2F	NF-YC
C12506.513.Ctg.34823-2F	C3H
C12506.51307.Ctg.4759-2R	AP2/ERF-ERF
C12506.51312.Ctg.41284-1R	AP2/ERF-ERF
C12506.51440.Ctg.9007-2R	NAC
C12506.51442.Ctg.35546-1F	HB-other
C12506.51516.T88787.c2.g1.i4-2R	C2H2
C12506.51525.Ctg.9484-0R	C2C2-YABBY
C12506.51529.Ctg.25201-0F	C2C2-YABBY
C12506.51532.T76459.c1.g2.i2-1F	C2C2-YABBY
C12506.51533.T89830.c0.g4.i1-1R	C2C2-YABBY
C12506.51534.T39988.c0.g2.i1-0F	C2C2-YABBY
C12506.51535.Ctg.33210-1F	C2C2-YABBY
C12506.51535.T90639.c1.g3.i3-2R	C2C2-YABBY
C12506.51536.T113524.c0.g1.i1-0F	C2C2-YABBY
C12506.51554.Ctg.12449-1R	B3-ARF
C12506.51629.Ctg.9483-0R	C2C2-YABBY
C12506.51629.T95047.c2.g3.i1-0R	C2C2-YABBY
C12506.51633.T78840.c1.g1.i2-0R	C2C2-YABBY
C12506.51635.Ctg.35530-0R	BES1
C12506.5167.T84753.c0.g2.i1-2R	AP2/ERF-ERF
C12506.51774.Ctg.2921-1F	GRAS
C12506.51842.T92362.c2.g3.i3-2F	WRKY
C12506.51896.T106584.c0.g1.i1-0F	C2C2-Dof
C12506.51957.Ctg.4907-0R	bHLH
C12506.52093.T89098.c0.g5.i1-2R	AP2/ERF-ERF
C12506.52172.T22699.c0.g1.i1-0R	HSF
C12506.52254.T91575.c0.g6.i1-0R	AP2/ERF-ERF
C12506.52278.T54226.c0.g1.i2-2R	bHLH
C12506.52280.Ctg.27251-0R	WRKY
C12506.52280.Ctg.27251-2R	WRKY
C12506.52287.T95908.c1.g6.i1-2R	WRKY
C12506.52291.T100055.c0.g1.i1-1F	WRKY
C12506.52292.T84906.c3.g8.i1-1F	WRKY
C12506.52293.T83355.c1.g1.i1-1R	WRKY
C12506.52295.T95908.c1.g9.i1-2R	WRKY
C12506.52297.T84334.c2.g1.i1-1F	WRKY
C12506.52297.T84334.c2.g1.i1-2F	WRKY
C12506.52297.T98486.c0.g1.i1-0R	WRKY
C12506.52298.T83207.c1.g1.i4-1R	WRKY
C12506.52299.T61801.c0.g1.i2-1R	WRKY
C12506.52300.T31239.c0.g1.i1-1F	WRKY
C12506.52359.Ctg.627-2F	GARP-G2-like
C12506.52360.Ctg.32607-2R	GARP-G2-like
C12506.52374.Ctg.21423-0F	bHLH
C12506.52408.T89594.c8.g9.i6-0F	C2C2-YABBY
C12506.52409.T101975.c0.g1.i1-0R	C2C2-YABBY
C12506.52435.Ctg.25850-1R	NAC
C12506.52540.Ctg.18037-0F	C3H
C12506.52671.T33072.c0.g2.i1-1R	NAC
C12506.5269.Ctg.15336-2R	BES1
C12506.5269.Ctg.15337-2R	BES1
C12506.52696.T85815.c0.g1.i5-0R	TUB
C12506.52793.Ctg.32399-0R	bHLH
C12506.52921.Ctg.34592-2R	WRKY
C12506.5293.T85423.c1.g1.i1-1R	RWP-RK
C12506.5293.T85423.c1.g1.i9-0R	RWP-RK
C12506.52936.T87782.c4.g1.i3-0F	C3H
C12506.52943.Ctg.38537-0F	C3H
C12506.52943.T62555.c0.g1.i1-0R	C3H
C12506.52943.T62555.c0.g1.i1-2R	C3H
C12506.53194.Ctg.10317-1R	WRKY
C12506.53224.Ctg.41177-2F	TUB
C12506.53402.T77128.c0.g1.i2-0F	AP2/ERF-ERF
C12506.53499.T83416.c9.g7.i2-1F	SBP
C12506.53576.T92349.c2.g1.i2-1R	MYB-related
C12506.53608.T89834.c2.g3.i1-0F	MYB-related
C12506.53609.T89834.c2.g4.i1-2F	MYB-related
C12506.53610.T89834.c2.g4.i2-2F	MYB-related
C12506.53634.T88063.c2.g1.i5-1R	LOB
C12506.53663.Ctg.38511-1R	MYB-related
C12506.53736.Ctg.6950-2F	BES1
C12506.53736.T96416.c3.g1.i8-2F	BES1
C12506.53769.T59713.c0.g2.i2-1F	C2H2
C12506.53834.T85251.c0.g3.i1-2R	bHLH
C12506.53842.T31114.c0.g1.i1-2R	GRAS
C12506.53842.T31114.c0.g2.i1-2R	GRAS
C12506.53954.Ctg.43121-0R	AP2/ERF-ERF
C12506.53955.T82533.c2.g1.i4-1R	AP2/ERF-ERF
C12506.53982.T68830.c0.g1.i1-0R	WRKY
C12506.53982.T68830.c0.g1.i2-2R	WRKY
C12506.53982.T68830.c0.g1.i4-0R	WRKY
C12506.54171.Ctg.13341-0F	MYB-related
C12506.54232.T45509.c0.g3.i1-1R	MADS-M-type
C12506.54267.T92341.c1.g1.i1-1F	C2C2-YABBY
C12506.54312.T4682.c0.g1.i1-1F	B3
C12506.54529.Ctg.1499-0F	FAR1
C12506.54550.T3907.c0.g1.i1-0F	AP2/ERF-ERF
C12506.54619.T94077.c2.g1.i1-0F	NAC
C12506.54651.T92639.c3.g1.i3-2R	bHLH
C12506.54776.T85421.c2.g2.i6-0R	MADS-MIKC
C12506.54776.T85421.c2.g2.i6-2R	MADS-M-type
C12506.54779.T94077.c3.g2.i18-0F	WRKY
C12506.54779.T94077.c3.g2.i7-0F	WRKY
C12506.54918.T119694.c0.g1.i1-2R	C3H
C12506.55024.T82985.c0.g1.i4-2F	C2C2-LSD
C12506.55172.Ctg.18238-1R	WRKY
C12506.55227.Ctg.9610-0R	VOZ
C12506.55227.Ctg.9610-2R	VOZ
C12506.55271.T91782.c4.g2.i1-0R	C2C2-Dof
C12506.55289.T90363.c5.g2.i4-1R	C2C2-GATA
C12506.55293.Ctg.2628-0R	C3H
C12506.55299.Ctg.2629-1R	C3H
C12506.55320.T88660.c2.g1.i2-0F	C3H
C12506.55321.T93688.c2.g6.i1-0R	C3H
C12506.55326.Ctg.18155-2R	C2H2
C12506.5536.Ctg.21117-2F	GARP-G2-like
C12506.55389.T88064.c1.g3.i2-0F	MYB-related
C12506.55421.Ctg.28420-1R	B3
C12506.55423.T96263.c2.g1.i3-0R	B3
C12506.55599.Ctg.18789-1F	WRKY
C12506.55674.T76885.c0.g1.i3-2R	C3H
C12506.56065.Ctg.40200-0F	MYB
C12506.56102.T88109.c0.g16.i1-0R	NF-YA
C12506.56123.T76373.c0.g1.i1-1R	WRKY
C12506.56276.T90646.c1.g4.i1-0R	C2C2-YABBY
C12506.56345.T94402.c5.g1.i1-2R	bZIP
C12506.56395.T94080.c1.g1.i1-0F	bZIP
C12506.56411.T93279.c1.g5.i1-0R	HB-other
C12506.56517.T95480.c0.g1.i2-1F	GARP-G2-like
C12506.56650.T66082.c0.g2.i1-2R	GRAS
C12506.5669.Ctg.30144-0R	C3H
C12506.56852.Ctg.15517-1R	MYB
C12506.56999.Ctg.16667-1R	C3H
C12506.57207.T86227.c0.g1.i6-0R	FAR1
C12506.57290.T85996.c5.g1.i2-0R	WRKY
C12506.57407.T81357.c1.g1.i1-1F	WRKY
C12506.57439.Ctg.45537-0R	C2C2-GATA
C12506.57642.T85426.c1.g7.i4-1F	bHLH
C12506.5777.Ctg.4057-1R	bHLH
C12506.5778.T90336.c0.g3.i1-1R	bHLH
C12506.57801.Ctg.45635-2F	AP2/ERF-ERF
C12506.57875.Ctg.20869-0F	bZIP
C12506.57877.T89222.c1.g6.i2-0F	bZIP
C12506.57933.Ctg.15250-0R	WRKY
C12506.5801.Ctg.34789-1F	bZIP
C12506.5801.Ctg.34790-0F	bZIP
C12506.5807.Ctg.7254-0R	MYB
C12506.58250.T62627.c0.g1.i2-0R	LOB
C12506.58315.Ctg.12074-2R	bZIP
C12506.58316.T66341.c0.g3.i1-2R	bZIP
C12506.58410.T87116.c1.g1.i5-0F	AP2/ERF-ERF
C12506.58475.T93740.c1.g1.i1-1R	GRAS
C12506.58480.T92681.c2.g1.i1-2F	Trihelix
C12506.58721.T95858.c4.g1.i4-2R	B3-ARF
C12506.58791.T96469.c2.g6.i3-0F	EIL
C12506.58795.T89595.c1.g1.i2-2R	AP2/ERF-ERF
C12506.58867.Ctg.29970-2R	zf-HD
C12506.58873.Ctg.18649-1R	HB-HD-ZIP
C12506.58994.Ctg.4290-1R	WRKY
C12506.59129.Ctg.45461-2F	AP2/ERF-ERF
C12506.59130.Ctg.45462-2F	AP2/ERF-ERF
C12506.59154.T95455.c0.g4.i2-1R	bZIP
C12506.59295.T89922.c2.g1.i1-2R	LOB
C12506.59504.Ctg.12169-2R	NF-X1
C12506.59555.T96336.c1.g2.i1-0R	MADS-M-type
C12506.59629.Ctg.33562-0R	BBR-BPC
C12506.59639.T93327.c3.g4.i4-2R	MYB-related
C12506.59644.T93327.c3.g4.i3-2R	MYB-related
C12506.59678.T49877.c0.g4.i1-1F	BBR-BPC
C12506.59678.T49877.c0.g4.i1-2F	BBR-BPC
C12506.59679.T49877.c0.g5.i1-2F	BBR-BPC
C12506.59745.Ctg.1802-0F	AP2/ERF-ERF
C12506.59858.T91038.c9.g1.i1-2R	C2H2
C12506.59888.T15142.c0.g1.i1-1R	C2H2
C12506.60011.Ctg.9064-1F	BBR-BPC
C12506.60012.Ctg.23885-0R	BBR-BPC
C12506.60081.T86001.c0.g1.i12-1R	B3
C12506.60189.Ctg.7575-1F	HB-other
C12506.60259.T81894.c6.g2.i1-2F	WRKY
C12506.60387.T32439.c2.g1.i1-0F	C2C2-Dof
C12506.6042.T96828.c0.g1.i1-0F	C2C2-Dof
C12506.6042.T96828.c0.g1.i2-2F	C2C2-Dof
C12506.60544.Ctg.18274-0R	C2C2-LSD
C12506.60545.Ctg.18277-2R	C2C2-LSD
C12506.60546.Ctg.41368-0R	C2C2-LSD
C12506.60549.Ctg.22557-0R	C2C2-LSD
C12506.60549.Ctg.22557-2R	C2C2-LSD
C12506.60552.T32671.c0.g1.i1-0F	C2C2-LSD
C12506.6065.T34694.c0.g1.i1-0R	SBP
C12506.6065.T92676.c1.g1.i1-0R	SBP
C12506.60738.T87239.c0.g3.i9-0R	NAC
C12506.6084.Ctg.23452-2R	HSF
C12506.61075.T84868.c1.g1.i2-1F	C2C2-Dof
C12506.61077.Ctg.39511-2R	WRKY
C12506.61245.T89816.c0.g12.i1-1F	AP2/ERF-ERF
C12506.61327.Ctg.24654-0R	GeBP
C12506.61349.Ctg.21566-2R	WRKY
C12506.61406.T90518.c12.g2.i1-0R	Tify
C12506.6143.Ctg.25171-0R	HSF
C12506.6148.Ctg.4304-1F	bHLH
C12506.6152.Ctg.18634-0F	MYB-related
C12506.61894.Ctg.13838-0R	HB-other
C12506.61904.Ctg.12294-0R	EIL
C12506.61904.Ctg.12294-1R	EIL
C12506.61917.Ctg.32570-1R	EIL
C12506.62133.Ctg.1117-2F	C2H2
C12506.62134.T95183.c1.g2.i2-1R	C2H2
C12506.62136.T95183.c1.g5.i3-0R	C2H2
C12506.62193.T85974.c1.g4.i2-0R	HB-other
C12506.62216.T90363.c5.g2.i5-2R	C2C2-GATA
C12506.62241.T84852.c0.g1.i1-0R	SBP
C12506.62241.T84852.c0.g1.i1-2R	SBP
C12506.62241.T84852.c0.g4.i6-2R	SBP
C12506.62256.Ctg.45535-0R	C2C2-GATA
C12506.62275.Ctg.4731-2F	FAR1
C12506.62333.T53770.c0.g1.i2-1R	WRKY
C12506.62400.T82846.c0.g3.i2-1R	NAC
C12506.62540.Ctg.48083-2R	MYB-related
C12506.62574.Ctg.6247-0F	MYB
C12506.62907.Ctg.36221-1R	TCP
C12506.62933.Ctg.41044-0R	Tify
C12506.62938.T87369.c1.g1.i2-2R	Tify
C12506.62939.Ctg.41045-1R	Tify
C12506.62997.T25136.c0.g1.i1-1R	FAR1
C12506.63184.T47800.c0.g1.i1-1R	C2H2
C12506.6321.Ctg.22919-0R	MADS-MIKC
C12506.63341.T83589.c1.g4.i1-1R	C3H
C12506.63341.T83589.c1.g4.i2-1R	C3H
C12506.63341.T83589.c1.g4.i5-2R	C3H
C12506.63342.T83589.c1.g4.i7-0R	C3H
C12506.63342.T83589.c1.g4.i7-2R	C3H
C12506.63343.T79966.c1.g3.i3-0R	C3H
C12506.63530.T112325.c0.g1.i1-1F	WRKY
C12506.63610.T88948.c4.g1.i1-0F	NAC
C12506.63649.Ctg.10183-2F	AP2/ERF-ERF
C12506.63906.Ctg.35819-2F	NF-YC
C12506.63961.Ctg.46639-1R	WRKY
C12506.63963.T85846.c0.g1.i1-1F	WRKY
C12506.64133.Ctg.16431-0R	RWP-RK
C12506.64151.T75406.c0.g1.i2-2R	C3H
C12506.6427.Ctg.31348-0F	AP2/ERF-ERF
C12506.6430.T94432.c4.g2.i2-0R	C2H2
C12506.6430.T94432.c4.g2.i2-1R	C2H2
C12506.64301.T82458.c1.g2.i4-0R	C2H2
C12506.64301.T82458.c1.g2.i4-2R	C2H2
C12506.64301.T82458.c1.g2.i6-1R	C2H2
C12506.64327.Ctg.44436-1R	bZIP
C12506.64328.Ctg.44437-2R	bZIP
C12506.6441.Ctg.25331-0R	DBP
C12506.64428.Ctg.34510-0R	WRKY
C12506.64573.T88682.c2.g1.i1-0F	NAC
C12506.6461.T92669.c0.g7.i1-2R	SRS
C12506.64669.Ctg.37043-1R	B3
C12506.6468.Ctg.16936-1F	TCP
C12506.64750.T29924.c0.g1.i1-2F	GRAS
C12506.64755.Ctg.6873-0F	BBR-BPC
C12506.64771.T78061.c0.g2.i1-1F	MYB-related
C12506.64924.T87558.c1.g1.i1-0R	GRAS
C12506.64924.T87558.c1.g1.i1-1R	GRAS
C12506.6500.Ctg.6248-0F	MYB
C12506.6500.T89653.c1.g2.i7-0F	MYB-related
C12506.65070.Ctg.10358-0R	B3-ARF
C12506.65092.T87373.c4.g1.i1-1F	NAC
C12506.65151.Ctg.4848-0R	GRAS
C12506.65151.Ctg.4848-2R	GRAS
C12506.65209.Ctg.14004-1F	HB-other
C12506.65422.Ctg.17861-0R	AP2/ERF-ERF
C12506.65463.Ctg.1345-1R	C2H2
C12506.65464.Ctg.1346-1R	C2H2
C12506.65466.Ctg.16592-2R	WRKY
C12506.65489.T93069.c2.g3.i4-0R	C2H2
C12506.65536.T83737.c0.g6.i1-2F	C2H2
C12506.65537.T83737.c0.g6.i2-2F	C2H2
C12506.65551.T33088.c0.g1.i1-1F	C2H2
C12506.65551.T33088.c0.g1.i1-2F	C2H2
C12506.65558.T93069.c2.g3.i3-1R	C2H2
C12506.65558.T93069.c2.g3.i6-1R	C2H2
C12506.65559.T47471.c0.g2.i1-0F	C2H2
C12506.65679.T86186.c1.g1.i7-1R	MYB-related
C12506.65714.T93694.c1.g2.i1-1R	WRKY
C12506.65781.T91134.c2.g5.i2-0R	Trihelix
C12506.65781.T91134.c2.g5.i2-1R	Trihelix
C12506.65782.T91134.c2.g5.i9-0R	Trihelix
C12506.6580.T88813.c3.g1.i7-1R	bHLH
C12506.6580.T88813.c3.g1.i7-2R	bHLH
C12506.65856.Ctg.1702-1F	C2C2-Dof
C12506.6609.T54001.c0.g2.i1-1F	MYB-related
C12506.6609.T89653.c1.g2.i2-0F	MYB-related
C12506.6609.T89653.c1.g2.i3-1F	MYB-related
C12506.66178.Ctg.35163-0R	C3H
C12506.66356.Ctg.4219-0F	bHLH
C12506.66357.T92261.c1.g1.i7-1F	bHLH
C12506.66506.T88020.c1.g1.i4-1R	AP2/ERF-ERF
C12506.66521.Ctg.1141-0F	bHLH
C12506.66528.T91399.c0.g1.i1-1F	C3H
C12506.66528.T91399.c0.g2.i3-0F	C3H
C12506.66613.T93394.c1.g1.i5-1R	TUB
C12506.66613.T93394.c1.g1.i5-2R	TUB
C12506.66618.Ctg.19029-1R	C3H
C12506.66618.T96656.c3.g2.i1-1R	C3H
C12506.66673.T87908.c5.g3.i7-2R	AP2/ERF-ERF
C12506.66739.T92708.c3.g1.i1-1R	NAC
C12506.66739.T92708.c3.g1.i2-1R	NAC
C12506.66740.Ctg.28692-2R	NAC
C12506.66740.T84367.c4.g5.i5-2R	NAC
C12506.66755.T83589.c2.g1.i1-2F	C3H
C12506.66881.T82959.c0.g4.i2-1R	GARP-G2-like
C12506.67038.T83293.c5.g8.i1-2F	C2H2
C12506.67048.T74278.c0.g1.i4-1R	C2H2
C12506.67096.T74464.c0.g1.i1-1F	AP2/ERF-ERF
C12506.67258.Ctg.10623-1R	Alfin-like
C12506.67258.T87429.c2.g2.i2-2R	Alfin-like
C12506.67375.T50256.c0.g1.i8-2R	C2H2
C12506.67431.T94393.c8.g1.i1-2F	GARP-G2-like
C12506.67566.Ctg.17602-1R	C3H
C12506.67647.Ctg.41266-1F	NAC
C12506.67752.T78914.c0.g1.i4-2R	C2H2
C12506.67778.T75732.c0.g2.i1-1R	AP2/ERF-ERF
C12506.67860.Ctg.8023-2R	MYB-related
C12506.67862.Ctg.22841-0F	MYB-related
C12506.67868.T96565.c9.g1.i3-0R	MYB-related
C12506.68009.T75381.c0.g1.i3-0R	NAC
C12506.6809.T93472.c3.g5.i10-1F	Tify
C12506.6809.T93472.c3.g5.i12-1F	Tify
C12506.68369.Ctg.15252-1F	bZIP
C12506.68465.T56172.c0.g2.i1-0R	C3H
C12506.6858.T89427.c0.g1.i2-1R	MYB-related
C12506.68636.Ctg.7482-1F	MYB
C12506.68640.T77876.c0.g1.i1-0R	C3H
C12506.68641.T77876.c0.g2.i1-0R	C3H
C12506.68748.Ctg.3316-1R	AP2/ERF-RAV
C12506.68871.Ctg.6998-0R	VOZ
C12506.68871.Ctg.6998-1R	VOZ
C12506.68969.Ctg.2596-0R	LOB
C12506.68971.Ctg.22396-1F	C2H2
C12506.6898.Ctg.7630-2R	bZIP
C12506.69060.T92074.c4.g7.i3-2F	Trihelix
C12506.69129.Ctg.24290-2F	Alfin-like
C12506.69211.T78902.c0.g1.i2-1R	C2H2
C12506.69211.T78902.c0.g1.i4-1R	C2H2
C12506.6953.Ctg.34804-1R	C2H2
C12506.69555.T79297.c4.g1.i2-0F	MADS-MIKC
C12506.69555.T91205.c2.g1.i1-1F	MADS-M-type
C12506.69648.T50256.c0.g1.i2-0R	C2H2
C12506.69653.T82636.c0.g2.i1-1F	bHLH
C12506.69654.T82636.c0.g2.i4-2F	bHLH
C12506.69655.T92811.c2.g3.i10-1R	bHLH
C12506.69667.T90058.c2.g2.i2-1R	MYB
C12506.69782.T87923.c1.g4.i1-2R	AP2/ERF-ERF
C12506.69814.T111473.c0.g1.i1-2F	C2C2-GATA
C12506.69930.T93627.c1.g2.i2-2R	MYB-related
C12506.69962.Ctg.5525-1R	NAC
C12506.69974.Ctg.16874-2R	HB-HD-ZIP
C12506.69993.T93394.c0.g5.i3-2R	TUB
C12506.70464.Ctg.8508-0F	C2C2-YABBY
C12506.70466.T92341.c1.g3.i1-1F	C2C2-YABBY
C12506.70466.T92341.c1.g3.i2-1F	C2C2-YABBY
C12506.70467.T92341.c1.g4.i1-0F	C2C2-YABBY
C12506.70468.T92341.c1.g8.i1-0F	C2C2-YABBY
C12506.70468.T92341.c1.g8.i1-2F	C2C2-YABBY
C12506.70485.Ctg.3677-0F	WRKY
C12506.70580.T93013.c2.g4.i6-0R	GRAS
C12506.70580.T93013.c2.g4.i6-2R	GRAS
C12506.70580.T93013.c2.g4.i7-2R	GRAS
C12506.70666.T81183.c0.g1.i8-2R	GRAS
C12506.70744.T93681.c0.g2.i1-0F	AP2/ERF-ERF
C12506.70745.T56548.c1.g1.i1-0R	AP2/ERF-ERF
C12506.70745.T91662.c1.g1.i1-2R	AP2/ERF-ERF
C12506.70751.Ctg.20086-1R	AP2/ERF-ERF
C12506.70770.T93990.c2.g5.i1-0R	HB-HD-ZIP
C12506.70860.Ctg.7592-1R	LOB
C12506.70860.Ctg.7592-2R	LOB
C12506.70860.T26674.c0.g1.i1-1R	LOB
C12506.70968.T92033.c2.g1.i4-2F	AP2/ERF-ERF
C12506.71093.Ctg.3249-2R	HB-HD-ZIP
C12506.71093.T79697.c0.g1.i1-1F	HB-other
C12506.71096.Ctg.15663-0R	NF-X1
C12506.71168.T78551.c0.g1.i2-0R	AP2/ERF-ERF
C12506.71168.T78551.c0.g3.i3-2R	AP2/ERF-ERF
C12506.7118.T91112.c0.g1.i2-0F	GARP-G2-like
C12506.71261.T68910.c0.g2.i1-0R	C2H2
C12506.71289.T72391.c1.g1.i2-2F	B3
C12506.71291.Ctg.21155-2R	AP2/ERF-ERF
C12506.714.T58962.c0.g1.i1-0F	NAC
C12506.71448.Ctg.12178-2F	NF-X1
C12506.71482.Ctg.33044-2F	Alfin-like
C12506.71482.T79110.c0.g2.i1-2F	Alfin-like
C12506.71485.T44512.c0.g1.i1-0F	HB-other
C12506.71586.Ctg.23881-2R	C3H
C12506.71606.Ctg.34824-2R	C2H2
C12506.718.Ctg.30146-0R	AP2/ERF-ERF
C12506.71801.Ctg.10929-0F	TUB
C12506.71801.T89327.c0.g1.i1-1F	TUB
C12506.71827.T88200.c0.g4.i5-2R	HB-other
C12506.719.Ctg.38081-2R	AP2/ERF-ERF
C12506.72088.T92948.c0.g7.i1-1R	NAC
C12506.72097.Ctg.36397-0R	bHLH
C12506.72439.Ctg.22540-1F	PLATZ
C12506.7244.Ctg.30485-1R	RWP-RK
C12506.72591.Ctg.6790-1R	C3H
C12506.72853.Ctg.14308-0R	zf-HD
C12506.72858.T91384.c2.g1.i2-1R	NF-YA
C12506.72860.T91384.c2.g1.i5-1R	NF-YA
C12506.72860.T91384.c2.g1.i6-1R	NF-YA
C12506.72861.T91384.c2.g4.i1-1R	NF-YA
C12506.72861.T91384.c2.g4.i1-2R	NF-YA
C12506.72938.Ctg.39231-1F	B3
C12506.73.T30848.c0.g2.i1-2F	MYB-related
C12506.73036.T58903.c0.g1.i1-0R	GARP-G2-like
C12506.73101.Ctg.32703-2F	C2C2-LSD
C12506.73103.T78769.c0.g1.i1-2F	C2C2-LSD
C12506.73107.Ctg.32704-2F	C2C2-LSD
C12506.73107.T75836.c0.g2.i1-1R	C2C2-LSD
C12506.73186.Ctg.45450-0R	GARP-G2-like
C12506.73186.Ctg.45450-1R	GARP-G2-like
C12506.73187.T43890.c0.g1.i1-0R	GARP-G2-like
C12506.73320.T94771.c1.g1.i10-2R	GRAS
C12506.73418.Ctg.10370-1R	Trihelix
C12506.73419.T86213.c1.g1.i1-2F	Trihelix
C12506.73618.Ctg.35593-2R	MYB-related
C12506.73629.T92483.c0.g1.i3-2R	VOZ
C12506.73641.Ctg.689-1F	C2C2-GATA
C12506.73645.Ctg.45048-0F	C2C2-GATA
C12506.73646.T88956.c1.g5.i2-1F	C2C2-GATA
C12506.73658.T82294.c5.g7.i3-0F	NAC
C12506.73669.Ctg.20061-2R	NAC
C12506.73669.T88504.c0.g1.i2-2R	NAC
C12506.73670.T61799.c0.g1.i1-0R	NAC
C12506.73671.T82294.c5.g7.i5-0F	NAC
C12506.73671.T82294.c5.g7.i9-0F	NAC
C12506.73703.T84680.c0.g2.i1-1R	BBR-BPC
C12506.73944.T66072.c0.g1.i1-0F	GRAS
C12506.74166.T78548.c0.g4.i1-0F	WRKY
C12506.74513.Ctg.39608-0R	MYB-related
C12506.74751.T96031.c0.g2.i1-2F	GARP-G2-like
C12506.74751.T96031.c0.g3.i1-2F	GARP-G2-like
C12506.74775.Ctg.7638-1R	MYB-related
C12506.74776.Ctg.14065-1R	MYB-related
C12506.74802.T93726.c0.g1.i1-1R	C2C2-GATA
C12506.74802.T93726.c0.g1.i4-0R	C2C2-GATA
C12506.74948.Ctg.4452-0F	WRKY
C12506.75009.T83780.c3.g1.i3-1F	TCP
C12506.75009.T83780.c3.g1.i4-0F	TCP
C12506.7505.T1407.c0.g1.i1-2F	HB-HD-ZIP
C12506.75057.T84952.c2.g1.i14-0F	C2H2
C12506.75073.T85846.c2.g5.i1-0R	WRKY
C12506.75105.T88005.c0.g2.i1-1F	AP2/ERF-ERF
C12506.75105.T88005.c0.g3.i1-1F	AP2/ERF-ERF
C12506.75215.T86327.c0.g1.i2-0R	NAC
C12506.75215.T86327.c0.g2.i1-0R	NAC
C12506.75264.T82841.c0.g1.i1-1R	C2H2
C12506.75266.T93529.c0.g1.i3-1R	WRKY
C12506.75518.T93084.c2.g5.i5-0R	C2H2
C12506.75596.Ctg.39314-2F	NF-YC
C12506.7561.Ctg.15415-0F	Tify
C12506.75686.Ctg.35164-1R	C3H
C12506.75687.T91612.c5.g1.i6-1R	C3H
C12506.75693.Ctg.45220-0R	LOB
C12506.75701.T96776.c2.g3.i4-2R	bZIP
C12506.75881.T91193.c2.g2.i2-0R	FAR1
C12506.75883.Ctg.7330-0R	bHLH
C12506.75955.Ctg.17862-0R	AP2/ERF-ERF
C12506.75960.T90680.c0.g2.i8-0R	MYB
C12506.76038.T80898.c1.g2.i1-1R	C2C2-Dof
C12506.76038.T80898.c1.g8.i1-0R	C2C2-Dof
C12506.76038.T80898.c1.g9.i1-1R	C2C2-Dof
C12506.76038.T80898.c1.g9.i3-1R	C2C2-Dof
C12506.76040.T51458.c0.g4.i1-2F	C2H2
C12506.76180.Ctg.22218-0R	AP2/ERF-RAV
C12506.76277.T94038.c1.g1.i1-1F	MYB-related
C12506.76309.Ctg.11531-1F	AP2/ERF-ERF
C12506.7632.T93717.c5.g2.i2-0R	HB-other
C12506.7640.Ctg.44142-0F	HSF
C12506.76511.Ctg.29939-1F	TCP
C12506.76618.Ctg.8382-0R	HB-BELL
C12506.76618.T92351.c0.g2.i5-0R	HB-BELL
C12506.76723.Ctg.21686-0F	NAC
C12506.76723.Ctg.21686-2F	NAC
C12506.76788.T90641.c1.g4.i1-2F	MADS-M-type
C12506.76793.Ctg.11052-1R	DBB
C12506.76853.T18644.c0.g1.i1-2R	C2C2-Dof
C12506.76868.T68050.c0.g2.i1-1F	GARP-G2-like
C12506.76942.T95481.c0.g2.i2-0F	C3H
C12506.76951.T81763.c0.g2.i1-1R	C2C2-Dof
C12506.77044.T92009.c1.g2.i12-2F	bZIP
C12506.77044.T92009.c1.g2.i8-2F	bZIP
C12506.77097.T92681.c2.g1.i11-2F	Trihelix
C12506.7711.Ctg.47382-1F	AP2/ERF-ERF
C12506.77587.T89108.c0.g1.i2-2R	MYB-related
C12506.77587.T89108.c0.g1.i7-2R	MYB-related
C12506.77601.Ctg.34591-1R	WRKY
C12506.77601.T92966.c0.g16.i1-1R	WRKY
C12506.77662.T90231.c2.g4.i1-1R	NF-YC
C12506.77777.Ctg.23270-0R	C2H2
C12506.77778.Ctg.23271-0R	C2H2
C12506.7782.Ctg.26561-1R	bHLH
C12506.77905.Ctg.14859-0R	LOB
C12506.78217.T33088.c0.g2.i1-1F	C2H2
C12506.78282.T95481.c0.g2.i5-0F	C3H
C12506.78301.Ctg.36952-0F	C3H
C12506.78799.Ctg.2594-1R	LOB
C12506.78912.Ctg.4604-0F	AP2/ERF-ERF
C12506.78943.T82066.c0.g1.i1-0R	C2H2
C12506.79051.T95094.c0.g1.i6-2R	Trihelix
C12506.79395.Ctg.25919-0R	AP2/ERF-ERF
C12506.79395.T77633.c1.g2.i1-0R	AP2/ERF-ERF
C12506.7941.T91198.c3.g2.i2-1R	PLATZ
C12506.79511.T74881.c0.g1.i2-0F	bHLH
C12506.79513.T95924.c2.g2.i2-0F	bHLH
C12506.79556.T90237.c1.g4.i1-0R	WRKY
C12506.7982.Ctg.19686-1R	HB-other
C12506.79865.Ctg.29216-0R	B3
C12506.79865.Ctg.29216-2R	B3
C12506.79946.T84171.c1.g4.i5-2R	MYB-related
C12506.79953.Ctg.38694-1R	MYB-related
C12506.79984.T88612.c0.g5.i10-0R	bHLH
C12506.79984.T88612.c0.g5.i4-2R	bHLH
C12506.80041.Ctg.23076-2F	WRKY
C12506.80041.Ctg.23077-1F	WRKY
C12506.8015.Ctg.29403-2R	C2C2-GATA
C12506.80160.T87742.c2.g6.i1-0R	MYB
C12506.80188.Ctg.628-1R	GARP-G2-like
C12506.802.Ctg.38775-1F	NAC
C12506.80201.Ctg.39614-1F	C2H2
C12506.80211.T85846.c1.g7.i2-0R	WRKY
C12506.80259.Ctg.42452-1F	AP2/ERF-ERF
C12506.80443.T85402.c1.g4.i1-1F	AP2/ERF-ERF
C12506.80555.T96870.c3.g5.i2-0F	AP2/ERF-AP2
C12506.80595.T91239.c0.g1.i2-1F	AP2/ERF-ERF
C12506.80595.T91239.c0.g1.i3-1F	AP2/ERF-ERF
C12506.80597.Ctg.23554-0F	WRKY
C12506.80864.T73886.c0.g1.i1-2R	B3
C12506.80868.Ctg.9217-2F	HSF
C12506.80986.Ctg.21120-2R	C2H2
C12506.80987.T94128.c0.g2.i2-2R	C2H2
C12506.8116.T81894.c6.g1.i1-1F	WRKY
C12506.81231.T95804.c3.g6.i1-0R	HB-other
C12506.81291.Ctg.20122-1F	OFP
C12506.81363.T93278.c0.g1.i1-1R	Alfin-like
C12506.81396.T55143.c0.g2.i1-1F	bZIP
C12506.81529.Ctg.36435-0F	AP2/ERF-ERF
C12506.81530.T94031.c1.g1.i3-1F	bZIP
C12506.81560.T84081.c0.g1.i2-1R	DBB
C12506.81626.Ctg.38969-2R	CPP
C12506.81719.Ctg.31248-1R	WRKY
C12506.81721.T91140.c0.g3.i4-2R	WRKY
C12506.81723.T61676.c0.g1.i1-2R	WRKY
C12506.81723.T61676.c0.g2.i1-2R	WRKY
C12506.81730.T77956.c0.g1.i1-1R	WRKY
C12506.81731.T93641.c3.g6.i4-0R	WRKY
C12506.81733.T68036.c0.g1.i1-2R	WRKY
C12506.81908.Ctg.42892-1R	C2C2-LSD
C12506.81913.T83435.c7.g2.i2-0R	MADS-MIKC
C12506.81946.Ctg.4492-2F	GARP-G2-like
C12506.82060.Ctg.47748-2F	C2C2-GATA
C12506.82060.T74184.c0.g1.i3-0R	C2C2-GATA
C12506.82066.Ctg.27578-0F	WRKY
C12506.82135.Ctg.39148-0R	C3H
C12506.82240.Ctg.38425-1R	NF-YB
C12506.82320.Ctg.14020-1R	MYB-related
C12506.82550.Ctg.45303-1R	BES1
C12506.82567.Ctg.6689-0F	NF-YB
C12506.82578.Ctg.10065-2R	MYB-related
C12506.82761.T71954.c0.g2.i1-2R	WRKY
C12506.82762.T71954.c0.g2.i2-0R	WRKY
C12506.83253.Ctg.4328-2R	MYB-related
C12506.83323.T73308.c0.g3.i2-0R	WRKY
C12506.83323.T73308.c0.g3.i2-2R	WRKY
C12506.83323.T73308.c0.g3.i3-0R	WRKY
C12506.8338.T88253.c1.g3.i1-2F	MADS-M-type
C12506.83495.Ctg.19764-2R	B3-ARF
C12506.83501.T19038.c0.g1.i1-2R	WRKY
C12506.83598.Ctg.20385-0R	C2H2
C12506.83688.Ctg.752-0F	MADS-M-type
C12506.83699.T90308.c6.g3.i1-0F	MADS-MIKC
C12506.83699.T90308.c6.g3.i2-0F	MADS-MIKC
C12506.83699.T90308.c6.g3.i5-0F	MADS-MIKC
C12506.83718.Ctg.38670-1R	C2C2-GATA
C12506.83719.T88079.c2.g2.i5-0R	C2C2-GATA
C12506.83730.T90662.c8.g2.i2-0F	MADS-M-type
C12506.83939.Ctg.12699-0R	C2C2-YABBY
C12506.83939.Ctg.12699-2R	C2C2-YABBY
C12506.83941.T95239.c4.g2.i4-1R	C2C2-YABBY
C12506.83941.T95239.c4.g2.i4-2R	C2C2-YABBY
C12506.83942.Ctg.12700-1R	C2C2-YABBY
C12506.83943.Ctg.22423-0F	C2C2-YABBY
C12506.83944.T83192.c1.g2.i3-0F	C2C2-YABBY
C12506.83944.T83192.c1.g2.i3-1F	C2C2-YABBY
C12506.83975.Ctg.931-0R	bHLH
C12506.84041.Ctg.14760-1F	MYB-related
C12506.84047.T77888.c0.g3.i1-1F	FAR1
C12506.84130.T90699.c1.g2.i7-1R	C3H
C12506.84130.T90699.c1.g2.i8-1R	C3H
C12506.84202.Ctg.42156-1F	NAC
C12506.84203.Ctg.42157-2R	NAC
C12506.84228.T96688.c4.g1.i2-1R	MYB
C12506.84367.T85667.c2.g1.i1-2F	NAC
C12506.8437.Ctg.13208-1R	C2C2-Dof
C12506.8437.T85379.c0.g1.i1-0F	C2C2-Dof
C12506.84440.T95231.c7.g4.i8-0F	MADS-M-type
C12506.84786.T65195.c0.g1.i1-1R	MYB-related
C12506.84808.Ctg.44193-2R	bHLH
C12506.84816.T86134.c0.g1.i1-0R	MYB-related
C12506.84865.T41967.c0.g1.i1-0R	C2H2
C12506.84892.Ctg.27712-0F	FAR1
C12506.84977.Ctg.35183-0R	B3
C12506.84998.Ctg.37416-0R	C3H
C12506.84999.T94451.c1.g7.i1-1R	WRKY
C12506.84999.T94451.c1.g7.i5-0R	WRKY
C12506.85118.T82077.c0.g2.i1-1R	bHLH
C12506.852.T59561.c0.g1.i1-1R	MYB-related
C12506.85304.T63760.c0.g1.i1-0R	C3H
C12506.85305.T40248.c0.g1.i1-2R	C3H
C12506.85556.Ctg.2537-0F	C2C2-Dof
C12506.85556.T86072.c1.g1.i5-1R	C2C2-Dof
C12506.85558.Ctg.29459-2R	C2C2-Dof
C12506.85558.T17440.c0.g1.i1-0R	C2C2-Dof
C12506.85594.Ctg.5170-2R	bHLH
C12506.85914.Ctg.42360-2R	NF-X1
C12506.8597.T72231.c0.g1.i1-1F	C2H2
C12506.8619.T89663.c1.g2.i2-2R	GARP-G2-like
C12506.8619.T89663.c1.g2.i3-2R	GARP-G2-like
C12506.8621.Ctg.35267-2F	C3H
C12506.86349.T76651.c1.g1.i1-2F	C2C2-Dof
C12506.86398.T63707.c0.g2.i2-1R	BBR-BPC
C12506.86398.T79848.c0.g1.i3-1R	BBR-BPC
C12506.86398.T79848.c0.g1.i3-2R	BBR-BPC
C12506.8649.Ctg.33555-0R	C3H
C12506.86597.Ctg.871-2R	C2C2-CO-like
C12506.86727.T92415.c1.g10.i7-1R	HSF
C12506.86751.Ctg.21433-0R	WRKY
C12506.8688.T90560.c0.g8.i2-0R	HB-PHD
C12506.8691.T90680.c0.g2.i4-2R	MYB-related
C12506.86997.T87649.c0.g2.i1-2R	GARP-G2-like
C12506.87012.T88522.c0.g1.i5-0R	MYB-related
C12506.87049.T97139.c3.g1.i2-0F	C3H
C12506.87049.T97139.c3.g1.i2-1F	C3H
C12506.87050.T76605.c0.g1.i1-0R	C3H
C12506.87053.T97139.c3.g1.i3-2F	C3H
C12506.87304.T95419.c1.g1.i1-1F	NAC
C12506.87306.T79954.c1.g1.i2-2R	NAC
C12506.87367.T5264.c0.g1.i1-2R	HB-other
C12506.87449.Ctg.35356-2R	MYB
C12506.87525.T82708.c2.g2.i1-0R	C2H2
C12506.87649.Ctg.44597-2F	OFP
C12506.87788.Ctg.30095-1F	NAC
C12506.87807.T84783.c1.g1.i1-1F	AP2/ERF-ERF
C12506.87869.Ctg.10303-1R	FAR1
C12506.88094.Ctg.3862-2R	MYB-related
C12506.88164.T77483.c0.g1.i1-0F	MYB-related
C12506.88245.Ctg.30847-2R	AP2/ERF-ERF
C12506.88325.Ctg.16612-0R	MYB
C12506.88326.T76254.c0.g2.i4-0R	MYB-related
C12506.88327.Ctg.37084-1F	MYB
C12506.88328.T93199.c0.g2.i2-2F	MYB
C12506.88329.T93199.c0.g2.i1-0F	MYB-related
C12506.88330.T76254.c0.g2.i5-2R	MYB-related
C12506.88332.T92569.c1.g2.i3-1R	MYB-related
C12506.88380.Ctg.1850-2F	bHLH
C12506.88422.Ctg.1666-1F	AP2/ERF-ERF
C12506.88424.Ctg.14040-2R	NAC
C12506.88426.T89672.c4.g1.i3-1R	NAC
C12506.88427.T64373.c0.g1.i1-2F	NAC
C12506.88447.T80820.c1.g1.i1-2R	HSF
C12506.88472.T89401.c13.g1.i2-2R	bHLH
C12506.88767.T95425.c1.g5.i4-0R	NF-YA
C12506.88954.T88792.c1.g1.i3-1R	GARP-G2-like
C12506.88954.T88792.c1.g1.i7-0R	GARP-G2-like
C12506.88981.T88020.c1.g1.i5-0R	AP2/ERF-ERF
C12506.89069.T74474.c1.g1.i1-2R	WRKY
C12506.89192.T73677.c0.g1.i2-1R	SBP
C12506.89192.T73677.c0.g1.i2-2R	SBP
C12506.89218.T88768.c2.g2.i1-1R	C3H
C12506.89218.T88768.c2.g2.i1-2R	C3H
C12506.89219.T87188.c0.g4.i2-0R	C3H
C12506.89300.T5103.c0.g3.i1-1F	TUB
C12506.89401.T90314.c3.g7.i3-2R	OFP
C12506.89431.Ctg.36012-0R	bZIP
C12506.89445.Ctg.27326-1R	C2C2-LSD
C12506.89445.Ctg.27327-2R	C2C2-LSD
C12506.89489.T15822.c0.g2.i1-0F	AP2/ERF-ERF
C12506.89527.Ctg.22344-2F	NAC
C12506.89769.T88250.c0.g4.i1-1F	GRAS
C12506.89805.Ctg.2154-2F	NAC
C12506.89805.T82861.c0.g1.i2-1F	NAC
C12506.89872.T94587.c0.g1.i1-0R	C2C2-Dof
C12506.89872.T94587.c0.g1.i1-1F	zf-HD
C12506.90227.Ctg.27019-2R	AP2/ERF-ERF
C12506.90267.Ctg.27767-0R	MYB-related
C12506.90267.T89133.c1.g4.i1-0R	MYB
C12506.90271.Ctg.12759-1R	LIM
C12506.90497.T69945.c0.g2.i1-1R	WRKY
C12506.90565.Ctg.39289-0F	MYB-related
C12506.90565.Ctg.39289-2F	MYB-related
C12506.90565.Ctg.39290-2F	MYB
C12506.90649.Ctg.22036-0F	BES1
C12506.90871.T88531.c4.g1.i1-0F	MYB-related
C12506.90871.T88531.c4.g1.i2-0F	MYB-related
C12506.90871.T88531.c4.g1.i4-0F	MYB-related
C12506.90871.T88531.c4.g1.i5-1F	MYB-related
C12506.90947.Ctg.5959-0R	C3H
C12506.90963.Ctg.38643-1R	C3H
C12506.90963.Ctg.38643-2R	C3H
C12506.90965.T92624.c2.g2.i2-2R	C3H
C12506.90966.T88093.c4.g1.i1-1R	C3H
C12506.90968.T83523.c5.g1.i1-2R	C3H
C12506.91119.Ctg.5156-2R	NAC
C12506.91129.T87523.c5.g2.i5-0F	NAC
C12506.91162.T34309.c0.g2.i1-1F	NF-YA
C12506.91177.T120899.c0.g1.i1-1F	bHLH
C12506.91315.T94140.c2.g1.i4-2R	bHLH
C12506.91471.T90580.c6.g1.i2-2R	GRAS
C12506.91606.T89627.c2.g14.i2-1R	FAR1
C12506.91606.T89627.c2.g17.i2-1R	FAR1
C12506.91633.Ctg.12189-0R	C2C2-GATA
C12506.91633.Ctg.12190-1F	C2C2-GATA
C12506.91633.T90149.c5.g9.i3-1F	C2C2-GATA
C12506.91641.T90580.c5.g1.i1-0F	GRAS
C12506.91641.T90580.c5.g1.i1-2F	GRAS
C12506.91661.Ctg.33005-1R	PLATZ
C12506.91791.T93717.c5.g2.i4-1R	HB-HD-ZIP
C12506.91794.T93717.c5.g2.i8-2R	HB-HD-ZIP
C12506.92029.T85690.c1.g3.i1-2F	WRKY
C12506.92030.T13621.c0.g1.i1-1F	WRKY
C12506.92054.Ctg.9204-0R	GRAS
C12506.92054.Ctg.9204-2R	GRAS
C12506.92054.T90729.c1.g2.i1-0R	GRAS
C12506.92054.T90729.c1.g2.i1-2R	GRAS
C12506.92064.T86895.c0.g2.i1-1F	bZIP
C12506.92066.T72380.c0.g1.i1-1F	bZIP
C12506.92066.T72380.c0.g1.i2-2F	bZIP
C12506.92143.T82036.c0.g3.i6-2R	NAC
C12506.92144.T82036.c0.g4.i1-1R	NAC
C12506.92161.T35564.c1.g1.i1-2F	C2C2-YABBY
C12506.92183.T90596.c4.g3.i3-1R	WRKY
C12506.92192.T86612.c2.g1.i4-0F	C2H2
C12506.92320.T69015.c0.g1.i2-1F	AP2/ERF-ERF
C12506.92367.Ctg.24637-1R	C3H
C12506.92367.Ctg.24637-2R	C3H
C12506.92407.Ctg.630-1R	GRAS
C12506.92445.T105313.c0.g1.i1-1R	B3-ARF
C12506.92446.Ctg.22583-2R	AP2/ERF-ERF
C12506.92583.Ctg.39742-0F	NAC
C12506.92583.T83144.c2.g1.i1-1R	NAC
C12506.92777.T80300.c0.g1.i1-1F	ULT
C12506.92777.T80300.c0.g2.i1-1F	ULT
C12506.92897.Ctg.36461-2F	WRKY
C12506.92960.T68516.c0.g2.i5-1R	C2C2-Dof
C12506.93026.T86188.c1.g2.i1-2R	WRKY
C12506.93201.T91411.c0.g1.i1-0R	WRKY
C12506.93237.Ctg.5678-0R	C2H2
C12506.93237.Ctg.5678-1R	C2H2
C12506.93274.T91375.c0.g7.i1-0R	TUB
C12506.93372.Ctg.20684-0R	GRAS
C12506.93373.Ctg.20685-0R	GRAS
C12506.93394.Ctg.23048-0R	C2C2-Dof
C12506.93394.T81763.c0.g1.i2-0R	C2C2-Dof
C12506.93411.Ctg.20715-0R	GARP-G2-like
C12506.9342.T85551.c1.g1.i1-0F	C2C2-GATA
C12506.935.T65556.c0.g1.i2-2R	bHLH
C12506.935.T65556.c0.g2.i1-0R	bHLH
C12506.93585.T93858.c4.g1.i1-0F	HB-other
C12506.9360.Ctg.13544-1R	C2H2
C12506.93617.Ctg.29110-2F	NAC
C12506.93723.Ctg.44377-0F	MYB-related
C12506.93744.T91546.c3.g1.i1-2R	Whirly
C12506.93862.Ctg.40297-1F	AP2/ERF-ERF
C12506.93878.Ctg.21170-1F	HB-other
C12506.93878.T116681.c0.g1.i1-1F	HB-other
C12506.93878.T94106.c0.g8.i2-1F	HB-HD-ZIP
C12506.93949.T85322.c1.g3.i1-2R	E2F-DP
C12506.94095.T78840.c1.g1.i7-0R	C2C2-YABBY
C12506.94400.T92249.c1.g1.i1-1R	NF-YC
C12506.94414.Ctg.23323-2F	C3H
C12506.94443.T85045.c0.g1.i1-1R	C3H
C12506.94514.T14976.c0.g3.i1-0F	GRAS
C12506.94526.T96248.c1.g2.i6-0F	MYB-related
C12506.94651.T82241.c0.g1.i3-0R	WRKY
C12506.94713.T66604.c0.g2.i1-2R	C3H
C12506.94713.T88242.c2.g4.i1-2R	C3H
C12506.94753.T15277.c0.g1.i1-2R	AP2/ERF-ERF
C12506.94759.T83496.c1.g2.i3-2R	B3
C12506.94789.Ctg.38044-0R	Trihelix
C12506.94831.Ctg.42071-1F	bZIP
C12506.94831.Ctg.42072-1F	bZIP
C12506.94831.T91011.c4.g1.i1-2F	bZIP
C12506.94937.T82687.c6.g1.i4-0R	C2H2
C12506.94985.Ctg.16591-0R	WRKY
C12506.9513.Ctg.13821-0R	WRKY
C12506.9513.Ctg.13821-2R	WRKY
C12506.95150.T92379.c2.g4.i1-1F	C3H
C12506.9519.T41674.c0.g2.i1-0R	WRKY
C12506.953.T88602.c0.g1.i1-0F	AP2/ERF-ERF
C12506.95355.T96340.c0.g3.i2-1F	C2H2
C12506.95627.Ctg.4899-2R	bHLH
C12506.95804.T90696.c0.g5.i2-2R	AP2/ERF-ERF
C12506.95975.T88101.c0.g5.i2-0R	C3H
C12506.95976.T88101.c0.g5.i3-0R	C3H
C12506.95978.T88101.c0.g5.i4-0R	C3H
C12506.95979.T88101.c0.g5.i5-0R	C3H
C12506.96000.T66597.c0.g1.i1-2R	MYB-related
C12506.96008.T96334.c4.g5.i1-1R	MYB-related
C12506.96008.T96334.c4.g5.i1-2R	MYB-related
C12506.96095.T62540.c0.g1.i1-1R	GARP-G2-like
C12506.96096.Ctg.28754-0R	LOB
C12506.96261.T93596.c6.g2.i4-1R	B3-ARF
C12506.96272.Ctg.5598-1F	B3-ARF
C12506.96349.Ctg.2600-0R	HB-other
C12506.96362.T82954.c0.g2.i2-1R	WRKY
C12506.96419.T106795.c0.g1.i1-2F	GRAS
C12506.9645.Ctg.8487-1F	B3
C12506.96467.Ctg.2417-0R	MYB-related
C12506.96477.Ctg.24080-0R	C2H2
C12506.96524.Ctg.39818-2R	B3
C12506.96582.T23577.c0.g2.i1-0F	LOB
C12506.96594.T67431.c0.g1.i1-2F	NAC
C12506.96680.Ctg.37306-2R	C2H2
C12506.96730.T88888.c1.g2.i1-0F	C3H
C12506.96745.Ctg.39603-2R	HB-other
C12506.96898.T95072.c2.g2.i1-2R	C2H2
C12506.96902.Ctg.27044-2F	NAC
C12506.9693.T53002.c0.g3.i1-1R	C3H
C12506.9694.T56172.c0.g1.i1-0R	C3H
C12506.97062.T26620.c0.g2.i1-2R	zf-HD
C12506.97166.Ctg.45046-1F	C2C2-GATA
C12506.97270.T82692.c0.g1.i4-0R	TCP
C12506.9730.Ctg.15142-0R	MYB
C12506.97334.T76257.c0.g1.i1-1F	C2H2
C12506.9740.Ctg.18785-0F	FAR1
C12506.97411.T96478.c0.g1.i2-2R	GRAS
C12506.97532.T85151.c1.g4.i2-2F	WRKY
C12506.97532.T85151.c1.g4.i7-2F	WRKY
C12506.97745.T90632.c2.g5.i4-1F	MYB-related
C12506.97794.T82811.c0.g1.i3-1F	AP2/ERF-ERF
C12506.97806.T86826.c0.g2.i2-1R	WRKY
C12506.97806.T86826.c0.g2.i2-2R	WRKY
C12506.97806.T86826.c0.g2.i3-1R	WRKY
C12506.97861.Ctg.45540-0R	HSF
C12506.97861.T83907.c1.g1.i1-2F	HSF
C12506.97861.T83907.c1.g1.i4-2F	HSF
C12506.97864.T70575.c1.g1.i1-1R	HSF
C12506.97873.T88133.c0.g1.i8-1F	MYB-related
C12506.97891.Ctg.2373-0R	HSF
C12506.97904.T8976.c0.g1.i1-1F	GRAS
C12506.97904.T95366.c0.g4.i3-1F	GRAS
C12506.97904.T95366.c0.g4.i3-2F	GRAS
C12506.97939.Ctg.7410-0R	BBR-BPC
C12506.97939.Ctg.7410-1R	BBR-BPC
C12506.97939.T71621.c0.g3.i1-0F	BBR-BPC
C12506.98065.T74605.c0.g1.i1-0R	WRKY
C12506.98090.T86895.c0.g10.i1-1F	bZIP
C12506.98194.T67953.c0.g6.i5-2R	AP2/ERF-ERF
C12506.98202.T68764.c0.g5.i3-1F	C3H
C12506.98223.T91822.c0.g1.i2-1R	C3H
C12506.98292.T87429.c1.g1.i1-1R	Alfin-like
C12506.98322.Ctg.5526-2F	NAC
C12506.98346.Ctg.9589-1R	zf-HD
C12506.98346.T41767.c0.g1.i1-0F	zf-HD
C12506.98388.T73245.c0.g1.i1-2R	C3H
C12506.98536.Ctg.7624-2F	NF-YB
C12506.98539.T60784.c0.g2.i1-2R	B3
C12506.98610.Ctg.36298-0R	WRKY
C12506.9872.T1436.c0.g1.i1-1F	HSF
C12506.98771.Ctg.12384-0R	GARP-G2-like
C12506.98775.T32441.c0.g1.i1-1R	GARP-G2-like
C12506.98775.T32441.c0.g2.i1-2R	GARP-G2-like
C12506.98804.Ctg.30984-0R	AP2/ERF-ERF
C12506.98806.T91480.c0.g9.i2-2R	AP2/ERF-ERF
C12506.98807.T27030.c0.g1.i1-2F	AP2/ERF-ERF
C12506.98857.T78987.c0.g2.i1-0F	HB-other
C12506.98857.T78987.c0.g2.i4-1F	HB-other
C12506.98905.T86844.c0.g1.i1-0F	C2H2
C12506.98905.T86844.c0.g1.i11-0F	C2H2
C12506.99042.T91262.c1.g3.i3-1R	MYB
C12506.99042.T91262.c1.g3.i4-0R	MYB-related
C12506.99205.T84517.c0.g6.i5-1R	bHLH
C12506.99223.T92504.c0.g3.i6-0R	NF-YA
C12506.99236.Ctg.2701-2R	MYB-related
C12506.99236.T84976.c1.g1.i1-2R	MYB-related
C12506.99247.T84821.c4.g2.i1-1F	C3H
C12506.9926.T74106.c0.g1.i1-0F	AP2/ERF-ERF
C12506.9926.T74106.c0.g1.i2-0F	AP2/ERF-ERF
C12506.99316.T95137.c2.g2.i1-1R	bZIP
C12506.99316.T95137.c2.g2.i4-0R	bZIP
C12506.99497.Ctg.41020-2R	C2H2
C12506.99621.Ctg.43917-1R	NAC
C12506.99638.Ctg.20561-2R	bZIP
C12506.99638.T95526.c0.g10.i1-0R	bZIP
C12506.99903.Ctg.24667-2R	GARP-G2-like
C12506.99993.Ctg.25434-1F	GRAS
C12850.0.T21517.c0.g1.i1-1R	MYB
C12959.0.T116214.c0.g1.i1-1R	NAC
C13183.0.T67951.c0.g1.i1-0R	WRKY
C13239.0.T102372.c0.g1.i1-2R	LOB
C13292.0.T99927.c0.g1.i1-1R	C3H
C13350.0.T109453.c0.g1.i1-2R	GRAS
C13980.0.T6295.c0.g2.i1-2R	C2C2-Dof
C1401.0.T17113.c0.g1.i1-1F	bZIP
C14165.0.T99417.c0.g1.i1-2F	CSD
C14344.0.T49328.c0.g1.i1-2F	C2C2-Dof
C14465.0.T114608.c0.g1.i1-0F	MYB
C15188.0.T114736.c0.g1.i1-1R	FAR1
C15420.0.Ctg.23990-1F	MYB
C1587.0.T78098.c0.g2.i2-1R	MYB
C1623.0.T103979.c0.g1.i1-0R	SBP
C1628.0.Ctg.23591-1R	GARP-G2-like
C16296.0.T45799.c0.g1.i2-2R	FAR1
C16318.0.T92767.c1.g9.i1-1R	C2H2
C1639.0.T114978.c0.g1.i1-0F	bHLH
C1648.0.T6869.c0.g1.i1-2F	HB-other
C16839.0.T53175.c1.g4.i1-0F	C2H2
C1691.0.T120125.c0.g1.i1-0F	RWP-RK
C1716.0.Ctg.33269-0R	CPP
C17176.0.Ctg.1032-0R	C2H2
C17243.0.T98957.c0.g1.i1-1F	zn-clus
C17298.0.Ctg.14182-1F	TCP
C17527.0.T21716.c0.g1.i1-2F	C2H2
C1782.0.T108876.c0.g1.i1-1R	bHLH
C1783.0.T101244.c0.g1.i1-2F	MYB-related
C17861.0.T51963.c0.g1.i1-0R	C2H2
C17862.0.T22705.c0.g1.i1-1F	C2H2
C17967.0.T103030.c0.g1.i1-1F	zn-clus
C1814.0.T115852.c0.g1.i1-2F	CSD
C18361.0.T16641.c0.g1.i1-1R	LOB
C18402.0.T115375.c0.g1.i1-2F	NF-YB
C1861.0.T113272.c0.g1.i1-2R	B3
C18656.1.Ctg.33245-0R	B3
C19186.0.T33769.c0.g1.i1-0R	NAC
C19279.0.Ctg.43463-1F	bZIP
C19296.0.T27233.c0.g2.i1-2F	bZIP
C19375.0.T106849.c0.g1.i1-0R	zn-clus
C19429.0.T99061.c0.g1.i1-0F	bHLH
C19713.0.T32922.c0.g1.i1-2R	HSF
C20252.0.Ctg.5567-1R	AP2/ERF-ERF
C20252.1.T3861.c0.g1.i1-0R	AP2/ERF-ERF
C20298.0.T75769.c0.g1.i1-1F	bHLH
C20307.0.Ctg.4675-2R	B3
C20509.0.T366.c0.g1.i1-1F	HB-HD-ZIP
C20607.0.T103684.c0.g1.i1-0F	C2H2
C20617.0.T41032.c0.g1.i1-0F	GRAS
C20669.0.T51758.c0.g1.i1-1F	MYB-related
C20702.0.Ctg.26040-2R	C2H2
C2077.0.T9034.c0.g1.i1-1R	C2H2
C21120.0.T4081.c0.g2.i1-1F	C2H2
C21228.0.T36932.c0.g1.i1-1F	bZIP
C21375.0.T108604.c0.g1.i1-0F	AP2/ERF-ERF
C21412.0.T97314.c0.g1.i1-0F	MYB
C21433.0.Ctg.46137-2F	bHLH
C21822.0.T60602.c0.g1.i1-0R	WRKY
C21854.0.T39514.c0.g1.i1-2F	C2H2
C21952.0.T118136.c0.g1.i1-0R	C2H2
C22381.0.T57365.c0.g1.i1-1R	C2H2
C22402.0.T80768.c0.g1.i1-1R	E2F-DP
[truncated: 119 more rows]

## Sheet: Trancriptional Regulator's
Contig Name	TR Name
C10169.0.Ctg.46123-0R	AUX/IAA
C12378.0.T58905.c0.g1.i1-2F	AUX/IAA
C12506.10000.Ctg.21220-2R	IWS1
C12506.100240.Ctg.5078-0R	SNF2
C12506.100240.T97127.c3.g5.i1-1R	SNF2
C12506.100683.T85653.c0.g1.i3-1F	GNAT
C12506.100683.T85653.c0.g1.i7-0F	GNAT
C12506.100850.T34160.c0.g2.i1-2F	Others
C12506.101335.Ctg.33438-2R	Others
C12506.101367.Ctg.7198-2F	SNF2
C12506.101477.Ctg.2379-1F	TRAF
C12506.101573.T86578.c1.g2.i2-1F	SNF2
C12506.101574.Ctg.36563-2F	SNF2
C12506.101633.T75689.c0.g1.i1-2R	mTERF
C12506.101634.T75689.c0.g2.i2-1R	mTERF
C12506.102044.T93553.c1.g3.i1-2R	GNAT
C12506.102096.Ctg.42586-0R	TAZ
C12506.102688.T91185.c2.g1.i3-1R	GNAT
C12506.102688.T91185.c2.g1.i7-2R	GNAT
C12506.102858.T89376.c1.g1.i3-2R	HMG
C12506.102884.T94735.c0.g3.i2-0R	SNF2
C12506.102928.T86323.c0.g1.i1-1F	mTERF
C12506.102929.T86323.c0.g1.i2-0F	mTERF
C12506.103160.Ctg.14366-2R	SET
C12506.103225.T71689.c0.g1.i2-1R	Others
C12506.103409.Ctg.44881-2R	Rcd1-like
C12506.103655.Ctg.33360-0R	MBF1
C12506.103655.Ctg.33360-2R	MBF1
C12506.103792.T84885.c2.g6.i4-0R	Others
C12506.10394.Ctg.12196-2R	Others
C12506.10397.T85248.c3.g8.i1-0R	Others
C12506.104046.T96141.c1.g1.i4-0R	mTERF
C12506.104046.T96141.c1.g1.i4-2R	mTERF
C12506.104059.T89376.c1.g1.i6-2R	HMG
C12506.104255.Ctg.7700-0R	AUX/IAA
C12506.104255.Ctg.7700-2R	AUX/IAA
C12506.104431.T33195.c0.g1.i1-2F	Others
C12506.104457.Ctg.12723-1R	AUX/IAA
C12506.104457.T9762.c0.g1.i1-0F	AUX/IAA
C12506.104484.T71281.c0.g2.i1-2R	SNF2
C12506.104484.T71281.c0.g2.i2-2R	SNF2
C12506.104484.T71281.c0.g2.i3-2R	SNF2
C12506.104485.T90581.c0.g3.i2-0F	SNF2
C12506.104489.T90581.c0.g3.i6-0F	SNF2
C12506.104574.Ctg.23309-2F	SET
C12506.104673.T92447.c5.g5.i2-2F	SWI/SNF-BAF60b
C12506.104986.T84543.c1.g6.i4-1R	MED7
C12506.105165.T93724.c0.g6.i1-2R	TRAF
C12506.105167.Ctg.42587-2F	TAZ
C12506.106175.T77765.c0.g2.i3-1R	mTERF
C12506.106370.T89376.c1.g1.i5-2R	HMG
C12506.106441.T93710.c0.g4.i2-0R	Jumonji
C12506.106441.T93710.c0.g4.i2-2R	Jumonji
C12506.106441.T93710.c0.g5.i1-0R	Jumonji
C12506.10683.T82441.c0.g1.i1-2F	AUX/IAA
C12506.107137.Ctg.38910-0R	ARID
C12506.107208.Ctg.36850-2F	Jumonji
C12506.107229.Ctg.28375-2R	GNAT
C12506.107286.T95153.c2.g1.i1-2F	Others
C12506.107566.Ctg.32744-1F	Jumonji
C12506.107649.T95925.c0.g5.i2-2F	PHD
C12506.11089.T83614.c1.g2.i1-0R	Others
C12506.11091.T84712.c0.g2.i7-0R	mTERF
C12506.11404.Ctg.16090-0R	SNF2
C12506.11552.T50105.c0.g3.i1-2F	SNF2
C12506.11564.T93783.c1.g1.i3-1R	Others
C12506.11706.Ctg.22629-0R	SET
C12506.11894.Ctg.27540-2R	Others
C12506.12219.T92496.c1.g1.i4-0R	Others
C12506.12660.Ctg.4523-1R	ARID
C12506.12933.T93066.c3.g6.i1-0F	Others
C12506.13173.Ctg.35702-0R	SNF2
C12506.13173.Ctg.35702-2R	SNF2
C12506.13320.Ctg.5511-2R	mTERF
C12506.13320.T89011.c2.g3.i1-0R	mTERF
C12506.13548.Ctg.36957-0R	SWI/SNF-SWI3
C12506.13552.Ctg.39463-0R	Others
C12506.14166.T92301.c1.g3.i1-1R	SWI/SNF-BAF60b
C12506.14264.Ctg.16981-2R	SWI/SNF-BAF60b
C12506.14266.Ctg.16980-0R	SWI/SNF-BAF60b
C12506.14266.Ctg.16980-2R	SWI/SNF-BAF60b
C12506.14266.T92873.c2.g7.i1-0R	SWI/SNF-BAF60b
C12506.14296.T76476.c0.g2.i1-0R	mTERF
C12506.14448.T80825.c1.g1.i1-2R	TAZ
C12506.1445.Ctg.6108-1F	mTERF
C12506.14526.Ctg.3609-1R	Others
C12506.14611.Ctg.12936-0R	Jumonji
C12506.14761.Ctg.45397-2R	Jumonji
C12506.14766.Ctg.7062-2R	AUX/IAA
C12506.14771.T86877.c1.g6.i1-0R	AUX/IAA
C12506.14771.T86877.c1.g8.i1-0R	AUX/IAA
C12506.14771.T86877.c1.g8.i1-1R	AUX/IAA
C12506.14772.Ctg.36908-0R	AUX/IAA
C12506.14773.T86877.c3.g1.i3-2R	AUX/IAA
C12506.14774.T80834.c0.g1.i3-1F	AUX/IAA
C12506.14786.T27421.c0.g2.i1-1F	AUX/IAA
C12506.14902.T48590.c0.g1.i1-0F	HMG
C12506.15086.Ctg.15366-1F	SNF2
C12506.15187.Ctg.8207-1R	SET
C12506.15187.T96778.c0.g1.i3-1F	SET
C12506.15242.T92301.c1.g2.i5-1R	SWI/SNF-BAF60b
C12506.15320.Ctg.24533-1R	TRAF
C12506.15323.Ctg.15798-1F	TRAF
C12506.15698.T95274.c1.g3.i1-2R	PHD
C12506.15699.T95274.c1.g3.i3-2R	PHD
C12506.16052.T90775.c1.g1.i4-2F	mTERF
C12506.16052.T90775.c1.g1.i5-2F	mTERF
C12506.16268.Ctg.4918-1F	SET
C12506.16272.T88883.c5.g1.i4-1F	SET
C12506.16434.Ctg.39717-1R	SNF2
C12506.16434.Ctg.39717-2R	SNF2
C12506.16985.Ctg.19259-0R	GNAT
C12506.17142.T82003.c0.g1.i1-2R	SET
C12506.17142.T82003.c0.g1.i3-2R	SET
C12506.17458.T86721.c0.g1.i1-0R	mTERF
C12506.17585.T88505.c0.g1.i2-1R	AUX/IAA
C12506.17633.Ctg.1616-2R	RB
C12506.17634.Ctg.36422-0R	RB
C12506.17634.Ctg.36422-1R	RB
C12506.17716.T89656.c1.g1.i1-0R	AUX/IAA
C12506.17723.T89625.c3.g1.i2-0R	IWS1
C12506.17895.Ctg.38784-2R	AUX/IAA
C12506.17896.Ctg.28377-1R	AUX/IAA
C12506.18004.T72344.c0.g2.i1-0F	AUX/IAA
C12506.18005.Ctg.9172-0R	AUX/IAA
C12506.18005.T90791.c1.g2.i2-0R	AUX/IAA
C12506.18006.T54413.c0.g1.i1-2F	AUX/IAA
C12506.18049.T91287.c2.g2.i2-2F	TRAF
C12506.18049.T91287.c2.g2.i3-2F	TAZ
C12506.18065.T65497.c0.g1.i1-0F	Rcd1-like
C12506.18065.T65497.c0.g1.i2-0F	Rcd1-like
C12506.18131.T87968.c2.g3.i4-1R	GNAT
C12506.18182.T94329.c3.g3.i4-1R	SWI/SNF-BAF60b
C12506.18405.T45466.c0.g3.i1-2F	DDT
C12506.18717.Ctg.41657-1R	TRAF
C12506.18733.T91560.c1.g6.i1-0F	Others
C12506.19251.T87716.c2.g1.i3-2R	Others
C12506.19269.Ctg.21577-1R	PHD
C12506.19270.Ctg.4416-1R	TAZ
C12506.19503.Ctg.27916-2R	SET
C12506.19952.T90569.c0.g5.i1-1R	Others
C12506.19956.T90569.c0.g9.i2-1R	Others
C12506.19958.Ctg.45511-1R	PHD
C12506.20197.T75013.c0.g2.i5-2R	Others
C12506.20197.T75013.c0.g2.i7-2R	Others
C12506.2025.T37640.c0.g1.i1-0F	mTERF
C12506.20285.T77619.c0.g1.i1-2R	SWI/SNF-BAF60b
C12506.20343.Ctg.38269-2R	TRAF
C12506.20344.Ctg.45983-0F	TRAF
C12506.20345.T73183.c0.g1.i1-1R	TRAF
C12506.20346.T73183.c0.g1.i4-0R	TRAF
C12506.20351.T96398.c1.g3.i1-1F	TRAF
C12506.20607.T86389.c0.g2.i1-1F	SET
C12506.21150.T92445.c6.g3.i1-2R	Others
C12506.21636.T76476.c0.g4.i1-0R	mTERF
C12506.22147.T97031.c0.g7.i5-2R	SNF2
C12506.22231.Ctg.37295-2R	GNAT
C12506.22744.Ctg.20981-2R	Others
C12506.22745.T94146.c0.g2.i7-0R	Others
C12506.22747.Ctg.43990-0R	Others
C12506.22747.Ctg.43990-1R	Others
C12506.22792.T73219.c0.g2.i1-0F	SET
C12506.22886.T92262.c1.g1.i3-0F	SET
C12506.23216.Ctg.15239-0F	GNAT
C12506.23216.T90253.c1.g1.i5-0F	GNAT
C12506.23425.T91351.c1.g9.i4-1F	Others
C12506.23425.T91351.c1.g9.i6-2F	Others
C12506.23881.T85530.c1.g3.i3-1R	Others
C12506.23891.T85011.c1.g3.i2-1R	Others
C12506.24221.Ctg.35828-0F	SNF2
C12506.24268.Ctg.20413-2F	Others
C12506.24320.T94329.c3.g5.i1-1R	SWI/SNF-BAF60b
C12506.24349.Ctg.17835-2R	SET
C12506.24562.Ctg.1851-1F	TRAF
C12506.24756.T68356.c0.g1.i1-1F	AUX/IAA
C12506.24773.Ctg.23546-1F	AUX/IAA
C12506.24816.T96865.c1.g1.i4-2R	Jumonji
C12506.24875.Ctg.22733-2R	SWI/SNF-BAF60b
C12506.25122.Ctg.20482-2F	PHD
C12506.25123.Ctg.21978-1F	PHD
C12506.25256.Ctg.4270-0R	Others
C12506.25395.Ctg.20877-1R	mTERF
C12506.25632.Ctg.1322-0F	mTERF
C12506.25634.T82009.c2.g3.i4-0F	mTERF
C12506.25634.T82009.c2.g3.i4-1F	mTERF
C12506.25635.T82009.c2.g3.i7-1F	mTERF
C12506.25711.Ctg.39409-1R	IWS1
C12506.26144.Ctg.39161-1F	GNAT
C12506.2624.T41260.c0.g1.i2-1F	AUX/IAA
C12506.26264.T56339.c0.g2.i1-2R	mTERF
C12506.26671.T89656.c1.g3.i3-2R	AUX/IAA
C12506.27668.T83945.c0.g1.i2-2R	Others
C12506.2806.Ctg.24061-2R	AUX/IAA
C12506.2808.T88472.c4.g1.i3-2R	AUX/IAA
C12506.28716.Ctg.22585-1R	SNF2
C12506.28838.Ctg.32432-2R	SET
C12506.28852.T90390.c1.g10.i1-1R	Coactivator p15
C12506.29102.T83714.c0.g8.i6-0R	Others
C12506.29105.T83714.c0.g1.i3-2R	Others
C12506.29469.Ctg.19102-1R	TRAF
C12506.29831.Ctg.20989-2F	GNAT
C12506.29995.Ctg.19589-1R	IWS1
C12506.29995.Ctg.19590-2R	IWS1
C12506.30190.T86537.c1.g5.i1-0F	Jumonji
C12506.30269.Ctg.13960-0F	Others
C12506.30396.T74918.c0.g1.i1-2R	Others
C12506.30943.T79062.c0.g1.i1-1F	mTERF
C12506.31337.Ctg.45801-1F	mTERF
C12506.31480.T91479.c1.g1.i1-0F	Others
C12506.31562.T90586.c4.g1.i1-0R	SET
C12506.31562.T90586.c4.g1.i3-2R	SET
C12506.31562.T90586.c4.g1.i4-1R	SET
C12506.32895.Ctg.29100-2F	DDT
C12506.32933.Ctg.34621-1F	MED6
C12506.32935.Ctg.34623-1F	MED6
C12506.32936.Ctg.34622-1F	MED6
C12506.33123.Ctg.23234-0F	HMG
C12506.33325.T38575.c1.g1.i1-2F	SNF2
C12506.33325.T97127.c4.g2.i1-1R	SNF2
C12506.33447.Ctg.13930-1R	Others
C12506.33453.Ctg.28756-1R	Others
C12506.33759.T45466.c0.g1.i1-0F	DDT
C12506.33850.Ctg.3166-0R	SET
C12506.33855.Ctg.27307-0R	Others
C12506.33973.Ctg.8962-1F	Others
C12506.34933.T89656.c1.g2.i1-1R	AUX/IAA
C12506.35265.T57757.c0.g2.i1-1F	mTERF
C12506.35358.Ctg.34448-0F	SWI/SNF-BAF60b
C12506.35360.Ctg.35912-2F	SWI/SNF-BAF60b
C12506.35361.Ctg.6871-2F	SWI/SNF-BAF60b
C12506.35361.T90156.c2.g3.i4-0F	SWI/SNF-BAF60b
C12506.35362.Ctg.43760-1R	SWI/SNF-BAF60b
C12506.35362.Ctg.43760-2R	SWI/SNF-BAF60b
C12506.35540.Ctg.5467-2R	mTERF
C12506.3566.T81452.c0.g2.i1-2R	DDT
C12506.36234.Ctg.35794-0F	Others
C12506.36234.T90149.c5.g9.i6-0F	Others
C12506.36588.T80609.c0.g4.i1-1F	mTERF
C12506.36781.T60333.c0.g2.i1-1R	Jumonji
C12506.36781.T60333.c0.g3.i1-2R	Jumonji
C12506.36783.T96865.c1.g1.i6-2R	Jumonji
C12506.37022.Ctg.4062-0R	DDT
C12506.37530.Ctg.7135-1R	Others
C12506.37569.Ctg.44691-0F	IWS1
C12506.37887.T68656.c1.g3.i1-1F	Others
C12506.38025.Ctg.6821-0R	Jumonji
C12506.38032.Ctg.15150-2R	Jumonji
C12506.38032.T96865.c1.g1.i7-0R	Jumonji
C12506.38032.T96865.c1.g1.i7-2R	Jumonji
C12506.38379.Ctg.45094-1R	SET
C12506.38465.Ctg.1737-2R	Others
C12506.3849.Ctg.18442-1R	mTERF
C12506.3850.T66230.c0.g1.i1-0R	mTERF
C12506.38908.Ctg.6740-2F	TRAF
C12506.38908.T96839.c6.g10.i1-0F	TRAF
C12506.3902.Ctg.19903-0F	mTERF
C12506.39129.Ctg.3708-2R	Others
C12506.39187.Ctg.7087-0R	HMG
C12506.39190.Ctg.24952-0R	HMG
C12506.39201.Ctg.24951-1R	HMG
C12506.39201.T94233.c3.g3.i9-2R	HMG
C12506.39234.Ctg.13715-0R	PHD
C12506.39234.Ctg.35793-1R	SNF2
C12506.39258.Ctg.1494-0F	mTERF
C12506.39398.Ctg.6762-0F	Others
C12506.39398.T96889.c3.g2.i2-0F	Others
C12506.39660.Ctg.38285-0F	GNAT
C12506.39660.T89704.c0.g2.i10-1F	GNAT
C12506.39660.T89704.c0.g2.i3-2F	GNAT
C12506.39807.Ctg.11788-0R	SET
C12506.40037.T80324.c0.g1.i2-1F	PHD
C12506.40083.T75634.c0.g1.i1-2R	AUX/IAA
C12506.40275.T86755.c0.g1.i1-1R	Jumonji
C12506.40907.Ctg.3183-2R	TAZ
C12506.41195.Ctg.22666-0R	SNF2
C12506.41195.Ctg.22666-2R	SNF2
C12506.41277.Ctg.15417-2F	Others
C12506.41324.T82976.c0.g3.i2-0R	SET
C12506.41373.T92286.c0.g6.i1-2R	AUX/IAA
C12506.41375.T96545.c1.g3.i1-0F	AUX/IAA
C12506.41375.T96545.c1.g3.i2-0F	AUX/IAA
C12506.41558.Ctg.3416-0R	Others
C12506.41558.T32952.c0.g2.i1-1F	Others
C12506.41559.T97085.c3.g2.i7-0R	Others
C12506.41603.T71456.c0.g1.i1-1F	Others
C12506.4162.Ctg.16737-2R	Jumonji
C12506.41858.T83954.c2.g1.i2-0R	IWS1
C12506.41990.T93552.c0.g4.i5-2F	Others
C12506.42050.T90845.c5.g1.i3-1R	MBF1
C12506.42055.T27897.c0.g4.i1-0R	LUG
C12506.42055.T80243.c1.g1.i1-0R	LUG
C12506.42056.T90845.c5.g2.i1-2R	MBF1
C12506.42261.Ctg.19501-1R	AUX/IAA
C12506.42261.Ctg.19501-2R	AUX/IAA
C12506.42262.T93213.c4.g3.i1-1F	AUX/IAA
C12506.42648.Ctg.42001-0R	SET
C12506.42651.T74822.c0.g1.i1-0R	mTERF
C12506.42777.T69367.c0.g1.i1-1R	AUX/IAA
C12506.44214.Ctg.37990-0R	IWS1
C12506.44555.T83954.c2.g1.i3-2R	IWS1
C12506.45142.T44212.c0.g2.i1-1F	HMG
C12506.45796.Ctg.4028-2R	SET
C12506.45796.Ctg.4029-2R	SET
C12506.46431.T83471.c1.g1.i2-2R	AUX/IAA
C12506.46471.T8928.c0.g1.i1-2R	AUX/IAA
C12506.46656.Ctg.5240-2R	TRAF
C12506.47170.Ctg.7080-2F	SET
C12506.47181.Ctg.7081-1F	SET
C12506.47397.T88147.c4.g3.i3-2R	Others
C12506.47476.T75824.c0.g4.i1-0R	mTERF
C12506.47476.T75824.c0.g4.i3-1R	mTERF
C12506.47877.Ctg.9636-0R	mTERF
C12506.47878.Ctg.24459-1R	mTERF
C12506.48531.Ctg.9778-0R	HMG
C12506.4921.Ctg.26806-2R	Others
C12506.49512.Ctg.3084-0R	AUX/IAA
C12506.499.T91536.c0.g1.i1-1R	SWI/SNF-SWI3
C12506.50099.Ctg.1271-2F	PHD
C12506.5017.Ctg.40132-1R	SWI/SNF-BAF60b
C12506.5017.Ctg.40133-1R	SWI/SNF-BAF60b
C12506.50193.T85721.c0.g1.i1-0F	SNF2
C12506.50922.T88393.c1.g3.i2-0R	Others
C12506.51114.T9298.c0.g1.i1-1F	TRAF
C12506.51912.Ctg.37224-2R	mTERF
C12506.52135.Ctg.5072-2R	PHD
C12506.52569.Ctg.788-2R	AUX/IAA
C12506.52733.T83954.c2.g1.i4-0R	IWS1
C12506.53047.T82887.c1.g1.i1-0R	ARID
C12506.5340.T85392.c0.g2.i2-0R	Jumonji
C12506.54357.T76108.c0.g1.i1-0F	GNAT
C12506.54569.Ctg.7483-0R	Others
C12506.54569.T37087.c0.g2.i1-2F	Others
C12506.5476.Ctg.20997-0F	ARID
C12506.55115.Ctg.40804-2R	Jumonji
C12506.5536.Ctg.21117-0F	Others
C12506.55656.T94036.c3.g1.i1-1R	HMG
C12506.55818.T82079.c1.g1.i1-2F	mTERF
C12506.55953.T122629.c0.g1.i1-0F	AUX/IAA
C12506.55953.T87762.c0.g1.i4-0R	AUX/IAA
C12506.55978.T91464.c0.g4.i11-1F	GNAT
C12506.55978.T91464.c0.g4.i4-2F	GNAT
C12506.55978.T91464.c0.g4.i7-0F	GNAT
C12506.5598.Ctg.34334-2R	Others
C12506.56085.Ctg.4413-1R	MBF1
C12506.56318.Ctg.16354-2F	AUX/IAA
C12506.56325.T93674.c10.g1.i1-1F	AUX/IAA
C12506.56331.T93674.c10.g1.i2-0F	AUX/IAA
C12506.5634.Ctg.19769-0R	Others
C12506.5634.T93249.c0.g7.i3-0R	Others
C12506.5635.Ctg.19768-2R	Others
C12506.56359.T91464.c0.g4.i3-2F	GNAT
C12506.56415.T66480.c0.g1.i1-2R	AUX/IAA
C12506.56421.T72925.c0.g2.i2-0F	AUX/IAA
C12506.56421.T90406.c2.g8.i3-1R	AUX/IAA
C12506.56518.T91464.c0.g4.i9-0F	GNAT
C12506.57069.Ctg.36662-2R	mTERF
C12506.57160.T85011.c1.g3.i1-2R	Others
C12506.57242.Ctg.10649-0F	SWI/SNF-SWI3
C12506.57412.T94036.c3.g1.i2-1R	HMG
C12506.57858.T50105.c0.g1.i1-0F	SNF2
C12506.58214.Ctg.27914-0R	PHD
C12506.58279.T34167.c0.g1.i1-2F	mTERF
C12506.58283.T93102.c0.g1.i2-0R	SNF2
C12506.58718.T79237.c0.g1.i4-1F	AUX/IAA
C12506.59059.Ctg.46990-1F	AUX/IAA
C12506.59119.Ctg.2482-0R	Others
C12506.59127.Ctg.2483-1R	Others
C12506.59303.T88102.c4.g1.i1-0R	Jumonji
C12506.59402.T72697.c0.g3.i1-0R	AUX/IAA
C12506.59403.Ctg.14931-2F	AUX/IAA
C12506.59403.T72697.c0.g3.i4-0R	AUX/IAA
C12506.59468.T26592.c0.g1.i1-0R	Others
C12506.5967.Ctg.23013-2R	Coactivator p15
C12506.59885.Ctg.48192-0F	SWI/SNF-SWI3
C12506.60243.Ctg.17190-2F	ARID
C12506.60316.T47719.c0.g1.i3-1R	AUX/IAA
C12506.60316.T47719.c0.g1.i4-1R	AUX/IAA
C12506.6041.Ctg.43759-2R	SWI/SNF-BAF60b
C12506.60415.T95702.c1.g2.i5-0F	SOH1
C12506.60479.T88102.c4.g2.i1-1R	Jumonji
C12506.60717.T57312.c0.g1.i1-0F	Others
C12506.60920.Ctg.43798-0F	TRAF
C12506.61255.Ctg.4577-0R	Others
C12506.61257.T78820.c0.g1.i1-2F	Others
C12506.61260.T96853.c1.g1.i1-0F	Others
C12506.61261.T96853.c1.g1.i2-1F	Others
C12506.61265.T96853.c1.g1.i6-1F	Others
C12506.61267.T80391.c0.g1.i1-2R	Others
C12506.61267.T80391.c0.g1.i5-2R	Others
C12506.6134.Ctg.34362-0F	ARID
C12506.61403.Ctg.35877-2F	Others
C12506.61464.T92632.c1.g1.i2-1F	mTERF
C12506.61689.Ctg.40036-0F	AUX/IAA
C12506.62160.Ctg.6175-1R	AUX/IAA
C12506.62160.T89656.c1.g3.i4-0R	AUX/IAA
C12506.6258.Ctg.9292-2F	AUX/IAA
C12506.62619.Ctg.40571-0R	GNAT
C12506.62696.T95325.c1.g2.i9-2R	GNAT
C12506.62939.Ctg.41045-0R	Others
C12506.62944.T87712.c2.g4.i1-0R	Others
C12506.62944.T87712.c2.g6.i1-1R	Others
C12506.6309.T88177.c3.g2.i5-0R	PHD
C12506.6310.Ctg.10524-2F	PHD
C12506.63230.Ctg.17254-0F	AUX/IAA
C12506.63230.Ctg.17255-1F	AUX/IAA
C12506.63263.T95227.c1.g6.i4-0R	AUX/IAA
C12506.63418.T114842.c0.g1.i1-2R	SNF2
C12506.63480.T90390.c1.g7.i1-2R	Coactivator p15
C12506.63777.T82260.c1.g1.i4-0F	mTERF
C12506.64205.Ctg.37019-0R	SWI/SNF-BAF60b
C12506.64390.Ctg.15089-1R	Jumonji
C12506.64391.Ctg.454-2R	Jumonji
C12506.64391.T95497.c7.g2.i9-2R	Jumonji
C12506.64574.Ctg.36841-1R	TRAF
C12506.64575.Ctg.36842-2R	TRAF
C12506.65277.Ctg.35583-0R	GNAT
C12506.65454.Ctg.42003-1R	SET
C12506.6560.Ctg.15504-2F	SWI/SNF-BAF60b
C12506.6560.T37386.c0.g1.i1-2R	SWI/SNF-BAF60b
C12506.66051.T81685.c1.g4.i7-2R	Others
C12506.66051.T81685.c1.g6.i1-2R	Others
C12506.66947.Ctg.22611-1R	TRAF
C12506.67022.Ctg.37357-0F	Others
C12506.67022.Ctg.37357-2F	Others
C12506.67400.Ctg.21848-0F	Others
C12506.67451.T85428.c1.g2.i1-2F	AUX/IAA
C12506.67670.T94459.c0.g1.i3-0R	SNF2
C12506.6774.Ctg.18011-2R	PHD
C12506.68061.T51334.c0.g1.i1-2F	LUG
C12506.68203.Ctg.10087-0F	HMG
C12506.68283.T89656.c0.g1.i1-2F	AUX/IAA
C12506.68489.Ctg.31587-0R	PHD
C12506.68622.T93647.c0.g2.i1-0F	Jumonji
C12506.69061.T46689.c0.g1.i1-0R	Jumonji
C12506.69486.T88230.c0.g3.i1-0R	SET
C12506.70238.Ctg.45080-1R	SET
C12506.70238.Ctg.45080-2R	SET
C12506.7050.Ctg.1495-0F	mTERF
C12506.70532.Ctg.2357-2R	Jumonji
C12506.70711.T78224.c0.g1.i3-0R	Rcd1-like
C12506.71025.T19768.c0.g1.i1-1F	SNF2
C12506.71046.T83390.c0.g2.i5-1R	TAZ
C12506.71500.Ctg.40166-2R	SET
C12506.71500.T87825.c0.g1.i5-2R	SET
C12506.71640.Ctg.5844-1R	SNF2
C12506.71797.T94073.c7.g2.i3-0R	SET
C12506.72057.T76325.c0.g2.i1-1F	AUX/IAA
C12506.72347.T93213.c0.g1.i1-2R	AUX/IAA
C12506.72486.T28150.c0.g1.i1-1F	SET
C12506.72777.Ctg.36955-0F	mTERF
C12506.72879.T95340.c2.g2.i1-1F	AUX/IAA
C12506.72880.Ctg.19500-0F	AUX/IAA
C12506.72880.Ctg.19500-1F	AUX/IAA
C12506.72880.T93213.c3.g1.i2-1F	AUX/IAA
C12506.7294.Ctg.22278-0R	Others
C12506.7294.T81541.c2.g2.i2-2R	Others
C12506.73013.T95430.c3.g1.i3-0F	IWS1
C12506.73015.T95430.c3.g1.i11-2F	IWS1
C12506.7325.T96289.c0.g2.i1-1R	Others
C12506.73334.T89180.c1.g1.i3-1R	SET
C12506.73458.Ctg.4410-0F	GNAT
C12506.73458.T94494.c2.g5.i3-1F	GNAT
C12506.74592.Ctg.19641-0R	SET
C12506.74739.Ctg.10721-0R	PHD
C12506.74739.Ctg.10722-1R	PHD
C12506.74773.Ctg.44408-1R	HMG
C12506.74965.T82959.c0.g4.i4-0R	Others
C12506.75442.T96985.c5.g4.i1-0F	Jumonji
C12506.75464.Ctg.5062-0R	PHD
C12506.7561.Ctg.15415-2F	Others
C12506.75875.T88426.c1.g1.i1-2R	GNAT
C12506.76140.Ctg.44407-1R	HMG
C12506.76140.T122712.c0.g1.i1-1F	HMG
C12506.76465.T36984.c0.g2.i1-2F	AUX/IAA
C12506.76730.Ctg.2124-0F	SWI/SNF-BAF60b
C12506.76828.T96899.c7.g3.i3-1R	SET
C12506.76911.T85313.c0.g2.i2-2R	Others
C12506.76911.T85313.c0.g2.i6-2R	Others
C12506.77339.Ctg.12415-2R	IWS1
C12506.77487.T91551.c0.g1.i8-2R	mTERF
C12506.77702.Ctg.10709-2F	HMG
C12506.78024.T87744.c1.g1.i1-0F	PHD
C12506.78656.T93053.c1.g1.i1-0R	SNF2
C12506.78822.T93503.c2.g3.i5-1F	PHD
C12506.79009.T85009.c5.g1.i1-1F	Others
C12506.79014.Ctg.36945-1R	AUX/IAA
C12506.79056.Ctg.2164-0R	SNF2
C12506.79358.Ctg.35581-0R	DDT
C12506.79358.T94930.c2.g1.i6-0R	DDT
C12506.79504.T91185.c2.g1.i6-1R	GNAT
C12506.79518.T74567.c0.g1.i1-0R	PHD
C12506.79518.T74567.c0.g1.i1-2R	SET
C12506.80237.T76115.c0.g1.i2-2R	SET
C12506.80584.T97127.c4.g2.i4-0R	SNF2
C12506.80584.T97127.c4.g2.i4-1R	SNF2
C12506.80658.T93818.c0.g1.i3-2R	SWI/SNF-BAF60b
C12506.80658.T93818.c0.g1.i4-2R	SWI/SNF-BAF60b
C12506.80666.Ctg.1963-2R	PHD
C12506.81098.T72800.c0.g1.i1-2F	Others
C12506.81561.T82697.c0.g1.i1-2F	Jumonji
C12506.81657.Ctg.43363-1R	mTERF
C12506.81884.T83680.c1.g2.i2-2R	GNAT
C12506.82082.T45466.c0.g2.i1-2F	DDT
C12506.82093.T80838.c0.g4.i1-2R	GNAT
C12506.82575.Ctg.25033-2R	SET
C12506.82575.Ctg.25034-1R	SET
C12506.82717.Ctg.17919-2R	PHD
C12506.83255.Ctg.40802-0R	Jumonji
C12506.83255.Ctg.40802-1R	Jumonji
C12506.83255.Ctg.40805-0R	Jumonji
C12506.83255.Ctg.40805-1R	Jumonji
C12506.83255.Ctg.40806-0R	Jumonji
C12506.8343.Ctg.43786-1R	Others
C12506.8348.Ctg.43785-0R	Others
C12506.8348.Ctg.43785-2R	Others
C12506.83495.Ctg.19764-1R	AUX/IAA
C12506.84234.Ctg.27476-2R	PHD
C12506.84235.Ctg.27477-2R	PHD
C12506.84753.Ctg.27919-1R	Others
C12506.84754.Ctg.33747-0R	Others
C12506.84913.T91351.c1.g9.i10-1F	Others
C12506.84913.T91351.c1.g9.i9-1F	Others
C12506.85261.Ctg.5046-2R	SNF2
C12506.85261.T97101.c2.g1.i2-0R	SNF2
C12506.8536.T82441.c1.g1.i1-0R	AUX/IAA
C12506.8541.Ctg.35638-2R	GNAT
C12506.8541.Ctg.35639-0R	GNAT
C12506.85416.T92577.c2.g6.i1-1F	Jumonji
C12506.85619.T88123.c4.g3.i1-2F	TRAF
C12506.85949.T92695.c1.g1.i6-0F	Others
C12506.85949.T92695.c1.g1.i6-2F	Others
C12506.86270.T86404.c1.g1.i2-1R	TAZ
C12506.86390.T93053.c1.g1.i5-1R	SNF2
C12506.86637.Ctg.9467-0F	Others
C12506.87865.Ctg.24563-0R	Others
C12506.87865.Ctg.24563-1R	Others
C12506.87865.T96146.c0.g1.i4-0R	Pseudo ARR-B
C12506.87866.T96146.c0.g1.i6-0R	Others
C12506.88800.Ctg.41269-1R	HMG
C12506.88800.Ctg.41271-0R	HMG
C12506.88896.Ctg.6930-1R	PHD
C12506.88968.T92238.c2.g3.i2-1R	Others
C12506.89028.Ctg.40762-1F	Jumonji
C12506.89045.T42930.c0.g1.i1-2F	SNF2
C12506.89248.Ctg.36849-2F	Jumonji
C12506.89248.T86537.c1.g6.i1-1F	Jumonji
C12506.89291.T83980.c1.g1.i1-1R	SWI/SNF-BAF60b
C12506.89327.Ctg.39415-1F	HMG
C12506.89327.T86920.c0.g1.i2-0F	HMG
C12506.89774.T88969.c2.g8.i3-0F	SET
C12506.90048.T86404.c1.g1.i1-0R	TAZ
C12506.90260.Ctg.5934-1F	Others
C12506.90264.T95257.c6.g5.i5-1R	Others
C12506.90266.T95257.c6.g5.i3-1R	Others
C12506.90279.T91630.c2.g5.i1-0R	Others
C12506.9034.Ctg.13475-0R	Coactivator p15
C12506.90415.Ctg.5528-1F	TRAF
C12506.90918.T68312.c0.g1.i1-2R	Rcd1-like
C12506.90918.T68312.c0.g1.i2-0R	Rcd1-like
C12506.90923.T82586.c1.g2.i1-1F	Rcd1-like
C12506.90923.T82586.c1.g2.i2-1F	Rcd1-like
C12506.90924.T82586.c1.g10.i1-1F	Rcd1-like
C12506.90925.Ctg.1875-2F	Rcd1-like
C12506.90926.T79213.c1.g1.i4-2R	Rcd1-like
C12506.90972.T17367.c1.g1.i1-0R	Others
C12506.91205.Ctg.2418-1R	ARID
C12506.91314.Ctg.42487-2R	SNF2
C12506.91613.Ctg.44478-1F	IWS1
C12506.91975.Ctg.10648-0F	SNF2
C12506.92014.T84543.c1.g4.i1-2R	MED7
C12506.92331.T88505.c0.g1.i3-2R	AUX/IAA
C12506.92389.T92695.c1.g1.i3-2F	Others
C12506.92508.Ctg.14352-1F	LUG
C12506.92576.T93017.c1.g1.i1-2F	Others
C12506.92577.Ctg.46885-2R	ARID
C12506.92815.T18559.c0.g1.i1-2R	AUX/IAA
C12506.92815.T72697.c0.g2.i1-0R	AUX/IAA
C12506.93571.T95473.c0.g1.i1-1R	SNF2
C12506.9361.Ctg.41933-2R	Jumonji
C12506.93639.T86755.c0.g4.i1-1R	Jumonji
C12506.94462.T93710.c0.g1.i1-0R	Jumonji
C12506.94462.T93710.c0.g4.i1-2R	Jumonji
C12506.94858.T86035.c5.g6.i2-0R	PHD
C12506.95431.T67727.c0.g1.i1-1F	Coactivator p15
C12506.95595.T84543.c1.g6.i1-0R	MED7
C12506.95595.T84543.c1.g6.i2-0R	MED7
C12506.95872.Ctg.28686-0R	SNF2
C12506.95970.T20934.c0.g1.i1-1F	Others
C12506.96065.Ctg.2428-2R	GNAT
C12506.9613.T76135.c0.g1.i3-2R	AUX/IAA
C12506.97084.Ctg.17807-1R	Others
C12506.97286.Ctg.16559-1R	SNF2
C12506.97286.Ctg.16559-2R	SNF2
C12506.97382.T88970.c2.g1.i7-1R	SET
C12506.97748.Ctg.13935-2F	SOH1
C12506.98292.T87429.c1.g1.i6-1R	PHD
C12506.98507.T85009.c3.g1.i1-1F	Others
C12506.98839.T81794.c0.g1.i1-0R	AUX/IAA
C12506.98852.T93056.c4.g1.i2-0R	ARID
C12506.98852.T93056.c4.g1.i3-2R	ARID
C12506.99334.T89165.c0.g3.i13-1R	SET
C12506.99334.T89165.c0.g3.i14-1R	SET
C12506.99484.Ctg.42585-1F	PHD
C12506.99484.Ctg.42585-2F	TAZ
C12506.99562.Ctg.14351-0F	LUG
C12506.99913.Ctg.35911-2F	SWI/SNF-BAF60b
C12506.99913.Ctg.6872-2F	SWI/SNF-BAF60b
C13992.0.T3380.c0.g1.i1-2F	Others
C14143.0.T80323.c0.g1.i1-1R	GNAT
C14406.0.T20115.c0.g1.i1-2F	Others
C1518.0.T98356.c0.g1.i1-2F	AUX/IAA
C15643.0.T60670.c1.g1.i1-1F	TRAF
C17046.0.T41309.c0.g1.i1-2F	TRAF
C2067.0.T122226.c0.g1.i1-1F	Others
C2132.0.T85428.c0.g1.i1-0R	AUX/IAA
C2132.1.T85428.c0.g1.i2-0R	AUX/IAA
C21588.0.Ctg.47654-0F	PHD
C2226.0.T121678.c0.g1.i1-0F	TAZ
C22529.0.T92097.c3.g1.i1-0R	AUX/IAA
C23423.0.T62962.c0.g1.i1-2R	SWI/SNF-BAF60b
C23577.0.T101116.c0.g1.i1-0F	GNAT
C23962.0.Ctg.973-0F	MBF1
C24434.0.T104197.c0.g1.i1-2R	GNAT
C25942.0.Ctg.44331-2R	Others
C26399.0.T99876.c0.g1.i1-2F	GNAT
C27011.0.Ctg.27136-0F	HMG
C27749.0.T84591.c0.g1.i1-1F	GNAT
C28569.0.T16614.c0.g1.i1-1F	DDT
C29489.0.T107720.c0.g1.i1-0F	PHD
C30048.0.T106755.c0.g1.i1-0R	Others
C31464.0.T121355.c0.g1.i1-1F	GNAT
C32533.0.T113941.c0.g1.i1-1R	SET
C32705.0.Ctg.22209-0F	SNF2
C32705.0.Ctg.22209-1F	SNF2
C32705.0.Ctg.22209-2F	SNF2
C3321.0.Ctg.29342-1F	Others
C3335.0.T107770.c0.g1.i1-1F	HMG
C33756.0.Ctg.33676-2F	Jumonji
C33756.1.T1698.c0.g1.i2-0F	Jumonji
C34160.0.T74587.c0.g1.i1-0R	Jumonji
C34299.0.T60971.c0.g1.i1-0R	Others
C35930.0.T69495.c0.g1.i4-2F	mTERF
C36022.0.T111682.c0.g1.i1-0R	SWI/SNF-BAF60b
C36497.0.Ctg.9618-1F	Others
C38100.0.T57578.c0.g1.i1-0F	SNF2
C38100.0.T57578.c0.g1.i1-1F	SNF2
C38380.0.T55311.c0.g1.i7-1R	Jumonji
C38598.0.T55517.c0.g1.i1-1F	Coactivator p15
C38918.0.T16801.c0.g1.i1-1R	Others
C39121.0.Ctg.13077-1R	mTERF
C39121.0.T76277.c0.g1.i1-0R	mTERF
C39819.0.Ctg.6469-0R	TAZ
C4055.0.T52954.c0.g3.i1-1F	AUX/IAA
C4055.0.T52954.c0.g3.i1-2F	AUX/IAA
C40674.0.T76476.c0.g3.i2-0R	mTERF
C4259.0.T45850.c0.g1.i1-0R	Others
C4838.0.T100101.c0.g1.i1-0F	GNAT
C5816.0.T22356.c0.g1.i1-1F	AUX/IAA
C612.0.T98610.c0.g1.i1-2F	PHD
C9043.0.T32494.c0.g1.i1-2R	GNAT

## Sheet: Protein Kinase
Contig Name	PK Name
C10096.0.T110878.c0.g1.i1-1F	RLK-Pelle_LRR-XII-1
C10459.0.Ctg.24764-2F	RLK-Pelle_LRR-XII-1
C10587.0.T53612.c0.g1.i1-2R	RLK-Pelle_LRR-XI-1
C10606.0.T146.c0.g1.i1-1F	RLK-Pelle_LRR-IV
C10644.0.T52620.c0.g1.i1-0R	RLK-Pelle_SD-2b
C11494.0.T116966.c0.g1.i1-0F	NEK
C11911.0.T113738.c0.g1.i1-1R	RLK-Pelle_RLCK-IXa
C12506.100042.Ctg.494-2F	STE_STE11
C12506.100144.T94309.c4.g1.i8-0F	AGC_NDR
C12506.100263.Ctg.17838-0F	RLK-Pelle_LRR-VIII-1
C12506.100294.Ctg.12328-2R	RLK-Pelle_LRR-II
C12506.100294.Ctg.12332-0R	RLK-Pelle_LRR-II
C12506.10031.T98436.c0.g1.i1-2F	RLK-Pelle_LRR-III
C12506.100310.T90507.c3.g6.i11-2R	RLK-Pelle_DLSV
C12506.100349.Ctg.47858-2R	CMGC_CDK-PITSLRE
C12506.100349.T85827.c2.g1.i1-2R	CMGC_CDK-PITSLRE
C12506.100349.T85827.c2.g2.i8-0R	CMGC_CDK-PITSLRE
C12506.100356.Ctg.19220-1F	RLK-Pelle_RLCK-XII-1
C12506.100358.Ctg.20367-1F	CMGC_CK2
C12506.100426.Ctg.13993-1R	RLK-Pelle_CR4L
C12506.100553.Ctg.12216-2R	RLK-Pelle_WAK_LRK10L-1
C12506.100599.T61928.c0.g2.i1-2R	CAMK_OST1L
C12506.100700.T94151.c0.g1.i1-1R	RLK-Pelle_LRK10L-2
C12506.100700.T94151.c0.g1.i1-2R	RLK-Pelle_LRK10L-2
C12506.100751.Ctg.3508-0R	CMGC_CDK-CDK7
C12506.100752.T95398.c1.g1.i4-0F	CMGC_CDK-CDK7
C12506.100752.T95398.c1.g1.i4-1F	CMGC_CDK-CDK7
C12506.100922.Ctg.36922-0F	AGC_RSK-2
C12506.100922.Ctg.36922-1F	AGC_RSK-2
C12506.100922.Ctg.36922-2F	AGC_RSK-2
C12506.100995.Ctg.7579-1R	RLK-Pelle_RLCK-VI
C12506.100995.Ctg.7579-2R	RLK-Pelle_RLCK-VI
C12506.100995.Ctg.7580-0R	RLK-Pelle_RLCK-VI
C12506.100995.Ctg.7581-0R	RLK-Pelle_RLCK-VI
C12506.100995.Ctg.7581-1R	RLK-Pelle_RLCK-VI
C12506.100995.Ctg.7582-0R	RLK-Pelle_RLCK-VI
C12506.100995.Ctg.7582-2R	RLK-Pelle_RLCK-VI
C12506.100995.Ctg.7583-0R	RLK-Pelle_RLCK-VI
C12506.100995.T85939.c1.g2.i14-1R	RLK-Pelle_RLCK-VI
C12506.100995.T85939.c1.g2.i14-2R	RLK-Pelle_RLCK-VI
C12506.101007.Ctg.42289-1F	RLK-Pelle_RLCK-II
C12506.101032.Ctg.11844-1R	RLK-Pelle_RLCK-VIIa-1
C12506.101084.T78550.c0.g3.i3-2F	RLK-Pelle_LRR-I-1
C12506.101084.T83958.c0.g9.i4-2R	RLK-Pelle_LRR-I-1
C12506.101086.Ctg.30805-2F	RLK-Pelle_PERK-1
C12506.101089.T81607.c0.g1.i1-1R	RLK-Pelle_PERK-1
C12506.101091.Ctg.2152-1F	RLK-Pelle_PERK-1
C12506.101094.T81607.c0.g2.i1-1R	RLK-Pelle_PERK-1
C12506.101094.T81607.c0.g3.i1-1R	RLK-Pelle_PERK-1
C12506.101095.T88703.c1.g3.i1-1F	RLK-Pelle_PERK-1
C12506.101098.T96880.c0.g2.i1-2R	RLK-Pelle_LysM
C12506.101254.T85501.c2.g2.i2-0F	RLK-Pelle_DLSV
C12506.101254.T85501.c2.g2.i2-1F	RLK-Pelle_DLSV
C12506.101254.T85501.c2.g2.i2-2F	RLK-Pelle_DLSV
C12506.101356.Ctg.27799-0R	RLK-Pelle_LysM
C12506.101369.Ctg.37781-2F	RLK-Pelle_LRR-VI-2
C12506.101375.Ctg.37782-1R	RLK-Pelle_LRR-VI-2
C12506.101391.Ctg.35557-1F	CMGC_CLK
C12506.101429.Ctg.3616-1R	RLK-Pelle_LRR-I-2
C12506.101429.Ctg.45986-2R	RLK-Pelle_LRR-I-2
C12506.101438.T95339.c1.g1.i2-0R	RLK-Pelle_RLCK-XI
C12506.101445.T91305.c2.g4.i13-2F	RLK-Pelle_LysM
C12506.101445.T91305.c2.g4.i5-0F	RLK-Pelle_RLCK-VI
C12506.101447.T91305.c2.g4.i10-0F	RLK-Pelle_LRR-I-1
C12506.101447.T91305.c2.g4.i14-0F	RLK-Pelle_LRR-I-1
C12506.101500.Ctg.11521-2R	STE_STE20-Fray
C12506.101501.Ctg.22575-0R	STE_STE20-Fray
C12506.101502.T71637.c0.g2.i2-0R	STE_STE20-Fray
C12506.101504.T95602.c2.g2.i1-2R	STE_STE20-Fray
C12506.101515.Ctg.36730-2R	RLK-Pelle_LRR-XIIIa
C12506.101571.T95696.c1.g2.i1-0F	STE_STE11
C12506.101668.T89429.c3.g1.i3-0R	CAMK_CDPK
C12506.101711.T88538.c3.g1.i2-2R	STE_STE11
C12506.101715.T88538.c3.g3.i1-2R	STE_STE11
C12506.101726.Ctg.41573-0R	TKL-Pl-4
C12506.101727.Ctg.41575-1R	TKL-Pl-4
C12506.101727.Ctg.41575-2R	TKL-Pl-4
C12506.101729.T31566.c0.g2.i1-1R	TKL-Pl-4
C12506.101948.Ctg.28417-0F	RLK-Pelle_RLCK-VI
C12506.10201.Ctg.7985-0R	RLK-Pelle_SD-2b
C12506.102108.Ctg.15232-1R	RLK-Pelle_RLCK-VIIa-2
C12506.102108.Ctg.15232-2R	RLK-Pelle_RLCK-VIIa-2
C12506.102160.T95880.c5.g1.i1-2F	RLK-Pelle_LRR-XII-1
C12506.102302.Ctg.36696-0R	STE_STE11
C12506.102302.Ctg.36696-1R	STE_STE11
C12506.102368.T88269.c0.g2.i2-1F	RLK-Pelle_DLSV
C12506.102368.T88269.c0.g2.i2-2F	RLK-Pelle_DLSV
C12506.102368.T88269.c0.g2.i6-0F	RLK-Pelle_DLSV
C12506.102368.T88269.c0.g2.i6-1F	RLK-Pelle_DLSV
C12506.102816.Ctg.19232-0R	TKL-Pl-6
C12506.10284.T36423.c0.g1.i1-1F	RLK-Pelle_PERK-2
C12506.103033.T94901.c3.g2.i1-0F	TKL-Pl-6
C12506.103267.T84579.c1.g4.i1-2F	CMGC_CDK-Pl
C12506.103363.Ctg.7587-0R	RLK-Pelle_RLCK-VIII
C12506.103363.T83210.c1.g2.i1-1R	RLK-Pelle_RLCK-VIII
C12506.103510.Ctg.42552-2F	RLK-Pelle_LRR-XII-1
C12506.103552.Ctg.35902-2R	RLK-Pelle_LRR-XII-1
C12506.103552.T48781.c1.g1.i1-1F	RLK-Pelle_LRR-XII-1
C12506.103833.T87620.c1.g2.i4-2R	CAMK_CDPK
C12506.103835.T87620.c1.g2.i8-2R	CAMK_CDPK
C12506.10393.Ctg.21933-2R	RLK-Pelle_CrRLK1L-1
C12506.104020.T88276.c2.g3.i1-2R	CMGC_MAPK
C12506.104048.T78060.c0.g1.i3-1R	RLK-Pelle_DLSV
C12506.104099.T92144.c1.g3.i3-2R	RLK-Pelle_LRR-XI-1
C12506.104113.T90371.c3.g1.i2-1R	CMGC_CDK-CRK7-CDK9
C12506.104115.T90371.c3.g1.i6-0R	CMGC_CDK-CRK7-CDK9
C12506.104331.Ctg.21583-2F	AGC_RSK-2
C12506.104336.Ctg.20088-0R	RLK-Pelle_PERK-1
C12506.104336.T82535.c2.g2.i1-1R	RLK-Pelle_PERK-1
C12506.104336.T82535.c2.g2.i3-0R	RLK-Pelle_PERK-1
C12506.104348.Ctg.17402-1F	RLK-Pelle_LRR-III
C12506.1045.Ctg.12827-2R	CMGC_CDK-CCRK
C12506.104505.Ctg.40743-0F	RLK-Pelle_L-LEC
C12506.104617.Ctg.14472-0R	RLK-Pelle_DLSV
C12506.104617.Ctg.14472-2R	RLK-Pelle_DLSV
C12506.104617.Ctg.14473-2R	RLK-Pelle_DLSV
C12506.104933.T93582.c0.g1.i2-2F	RLK-Pelle_LRR-I-2
C12506.104939.T93582.c0.g1.i5-0F	RLK-Pelle_LRR-I-2
C12506.104939.T93582.c0.g1.i9-1F	RLK-Pelle_LRR-I-2
C12506.104991.Ctg.3027-0R	RLK-Pelle_LRR-XII-1
C12506.104991.T79392.c0.g1.i2-1R	RLK-Pelle_LRR-XII-1
C12506.105081.Ctg.4367-2R	STE_STE20-Fray
C12506.105081.T93308.c2.g1.i4-2R	STE_STE20-Fray
C12506.105147.Ctg.12314-1R	RLK-Pelle_RLCK-VIIa-2
C12506.105161.Ctg.8892-0R	SCY1_SCYL2
C12506.105322.T89696.c2.g1.i1-1R	RLK-Pelle_RLCK-VIIa-2
C12506.105322.T89696.c2.g10.i1-0R	RLK-Pelle_RLCK-VIIa-2
C12506.105322.T89696.c2.g15.i1-0R	RLK-Pelle_RLCK-VIIa-2
C12506.105456.T56405.c0.g3.i1-1R	CMGC_MAPK
C12506.105489.T91360.c2.g1.i1-0R	CAMK_CDPK
C12506.105491.T91360.c2.g4.i1-1R	CAMK_CDPK
C12506.105492.T91360.c2.g3.i1-2R	CAMK_CDPK
C12506.105643.Ctg.8857-2F	CMGC_CDK-Pl
C12506.105643.T84579.c1.g5.i3-1F	CMGC_CDK-Pl
C12506.105643.T84579.c1.g5.i6-1F	CMGC_CDK-Pl
C12506.105866.Ctg.6755-2F	TKL-Pl-6
C12506.10593.Ctg.23335-2R	RLK-Pelle_RLCK-IXb
C12506.1060.Ctg.11947-0F	RLK-Pelle_DLSV
C12506.1060.Ctg.11947-1F	RLK-Pelle_DLSV
C12506.106031.Ctg.25443-2R	RLK-Pelle_LRR-Xb-2
C12506.106031.T86425.c7.g10.i1-0R	RLK-Pelle_LRR-Xb-2
C12506.106076.Ctg.5925-2R	TLK
C12506.1061.T75379.c1.g1.i2-2F	RLK-Pelle_DLSV
C12506.106213.Ctg.41594-2R	CMGC_MAPK
C12506.106255.T96720.c0.g1.i5-0F	TKL_CTR1-DRK-1
C12506.106257.T96720.c0.g1.i6-2F	TKL_CTR1-DRK-1
C12506.106277.T91543.c2.g7.i1-2F	CAMK_CDPK
C12506.1063.T69906.c0.g2.i1-0F	RLK-Pelle_DLSV
C12506.106329.Ctg.30804-0F	RLK-Pelle_PERK-1
C12506.106329.T94683.c0.g1.i6-2F	RLK-Pelle_PERK-1
C12506.106329.T94683.c0.g1.i7-2F	RLK-Pelle_PERK-1
C12506.10647.Ctg.13496-0R	RLK-Pelle_SD-2b
C12506.10647.Ctg.13496-1R	RLK-Pelle_SD-2b
C12506.10687.T93266.c0.g7.i2-0R	RLK-Pelle_LRR-XI-1
C12506.10687.T93266.c0.g7.i2-1R	RLK-Pelle_LRR-XI-1
C12506.106983.Ctg.41181-2F	CMGC_CK2
C12506.106999.Ctg.8599-2R	CK1_CK1
C12506.106999.T80378.c4.g2.i5-2R	CK1_CK1
C12506.107078.T90081.c0.g2.i1-1F	RLK-Pelle_L-LEC
C12506.107185.T88373.c0.g1.i2-2F	AGC_RSK-2
C12506.10727.Ctg.50-1R	RLK-Pelle_RLCK-VIIa-1
C12506.10729.Ctg.19659-0R	RLK-Pelle_RLCK-VIIa-1
C12506.10729.Ctg.19659-2R	RLK-Pelle_RLCK-VIIa-1
C12506.10729.T93252.c2.g1.i2-0R	RLK-Pelle_RLCK-VIIa-1
C12506.107297.T85128.c0.g1.i3-0R	RLK-Pelle_LRR-XI-1
C12506.107297.T85128.c0.g1.i9-2R	RLK-Pelle_LRR-XI-1
C12506.10730.T93252.c2.g1.i3-0R	RLK-Pelle_RLCK-VIIa-1
C12506.10730.T93252.c2.g1.i3-2R	RLK-Pelle_RLCK-VIIa-1
C12506.107481.T71730.c0.g1.i1-2F	RLK-Pelle_DLSV
C12506.107481.T71730.c0.g3.i1-2F	RLK-Pelle_DLSV
C12506.10854.T85805.c3.g3.i4-1F	RLK-Pelle_DLSV
C12506.10854.T85805.c3.g3.i9-1F	RLK-Pelle_DLSV
C12506.10872.T84774.c0.g6.i1-2R	RLK-Pelle_LRR-III
C12506.10884.Ctg.6272-2R	RLK-Pelle_RLCK-VIIa-2
C12506.11067.T83597.c0.g1.i4-2R	RLK-Pelle_LRR-III
C12506.11069.Ctg.27636-1R	AGC_RSK-2
C12506.11069.Ctg.27636-2R	AGC_RSK-2
C12506.11208.T88622.c4.g7.i4-0F	CAMK_CDPK
C12506.11208.T88622.c4.g7.i7-0F	CAMK_CDPK
C12506.11209.T88622.c4.g7.i1-0F	CAMK_CDPK
C12506.11209.T88622.c4.g7.i6-0F	CAMK_CDPK
C12506.11362.Ctg.23105-0R	STE_STE11
C12506.11362.Ctg.23105-1R	STE_STE11
C12506.11363.T81751.c0.g2.i1-1R	STE_STE11
C12506.11366.Ctg.24202-2F	RLK-Pelle_DLSV
C12506.11810.Ctg.4602-1R	RLK-Pelle_LRR-Xb-1
C12506.11921.T87612.c1.g6.i1-1R	RLK-Pelle_DLSV
C12506.11943.T76342.c1.g1.i1-1F	RLK-Pelle_LRR-XII-1
C12506.12027.Ctg.30085-0F	RLK-Pelle_RKF3
C12506.12102.Ctg.329-0F	RLK-Pelle_WAK_LRK10L-1
C12506.12251.T96973.c0.g1.i2-2R	RLK-Pelle_CrRLK1L-1
C12506.12480.T91238.c2.g1.i1-1F	RLK-Pelle_L-LEC
C12506.12604.T88404.c1.g2.i1-0F	RLK-Pelle_LRR-XII-1
C12506.12725.T94360.c3.g1.i4-0R	RLK-Pelle_RLCK-VIIa-2
C12506.13044.Ctg.8085-1R	RLK-Pelle_LRR-III
C12506.13044.T88091.c1.g1.i3-2R	RLK-Pelle_LRR-III
C12506.13069.Ctg.1669-0F	RLK-Pelle_RLCK-VIIa-2
C12506.13069.T85261.c0.g2.i1-0F	RLK-Pelle_RLCK-VIIa-2
C12506.13070.T85261.c0.g2.i2-0F	RLK-Pelle_RLCK-VIIa-2
C12506.13071.T95112.c0.g1.i1-2F	RLK-Pelle_RLCK-VIIa-2
C12506.13072.T82138.c1.g1.i1-2R	RLK-Pelle_RLCK-VIIa-2
C12506.13076.Ctg.786-1F	RLK-Pelle_RLCK-VIIa-2
C12506.13077.T98994.c0.g1.i1-1F	RLK-Pelle_RLCK-VIIa-2
C12506.13078.T64699.c0.g1.i1-2R	RLK-Pelle_RLCK-VIIa-2
C12506.13192.T38180.c0.g1.i1-1F	CAMK_CDPK
C12506.13193.Ctg.29554-1R	STE_STE11
C12506.13248.T88297.c2.g8.i2-2F	TKL-Pl-4
C12506.13384.T40551.c0.g1.i1-1F	AGC_RSK-2
C12506.13431.T86417.c1.g1.i1-1F	STE_STE11
C12506.13558.T86033.c2.g2.i1-2F	WNK_NRBP
C12506.13558.T86033.c2.g2.i2-2F	WNK_NRBP
C12506.13558.T86033.c2.g2.i4-2F	WNK_NRBP
C12506.13562.T74207.c1.g1.i2-0F	RLK-Pelle_LRK10L-2
C12506.13569.Ctg.5304-0F	RLK-Pelle_LRR-XI-1
C12506.13575.Ctg.14651-0F	RLK-Pelle_CrRLK1L-1
C12506.13575.Ctg.14651-2R	RLK-Pelle_CrRLK1L-1
C12506.13873.T93041.c0.g1.i1-2R	RLK-Pelle_RLCK-VIIa-2
C12506.13873.T93041.c0.g1.i2-2R	RLK-Pelle_RLCK-VIIa-2
C12506.13904.Ctg.42913-0F	AGC_PKA-PKG
C12506.14157.T91261.c2.g2.i4-0R	AGC_NDR
C12506.14163.T91261.c2.g4.i1-0R	AGC_NDR
C12506.14163.T91261.c2.g4.i1-2R	AGC_NDR
C12506.14164.T93447.c0.g5.i3-2R	AGC_NDR
C12506.14220.Ctg.39081-0R	RLK-Pelle_DLSV
C12506.14334.T88269.c0.g1.i1-0F	RLK-Pelle_DLSV
C12506.14344.Ctg.45544-0R	RLK-Pelle_LRR-XV
C12506.14344.Ctg.45545-0R	RLK-Pelle_LRR-XV
C12506.14435.T85805.c3.g1.i1-0F	RLK-Pelle_PERK-1
C12506.14435.T85805.c3.g1.i2-0F	RLK-Pelle_DLSV
C12506.14436.Ctg.33855-2F	RLK-Pelle_DLSV
C12506.14438.T82641.c4.g4.i2-1F	RLK-Pelle_DLSV
C12506.14438.T85805.c3.g3.i1-0F	RLK-Pelle_DLSV
C12506.14447.Ctg.17264-1F	NAK
C12506.14618.Ctg.6009-1R	TKL-Pl-4
C12506.14618.T88297.c2.g8.i3-2F	TKL-Pl-4
C12506.14918.T42004.c0.g1.i1-1R	RLK-Pelle_LRR-I-1
C12506.14918.T42004.c0.g1.i1-2R	RLK-Pelle_LRR-I-1
C12506.15151.Ctg.34382-1R	RLK-Pelle_LRR-VI-1
C12506.15151.T92974.c1.g1.i2-1R	RLK-Pelle_LRR-VI-1
C12506.15156.Ctg.1485-0R	CAMK_CDPK
C12506.15157.Ctg.36860-1R	CAMK_CDPK
C12506.15157.Ctg.36860-2R	CAMK_CDPK
C12506.15161.Ctg.36862-2F	CAMK_CDPK
C12506.15184.T89429.c2.g1.i1-1R	CAMK_CDPK
C12506.15407.T90893.c2.g2.i2-0F	CMGC_RCK
C12506.15608.T11142.c0.g1.i1-2R	AGC_RSK-2
C12506.15658.T93664.c0.g3.i1-1R	RLK-Pelle_SD-2b
C12506.15752.Ctg.13482-2R	RLK-Pelle_L-LEC
C12506.15840.T71722.c0.g1.i1-2R	RLK-Pelle_LRR-III
C12506.15852.T76612.c0.g3.i1-2R	CMGC_MAPK
C12506.16071.Ctg.47823-1F	RLK-Pelle_RLCK-VI
C12506.16089.Ctg.15448-1R	RLK-Pelle_DLSV
C12506.16100.Ctg.38816-2R	RLK-Pelle_DLSV
C12506.16100.Ctg.38817-0R	RLK-Pelle_DLSV
C12506.16100.Ctg.38817-2R	RLK-Pelle_DLSV
C12506.16230.T95817.c0.g2.i1-1R	STE_STE20-Pl
C12506.16248.T59064.c0.g1.i1-1R	RLK-Pelle_RLCK-XI
C12506.16295.T94002.c0.g3.i1-1F	STE_STE7
C12506.16317.Ctg.35148-2R	CAMK_CAMKL-CHK1
C12506.16336.T66466.c0.g2.i1-0R	CAMK_CAMKL-CHK1
C12506.16540.Ctg.11184-2R	RLK-Pelle_LRR-V
C12506.16551.Ctg.2034-0R	CMGC_DYRK-PRP4
C12506.16553.Ctg.40675-2R	CMGC_DYRK-PRP4
C12506.1662.T68736.c0.g4.i4-1R	CMGC_RCK
C12506.16678.T100304.c0.g1.i1-1R	RLK-Pelle_RLCK-VI
C12506.16710.T88772.c0.g4.i1-2R	RLK-Pelle_DLSV
C12506.16738.T88772.c0.g1.i1-2R	RLK-Pelle_DLSV
C12506.16770.T113598.c0.g1.i1-1R	RLK-Pelle_L-LEC
C12506.17004.Ctg.18446-1R	RLK-Pelle_LRR-III
C12506.17006.T82418.c0.g1.i1-1R	RLK-Pelle_LRR-III
C12506.17008.Ctg.2766-1F	CMGC_CDK-CRK7-CDK9
C12506.17240.Ctg.15260-0R	RLK-Pelle_LRR-IV
C12506.17376.T94002.c0.g4.i1-1F	STE_STE7
C12506.17441.Ctg.31753-2R	RLK-Pelle_LRR-IX
C12506.17694.Ctg.23148-0R	RLK-Pelle_DLSV
C12506.18100.Ctg.35998-2F	RLK-Pelle_LRR-III
C12506.18286.T92417.c0.g2.i4-2R	RLK-Pelle_DLSV
C12506.18543.T85336.c2.g1.i1-2F	CAMK_CDPK
C12506.18605.T96200.c3.g6.i1-1R	CMGC_RCK
C12506.18606.Ctg.28429-0R	CMGC_RCK
C12506.18623.T86424.c4.g1.i1-1F	RLK-Pelle_RLCK-VIIa-2
C12506.18664.Ctg.14529-0R	RLK-Pelle_Extensin
C12506.18786.T65773.c0.g2.i1-1F	STE_STE20-Fray
C12506.18937.T92449.c1.g5.i2-1R	RLK-Pelle_RLCK-VIIa-1
C12506.19149.T90977.c2.g5.i1-2R	RLK-Pelle_DLSV
C12506.19306.T118612.c0.g1.i1-1F	RLK-Pelle_LRR-XII-1
C12506.19365.Ctg.22777-2R	RLK-Pelle_DLSV
C12506.19365.Ctg.22779-1R	RLK-Pelle_DLSV
C12506.19396.Ctg.16424-0F	RLK-Pelle_DLSV
C12506.19396.Ctg.16424-2F	RLK-Pelle_DLSV
C12506.19399.Ctg.32625-0F	RLK-Pelle_LRR-Xb-1
C12506.19718.T88269.c0.g3.i1-2F	RLK-Pelle_DLSV
C12506.1980.Ctg.26761-1R	RLK-Pelle_SD-2b
C12506.19822.Ctg.37556-1F	RLK-Pelle_RLCK-V
C12506.19846.T91388.c1.g1.i3-0F	RLK-Pelle_LRR-XI-1
C12506.19944.Ctg.12991-2R	ULK_ULK4
C12506.19944.Ctg.12992-0R	ULK_ULK4
C12506.19944.T84258.c0.g8.i2-0R	ULK_ULK4
C12506.19994.T58462.c0.g1.i1-1R	RLK-Pelle_LRR-III
C12506.20143.Ctg.35510-1R	TKL-Pl-6
C12506.20143.Ctg.35510-2R	TKL-Pl-6
C12506.20393.T57675.c0.g1.i1-0F	RLK-Pelle_RLCK-VIIa-2
C12506.20432.T84774.c0.g7.i4-0R	RLK-Pelle_LRR-III
C12506.20455.T89035.c0.g1.i1-0R	RLK-Pelle_RLCK-VIIa-2
C12506.20768.Ctg.13711-0R	RLK-Pelle_Extensin
C12506.20846.T94469.c1.g3.i2-0R	RLK-Pelle_DLSV
C12506.20884.Ctg.1958-2F	RLK-Pelle_RLCK-VIIa-2
C12506.20889.Ctg.11091-1R	RLK-Pelle_RLCK-VIIa-2
C12506.20892.T87087.c1.g1.i3-2F	RLK-Pelle_RLCK-VIIa-2
C12506.20895.Ctg.36767-0F	RLK-Pelle_RLCK-VIIa-2
C12506.21106.Ctg.20521-0F	RLK-Pelle_LRR-III
C12506.21106.Ctg.20521-1F	RLK-Pelle_LRR-III
C12506.21188.Ctg.39443-0F	CAMK_CDPK
C12506.21323.Ctg.39541-0R	CMGC_CDK-Pl
C12506.21324.T86987.c2.g2.i2-0R	CMGC_CDK-Pl
C12506.21757.T93546.c2.g1.i2-1F	TKL_CTR1-DRK-2
C12506.21758.T93546.c2.g1.i6-0F	TKL_CTR1-DRK-2
C12506.22221.Ctg.1622-2R	CMGC_DYRK-YAK
C12506.22333.Ctg.6793-1R	RLK-Pelle_CrRLK1L-1
C12506.22333.Ctg.6793-2R	RLK-Pelle_CrRLK1L-1
C12506.22711.Ctg.12657-2R	RLK-Pelle_LRR-II
C12506.22711.Ctg.12658-0R	RLK-Pelle_LRR-II
C12506.22756.Ctg.35768-2R	CMGC_CDKL-Os
C12506.22763.Ctg.7013-2F	RLK-Pelle_LRR-Xb-1
C12506.22889.Ctg.44918-2R	RLK-Pelle_LRR-XII-1
C12506.23046.Ctg.9843-1R	TKL-Pl-1
C12506.23048.T95185.c0.g2.i2-0R	TKL-Pl-1
C12506.23245.T83020.c0.g1.i1-2R	RLK-Pelle_RLCK-VIIa-1
C12506.23245.T83020.c0.g1.i5-2R	RLK-Pelle_RLCK-VIIa-1
C12506.23245.T83020.c0.g1.i8-2R	RLK-Pelle_RLCK-VIIa-1
C12506.23278.Ctg.17613-2R	RLK-Pelle_LRR-XII-1
C12506.23520.Ctg.28772-1R	RLK-Pelle_LRR-III
C12506.23609.Ctg.21062-0R	RLK-Pelle_LysM
C12506.23609.Ctg.21062-2R	RLK-Pelle_LysM
C12506.23618.T94136.c1.g4.i4-1R	RLK-Pelle_LysM
C12506.23769.T92871.c0.g1.i1-0F	RLK-Pelle_LRR-XI-1
C12506.23769.T92871.c0.g1.i2-0F	RLK-Pelle_LRR-XI-1
C12506.23769.T92871.c0.g1.i2-2F	RLK-Pelle_LRR-XI-1
C12506.23822.T77866.c1.g1.i1-1F	STE_STE11
C12506.23823.Ctg.20500-1R	STE_STE11
C12506.23863.Ctg.33449-2F	RLK-Pelle_LRR-II
C12506.24022.T13018.c0.g1.i1-1R	RLK-Pelle_RLCK-VIIa-1
C12506.24022.T13018.c0.g1.i1-2R	RLK-Pelle_RLCK-VIIa-1
C12506.24030.Ctg.36405-2F	RLK-Pelle_LRR-IX
C12506.24075.Ctg.4180-2F	RLK-Pelle_RLCK-VIIa-2
C12506.2409.T90371.c4.g1.i1-2R	CMGC_CDK-CRK7-CDK9
C12506.24095.Ctg.35974-2F	RLK-Pelle_DLSV
C12506.24155.Ctg.15947-0F	RLK-Pelle_LRR-XII-1
C12506.24220.Ctg.9295-0F	RLK-Pelle_RLCK-II
C12506.24222.Ctg.42288-1F	RLK-Pelle_RLCK-II
C12506.24223.T49240.c0.g1.i1-0R	RLK-Pelle_RLCK-II
C12506.24238.T90507.c3.g6.i3-1R	RLK-Pelle_DLSV
C12506.24249.T91509.c0.g3.i2-0F	AGC_RSK-2
C12506.24439.T23109.c0.g1.i2-1F	RLK-Pelle_LRR-I-1
C12506.24575.T87076.c1.g1.i1-1R	RLK-Pelle_Extensin
C12506.24604.T95320.c1.g1.i3-1R	CMGC_CDK-CRK7-CDK9
C12506.24619.T49807.c1.g1.i1-0F	RLK-Pelle_DLSV
C12506.24653.T86340.c2.g1.i1-1F	RLK-Pelle_LRR-XII-1
C12506.25096.Ctg.25026-1F	CMGC_RCK
C12506.25102.Ctg.23511-1R	CMGC_RCK
C12506.25102.T85386.c3.g2.i1-2R	CMGC_RCK
C12506.25102.T85386.c3.g2.i3-2R	CMGC_RCK
C12506.25107.Ctg.41928-2R	RLK-Pelle_CR4L
C12506.25243.Ctg.19755-2F	RLK-Pelle_RLCK-VIIa-2
C12506.25243.T93296.c10.g1.i4-1F	RLK-Pelle_RLCK-VIIa-2
C12506.25349.Ctg.33502-0R	RLK-Pelle_RLCK-VIIa-2
C12506.25434.Ctg.42667-1R	CMGC_MAPK
C12506.25435.T83312.c4.g4.i1-0R	CMGC_MAPK
C12506.25439.T94302.c3.g1.i1-0R	CMGC_MAPK
C12506.25463.T93630.c2.g7.i5-2R	Group-Pl-3
C12506.25464.T93630.c2.g7.i2-0R	Group-Pl-3
C12506.25491.Ctg.20096-1R	CAMK_OST1L
C12506.25491.Ctg.20096-2R	CAMK_OST1L
C12506.25493.T82542.c1.g2.i1-2R	CAMK_OST1L
C12506.25611.Ctg.7311-1R	RLK-Pelle_LRR-II
C12506.25613.T80357.c0.g2.i2-0R	RLK-Pelle_LRR-II
C12506.25614.T80357.c0.g2.i1-0R	RLK-Pelle_LRR-II
C12506.25615.Ctg.7312-2R	RLK-Pelle_LRR-II
C12506.25881.T92682.c2.g6.i1-1R	AGC_NDR
C12506.25881.T92682.c2.g6.i4-1R	AGC_NDR
C12506.25887.T92682.c2.g6.i2-0R	AGC_NDR
C12506.25887.T92682.c2.g6.i2-2R	AGC_NDR
C12506.25888.T55621.c0.g1.i1-2F	AGC_NDR
C12506.25984.Ctg.33501-2R	RLK-Pelle_RLCK-VIIa-2
C12506.2605.Ctg.23776-1F	RLK-Pelle_DLSV
C12506.2606.Ctg.2049-1F	RLK-Pelle_DLSV
C12506.2606.Ctg.2049-2F	RLK-Pelle_DLSV
C12506.26392.Ctg.19172-2R	RLK-Pelle_RLCK-IXb
C12506.26398.T96682.c1.g3.i1-0F	RLK-Pelle_RLCK-IXb
C12506.26400.Ctg.19173-2F	RLK-Pelle_RLCK-IXb
C12506.26405.T94464.c1.g5.i6-1R	RLK-Pelle_RLCK-IXb
C12506.26413.Ctg.19079-0R	CMGC_GSKL
C12506.26428.Ctg.4732-2R	RLK-Pelle_CrRLK1L-1
C12506.26432.Ctg.15548-1R	RLK-Pelle_CrRLK1L-1
C12506.26432.Ctg.15548-2R	RLK-Pelle_CrRLK1L-1
C12506.26432.Ctg.33221-2R	RLK-Pelle_CrRLK1L-1
C12506.26432.T87183.c0.g4.i2-2R	RLK-Pelle_CrRLK1L-1
C12506.26433.T95697.c1.g1.i2-0F	RLK-Pelle_CrRLK1L-1
C12506.26648.Ctg.40641-1R	CMGC_GSK
C12506.26742.Ctg.22699-1R	NEK
C12506.26742.Ctg.22700-2R	NEK
C12506.26833.Ctg.8502-2R	CK1_CK1
C12506.27218.Ctg.28371-2F	CMGC_MAPK
C12506.27509.Ctg.16971-0R	CAMK_CDPK
C12506.27511.Ctg.33444-0F	RLK-Pelle_SD-2b
C12506.27550.Ctg.42167-1R	RLK-Pelle_DLSV
C12506.27576.T18392.c0.g1.i1-1R	RLK-Pelle_RLCK-VI
C12506.27578.T65166.c0.g1.i1-1F	RLK-Pelle_RLCK-VI
C12506.2761.Ctg.40043-0R	RLK-Pelle_LRR-III
C12506.27721.T95790.c2.g8.i1-2R	CMGC_CDK-CRK7-CDK9
C12506.27817.T88874.c0.g1.i2-1F	RLK-Pelle_L-LEC
C12506.27817.T88874.c0.g1.i5-1F	RLK-Pelle_L-LEC
C12506.27931.T95098.c1.g2.i1-2F	CAMK_CAMKL-CHK1
C12506.27933.T78251.c1.g1.i1-0F	TKL-Pl-5
C12506.28133.Ctg.40128-0F	RLK-Pelle_LRR-VII-1
C12506.28133.Ctg.40128-1F	RLK-Pelle_LRR-VII-1
C12506.28175.Ctg.30656-2R	CMGC_CDK-PITSLRE
C12506.28186.T55945.c1.g2.i1-2F	CMGC_CDK-Pl
C12506.28583.T92344.c1.g1.i1-1R	AGC_RSK-2
C12506.28608.T92830.c0.g1.i1-0F	RLK-Pelle_LRR-XII-1
C12506.28608.T92830.c0.g2.i2-0F	RLK-Pelle_LRR-XII-1
C12506.28648.T88554.c0.g2.i1-0R	STE_STE7
C12506.28649.T88554.c0.g2.i2-2R	STE_STE7
C12506.28678.T87965.c0.g5.i1-0R	RLK-Pelle_RLCK-VIIa-2
C12506.28678.T87965.c0.g5.i1-1R	RLK-Pelle_RLCK-VIIa-2
C12506.28678.T87965.c0.g5.i1-2R	RLK-Pelle_RLCK-VIIa-2
C12506.28784.Ctg.19139-0R	WNK_NRBP
C12506.28784.Ctg.19139-2R	WNK_NRBP
C12506.29085.Ctg.26853-2R	RLK-Pelle_RLCK-VIIa-2
C12506.29126.Ctg.16325-0F	RLK-Pelle_LRR-XII-1
C12506.29128.T92613.c0.g2.i3-1R	RLK-Pelle_LRR-XV
C12506.29417.Ctg.4973-2F	RLK-Pelle_RLCK-VIII
C12506.29669.Ctg.2105-1R	CAMK_CAMKL-CHK1
C12506.29681.T55133.c0.g2.i1-1R	RLK-Pelle_DLSV
C12506.29682.T76025.c0.g1.i1-0R	RLK-Pelle_DLSV
C12506.29782.T85698.c2.g2.i1-2R	STE_STE-Pl
C12506.29864.T69859.c0.g4.i1-2F	RLK-Pelle_LRR-XII-1
C12506.29877.Ctg.768-0R	RLK-Pelle_DLSV
C12506.29877.T68871.c0.g3.i2-1R	RLK-Pelle_CR4L
C12506.29877.T68871.c0.g3.i4-1R	RLK-Pelle_DLSV
C12506.29920.Ctg.15105-0F	CMGC_GSK
C12506.29945.Ctg.24981-2R	AGC_MAST
C12506.30011.Ctg.32173-2F	RLK-Pelle_RLCK-VIII
C12506.30041.Ctg.2975-0R	RLK-Pelle_PERK-1
C12506.30041.Ctg.2975-1R	RLK-Pelle_PERK-1
C12506.30041.T90504.c4.g1.i1-0R	RLK-Pelle_PERK-1
C12506.30041.T90504.c4.g1.i1-2R	RLK-Pelle_PERK-1
C12506.30198.Ctg.35441-1F	RLK-Pelle_RLCK-VIIa-2
C12506.30200.T91977.c0.g1.i3-0R	RLK-Pelle_RLCK-VIIa-2
C12506.30200.T91977.c0.g1.i6-1R	RLK-Pelle_RLCK-VIIa-2
C12506.3022.T83948.c1.g1.i4-1R	RLK-Pelle_LRR-XIIIa
C12506.30399.T90532.c1.g2.i5-0F	RLK-Pelle_LRR-VII-1
C12506.30399.T90532.c1.g2.i5-1F	RLK-Pelle_LRR-VII-1
C12506.30527.Ctg.42260-1F	TKL_CTR1-DRK-2
C12506.30657.Ctg.29054-2R	RLK-Pelle_RLCK-XII-1
C12506.30657.Ctg.29055-1R	RLK-Pelle_RLCK-XII-1
C12506.31034.Ctg.43822-2F	TKL-Pl-4
C12506.31034.T93890.c1.g1.i8-2F	TKL-Pl-4
C12506.31089.T96653.c1.g1.i1-2R	CMGC_GSKL
C12506.31285.T87428.c0.g5.i3-0R	RLK-Pelle_DLSV
C12506.31465.Ctg.4879-1F	CMGC_CDK-CRK7-CDK9
C12506.31465.Ctg.4880-1F	CMGC_CDK-CRK7-CDK9
C12506.31517.Ctg.28713-0F	RLK-Pelle_LRR-V
C12506.31521.T84312.c2.g2.i4-0R	RLK-Pelle_LRR-V
C12506.31522.Ctg.28712-2R	RLK-Pelle_LRR-V
C12506.31557.T89088.c1.g1.i1-2R	RLK-Pelle_PERK-2
C12506.31557.T89088.c1.g1.i2-2R	RLK-Pelle_PERK-2
C12506.3178.Ctg.9458-1F	CAMK_CAMKL-CHK1
C12506.3178.Ctg.9459-1F	CAMK_CAMKL-CHK1
C12506.3178.T95098.c1.g2.i10-1F	CAMK_CAMKL-CHK1
C12506.31793.Ctg.35809-2F	RLK-Pelle_SD-2b
C12506.31831.T88134.c3.g3.i3-1F	AGC_PDK1
C12506.3205.Ctg.15707-0R	RLK-Pelle_LRR-III
C12506.32363.Ctg.8898-1R	RLK-Pelle_RLCK-VIIa-2
C12506.32363.Ctg.8898-2R	RLK-Pelle_RLCK-VIIa-2
C12506.32364.Ctg.8899-0R	RLK-Pelle_RLCK-VIIa-2
C12506.32368.T88479.c0.g2.i1-2R	RLK-Pelle_RLCK-VIIa-2
C12506.32369.Ctg.24309-0R	RLK-Pelle_RLCK-VIIa-2
C12506.32374.Ctg.24308-1R	RLK-Pelle_RLCK-VIIa-2
C12506.32380.T92401.c4.g4.i3-1F	RLK-Pelle_RLCK-VIIa-2
C12506.32468.Ctg.23289-1R	RLK-Pelle_LRK10L-2
C12506.32698.Ctg.35788-0R	RLK-Pelle_RLCK-IXb
C12506.32778.Ctg.45275-0R	NEK
C12506.32796.T95657.c2.g1.i6-0R	RLK-Pelle_PERK-2
C12506.32796.T95657.c2.g1.i6-1R	RLK-Pelle_PERK-2
C12506.32823.T85336.c2.g2.i1-0F	CAMK_CDPK
C12506.32823.T85336.c2.g2.i1-1F	CAMK_CDPK
C12506.32926.T92847.c4.g1.i2-1R	CMGC_CDK-CRK7-CDK9
C12506.32926.T92847.c4.g1.i2-2R	CMGC_CDK-CRK7-CDK9
C12506.32926.T92847.c4.g1.i3-0R	CMGC_CDK-CRK7-CDK9
C12506.32934.Ctg.24158-0R	RLK-Pelle_LRR-XII-1
C12506.32934.Ctg.24158-2R	RLK-Pelle_LRR-XII-1
C12506.33095.Ctg.21629-1F	RLK-Pelle_RLCK-X
C12506.33289.Ctg.6742-1R	RLK-Pelle_RLCK-IV
C12506.33289.T96849.c1.g1.i6-1R	RLK-Pelle_RLCK-IV
C12506.33290.Ctg.8562-0R	RLK-Pelle_RLCK-IV
C12506.33369.T85038.c0.g7.i3-0F	TKL-Pl-4
C12506.33557.T94768.c0.g1.i1-0F	CAMK_CAMKL-CHK1
C12506.33700.Ctg.31046-1R	PEK_GCN2
C12506.33783.Ctg.27685-2F	RLK-Pelle_RLCK-IXb
C12506.3391.Ctg.35326-2R	RLK-Pelle_DLSV
C12506.3391.Ctg.35327-0R	RLK-Pelle_DLSV
C12506.34000.Ctg.1936-1R	CMGC_GSK
C12506.34149.Ctg.24717-2F	CK1_CK1-Pl
C12506.34278.T45485.c0.g1.i1-0F	RLK-Pelle_DLSV
C12506.34278.T45485.c0.g2.i1-1F	RLK-Pelle_DLSV
C12506.34324.Ctg.31897-2F	RLK-Pelle_SD-2b
C12506.34357.Ctg.7009-1F	RLK-Pelle_LRR-VIII-1
C12506.34357.T96437.c0.g3.i5-1F	RLK-Pelle_LRR-VIII-1
C12506.34494.T91270.c8.g4.i2-1R	CAMK_OST1L
C12506.34589.T122562.c0.g1.i1-2F	STE_STE7
C12506.34616.T73485.c0.g1.i1-0F	CMGC_GSK
C12506.34719.Ctg.24867-1F	CMGC_CDK-CRK7-CDK9
C12506.34719.Ctg.24867-2F	CMGC_CDK-CRK7-CDK9
C12506.34720.Ctg.24870-2R	CMGC_CDK-CRK7-CDK9
C12506.34758.T92449.c1.g6.i3-0R	RLK-Pelle_RLCK-VIIa-1
C12506.34767.T92482.c1.g1.i1-0R	RLK-Pelle_RLCK-IXb
C12506.34848.Ctg.20099-2R	AGC_RSK-2
C12506.35084.T86424.c3.g3.i6-0R	RLK-Pelle_LRR-I-1
C12506.35084.T86424.c3.g3.i6-2R	RLK-Pelle_LRR-I-1
C12506.35130.T105594.c0.g1.i1-1F	STE_STE11
C12506.35133.T93775.c2.g6.i1-1R	CMGC_MAPK
C12506.35134.T93775.c2.g6.i3-0R	CMGC_MAPK
C12506.35145.T78951.c0.g1.i1-0F	RLK-Pelle_RLCK-VIII
C12506.35159.Ctg.78-1F	CMGC_CDK-CRK7-CDK9
C12506.35172.Ctg.35893-1F	CAMK_CDPK
C12506.35172.Ctg.35893-2F	CAMK_CDPK
C12506.35184.T87936.c0.g3.i1-1F	RLK-Pelle_PERK-1
C12506.35184.T87936.c0.g3.i2-1F	RLK-Pelle_PERK-1
C12506.35184.T87936.c0.g3.i4-0F	RLK-Pelle_LRR-II
C12506.35184.T87936.c0.g3.i4-1F	RLK-Pelle_PERK-1
C12506.35186.T87936.c0.g4.i1-2F	RLK-Pelle_PERK-1
C12506.35188.T87936.c0.g3.i6-1F	RLK-Pelle_PERK-1
C12506.35188.T87936.c0.g3.i7-1F	RLK-Pelle_PERK-1
C12506.35188.T87936.c0.g3.i7-2F	RLK-Pelle_PERK-1
C12506.35188.T87936.c0.g3.i9-1F	RLK-Pelle_PERK-1
C12506.35188.T87936.c0.g3.i9-2F	RLK-Pelle_PERK-1
C12506.35197.T88110.c2.g1.i1-1F	STE_STE11
C12506.35197.T88110.c2.g1.i1-2F	STE_STE11
C12506.35325.Ctg.13719-0R	CAMK_CAMKL-CHK1
C12506.35325.Ctg.13719-2R	CAMK_CAMKL-CHK1
C12506.35325.T95842.c1.g3.i3-0R	CAMK_CAMKL-CHK1
C12506.35350.Ctg.43342-1F	CAMK_CAMKL-CHK1
C12506.3555.T67078.c0.g1.i1-2R	TKL-Pl-4
C12506.35692.Ctg.17854-2R	RLK-Pelle_CR4L
C12506.36000.Ctg.20523-2F	RLK-Pelle_RLCK-VIIa-1
C12506.36003.T91996.c4.g1.i3-2R	RLK-Pelle_RLCK-VIIa-1
C12506.36041.Ctg.18297-0R	CMGC_GSK
C12506.36041.Ctg.18297-1R	CMGC_GSK
C12506.36092.Ctg.27199-0F	WNK_NRBP
C12506.36098.T83948.c1.g1.i2-1R	RLK-Pelle_LRR-XIIIa
C12506.36280.Ctg.10813-0R	TKL-Pl-1
C12506.36280.T83071.c0.g1.i4-1R	TKL-Pl-1
C12506.36280.T83071.c0.g1.i7-2R	TKL-Pl-1
C12506.36304.Ctg.7704-2F	RLK-Pelle_DLSV
C12506.36402.Ctg.16893-1F	RLK-Pelle_RLCK-V
C12506.36429.Ctg.16169-2R	WNK_NRBP
C12506.36429.T96000.c0.g1.i2-2R	WNK_NRBP
C12506.36471.T94332.c8.g1.i1-0R	CAMK_CDPK
C12506.36556.T88134.c3.g3.i5-1F	AGC_PDK1
C12506.36599.Ctg.22643-0F	STE_STE11
C12506.36644.Ctg.4801-0F	TKL-Pl-4
C12506.36645.Ctg.2526-0R	TKL-Pl-4
C12506.36646.T86049.c2.g4.i1-2R	TKL-Pl-4
C12506.36647.T89680.c2.g3.i1-0R	TKL-Pl-4
C12506.36650.Ctg.40278-1R	TKL-Pl-4
C12506.36651.T28228.c0.g2.i1-2R	RLK-Pelle_LRK10L-2
C12506.36844.T74142.c0.g1.i1-1F	RLK-Pelle_L-LEC
C12506.36953.Ctg.9911-2R	CMGC_CDK-CRK7-CDK9
C12506.37164.Ctg.22114-0R	RLK-Pelle_DLSV
C12506.37231.T60386.c0.g1.i1-1R	TKL_CTR1-DRK-2
C12506.37239.T72367.c0.g4.i4-2F	RLK-Pelle_RLCK-IXb
C12506.37287.T15941.c0.g1.i1-0F	RLK-Pelle_LRR-III
C12506.37479.Ctg.19508-1R	CMGC_CDK-CDK8
C12506.37642.Ctg.20897-1R	CAMK_CDPK
C12506.37642.T94186.c1.g1.i11-1R	CAMK_CDPK
C12506.37892.T64484.c0.g1.i1-0R	AGC_RSK-2
C12506.37893.T64484.c0.g1.i2-1R	AGC_RSK-2
C12506.37894.T92458.c0.g2.i2-2R	AGC_RSK-2
C12506.37895.Ctg.2391-0R	AGC_RSK-2
C12506.37902.Ctg.15265-0F	AGC_RSK-2
C12506.37902.T90213.c0.g1.i5-0F	AGC_RSK-2
C12506.37906.Ctg.5352-0R	AGC_RSK-2
C12506.37918.T83691.c0.g1.i1-1F	AGC_RSK-2
C12506.37940.Ctg.12562-2R	WNK_NRBP
C12506.37941.T65919.c1.g5.i5-0F	WNK_NRBP
C12506.37942.Ctg.29668-1F	WNK_NRBP
C12506.37946.T96484.c1.g1.i6-1F	WNK_NRBP
C12506.37948.T96484.c1.g1.i3-2F	WNK_NRBP
C12506.37954.Ctg.44897-1F	WNK_NRBP
C12506.37954.Ctg.44897-2F	WNK_NRBP
C12506.37954.T102425.c0.g1.i1-0F	WNK_NRBP
C12506.37955.Ctg.43436-2F	WNK_NRBP
C12506.37955.T85946.c0.g3.i1-0R	WNK_NRBP
C12506.37997.T81858.c0.g1.i1-2R	CAMK_CDPK
C12506.37998.Ctg.30940-2F	CAMK_CDPK
C12506.37998.T81858.c1.g1.i2-2R	CAMK_CDPK
C12506.38384.Ctg.35556-1F	CMGC_CLK
C12506.38389.Ctg.35559-2F	CMGC_CLK
C12506.38389.T94998.c2.g1.i4-1F	CMGC_CLK
C12506.38391.T94998.c2.g1.i5-1F	CMGC_CLK
C12506.38402.Ctg.46905-1R	CAMK_CDPK
C12506.38547.Ctg.9214-1F	RLK-Pelle_DLSV
C12506.38547.T11230.c0.g1.i1-1R	RLK-Pelle_DLSV
C12506.38547.T90728.c2.g4.i1-1F	RLK-Pelle_DLSV
C12506.38705.Ctg.36174-2R	STE_STE7
C12506.3901.T85952.c0.g1.i3-2F	RLK-Pelle_L-LEC
C12506.39076.T85194.c1.g3.i8-1R	STE_STE11
C12506.39077.T85194.c1.g3.i4-1R	STE_STE11
C12506.3912.T92811.c3.g1.i1-2R	RLK-Pelle_LRR-XI-1
C12506.39181.Ctg.29860-2R	RLK-Pelle_RLCK-XV
C12506.39184.T87236.c2.g2.i6-1R	RLK-Pelle_RLCK-XV
C12506.39409.T69247.c0.g2.i1-2R	RLK-Pelle_RLCK-VIIa-2
C12506.39572.T51118.c0.g1.i1-1R	RLK-Pelle_RLCK-XII-2
C12506.3963.T75548.c0.g2.i1-2F	RLK-Pelle_LRR-XI-1
C12506.3977.Ctg.24468-2R	RLK-Pelle_LRR-V
C12506.4000.Ctg.2765-1R	CMGC_CDK-CRK7-CDK9
C12506.4000.Ctg.2765-2R	CMGC_CDK-CRK7-CDK9
C12506.4007.Ctg.10333-0R	AGC_RSK-2
C12506.40084.T95391.c0.g4.i5-1R	CMGC_CDK-PITSLRE
C12506.40119.T73885.c0.g1.i2-0R	RLK-Pelle_LRR-III
C12506.40733.T78951.c0.g1.i2-2F	RLK-Pelle_RLCK-VIII
C12506.41053.T95065.c5.g3.i1-1F	CMGC_DYRK-PRP4
C12506.41251.Ctg.41985-0R	RLK-Pelle_L-LEC
C12506.41484.T81617.c0.g4.i4-2F	CK1_CK1
C12506.41503.Ctg.2511-1R	CK1_CK1
C12506.41517.T81617.c0.g5.i1-1F	CK1_CK1
C12506.41528.T88034.c2.g2.i3-0F	RLK-Pelle_LRR-XI-1
C12506.41628.Ctg.6287-0R	RLK-Pelle_RLCK-IXa
C12506.41628.Ctg.6287-1R	RLK-Pelle_RLCK-IXa
C12506.41631.Ctg.31713-2R	RLK-Pelle_RLCK-VIIa-2
C12506.41633.Ctg.39013-2F	CMGC_DYRK-PRP4
C12506.41645.T92181.c3.g1.i1-2F	CAMK_CDPK
C12506.41646.T92181.c6.g1.i2-0F	CAMK_CDPK
C12506.41691.Ctg.23159-0R	RLK-Pelle_CR4L
C12506.41729.Ctg.29481-1R	CAMK_CDPK
C12506.41731.T96395.c0.g1.i7-0R	CAMK_CDPK
C12506.41780.Ctg.8913-0R	RLK-Pelle_LRR-Xb-1
C12506.41853.Ctg.30482-0R	RLK-Pelle_RLCK-VIIa-1
C12506.42072.Ctg.11971-0R	RLK-Pelle_RLCK-VIIa-2
C12506.42221.T86822.c3.g5.i2-2F	RLK-Pelle_LRR-I-1
C12506.42221.T86822.c3.g5.i5-2F	RLK-Pelle_LRR-I-1
C12506.42524.Ctg.15274-0R	NAK
C12506.42680.T90411.c1.g5.i1-1R	RLK-Pelle_RLCK-XI
C12506.42818.Ctg.7367-1R	CAMK_CAMKL-CHK1
C12506.42832.T26911.c0.g2.i1-0F	CAMK_CAMKL-CHK1
C12506.42839.Ctg.24193-0R	CAMK_CAMKL-CHK1
C12506.42976.T85395.c9.g1.i1-2F	CAMK_CAMKL-CHK1
C12506.43069.Ctg.287-1R	RLK-Pelle_RLCK-VI
C12506.43090.Ctg.31350-2R	RLK-Pelle_CR4L
C12506.43134.Ctg.35903-1R	RLK-Pelle_LRR-XII-1
C12506.43134.Ctg.35903-2R	RLK-Pelle_LRR-XII-1
C12506.43134.T90104.c2.g3.i8-2R	RLK-Pelle_LRR-XII-1
C12506.43270.Ctg.8915-0R	RLK-Pelle_DLSV
C12506.43270.Ctg.8916-2R	RLK-Pelle_DLSV
C12506.43270.T84540.c0.g1.i2-0R	RLK-Pelle_DLSV
C12506.43270.T84540.c0.g1.i2-1R	RLK-Pelle_DLSV
C12506.43270.T84540.c0.g1.i4-0R	RLK-Pelle_DLSV
C12506.43270.T84540.c0.g1.i4-1R	RLK-Pelle_DLSV
C12506.43270.T84540.c0.g1.i5-1R	RLK-Pelle_DLSV
C12506.43270.T84540.c0.g1.i6-0R	RLK-Pelle_DLSV
C12506.43328.T73125.c0.g3.i1-1F	RLK-Pelle_LysM
C12506.43607.Ctg.2192-1F	RLK-Pelle_LRR-Xa
C12506.43723.T78289.c0.g3.i1-2R	CAMK_CDPK
C12506.43886.Ctg.2687-1R	CMGC_CDK-PITSLRE
C12506.43886.T95391.c1.g3.i2-1R	CMGC_CDK-PITSLRE
C12506.43888.T68891.c0.g2.i1-1R	CMGC_CDK-PITSLRE
C12506.43889.Ctg.28153-0F	CMGC_CDK-PITSLRE
C12506.43889.Ctg.28153-1F	CMGC_CDK-PITSLRE
C12506.43889.T68891.c0.g3.i1-0R	CMGC_CDK-PITSLRE
C12506.43894.T85827.c2.g2.i1-2R	CMGC_CDK-PITSLRE
C12506.43900.T95391.c1.g1.i4-1R	CMGC_CDK-PITSLRE
C12506.43943.T90997.c4.g1.i1-0F	WNK_NRBP
C12506.44025.Ctg.40247-1R	RLK-Pelle_RLCK-Os
C12506.44025.T28228.c0.g1.i1-2R	RLK-Pelle_RLCK-Os
C12506.44125.T72599.c0.g2.i2-0F	Group-Pl-4
C12506.44231.T58085.c0.g1.i1-2R	RLK-Pelle_LRR-VI-2
C12506.44606.Ctg.13483-1R	RLK-Pelle_L-LEC
C12506.44606.Ctg.13483-2R	RLK-Pelle_L-LEC
C12506.44613.Ctg.9497-2F	CMGC_DYRK-PRP4
C12506.4475.Ctg.5313-1F	TKL-Pl-2
C12506.44777.Ctg.11909-1R	RLK-Pelle_LRR-III
C12506.4480.Ctg.2573-0F	RLK-Pelle_CrRLK1L-1
C12506.4480.Ctg.2573-1F	RLK-Pelle_CrRLK1L-1
C12506.44893.Ctg.9233-0R	RLK-Pelle_SD-2b
C12506.44949.T880.c0.g2.i1-1F	RLK-Pelle_DLSV
C12506.45064.T97153.c12.g1.i1-1F	AGC-Pl
C12506.45064.T97153.c12.g1.i1-2F	AGC-Pl
C12506.45067.T97153.c12.g2.i1-2F	AGC-Pl
C12506.45069.T97153.c12.g3.i1-1F	AGC-Pl
C12506.45069.T97153.c12.g3.i1-2F	AGC-Pl
C12506.45069.T97153.c12.g3.i2-2F	AGC-Pl
C12506.45210.Ctg.15331-0F	STE_STE11
C12506.45212.Ctg.15332-0F	STE_STE11
C12506.45255.Ctg.30640-0F	CMGC_GSK
C12506.45262.T93580.c4.g1.i1-1R	CMGC_GSK
C12506.45262.T93580.c4.g3.i1-0R	CMGC_GSK
C12506.45264.T70078.c1.g1.i1-1R	CMGC_GSK
C12506.45264.T70078.c1.g2.i1-1R	CMGC_GSK
C12506.45355.Ctg.21837-0R	CAMK_CDPK
C12506.45356.Ctg.21838-0R	CAMK_CDPK
C12506.45405.Ctg.14528-1R	CMGC_MAPK
C12506.45405.Ctg.14528-2R	CMGC_MAPK
C12506.45448.Ctg.764-0F	RLK-Pelle_DLSV
C12506.45448.Ctg.764-2F	RLK-Pelle_DLSV
C12506.45449.Ctg.19054-2F	RLK-Pelle_DLSV
C12506.45450.Ctg.19055-2F	RLK-Pelle_DLSV
C12506.45582.Ctg.42435-0R	Group-Pl-3
C12506.45633.Ctg.8220-1F	RLK-Pelle_CrRLK1L-1
C12506.4582.Ctg.33727-1F	STE_STE-Pl
C12506.46062.Ctg.40773-0R	RLK-Pelle_RLCK-V
C12506.46062.Ctg.40773-1R	RLK-Pelle_RLCK-V
C12506.4609.Ctg.7520-0F	RLK-Pelle_CrRLK1L-1
C12506.46234.Ctg.20737-0R	STE_STE11
C12506.46234.Ctg.20737-1R	STE_STE11
C12506.46234.Ctg.7293-2F	STE_STE11
C12506.46287.Ctg.38008-0R	RLK-Pelle_LRR-I-1
C12506.46289.Ctg.27713-1R	RLK-Pelle_LRR-VIII-1
C12506.46289.T92164.c0.g2.i7-0F	RLK-Pelle_LRR-I-1
C12506.46289.T92164.c0.g2.i9-0F	RLK-Pelle_LRR-I-1
C12506.4632.T84819.c0.g1.i3-2F	WNK_NRBP
C12506.464.T3130.c0.g2.i1-2R	RLK-Pelle_DLSV
C12506.46409.Ctg.7665-2R	RLK-Pelle_CR4L
C12506.46433.T83971.c4.g3.i1-2F	TKL-Pl-4
C12506.46458.Ctg.31352-2F	RLK-Pelle_DLSV
C12506.46632.Ctg.12151-0R	WNK_NRBP
C12506.46981.T15448.c0.g2.i1-1F	RLK-Pelle_RLCK-V
C12506.47078.Ctg.46631-2R	RLK-Pelle_LRR-IX
C12506.47218.T86669.c0.g1.i1-2R	RLK-Pelle_PERK-2
C12506.47413.T4046.c0.g1.i1-0F	RLK-Pelle_DLSV
C12506.47755.Ctg.46313-1R	RLK-Pelle_RLCK-IV
C12506.47755.Ctg.46313-2R	RLK-Pelle_RLCK-IV
C12506.47794.Ctg.2122-1F	RLK-Pelle_L-LEC
C12506.47831.T90451.c1.g10.i3-2F	RLK-Pelle_L-LEC
C12506.47835.T28820.c0.g1.i1-2R	CMGC_MAPK
C12506.4791.Ctg.5175-1R	RLK-Pelle_RLCK-XII-1
C12506.47957.T61649.c0.g1.i2-0R	RLK-Pelle_LRK10L-2
C12506.47964.Ctg.1042-2F	RLK-Pelle_RLCK-XII-1
C12506.47988.Ctg.26170-0R	RLK-Pelle_LRR-XII-1
C12506.48070.T93610.c1.g2.i1-1F	RLK-Pelle_LysM
C12506.48143.T94029.c11.g1.i3-2R	RLK-Pelle_DLSV
C12506.48143.T94029.c11.g1.i4-2R	RLK-Pelle_DLSV
C12506.48401.Ctg.1252-2R	AGC_RSK-2
C12506.48562.T92181.c6.g1.i1-0F	CAMK_CDPK
C12506.48821.Ctg.5687-0R	RLK-Pelle_LRR-XII-1
C12506.48823.T92724.c3.g5.i4-0R	RLK-Pelle_LRR-XII-1
C12506.48829.T95663.c3.g9.i2-0R	RLK-Pelle_LRR-XII-1
C12506.48831.Ctg.35488-0R	RLK-Pelle_LRR-XII-1
C12506.48844.T76323.c0.g5.i1-2R	RLK-Pelle_LRR-XII-1
C12506.48846.T84965.c8.g1.i1-2R	RLK-Pelle_LRR-XII-1
C12506.48893.Ctg.158-1R	RLK-Pelle_LRR-XII-1
C12506.48893.Ctg.158-2R	RLK-Pelle_LRR-XII-1
C12506.48893.Ctg.160-2R	RLK-Pelle_LRR-XII-1
C12506.48938.Ctg.18615-0R	RLK-Pelle_RLCK-VIIa-2
C12506.48938.Ctg.18615-2R	RLK-Pelle_RLCK-VIIa-2
C12506.49165.Ctg.37842-2F	CK1_CK1-Pl
C12506.49335.Ctg.45826-2R	NEK
C12506.49345.T72820.c0.g1.i1-0R	RLK-Pelle_CrRLK1L-1
C12506.49619.Ctg.5480-0R	RLK-Pelle_LRR-IX
C12506.49619.Ctg.5480-2R	RLK-Pelle_LRR-IX
C12506.49623.Ctg.8080-0R	RLK-Pelle_LRR-IX
C12506.49714.Ctg.1508-2F	RLK-Pelle_LRK10L-2
C12506.49952.T94518.c1.g1.i2-2F	TKL-Pl-4
C12506.50116.Ctg.19385-0R	CMGC_MAPK
C12506.50118.T87029.c1.g1.i1-0R	CMGC_MAPK
C12506.50118.T87029.c1.g1.i1-1R	CMGC_MAPK
C12506.50119.T75658.c0.g1.i2-0R	CMGC_MAPK
C12506.50191.T79421.c0.g1.i1-1R	RLK-Pelle_RLCK-VIIa-1
C12506.50191.T92449.c2.g1.i1-2F	RLK-Pelle_RLCK-VIIa-1
C12506.50233.Ctg.70-1R	RLK-Pelle_WAK
C12506.50233.Ctg.70-2R	RLK-Pelle_RLCK-IXa
C12506.50233.T87037.c3.g1.i10-1R	RLK-Pelle_RLCK-IXa
C12506.50233.T87037.c3.g1.i13-1R	RLK-Pelle_RLCK-IXa
C12506.50233.T87037.c3.g1.i13-2R	RLK-Pelle_RLCK-IXa
C12506.50233.T87037.c3.g1.i6-1R	RLK-Pelle_RLCK-IXa
C12506.50233.T87037.c3.g1.i6-2R	RLK-Pelle_RLCK-IXa
C12506.50344.T79421.c0.g2.i1-0R	RLK-Pelle_RLCK-VIIa-2
C12506.5035.Ctg.33401-0R	STE_STE7
C12506.5035.Ctg.33401-1R	STE_STE7
C12506.50385.Ctg.22255-2R	CMGC_CK2
C12506.50391.T81511.c1.g4.i5-0F	CMGC_CK2
C12506.50478.Ctg.270-0R	CAMK_CDPK
C12506.50579.Ctg.33669-1F	TKL-Pl-1
C12506.50667.Ctg.26861-0F	RLK-Pelle_DLSV
C12506.50917.T119468.c0.g1.i1-0F	CMGC_MAPK
C12506.51122.T90701.c1.g3.i1-2F	PEK_PEK
C12506.51149.Ctg.16877-2F	CMGC_MAPK
C12506.51151.Ctg.27038-1R	CMGC_MAPK
C12506.51154.T49816.c0.g1.i2-1R	CMGC_MAPK
C12506.5132.T78081.c1.g1.i1-0F	RLK-Pelle_L-LEC
C12506.5144.T85071.c0.g2.i1-1R	RLK-Pelle_RLCK-VIIa-2
C12506.5145.T37856.c0.g2.i1-1R	RLK-Pelle_RLCK-VIIa-2
C12506.51465.Ctg.13323-1F	CMGC_CDK-CDK7
C12506.51492.Ctg.9161-0R	RLK-Pelle_LRR-VII-2
C12506.51492.Ctg.9161-2R	RLK-Pelle_LRR-VII-2
C12506.51660.Ctg.47960-2F	RLK-Pelle_LRR-XI-1
C12506.51745.Ctg.24201-0F	RLK-Pelle_DLSV
C12506.51745.T87428.c0.g3.i4-2R	RLK-Pelle_DLSV
C12506.51745.T87428.c0.g3.i8-0R	RLK-Pelle_DLSV
C12506.51745.T87428.c0.g3.i9-0R	RLK-Pelle_DLSV
C12506.51853.T86807.c0.g1.i3-1F	RLK-Pelle_LRR-III
C12506.52039.T94469.c1.g3.i5-1R	RLK-Pelle_DLSV
C12506.52145.Ctg.16425-0F	RLK-Pelle_DLSV
C12506.52209.T97153.c12.g3.i3-1F	AGC-Pl
C12506.52345.T83379.c2.g3.i7-2R	RLK-Pelle_LRR-XII-1
C12506.52364.Ctg.34909-2R	RLK-Pelle_LRR-Xb-1
C12506.52910.T11773.c0.g2.i1-2R	RLK-Pelle_RLCK-IXb
C12506.52987.Ctg.44194-0F	AGC_RSK-2
C12506.52987.Ctg.44194-1F	AGC_RSK-2
C12506.53006.T82641.c4.g4.i1-1F	RLK-Pelle_DLSV
C12506.53160.Ctg.34854-0R	RLK-Pelle_RLCK-X
C12506.53160.Ctg.34854-1R	RLK-Pelle_RLCK-X
C12506.53160.Ctg.34855-0R	RLK-Pelle_RLCK-X
C12506.53160.Ctg.34855-1R	RLK-Pelle_RLCK-X
C12506.53160.T83869.c0.g1.i6-0R	RLK-Pelle_RLCK-X
C12506.53168.T88573.c0.g2.i4-0F	RLK-Pelle_L-LEC
C12506.53174.Ctg.17968-0F	RLK-Pelle_LRR-XIIIb
C12506.53204.Ctg.40127-2R	TKL-Pl-5
C12506.53321.Ctg.14533-2F	RLK-Pelle_LRR-III
C12506.53741.T92181.c6.g1.i7-0F	CAMK_CDPK
C12506.53879.Ctg.18358-2R	RLK-Pelle_DLSV
C12506.53879.T87612.c1.g3.i10-1R	RLK-Pelle_DLSV
C12506.53882.T87593.c3.g2.i2-2F	CAMK_CDPK
C12506.5400.Ctg.22748-0R	TKL-Pl-7
C12506.5400.Ctg.22748-1R	TKL-Pl-7
C12506.54003.T92344.c2.g2.i1-1F	AGC_RSK-2
C12506.54019.T89043.c1.g1.i4-1R	RLK-Pelle_Extensin
C12506.54019.T89043.c1.g1.i4-2R	RLK-Pelle_Extensin
C12506.54019.T89043.c1.g1.i6-0R	RLK-Pelle_PERK-1
C12506.54450.Ctg.24678-0F	CMGC_Pl-Tthe
C12506.54490.T67535.c0.g2.i1-2R	CMGC_CK2
C12506.54491.T95551.c0.g14.i5-2R	CMGC_CK2
C12506.54535.Ctg.4612-1F	CAMK_AMPK
C12506.54535.Ctg.4612-2F	CAMK_AMPK
C12506.54536.Ctg.42361-0F	CAMK_AMPK
C12506.54536.Ctg.42361-2F	CAMK_AMPK
C12506.54542.Ctg.42362-2F	CAMK_AMPK
C12506.54542.Ctg.42363-2F	CAMK_AMPK
C12506.54543.T66772.c1.g2.i1-2F	CAMK_AMPK
C12506.54685.T88034.c2.g2.i8-1F	RLK-Pelle_LRR-XI-1
C12506.54849.Ctg.521-0R	TKL_CTR1-DRK-2
C12506.54958.Ctg.20459-2F	RLK-Pelle_LRK10L-2
C12506.54958.T95547.c2.g1.i1-1F	RLK-Pelle_LRK10L-2
C12506.55030.T90896.c2.g2.i2-2R	TKL-Pl-6
C12506.55082.Ctg.3575-1R	RLK-Pelle_LRR-XII-1
C12506.55118.T74711.c0.g1.i1-2F	CAMK_CAMKL-CHK1
C12506.55398.T72214.c0.g2.i1-2F	RLK-Pelle_DLSV
C12506.55654.T94609.c4.g1.i2-1F	CAMK_CDPK
C12506.55686.Ctg.27842-0R	RLK-Pelle_LRR-XI-1
C12506.55686.T101573.c0.g1.i1-1F	RLK-Pelle_LRR-XI-1
C12506.55731.T87716.c3.g2.i2-2F	RLK-Pelle_RLCK-VIIa-1
C12506.55731.T87716.c3.g2.i5-2F	RLK-Pelle_RLCK-VIIa-1
C12506.55770.T78081.c2.g1.i1-0F	RLK-Pelle_L-LEC
C12506.5601.T87788.c0.g1.i1-2F	RLK-Pelle_LRR-IX
C12506.56011.T116091.c0.g1.i1-2R	RLK-Pelle_DLSV
C12506.5602.T87788.c2.g2.i2-0F	RLK-Pelle_LRR-IX
C12506.5602.T87788.c2.g2.i2-1F	RLK-Pelle_LRR-IX
C12506.56163.T94029.c11.g1.i5-1R	RLK-Pelle_DLSV
C12506.56194.T88065.c6.g5.i4-2F	RLK-Pelle_LRR-IX
C12506.56392.Ctg.27550-0R	IRE1
C12506.56392.Ctg.27550-2R	IRE1
C12506.56437.Ctg.39569-2F	CAMK_CDPK
C12506.56951.T95241.c0.g2.i3-2F	RLK-Pelle_RLCK-VI
C12506.57109.T96100.c0.g1.i1-2F	RLK-Pelle_LRR-XII-1
C12506.5728.Ctg.39893-0R	AGC-Pl
C12506.57304.Ctg.17612-0R	RLK-Pelle_LRR-XII-1
C12506.57332.T93045.c5.g3.i2-2R	CMGC_CK2
C12506.5738.Ctg.12635-0R	CMGC_CDK-Pl
C12506.5739.T39031.c0.g1.i1-1F	CMGC_CDK-Pl
C12506.57403.T71617.c1.g1.i1-0F	CAMK_CDPK
C12506.57873.Ctg.25703-2R	RLK-Pelle_LRK10L-2
C12506.5789.Ctg.15363-0R	RLK-Pelle_LRR-Xa
C12506.57900.Ctg.16209-0R	RLK-Pelle_LRR-V
C12506.58055.Ctg.6945-1F	RLK-Pelle_LRR-II
C12506.58083.Ctg.10167-1R	CAMK_CDPK
C12506.58515.T85038.c0.g8.i7-0F	TKL-Pl-4
C12506.58515.T85038.c0.g8.i9-0F	TKL-Pl-4
C12506.58515.T85038.c0.g8.i9-2F	TKL-Pl-4
C12506.58644.Ctg.33923-1R	CMGC_DYRK-YAK
C12506.58685.Ctg.21355-0F	RLK-Pelle_RLCK-XII-1
C12506.59122.T72367.c0.g4.i5-1F	RLK-Pelle_RLCK-IXb
C12506.59273.T73265.c1.g1.i1-0R	TKL_CTR1-DRK-2
C12506.59273.T73265.c1.g1.i1-2R	TKL_CTR1-DRK-2
C12506.59676.T24754.c0.g2.i1-2F	RLK-Pelle_LRR-XI-1
C12506.59766.T92709.c6.g5.i1-0R	CMGC_GSK
C12506.59825.T94355.c0.g1.i1-0R	RLK-Pelle_WAK_LRK10L-1
C12506.59825.T94355.c0.g1.i5-0R	RLK-Pelle_WAK_LRK10L-1
C12506.59825.T94355.c0.g1.i5-2R	RLK-Pelle_WAK_LRK10L-1
C12506.59974.Ctg.4490-1F	RLK-Pelle_LRR-XII-1
C12506.59975.Ctg.159-1R	RLK-Pelle_LRR-XII-1
C12506.59975.Ctg.159-2R	RLK-Pelle_LRR-XII-1
C12506.59975.Ctg.24157-2R	RLK-Pelle_LRR-XII-1
C12506.59976.Ctg.24159-0R	RLK-Pelle_LRR-XII-1
C12506.60007.Ctg.39572-0R	CAMK_CAMKL-CHK1
C12506.60099.T82611.c0.g2.i1-2F	AGC_RSK-2
C12506.60112.T92449.c1.g3.i1-2R	RLK-Pelle_RLCK-VIIa-1
C12506.60165.Ctg.3922-2F	CAMK_OST1L
C12506.60166.T91270.c8.g3.i2-1R	CAMK_OST1L
C12506.60166.T91270.c8.g3.i2-2R	CAMK_OST1L
C12506.60175.Ctg.27186-0R	CAMK_OST1L
C12506.60175.T92221.c1.g1.i3-0R	CAMK_OST1L
C12506.60221.T91266.c6.g3.i5-1R	RLK-Pelle_LRR-IX
C12506.60223.Ctg.7398-2R	RLK-Pelle_LRR-IX
C12506.60223.T91266.c6.g7.i1-1R	RLK-Pelle_LRR-IX
C12506.60224.Ctg.8079-2F	RLK-Pelle_LRR-IX
C12506.60224.T88065.c6.g2.i2-1F	RLK-Pelle_LRR-IX
C12506.60224.T88065.c6.g5.i5-2F	RLK-Pelle_LRR-IX
C12506.6026.Ctg.10588-0F	RLK-Pelle_Extensin
C12506.6028.T87479.c0.g2.i2-2F	RLK-Pelle_Extensin
C12506.6037.Ctg.40707-0F	CK1_CK1
C12506.60421.T55942.c0.g2.i1-2F	RLK-Pelle_RLCK-VIIa-2
C12506.60491.T26727.c0.g1.i1-0F	RLK-Pelle_RLCK-XVI
C12506.60791.Ctg.5878-1F	RLK-Pelle_RLCK-IXb
C12506.61001.T4562.c0.g1.i2-2R	CAMK_CAMKL-CHK1
C12506.61074.T6639.c0.g1.i1-2R	RLK-Pelle_LRR-V
C12506.61177.T91248.c0.g1.i3-0R	RLK-Pelle_LRR-XI-1
C12506.61261.T96853.c1.g1.i2-2F	RLK-Pelle_DLSV
C12506.61342.Ctg.24151-0F	RLK-Pelle_LRR-XII-1
C12506.61349.T85078.c0.g5.i1-0F	CMGC_CDK-CRK7-CDK9
C12506.61421.Ctg.27960-0F	RLK-Pelle_RLCK-XII-1
C12506.61421.Ctg.27960-2F	RLK-Pelle_RLCK-XII-1
C12506.61424.T90271.c3.g1.i2-2R	RLK-Pelle_RLCK-XII-1
C12506.61424.T90271.c3.g1.i4-1R	RLK-Pelle_RLCK-XII-1
C12506.61424.T90271.c3.g1.i6-1R	RLK-Pelle_RLCK-XII-1
C12506.61551.T15969.c0.g1.i1-2R	RLK-Pelle_RLCK-VIIa-1
C12506.61588.Ctg.20680-1R	RLK-Pelle_WAK
C12506.6160.Ctg.5855-2R	RLK-Pelle_LRR-XI-1
C12506.61681.T90398.c1.g1.i2-1F	RLK-Pelle_RLCK-VIIa-2
C12506.61683.Ctg.6974-1R	CAMK_CDPK
C12506.61708.Ctg.21640-2R	CAMK_CAMKL-CHK1
C12506.61737.T98085.c0.g1.i1-0F	RLK-Pelle_LRR-XI-1
C12506.61857.T91388.c0.g2.i1-0R	RLK-Pelle_LRR-XI-1
C12506.61916.T94765.c3.g2.i1-2R	WNK_NRBP
C12506.6194.Ctg.15171-1R	CMGC_DYRK-PRP4
C12506.6196.T90242.c4.g5.i1-0R	CMGC_DYRK-PRP4
C12506.6197.T90242.c4.g5.i2-1R	CMGC_DYRK-PRP4
C12506.62340.Ctg.25310-0R	RLK-Pelle_LRR-XI-1
C12506.62340.Ctg.25310-1R	RLK-Pelle_LRR-XI-1
C12506.62423.Ctg.41163-2R	RLK-Pelle_L-LEC
C12506.62495.T83379.c2.g3.i3-1R	RLK-Pelle_LRR-XII-1
C12506.62602.Ctg.8257-1R	CAMK_CDPK
C12506.62627.T71658.c2.g2.i4-2R	CAMK_CDPK
C12506.62815.Ctg.38641-2F	RLK-Pelle_SD-2b
C12506.62852.Ctg.36317-1F	STE_STE11
C12506.62857.T88622.c2.g1.i1-0F	CAMK_CDPK
C12506.62891.T90049.c2.g1.i4-1F	CAMK_CAMKL-CHK1
C12506.63374.Ctg.13737-0R	RLK-Pelle_RLCK-IXb
C12506.63766.Ctg.9237-0R	RLK-Pelle_LRR-V
C12506.63766.T90785.c0.g3.i2-0R	RLK-Pelle_LRR-V
C12506.63799.T90593.c1.g1.i1-1R	CMGC_GSK
C12506.6385.Ctg.1761-1F	RLK-Pelle_SD-2b
C12506.64136.T53744.c0.g2.i1-0R	CMGC_GSK
C12506.64297.Ctg.34860-1F	RLK-Pelle_RLCK-VIIa-1
C12506.64298.Ctg.34861-2R	RLK-Pelle_RLCK-VIIa-1
C12506.64372.T94518.c1.g1.i3-2F	TKL-Pl-4
C12506.64636.T83867.c0.g2.i4-0R	RLK-Pelle_LRR-Xb-1
C12506.64654.Ctg.23179-0R	CAMK_CDPK
C12506.64674.Ctg.35851-1R	RLK-Pelle_RLCK-VI
C12506.64801.Ctg.31075-0R	TKL-Pl-4
C12506.64802.T92179.c3.g5.i2-0R	TKL-Pl-4
C12506.64840.T89899.c1.g1.i1-1R	RLK-Pelle_RLCK-VI
C12506.64886.T94469.c1.g3.i4-1R	RLK-Pelle_DLSV
C12506.64886.T94469.c1.g3.i4-2R	RLK-Pelle_DLSV
C12506.64886.T94469.c1.g3.i6-2R	RLK-Pelle_DLSV
C12506.6522.Ctg.5475-1F	RLK-Pelle_RLCK-VI
C12506.65342.Ctg.22609-0R	RLK-Pelle_LRR-XII-1
C12506.65342.T95663.c3.g3.i1-0R	RLK-Pelle_LRR-XII-1
C12506.65342.T95663.c3.g6.i5-0R	RLK-Pelle_LRR-XII-1
C12506.65519.T92164.c0.g2.i4-0F	RLK-Pelle_LRR-I-1
C12506.65523.T72021.c0.g1.i1-1F	RLK-Pelle_DLSV
C12506.65704.T90476.c2.g4.i1-0F	RLK-Pelle_DLSV
C12506.65860.Ctg.2051-2R	CAMK_CDPK
C12506.65879.T51520.c0.g1.i1-1F	CMGC_MAPK
C12506.65880.T94513.c4.g1.i1-2F	CMGC_MAPK
C12506.66027.T95903.c4.g3.i3-2F	CMGC_GSK
C12506.6615.T92051.c3.g1.i1-1R	CMGC_SRPK
C12506.66152.Ctg.20182-1R	RLK-Pelle_LysM
C12506.66188.T95603.c1.g1.i7-1F	CMGC_GSK
C12506.66394.T95790.c2.g8.i3-0R	CMGC_CDK-CRK7-CDK9
C12506.66394.T95790.c2.g8.i4-0R	CMGC_CDK-CRK7-CDK9
C12506.66402.T91128.c1.g5.i2-0F	CAMK_CAMKL-CHK1
C12506.66425.T85698.c0.g1.i1-0R	STE_STE-Pl
C12506.6647.Ctg.11889-1R	RLK-Pelle_RLCK-V
C12506.6647.Ctg.11889-2R	RLK-Pelle_RLCK-V
C12506.6647.T91166.c2.g1.i1-1R	RLK-Pelle_RLCK-V
C12506.6647.T91166.c2.g1.i3-0R	RLK-Pelle_RLCK-V
C12506.6647.T91166.c2.g1.i3-1R	RLK-Pelle_RLCK-V
C12506.6647.T91166.c2.g1.i8-0R	RLK-Pelle_RLCK-V
C12506.6647.T91166.c2.g1.i8-1R	RLK-Pelle_RLCK-V
C12506.66529.Ctg.34543-1R	RLK-Pelle_RKF3
C12506.66766.T88034.c2.g2.i7-0F	RLK-Pelle_LRR-XI-1
C12506.66784.T84516.c1.g2.i10-0R	RLK-Pelle_LRR-Xb-1
C12506.66934.T47919.c0.g2.i1-0R	RLK-Pelle_DLSV
C12506.66935.T24270.c0.g1.i1-0R	TKL-Pl-4
C12506.67087.Ctg.4592-0R	CMGC_CLK
C12506.67087.Ctg.4592-2R	CMGC_CLK
C12506.67089.T96969.c1.g1.i4-1R	CMGC_CLK
C12506.67095.Ctg.45274-0R	CMGC_CLK
C12506.67131.Ctg.6824-0F	RLK-Pelle_L-LEC
C12506.67210.Ctg.16643-0F	RLK-Pelle_LRR-XII-1
C12506.67211.Ctg.16645-2F	RLK-Pelle_LRR-XII-1
C12506.67213.T84717.c1.g1.i8-2R	RLK-Pelle_LRR-XII-1
C12506.67216.T110090.c0.g1.i1-1R	RLK-Pelle_SD-2b
C12506.67344.T89441.c1.g1.i2-1F	RLK-Pelle_URK-1
C12506.67344.T89441.c1.g1.i3-2F	RLK-Pelle_URK-1
C12506.67516.T82542.c1.g4.i1-0R	CAMK_OST1L
C12506.67516.T82542.c1.g4.i3-0R	CAMK_OST1L
C12506.67687.T95391.c0.g4.i7-2R	CMGC_CDK-PITSLRE
C12506.67836.Ctg.3871-1F	TKL-Pl-6
C12506.67836.Ctg.3871-2F	TKL-Pl-6
C12506.67915.T87751.c2.g1.i2-1F	TKL_CTR1-DRK-2
C12506.67922.T5726.c0.g1.i1-2F	RLK-Pelle_DLSV
C12506.67922.T5726.c0.g2.i1-2F	RLK-Pelle_DLSV
C12506.68470.T42602.c0.g1.i1-2F	RLK-Pelle_RLCK-Os
C12506.68470.T42602.c0.g2.i1-2F	RLK-Pelle_RLCK-Os
C12506.68815.T91285.c1.g1.i3-1R	RLK-Pelle_L-LEC
C12506.68844.Ctg.5451-2R	TKL-Pl-4
C12506.68844.Ctg.5452-2R	TKL-Pl-4
C12506.68844.T89070.c3.g6.i6-1R	TKL-Pl-4
C12506.68844.T89070.c3.g6.i6-2R	TKL-Pl-4
C12506.68844.T89070.c3.g6.i7-2R	TKL-Cr-2
C12506.68848.T54935.c0.g1.i1-1R	TKL-Pl-4
C12506.68850.Ctg.26140-0F	TKL-Pl-4
C12506.68850.T72593.c0.g1.i1-0F	TKL-Pl-4
C12506.68865.T87029.c1.g1.i15-2R	CMGC_MAPK
C12506.69010.T44900.c0.g1.i1-2R	CMGC_CDK-PITSLRE
C12506.69011.T62008.c0.g1.i1-0F	CMGC_CDK-PITSLRE
C12506.69162.T92252.c5.g1.i1-0F	TKL-Pl-5
C12506.69509.T79769.c0.g4.i1-1R	RLK-Pelle_Extensin
C12506.69539.Ctg.32949-2R	RLK-Pelle_DLSV
C12506.69621.T32568.c0.g1.i1-1R	CAMK_CDPK
C12506.69874.Ctg.48285-0F	RLK-Pelle_LRR-XI-1
C12506.70004.T89135.c2.g2.i1-1F	RLK-Pelle_RLCK-XII-1
C12506.70023.T93626.c6.g7.i1-0R	CAMK_CAMKL-CHK1
C12506.70028.T27466.c0.g1.i1-0R	CAMK_CAMKL-CHK1
C12506.70044.T93626.c6.g7.i3-0R	CAMK_CAMKL-CHK1
C12506.70110.T88662.c1.g2.i1-1F	RLK-Pelle_LRR-I-1
C12506.70110.T88662.c1.g2.i2-0F	RLK-Pelle_LRR-I-1
C12506.70120.Ctg.20502-1R	STE_STE11
C12506.70120.T101866.c0.g1.i1-0R	STE_STE20-Pl
C12506.70194.T84774.c0.g5.i1-0R	RLK-Pelle_LRR-III
C12506.70359.T59465.c0.g1.i1-2R	STE_STE11
C12506.70378.T83107.c0.g1.i3-0R	RLK-Pelle_LRR-XI-1
C12506.70536.Ctg.15449-1R	RLK-Pelle_DLSV
C12506.70536.T87146.c1.g3.i12-1R	RLK-Pelle_DLSV
C12506.70536.T87146.c1.g3.i4-2R	RLK-Pelle_DLSV
C12506.70536.T87146.c1.g3.i7-1R	RLK-Pelle_DLSV
C12506.70549.Ctg.12148-0R	WNK_NRBP
C12506.70549.Ctg.12148-1R	WNK_NRBP
C12506.70549.Ctg.12149-0R	WNK_NRBP
C12506.70549.Ctg.12149-1R	WNK_NRBP
C12506.70549.T94765.c3.g2.i19-0R	WNK_NRBP
C12506.70549.T94765.c3.g2.i6-1R	WNK_NRBP
C12506.70549.T94765.c3.g2.i6-2R	WNK_NRBP
C12506.70549.T94765.c3.g2.i8-0R	WNK_NRBP
C12506.70701.T91269.c0.g1.i2-1R	CAMK_OST1L
C12506.71064.T70403.c0.g1.i1-2F	RLK-Pelle_LRR-XII-1
C12506.71064.T70403.c0.g2.i1-0F	RLK-Pelle_LRR-XII-1
C12506.71150.Ctg.46414-1R	CMGC_RCK
C12506.71310.Ctg.18359-2R	RLK-Pelle_DLSV
C12506.71312.Ctg.42993-0F	RLK-Pelle_DLSV
C12506.71377.T86049.c2.g1.i4-2R	TKL-Pl-4
C12506.71557.Ctg.4157-2F	TKL-Pl-5
C12506.7169.T88297.c2.g4.i1-0F	TKL-Pl-4
C12506.7169.T88297.c2.g4.i1-1F	TKL-Pl-4
C12506.7190.Ctg.11581-1R	CAMK_CAMKL-CHK1
C12506.72034.Ctg.16141-0R	CAMK_OST1L
C12506.72034.Ctg.16141-2R	CAMK_OST1L
C12506.72219.Ctg.13927-2F	RLK-Pelle_WAK_LRK10L-1
C12506.72276.Ctg.37288-1R	RLK-Pelle_RLCK-V
C12506.7236.T84579.c2.g1.i1-0F	CMGC_CDK-Pl
C12506.72376.T87982.c0.g1.i2-2F	CMGC_GSK
C12506.72410.T94118.c5.g1.i1-2R	RLK-Pelle_RLCK-VIII
C12506.72412.Ctg.21035-2R	RLK-Pelle_RLCK-VIII
C12506.72421.T84076.c1.g4.i2-0R	RLK-Pelle_RLCK-VIII
C12506.72421.T84076.c1.g7.i1-0R	RLK-Pelle_RLCK-VIII
C12506.72421.T84076.c1.g7.i1-1R	RLK-Pelle_RLCK-VIII
C12506.72427.T69831.c0.g1.i1-2R	RLK-Pelle_RLCK-VIII
C12506.72428.T69831.c0.g5.i1-1R	RLK-Pelle_RLCK-VIII
C12506.72452.T90507.c3.g6.i8-0R	RLK-Pelle_DLSV
C12506.72546.Ctg.43751-1F	RLK-Pelle_DLSV
C12506.72628.T92709.c6.g2.i1-2R	CMGC_GSK
C12506.72986.T79079.c0.g2.i1-0F	RLK-Pelle_RLCK-XII-2
C12506.72989.Ctg.27715-0R	RLK-Pelle_RLCK-VI
C12506.73205.T92252.c5.g5.i1-2F	TKL-Pl-5
C12506.73206.T92252.c5.g6.i3-1F	TKL-Pl-5
C12506.73207.T71664.c0.g1.i1-0R	TKL-Pl-5
C12506.73373.T87965.c0.g5.i3-1R	RLK-Pelle_RLCK-VIIa-2
C12506.73397.T96831.c0.g3.i2-0F	CK1_CK1
C12506.73507.Ctg.23831-2F	RLK-Pelle_DLSV
C12506.73533.T92250.c1.g3.i12-0F	CAMK_CAMKL-LKB
C12506.73535.T92250.c1.g3.i3-2F	CAMK_CAMKL-LKB
C12506.73535.T92250.c1.g3.i8-2F	CAMK_CAMKL-LKB
C12506.73536.T92250.c1.g3.i13-2F	CAMK_CAMKL-LKB
C12506.73596.T84685.c0.g1.i5-0F	AGC_RSK-2
C12506.73596.T84685.c0.g1.i5-1F	AGC_RSK-2
C12506.73654.Ctg.42358-0F	RLK-Pelle_LRR-XIV
C12506.7409.Ctg.12905-0R	RLK-Pelle_LRR-VIII-1
C12506.7409.Ctg.12905-1R	RLK-Pelle_LRR-I-1
C12506.7409.T84234.c2.g5.i2-1R	RLK-Pelle_LRR-I-1
C12506.7421.Ctg.16887-0R	RLK-Pelle_LRR-III
C12506.74222.T69935.c0.g1.i4-1R	CAMK_CAMKL-CHK1
C12506.74477.T89680.c2.g1.i2-1R	TKL-Pl-4
C12506.74618.Ctg.4289-2R	RLK-Pelle_DLSV
C12506.74752.Ctg.23482-1F	STE_STE7
C12506.74752.T88554.c0.g1.i1-0R	STE_STE7
C12506.74752.T88554.c0.g1.i1-2R	STE_STE7
C12506.74852.T93765.c1.g3.i10-1R	RLK-Pelle_DLSV
C12506.74852.T93765.c1.g3.i4-0R	RLK-Pelle_DLSV
C12506.7487.T75751.c2.g6.i2-2F	RLK-Pelle_LRR-XI-1
C12506.74958.Ctg.42324-2R	RLK-Pelle_SD-2b
C12506.74958.T61019.c0.g1.i1-0F	RLK-Pelle_SD-2b
C12506.74958.T91549.c1.g3.i4-0R	RLK-Pelle_SD-2b
C12506.75095.T90893.c2.g2.i4-2F	CMGC_RCK
C12506.75195.Ctg.11609-1F	CMGC_SRPK
C12506.75197.Ctg.19541-2R	CMGC_SRPK
C12506.75203.Ctg.19540-1R	CMGC_SRPK
C12506.75263.T92353.c0.g4.i1-0R	RLK-Pelle_DLSV
C12506.75263.T92353.c0.g4.i4-0R	RLK-Pelle_DLSV
C12506.75274.Ctg.3417-2R	Group-Pl-3
C12506.7552.Ctg.7041-0F	RLK-Pelle_LRR-XI-1
C12506.75740.T91549.c1.g3.i3-1R	RLK-Pelle_SD-2b
C12506.75790.Ctg.16608-1F	RLK-Pelle_RLCK-VIIa-2
C12506.75927.Ctg.42432-1R	CMGC_CDK-PITSLRE
C12506.75997.Ctg.29880-1F	CMGC_GSK
C12506.75997.Ctg.29880-1R	CMGC_GSK
C12506.75998.T84810.c0.g1.i7-1F	CMGC_GSK
C12506.75998.T84810.c0.g1.i7-1R	CMGC_GSK
C12506.76032.Ctg.8394-0R	RLK-Pelle_SD-2b
C12506.76137.T93485.c5.g6.i4-2F	RLK-Pelle_LRR-XII-1
C12506.76202.T60724.c0.g2.i1-0F	RLK-Pelle_LRR-Xb-2
C12506.76202.T60724.c0.g2.i1-2F	RLK-Pelle_LRR-Xb-2
C12506.76286.T93041.c1.g3.i1-0F	RLK-Pelle_RLCK-VIIa-2
C12506.76288.T89696.c2.g5.i1-1R	RLK-Pelle_RLCK-VIIa-2
C12506.76308.T78587.c0.g2.i2-0F	TKL-Pl-4
C12506.76625.T73462.c0.g1.i3-2R	TKL-Pl-4
C12506.76625.T73462.c0.g1.i4-2R	TKL-Pl-4
C12506.76627.T90546.c0.g9.i1-2R	TKL-Pl-4
C12506.76630.T92179.c4.g3.i3-1R	TKL-Pl-4
C12506.76658.T59641.c0.g1.i1-1F	RLK-Pelle_LRR-XII-1
C12506.76751.Ctg.44201-1F	RLK-Pelle_SD-2b
C12506.76756.Ctg.17950-0R	CAMK_OST1L
C12506.77002.Ctg.35155-2R	AGC_RSK-2
C12506.77004.T96439.c3.g2.i1-2F	RLK-Pelle_RLCK-VIII
C12506.77005.Ctg.39616-1R	RLK-Pelle_RLCK-VIII
C12506.77276.Ctg.10176-2F	RLK-Pelle_LRR-VI-1
C12506.77391.Ctg.24587-0R	CAMK_CAMKL-CHK1
C12506.77391.Ctg.24587-2R	CAMK_CAMKL-CHK1
C12506.77392.T33296.c0.g1.i1-2R	CAMK_CAMKL-CHK1
C12506.77430.Ctg.42267-1R	CMGC_CK2
C12506.77431.T39878.c0.g1.i1-0F	CMGC_CK2
C12506.77566.T82421.c0.g2.i1-0R	RLK-Pelle_LRR-VI-1
C12506.77672.Ctg.44712-1R	RLK-Pelle_DLSV
C12506.77673.T63326.c0.g1.i1-1R	RLK-Pelle_RKF3
C12506.77674.T78555.c0.g1.i1-1R	RLK-Pelle_DLSV
C12506.77747.T108163.c0.g1.i1-1F	CMGC_CK2
C12506.77775.Ctg.33429-2R	TKL-Pl-6
C12506.77776.T90896.c2.g2.i3-0R	TKL-Pl-6
C12506.7788.Ctg.5368-0F	RLK-Pelle_WAK_LRK10L-1
C12506.78064.T92353.c0.g3.i1-1R	RLK-Pelle_DLSV
C12506.78331.Ctg.46911-2R	RLK-Pelle_RLCK-VIIa-2
C12506.78434.Ctg.4726-1R	CAMK_CDPK
C12506.78507.Ctg.4331-1R	TKL_CTR1-DRK-2
C12506.78507.T93333.c6.g2.i3-2F	TKL_CTR1-DRK-2
C12506.78654.T85827.c2.g2.i11-2R	CMGC_CDK-PITSLRE
C12506.78676.T51217.c0.g1.i1-1F	RLK-Pelle_PERK-2
C12506.78676.T95657.c2.g1.i7-0R	RLK-Pelle_PERK-2
C12506.78730.Ctg.29524-2R	TKL-Pl-4
C12506.78731.T92179.c4.g1.i11-2R	TKL-Pl-4
C12506.78876.Ctg.5661-2R	CMGC_CDK-CRK7-CDK9
C12506.78876.T92847.c4.g5.i2-2R	CMGC_CDK-CRK7-CDK9
C12506.79106.Ctg.8342-0R	TKL_CTR1-DRK-2
C12506.79106.Ctg.8342-2R	TKL_CTR1-DRK-2
C12506.79106.T96793.c0.g7.i4-2R	TKL_CTR1-DRK-2
C12506.79108.T96793.c0.g7.i5-0R	TKL_CTR1-DRK-2
C12506.79231.Ctg.2106-1R	CAMK_CAMKL-CHK1
C12506.79272.Ctg.2108-0R	CAMK_CAMKL-CHK1
C12506.79272.Ctg.2108-1R	CAMK_CAMKL-CHK1
C12506.79308.T53945.c0.g3.i1-1R	TKL-Pl-5
C12506.79376.Ctg.39801-1R	TKL-Pl-4
C12506.79497.T93308.c2.g1.i5-0R	STE_STE20-Fray
C12506.79513.T95924.c2.g2.i2-1F	RLK-Pelle_RLCK-V
C12506.79513.T95924.c2.g2.i2-2F	RLK-Pelle_RLCK-V
C12506.79532.T95924.c2.g2.i10-2F	RLK-Pelle_RLCK-V
C12506.79655.T89467.c2.g1.i1-2F	RLK-Pelle_RLCK-VI
C12506.79655.T89467.c2.g1.i6-1F	RLK-Pelle_RLCK-VI
C12506.79655.T89467.c2.g1.i8-1F	RLK-Pelle_RLCK-VI
C12506.79723.T95948.c0.g8.i1-0R	CMGC_GSK
C12506.79771.Ctg.36845-0R	BUB
C12506.79845.T3233.c0.g2.i1-0R	RLK-Pelle_SD-2b
C12506.79894.Ctg.13992-0R	RLK-Pelle_CR4L
C12506.799.T91285.c1.g1.i1-1R	RLK-Pelle_L-LEC
C12506.79964.T84774.c0.g5.i4-1R	RLK-Pelle_LRR-III
C12506.79965.T84774.c0.g7.i6-1R	RLK-Pelle_LRR-III
C12506.80046.T88638.c2.g2.i4-1R	RLK-Pelle_RLCK-VIIa-1
C12506.80135.Ctg.42217-1F	RLK-Pelle_LRR-XI-1
C12506.80187.Ctg.37849-0R	CAMK_CDPK
C12506.80187.Ctg.37849-1R	CAMK_CDPK
C12506.80265.T93660.c1.g4.i2-1R	RLK-Pelle_LRR-II
C12506.80265.T93660.c1.g4.i4-0R	RLK-Pelle_LRR-II
C12506.80265.T93660.c1.g4.i6-1R	RLK-Pelle_LRR-II
C12506.80265.T93660.c1.g4.i6-2R	RLK-Pelle_LRR-II
C12506.80334.T86194.c0.g1.i1-0F	RLK-Pelle_CR4L
C12506.80790.Ctg.47786-1R	RLK-Pelle_DLSV
C12506.80790.T87413.c1.g2.i3-1R	RLK-Pelle_DLSV
C12506.80790.T87413.c1.g2.i6-0R	RLK-Pelle_DLSV
C12506.80830.Ctg.6576-0R	CMGC_MAPK
C12506.80830.Ctg.6576-2R	CMGC_MAPK
C12506.80831.T65276.c0.g1.i2-2R	CMGC_MAPK
C12506.80832.T96657.c2.g1.i5-2R	CMGC_MAPK
C12506.80833.T30344.c0.g1.i1-1R	CMGC_MAPK
C12506.81067.Ctg.16350-2R	RLK-Pelle_RLCK-XII-2
C12506.81156.T89606.c2.g1.i1-1R	TKL-Pl-4
C12506.81216.T81141.c0.g2.i3-1R	RLK-Pelle_LRR-XII-1
C12506.81459.Ctg.2553-0F	TKL-Pl-4
C12506.81489.Ctg.20055-2F	CMGC_CLK
C12506.81489.Ctg.35555-0R	CMGC_CLK
C12506.81489.Ctg.35555-2R	CMGC_CLK
C12506.81494.Ctg.20054-2F	CMGC_CLK
C12506.81506.Ctg.44961-0F	CMGC_CDK-CRK7-CDK9
C12506.81536.T95948.c0.g8.i4-0R	CMGC_GSK
C12506.81830.T75883.c1.g1.i1-2R	TKL-Pl-4
C12506.81830.T92179.c4.g1.i1-1R	TKL-Pl-4
C12506.81830.T92179.c4.g1.i2-2R	TKL-Pl-4
C12506.81830.T92179.c4.g1.i9-0R	TKL-Pl-4
C12506.81873.Ctg.32861-1R	RLK-Pelle_RLCK-XII-2
C12506.81873.Ctg.32862-1R	RLK-Pelle_RLCK-VI
C12506.81994.T84818.c0.g1.i2-0F	RLK-Pelle_LysM
C12506.81994.T84818.c0.g1.i2-1F	RLK-Pelle_LysM
C12506.82116.Ctg.14044-1R	CK1_CK1
C12506.82116.Ctg.4739-2R	CK1_CK1
C12506.82175.T83355.c3.g1.i1-0F	RLK-Pelle_DLSV
C12506.82179.Ctg.6016-0F	RLK-Pelle_DLSV
C12506.82188.Ctg.29289-2R	RLK-Pelle_DLSV
C12506.82189.T88226.c0.g4.i2-0F	RLK-Pelle_DLSV
C12506.82203.T83355.c5.g2.i1-0F	RLK-Pelle_DLSV
C12506.82203.T83355.c5.g2.i2-1F	RLK-Pelle_DLSV
C12506.82204.T83355.c5.g2.i8-2F	RLK-Pelle_DLSV
C12506.82207.T89095.c1.g6.i1-0R	RLK-Pelle_DLSV
C12506.82207.T89095.c1.g6.i2-0R	RLK-Pelle_DLSV
C12506.82211.T89095.c1.g6.i3-2R	RLK-Pelle_DLSV
C12506.82211.T89095.c1.g6.i4-2R	RLK-Pelle_DLSV
C12506.82212.T92353.c0.g1.i1-1R	RLK-Pelle_DLSV
C12506.82313.Ctg.40986-1R	TKL_Gdt
C12506.82347.T50813.c0.g1.i1-2R	CAMK_CDPK
C12506.82489.T84312.c2.g2.i3-0R	RLK-Pelle_LRR-V
C12506.82535.Ctg.27000-2F	CAMK_CDPK
C12506.82691.Ctg.9315-0R	RLK-Pelle_LRR-XII-1
C12506.8287.T71611.c0.g1.i1-0R	TKL-Pl-4
C12506.82986.T86917.c4.g2.i4-0R	CAMK_CAMKL-CHK1
C12506.82989.T92263.c3.g1.i1-1R	RLK-Pelle_RLCK-VIIa-2
C12506.83360.T87612.c1.g3.i4-0R	RLK-Pelle_DLSV
C12506.83399.T110295.c0.g1.i1-2F	CAMK_CAMK1-DCAMKL
C12506.83881.Ctg.34586-0R	CAMK_OST1L
C12506.83882.T91269.c1.g1.i7-0R	CAMK_OST1L
C12506.83882.T91269.c1.g1.i7-2R	CAMK_OST1L
C12506.83884.T86825.c2.g4.i2-0R	CAMK_OST1L
C12506.83884.T86825.c2.g4.i4-0R	CAMK_OST1L
C12506.83938.T78060.c0.g1.i2-1R	RLK-Pelle_DLSV
C12506.83979.T91128.c1.g5.i4-0F	CAMK_CAMKL-CHK1
C12506.83987.T88269.c0.g2.i5-2F	RLK-Pelle_DLSV
C12506.84176.Ctg.40324-0R	CMGC_CDK-CCRK
C12506.8421.T45592.c0.g1.i1-1R	RLK-Pelle_DLSV
C12506.84299.T95445.c2.g1.i3-1R	RLK-Pelle_SD-2b
C12506.8452.Ctg.39594-1R	RLK-Pelle_LRR-XI-1
C12506.8457.T29404.c0.g1.i1-0R	RLK-Pelle_WAK_LRK10L-1
C12506.8458.Ctg.33796-2R	RLK-Pelle_RLCK-VIIa-2
C12506.8459.T94355.c0.g1.i2-0R	RLK-Pelle_WAK_LRK10L-1
C12506.84675.T89973.c3.g4.i1-0F	RLK-Pelle_LRR-IX
C12506.84691.T94675.c9.g5.i4-2R	RLK-Pelle_DLSV
C12506.84789.T83971.c4.g7.i6-1F	TKL-Pl-4
C12506.84875.Ctg.23454-1R	CAMK_CAMKL-CHK1
C12506.84904.Ctg.16232-2R	CMGC_CDK-CRK7-CDK9
C12506.84904.T119844.c0.g1.i1-0R	CMGC_CDK-CRK7-CDK9
C12506.85117.T87612.c1.g3.i6-0R	RLK-Pelle_DLSV
C12506.85363.T92401.c4.g4.i5-1F	RLK-Pelle_RLCK-VIIa-2
C12506.85376.Ctg.15275-2F	NAK
C12506.85377.T90270.c3.g6.i1-2R	NAK
C12506.85433.T89043.c1.g1.i1-0R	RLK-Pelle_PERK-1
C12506.85467.Ctg.44343-0F	RLK-Pelle_LRR-XII-1
C12506.85526.Ctg.2107-0R	CAMK_CAMKL-CHK1
C12506.85809.T95903.c4.g3.i2-0F	CMGC_GSK
C12506.85997.Ctg.1753-1R	CK1_CK1-Pl
C12506.86010.Ctg.12160-2R	CAMK_CDPK
C12506.86010.Ctg.12161-2R	CAMK_CDPK
C12506.86010.T94756.c2.g1.i7-2R	CAMK_CDPK
C12506.86010.T94756.c2.g1.i9-1R	CAMK_CDPK
C12506.86076.T96404.c0.g1.i1-1R	RLK-Pelle_RLCK-VIIa-2
C12506.8626.Ctg.27637-0R	RLK-Pelle_LysM
C12506.8626.Ctg.27637-2R	RLK-Pelle_LysM
C12506.86406.T82220.c0.g1.i1-2R	RLK-Pelle_LRR-I-1
C12506.86406.T82220.c0.g3.i1-2R	RLK-Pelle_CR4L
C12506.86406.T82220.c0.g4.i6-1R	RLK-Pelle_LRR-I-1
C12506.86432.Ctg.6168-0R	TKL-Pl-4
C12506.86533.Ctg.16300-0F	TKL-Pl-4
C12506.86574.Ctg.11177-1F	STE_STE11
C12506.86585.T87965.c0.g3.i2-0R	RLK-Pelle_RLCK-VIIa-2
C12506.86585.T87965.c0.g3.i2-1R	RLK-Pelle_RLCK-VIIa-2
C12506.86658.T94498.c5.g11.i1-2R	STE_STE7
C12506.86695.T94498.c5.g10.i2-1R	STE_STE7
C12506.86901.Ctg.1176-2R	RLK-Pelle_RLCK-XII-1
C12506.87115.T86861.c0.g3.i4-2R	RLK-Pelle_WAK_LRK10L-1
C12506.8730.T86387.c0.g1.i4-0R	RLK-Pelle_LRR-Xb-1
C12506.87316.Ctg.37115-0R	RLK-Pelle_LRK10L-2
C12506.87342.Ctg.44714-0R	RLK-Pelle_DLSV
C12506.8735.Ctg.1662-2R	RLK-Pelle_RLCK-VI
C12506.8735.Ctg.37322-2F	RLK-Pelle_RLCK-VI
C12506.87378.T91513.c2.g2.i1-0R	CAMK_CDPK
C12506.87378.T91513.c2.g2.i2-0R	CAMK_CDPK
C12506.87404.Ctg.20835-0F	RLK-Pelle_RLCK-V
C12506.87432.Ctg.22195-0R	RLK-Pelle_LRR-XI-1
C12506.87453.T93546.c2.g1.i9-2F	TKL_CTR1-DRK-2
C12506.87454.Ctg.22648-1F	CMGC_GSK
C12506.87509.T101838.c0.g1.i1-1R	CMGC_CDK-CRK7-CDK9
C12506.87695.T4747.c0.g2.i1-0F	AGC_RSK-2
C12506.87803.T84965.c9.g1.i2-0R	CAMK_CAMKL-CHK1
C12506.87803.T84965.c9.g1.i2-1R	CAMK_CAMKL-CHK1
C12506.87982.T84420.c5.g1.i11-2R	CAMK_CAMKL-CHK1
C12506.88031.T85122.c0.g1.i5-1F	RLK-Pelle_C-LEC
C12506.88062.T71803.c0.g1.i2-2F	CMGC_CK2
C12506.88365.Ctg.3811-0R	RLK-Pelle_RLCK-VIIa-2
C12506.88365.T69326.c0.g2.i1-2R	RLK-Pelle_RLCK-VIIa-2
C12506.88436.Ctg.17812-2R	STE_STE20-YSK
C12506.88501.T51533.c1.g1.i1-1F	Aur
C12506.8862.T95432.c0.g2.i1-0F	IRE1
C12506.88637.T92187.c1.g9.i3-1R	TKL-Pl-6
C12506.88637.T92187.c1.g9.i4-2R	TKL-Pl-6
C12506.88754.Ctg.8740-1R	RLK-Pelle_RLCK-XII-2
C12506.88771.T93773.c0.g2.i2-2R	RLK-Pelle_LRR-VI-2
C12506.8892.T94178.c1.g3.i1-1R	CAMK_CAMKL-CHK1
C12506.88945.T90475.c0.g1.i1-1R	RLK-Pelle_DLSV
C12506.88946.T2341.c0.g1.i1-2R	RLK-Pelle_DLSV
C12506.89089.T9328.c0.g1.i1-0R	RLK-Pelle_LRR-XI-1
C12506.89330.T4868.c1.g1.i1-2R	CMGC_CDK-CRK7-CDK9
C12506.89409.Ctg.10089-1R	RLK-Pelle_RLCK-VIIa-2
C12506.89538.T87965.c0.g3.i6-2R	RLK-Pelle_RLCK-VIIa-2
C12506.89777.T112543.c0.g1.i1-2F	TKL-Pl-4
C12506.89777.T96983.c2.g2.i1-1R	TKL-Pl-4
C12506.89996.Ctg.34800-0R	CMGC_CDK-Pl
C12506.89996.Ctg.34800-1R	CMGC_CDK-Pl
C12506.90036.Ctg.12224-2R	TKL-Pl-6
C12506.90118.Ctg.15948-0F	RLK-Pelle_LRR-XII-1
C12506.90122.Ctg.16290-2R	RLK-Pelle_DLSV
C12506.90170.Ctg.2714-0F	RLK-Pelle_RLCK-VIIa-1
C12506.90177.T96272.c1.g3.i4-1F	RLK-Pelle_RLCK-VIIa-1
C12506.90177.T96272.c1.g3.i4-2F	RLK-Pelle_RLCK-VIIa-1
C12506.90275.Ctg.34420-1R	Group-Pl-4
C12506.9042.Ctg.2690-1F	RLK-Pelle_RLCK-V
C12506.90516.T23109.c0.g1.i3-0F	RLK-Pelle_LRR-I-1
C12506.90543.T89088.c1.g1.i3-0R	RLK-Pelle_PERK-2
C12506.90597.T83919.c1.g1.i4-0R	RLK-Pelle_LRR-XI-1
C12506.90975.T90546.c0.g5.i3-2R	TKL-Pl-4
C12506.90975.T90546.c0.g5.i5-0R	TKL-Pl-4
C12506.91037.Ctg.28946-0F	Aur
C12506.91124.T87726.c2.g5.i4-0R	RLK-Pelle_RLCK-XI
C12506.91240.T85501.c2.g2.i4-0F	RLK-Pelle_DLSV
C12506.91262.T90021.c2.g2.i8-2R	CMGC_GSK
C12506.91312.Ctg.31015-0R	RLK-Pelle_DLSV
C12506.91312.Ctg.31015-2R	RLK-Pelle_DLSV
C12506.91320.T92344.c2.g3.i1-1F	AGC_RSK-2
C12506.91343.T95951.c3.g3.i9-0F	RLK-Pelle_DLSV
C12506.91407.T92606.c3.g2.i1-0R	WNK_NRBP
C12506.91408.T92606.c3.g2.i3-0R	WNK_NRBP
C12506.91409.T92606.c3.g2.i4-0R	WNK_NRBP
C12506.91411.T92606.c3.g5.i4-1R	WNK_NRBP
C12506.91601.Ctg.17068-0F	CMGC_MAPK
C12506.91785.T95842.c1.g6.i1-0R	CAMK_CAMKL-CHK1
C12506.92049.T90049.c2.g1.i3-2F	CAMK_CAMKL-CHK1
C12506.92199.Ctg.8668-0R	TKL-Pl-1
C12506.92366.Ctg.36678-0R	CAMK_CDPK
C12506.92534.Ctg.45247-1F	RLK-Pelle_DLSV
C12506.92579.T83928.c0.g1.i1-0R	TKL_CTR1-DRK-2
C12506.92593.T51533.c0.g1.i1-2F	Aur
C12506.92593.T51533.c0.g3.i1-2F	Aur
C12506.92610.T88222.c7.g2.i4-1R	CAMK_CAMKL-CHK1
C12506.92613.Ctg.215-0F	STE_STE11
C12506.92613.T85194.c1.g2.i1-1R	STE_STE11
C12506.92613.T85194.c1.g2.i3-0R	STE_STE11
C12506.92613.T85194.c1.g2.i4-1R	STE_STE11
C12506.92613.T85194.c1.g2.i5-0R	STE_STE11
C12506.92638.T15918.c0.g1.i1-2F	TKL-Pl-6
C12506.92765.T90393.c0.g2.i2-0F	RLK-Pelle_RLCK-VIII
C12506.92825.T83416.c8.g5.i1-2R	RLK-Pelle_RLCK-IXb
C12506.92923.T85141.c2.g6.i2-0R	CMGC_SRPK
C12506.93000.T92449.c1.g5.i3-2R	RLK-Pelle_RLCK-VIIa-1
C12506.9334.Ctg.38669-2F	RLK-Pelle_DLSV
C12506.9335.T91679.c3.g4.i1-0R	RLK-Pelle_DLSV
C12506.93566.T86255.c0.g2.i5-0F	RLK-Pelle_LRR-XI-1
C12506.93566.T86255.c0.g2.i6-0F	RLK-Pelle_LRR-XI-1
C12506.93823.T83986.c1.g2.i2-0F	RLK-Pelle_LRR-III
C12506.93907.Ctg.7083-1R	RLK-Pelle_DLSV
C12506.93907.T94029.c11.g7.i1-2R	RLK-Pelle_DLSV
C12506.93942.T93048.c6.g1.i4-2R	RLK-Pelle_RLCK-IXb
C12506.94119.T87428.c0.g3.i3-0R	RLK-Pelle_DLSV
C12506.94191.T84012.c1.g2.i2-0F	RLK-Pelle_DLSV
C12506.94191.T84012.c1.g2.i6-2F	RLK-Pelle_DLSV
C12506.94198.T94669.c6.g1.i1-1F	CMGC_GSK
C12506.94198.T95948.c0.g8.i2-2R	CMGC_GSK
C12506.94210.T55960.c0.g2.i2-1R	RLK-Pelle_LRR-I-1
C12506.94234.Ctg.25111-1F	TKL-Pl-5
C12506.94234.Ctg.25111-2F	TKL-Pl-5
C12506.94234.T94297.c3.g5.i2-0F	TKL-Pl-5
C12506.94369.Ctg.44828-1R	CAMK_CDPK
C12506.94533.Ctg.35629-1F	CAMK_CAMKL-CHK1
C12506.94533.Ctg.35630-1F	CAMK_CAMKL-CHK1
C12506.94720.T82909.c1.g1.i4-0R	CMGC_CK2
C12506.94723.Ctg.12329-0R	RLK-Pelle_LRR-II
C12506.94728.T19157.c0.g2.i1-2F	RLK-Pelle_LRR-II
C12506.94730.T69415.c0.g2.i5-2R	RLK-Pelle_LRR-II
C12506.94738.Ctg.39770-0F	RLK-Pelle_LRR-II
C12506.9498.Ctg.48106-0R	RLK-Pelle_LRR-III
C12506.9510.T82611.c0.g4.i1-2F	AGC_RSK-2
C12506.95175.T90572.c0.g2.i4-2R	AGC_MAST
C12506.95175.T90572.c0.g2.i5-1R	AGC_MAST
C12506.95175.T90572.c0.g2.i5-2R	AGC_MAST
C12506.95214.Ctg.7622-0R	RLK-Pelle_LRR-Xa
C12506.95223.T85919.c1.g4.i3-1R	RLK-Pelle_LRR-Xa
C12506.95225.Ctg.19234-2F	RLK-Pelle_LRR-Xa
C12506.95230.T96676.c0.g5.i1-0F	RLK-Pelle_LRR-Xa
C12506.95255.Ctg.7205-0F	CAMK_CAMKL-CHK1
C12506.95255.Ctg.7205-2F	CAMK_CAMKL-CHK1
C12506.95255.T94049.c1.g4.i3-1F	CAMK_CAMKL-CHK1
C12506.95255.T94049.c1.g4.i4-0F	CAMK_CAMKL-CHK1
C12506.95255.T94049.c1.g4.i4-2F	CAMK_CAMKL-CHK1
C12506.95255.T94049.c1.g4.i6-1F	CAMK_CAMKL-CHK1
C12506.95256.T94049.c1.g4.i8-0F	CAMK_CAMKL-CHK1
C12506.95260.Ctg.15123-0F	CAMK_CAMKL-CHK1
C12506.95272.T96779.c0.g1.i1-0R	RLK-Pelle_DLSV
C12506.95325.T97118.c2.g1.i1-2R	TKL_CTR1-DRK-2
C12506.95447.Ctg.28305-1R	TKL_CTR1-DRK-2
C12506.95447.Ctg.28306-1R	TKL_CTR1-DRK-2
C12506.95527.T96849.c0.g1.i3-0R	RLK-Pelle_RLCK-IV
C12506.95757.T45653.c0.g3.i1-0R	RLK-Pelle_LRR-II
C12506.95782.T92675.c1.g1.i16-1R	RLK-Pelle_RKF3
C12506.95782.T92675.c1.g1.i8-0R	RLK-Pelle_DLSV
C12506.95782.T92675.c1.g1.i8-1R	RLK-Pelle_DLSV
C12506.95993.T85229.c1.g3.i2-1F	NEK
C12506.95993.T85229.c1.g3.i3-2F	NEK
C12506.96100.T91298.c0.g1.i1-2F	RLK-Pelle_RLCK-VIIa-1
C12506.96103.Ctg.9227-2R	RLK-Pelle_L-LEC
C12506.96104.Ctg.15173-0F	CMGC_GSK
C12506.96135.Ctg.22236-1R	CMGC_GSK
C12506.96136.T87958.c3.g4.i2-1R	CMGC_GSK
C12506.96142.T92709.c6.g6.i1-0R	CMGC_GSK
C12506.96143.T92709.c6.g3.i2-0R	CMGC_GSK
C12506.96143.T92709.c6.g3.i2-1R	CMGC_GSK
C12506.96143.T92709.c6.g3.i5-0R	CMGC_GSK
C12506.96147.T90730.c3.g7.i3-2R	RLK-Pelle_DLSV
C12506.96291.Ctg.33379-2R	RLK-Pelle_DLSV
C12506.96294.Ctg.6668-0F	CMGC_CK2
C12506.96294.Ctg.6668-1F	CMGC_CK2
C12506.96413.T29465.c0.g1.i1-1R	RLK-Pelle_RLCK-VIIa-2
C12506.96413.T29465.c0.g1.i1-2R	RLK-Pelle_RLCK-VIIa-2
C12506.96414.T89452.c0.g4.i5-0F	RLK-Pelle_RLCK-VIIa-2
C12506.96416.T95936.c0.g2.i3-1R	RLK-Pelle_RLCK-VIIa-2
C12506.96416.T95936.c0.g2.i3-2R	RLK-Pelle_RLCK-VIIa-2
C12506.96629.Ctg.41683-2F	RLK-Pelle_LRR-XII-1
C12506.96636.T86340.c3.g1.i1-0F	RLK-Pelle_LRR-XII-1
C12506.96636.T86340.c3.g1.i7-0F	RLK-Pelle_LRR-XII-1
C12506.96636.T86340.c3.g1.i9-1F	RLK-Pelle_LRR-XII-1
C12506.96637.T86802.c1.g4.i2-2F	RLK-Pelle_LRR-XII-1
C12506.9721.T91500.c3.g4.i1-2R	STE_STE11
C12506.9721.T91500.c3.g4.i7-2R	STE_STE11
C12506.97266.T14673.c0.g2.i1-0F	RLK-Pelle_LRR-III
C12506.97319.T55453.c0.g2.i1-0F	RLK-Pelle_LRR-XI-1
C12506.97319.T55453.c0.g2.i1-2F	RLK-Pelle_LRR-XI-1
C12506.97380.Ctg.12327-1R	RLK-Pelle_LRR-II
C12506.97380.Ctg.1883-2R	RLK-Pelle_LRR-II
C12506.9745.Ctg.4956-2F	STE_STE11
C12506.97482.T84463.c0.g5.i4-2R	RLK-Pelle_CrRLK1L-1
C12506.97489.Ctg.25835-1R	RLK-Pelle_RLCK-IV
C12506.97489.Ctg.4181-2F	RLK-Pelle_WAK
C12506.97489.T92222.c4.g13.i5-0F	RLK-Pelle_WAK_LRK10L-1
C12506.97531.Ctg.36814-0R	TKL-Pl-3
C12506.97533.Ctg.36817-1R	TKL-Pl-3
C12506.97533.T86536.c1.g1.i8-0R	TKL-Pl-3
C12506.9759.Ctg.12828-1R	CMGC_CDK-CCRK
C12506.97624.T63692.c0.g1.i1-1F	CMGC_CDK-CDK7
C12506.97624.T95398.c1.g1.i1-2F	CMGC_CDK-CDK7
C12506.97720.Ctg.11393-2F	AGC_NDR
C12506.97753.Ctg.19804-0F	STE_STE11
C12506.97774.Ctg.5206-0R	RLK-Pelle_WAK_LRK10L-1
C12506.98082.T90572.c0.g1.i1-0R	AGC_MAST
C12506.98082.T90572.c0.g1.i3-1R	AGC_MAST
C12506.98338.Ctg.26860-0F	RLK-Pelle_DLSV
C12506.98340.T87565.c0.g2.i3-2F	RLK-Pelle_DLSV
C12506.98341.T87565.c0.g2.i7-0F	RLK-Pelle_DLSV
C12506.98341.T87565.c0.g2.i7-1F	RLK-Pelle_DLSV
C12506.98477.Ctg.19538-1R	RLK-Pelle_LRR-Xa
C12506.98477.T93257.c2.g1.i1-0R	RLK-Pelle_LRR-Xa
C12506.98478.T84612.c3.g1.i1-0R	RLK-Pelle_LRR-Xa
C12506.99233.Ctg.24701-2R	RLK-Pelle_WAK_LRK10L-1
C12506.99282.Ctg.13201-2R	AGC_RSK-2
C12506.99283.T122617.c0.g1.i1-0F	AGC_RSK-2
C12506.99344.Ctg.28418-1F	RLK-Pelle_RLCK-VI
C12506.99371.Ctg.2111-1R	RLK-Pelle_DLSV
C12506.99371.T90475.c0.g2.i6-1R	RLK-Pelle_DLSV
C12506.99371.T91679.c3.g1.i2-2R	RLK-Pelle_DLSV
C12506.99444.Ctg.9345-1R	RLK-Pelle_RLCK-IV
C12506.99507.Ctg.19597-0R	RLK-Pelle_SD-2b
C12506.99507.T110268.c0.g1.i1-1R	RLK-Pelle_SD-2b
C12506.99529.T72094.c0.g1.i1-0R	RLK-Pelle_WAK
C12506.99598.Ctg.13411-2R	CMGC_MAPK
C12506.99598.T89068.c1.g5.i3-0F	CMGC_MAPK
C12506.99598.T89068.c1.g5.i5-0F	CMGC_MAPK
C12506.99639.T92141.c2.g1.i2-1F	CMGC_MAPK
C12506.99668.Ctg.8307-1R	RLK-Pelle_RLCK-IXb
C12506.99669.T96714.c1.g8.i4-0R	RLK-Pelle_RLCK-IXb
C12506.99669.T96714.c1.g8.i4-2R	RLK-Pelle_RLCK-IXb
C12506.99692.T12750.c0.g1.i1-1R	RLK-Pelle_RLCK-IV
C12506.99692.T12750.c0.g2.i1-0R	RLK-Pelle_RLCK-IV
C12506.99692.T12750.c0.g2.i1-2R	RLK-Pelle_RLCK-IV
C12506.99780.T92263.c1.g1.i1-2R	RLK-Pelle_RLCK-VIIa-2
C12506.99812.T94348.c0.g4.i1-0F	RLK-Pelle_LRK10L-2
C12506.99876.Ctg.42367-0R	RLK-Pelle_WAK_LRK10L-1
C12506.99879.Ctg.42369-0F	RLK-Pelle_WAK_LRK10L-1
C12506.99879.Ctg.42369-2F	RLK-Pelle_WAK_LRK10L-1
C12506.99880.T47410.c0.g1.i1-2F	RLK-Pelle_WAK_LRK10L-1
C12506.99881.T46227.c0.g1.i1-1F	RLK-Pelle_WAK_LRK10L-1
C12535.0.T117701.c0.g1.i1-2F	RLK-Pelle_RKF3
C12858.0.T86424.c0.g1.i1-1R	RLK-Pelle_RLCK-VIIa-2
C13147.0.T62452.c0.g1.i1-0R	TKL-Pl-4
C1385.0.T112245.c0.g1.i1-1R	CAMK_CAMKL-CHK1
C13892.0.Ctg.38862-0R	RLK-Pelle_LRR-XI-1
C13892.0.Ctg.38862-1R	RLK-Pelle_LRR-XI-1
C14319.0.T114979.c0.g1.i1-0F	RLK-Pelle_LRR-XII-1
C14635.0.T108547.c0.g1.i1-1F	AGC_RSK-2
C14671.0.T16946.c0.g1.i1-0F	RLK-Pelle_LRR-III
C14839.0.T26139.c0.g1.i1-0R	RLK-Pelle_LRR-XI-1
C15537.0.T10325.c0.g1.i1-1R	RLK-Pelle_PERK-2
C1557.0.T51614.c0.g1.i1-0R	RLK-Pelle_DLSV
C17101.0.T116664.c0.g1.i1-1F	STE_STE7
C17211.0.T2737.c0.g1.i1-1F	RLK-Pelle_LRR-XI-1
C17459.0.Ctg.23674-0R	CAMK_CAMK1-DCAMKL
C17555.0.Ctg.39681-1F	RLK-Pelle_LRR-VIII-1
C17555.1.Ctg.39682-2R	RLK-Pelle_LRR-VIII-1
C18000.0.Ctg.1287-0R	AGC_RSK-2
C18225.0.Ctg.20830-0F	AGC_RSK-2
C18234.0.T44243.c0.g1.i1-1R	RLK-Pelle_DLSV
C18522.0.T109997.c0.g1.i1-2R	CAMK_CDPK
C18653.0.T53125.c0.g1.i1-2F	RLK-Pelle_LRR-IV
C1882.0.T483.c0.g1.i1-1R	RLK-Pelle_LRR-III
C18844.0.T35896.c0.g1.i1-2R	CAMK_CDPK
C19051.0.T98796.c0.g1.i1-2R	AGC-Pl
C19631.0.T38111.c0.g1.i1-2F	RLK-Pelle_LRR-I-2
C19635.0.T66816.c0.g1.i1-1F	TKL-Pl-4
C19872.0.Ctg.28774-2F	Group-Pl-3
C20343.0.Ctg.30224-1F	CMGC_SRPK
C20460.0.T108365.c0.g1.i1-1F	RLK-Pelle_LRR-I-1
C20522.0.Ctg.27527-0R	RLK-Pelle_LRR-XI-1
C20544.0.T20733.c0.g1.i1-2F	CMGC_DYRK-PRP4
C20661.0.T104070.c0.g1.i1-0R	STE_STE11
C21348.0.T10327.c0.g1.i1-0R	CAMK_CAMK1-DCAMKL
C21594.0.T97814.c0.g1.i1-1R	CMGC_CLK
C21734.0.T99041.c0.g1.i1-0F	CMGC_CDK-Pl
C21898.0.T30465.c0.g1.i1-2F	CAMK_CDPK
C21933.0.Ctg.28785-0F	AGC_NDR
C22241.0.T123299.c0.g1.i1-1R	RLK-Pelle_RLCK-VIIa-2
C22292.0.Ctg.14702-1R	RLK-Pelle_LRR-I-1
C22412.0.Ctg.5219-0F	RLK-Pelle_RLCK-XIII
C22728.0.Ctg.41164-0R	RLK-Pelle_L-LEC
C22744.0.T109866.c0.g1.i1-1R	RLK-Pelle_LRR-III
C23298.0.T32461.c0.g1.i1-0R	CK1_CK1
C23355.0.T108317.c0.g1.i1-1F	RLK-Pelle_LRR-XI-2
C23480.0.Ctg.22500-2F	RLK-Pelle_WAK_LRK10L-1
C23503.0.Ctg.45833-2R	RLK-Pelle_LRR-XIV
C23546.0.T97263.c0.g1.i1-1F	CMGC_CDK-Pl
C23691.0.T26323.c0.g1.i1-1R	RLK-Pelle_RLCK-VIIa-2
C24066.0.T100484.c0.g1.i1-2R	RLK-Pelle_LRR-III
C24185.0.T114419.c0.g1.i1-2F	NEK
C24235.0.Ctg.6875-2F	CAMK_CDPK
C24379.0.Ctg.28138-0F	RLK-Pelle_LRR-II
C24402.0.T12842.c0.g2.i1-0R	RLK-Pelle_DLSV
C24556.0.T58445.c0.g1.i1-2F	AGC_PKA-PKG
C24893.0.T104194.c0.g1.i1-2R	RLK-Pelle_RLCK-VI
C24910.0.T34431.c0.g1.i1-2F	RLK-Pelle_LRR-XII-1
C24963.0.Ctg.11238-2F	IRE1
C25446.0.T2718.c0.g1.i1-2F	RLK-Pelle_LRR-XI-2
C25717.0.T14155.c0.g2.i1-1R	AGC-Pl
C25893.0.Ctg.2389-2R	CAMK_CDPK
C25952.0.Ctg.45951-2R	RLK-Pelle_RLCK-IXb
C26059.0.T23134.c0.g1.i1-0F	RLK-Pelle_LRR-I-1
C26514.0.T92111.c0.g2.i1-2F	RLK-Pelle_LRR-XI-1
C2655.0.Ctg.46526-1F	TKL-Pl-4
C27181.0.T12542.c0.g1.i1-0R	CMGC_CLK
C27294.0.T109816.c0.g1.i1-0R	STE_STE7
C27851.0.Ctg.5814-0F	CAMK_OST1L
C28075.0.T121182.c0.g1.i1-0F	CAMK_CAMK1-DCAMKL
C28185.0.T31406.c0.g1.i1-1F	CAMK_CAMKL-CHK1
C28376.0.T59028.c0.g1.i1-2F	CMGC_MAPK
C28393.0.T86836.c0.g5.i1-2R	CMGC_MAPK
C28518.0.T106666.c0.g1.i1-1R	AGC_NDR
C28844.0.T22720.c0.g1.i1-1F	RLK-Pelle_LRR-XI-1
C28925.0.T111419.c0.g1.i1-1R	CK1_CK1
C29018.0.T118298.c0.g1.i1-0R	RLK-Pelle_LRR-VI-2
C29073.0.T91229.c0.g2.i1-1R	RLK-Pelle_LRR-XI-2
C29375.0.Ctg.35800-2R	RLK-Pelle_RLCK-IV
C29761.0.T100961.c0.g1.i1-0R	AGC_PDK1
C29850.0.T117294.c0.g1.i1-2F	RLK-Pelle_LRR-XI-1
C30297.0.T71544.c0.g1.i2-1F	RLK-Pelle_PERK-2
C30361.0.Ctg.26827-1R	CMGC_CDK-CDK7
C30981.1.T43649.c0.g1.i1-1R	STE_STE20-YSK
C31273.0.T79257.c0.g2.i2-0R	RLK-Pelle_WAK
C31273.1.T80085.c0.g1.i3-1R	RLK-Pelle_WAK
C3141.0.T113756.c0.g1.i1-2F	RLK-Pelle_LRR-III
C31517.0.T82664.c1.g4.i3-0F	STE_STE7
C31846.0.Ctg.1718-1R	RLK-Pelle_RLCK-VIIa-1
C31846.1.T97322.c0.g1.i1-0R	RLK-Pelle_RLCK-VIIa-1
C32179.0.T68072.c0.g1.i1-2F	RLK-Pelle_SD-2b
C32379.0.T94923.c0.g4.i4-1F	RLK-Pelle_LRR-II
C33570.0.T31198.c0.g1.i1-0R	AGC_RSK-2
C33747.0.Ctg.11466-2F	PEK_GCN2
C33858.1.T88610.c1.g2.i2-0R	RLK-Pelle_DLSV
C33858.1.T88610.c1.g2.i2-1R	RLK-Pelle_DLSV
C33858.1.T88610.c1.g2.i3-1R	RLK-Pelle_DLSV
C34124.0.T87479.c0.g2.i3-1F	RLK-Pelle_Extensin
C34188.0.T46933.c0.g2.i1-1R	RLK-Pelle_CR4L
C34190.0.T5012.c0.g1.i1-2R	RLK-Pelle_LRR-XI-1
C34611.0.Ctg.16594-0R	RLK-Pelle_L-LEC
C34735.0.Ctg.18031-1F	RLK-Pelle_RLCK-VIIa-1
C34958.0.Ctg.33267-1F	RLK-Pelle_URK-2
C35011.0.T55952.c0.g1.i1-1F	RLK-Pelle_LRR-VI-2
C35120.0.T88107.c4.g3.i2-2R	TKL_Gdt
C35385.0.T100026.c0.g1.i1-1F	RLK-Pelle_L-LEC
C35770.0.T47664.c0.g1.i1-0F	RLK-Pelle_SD-2b
C35847.0.T612.c0.g1.i1-0F	RLK-Pelle_LRR-XII-1
C36019.0.T69807.c0.g1.i1-1F	RLK-Pelle_LRR-III
C36436.0.Ctg.11105-1R	AGC_RSK-2
C36742.0.Ctg.35914-0R	STE_STE11
C36829.0.Ctg.25582-0F	RLK-Pelle_LRR-I-1
C37167.0.T90285.c0.g1.i2-2R	STE_STE20-Fray
C37167.0.T90285.c0.g1.i3-2R	STE_STE20-Fray
C37305.0.T93650.c0.g3.i1-0F	CAMK_CDPK
C37305.0.T93650.c0.g3.i1-1F	CAMK_CDPK
C37322.0.Ctg.27151-0F	TKL-Pl-4
C37876.0.T98322.c0.g1.i1-2R	RLK-Pelle_RLCK-VIIa-1
C37965.0.Ctg.16581-1R	RLK-Pelle_LRR-XI-1
C38123.0.T55340.c0.g2.i1-2R	RLK-Pelle_LRR-IV
C38148.0.T72052.c0.g1.i1-2R	RLK-Pelle_LRR-XI-1
C38209.0.Ctg.12043-2R	TKL_CTR1-DRK-2
C38963.0.T955.c0.g1.i1-2R	RLK-Pelle_RLCK-IXa
C39166.0.T95584.c7.g1.i2-0R	AGC_NDR
C39627.0.T50764.c0.g1.i1-0F	RLK-Pelle_CrRLK1L-1
C39627.0.T50764.c0.g1.i1-2F	RLK-Pelle_CrRLK1L-1
C39669.0.T91548.c2.g5.i2-2R	AGC-Pl
C39813.0.Ctg.7899-1R	STE_STE11
C39813.0.Ctg.7899-2R	STE_STE11
C4002.0.T101552.c0.g1.i1-2R	CAMK_CDPK
C40179.0.T31051.c0.g1.i1-1F	RLK-Pelle_RLCK-V
C40479.0.Ctg.7868-0F	RLK-Pelle_CR4L
C40524.0.T84146.c1.g1.i1-0F	RLK-Pelle_SD-2b
C40730.0.Ctg.46203-1R	RLK-Pelle_LRR-III
C40932.0.T23947.c0.g1.i1-2R	RLK-Pelle_RLCK-VIIb
C41247.0.T114476.c0.g1.i1-1R	RLK-Pelle_LRR-II
C41384.0.T4523.c0.g1.i1-0R	RLK-Pelle_LRR-XI-1
C4165.0.T123467.c0.g1.i1-2R	RLK-Pelle_LRR-VIII-1
C4221.0.T28038.c0.g1.i1-2F	RLK-Pelle_LRR-II
C460.0.T76428.c0.g1.i5-0F	RLK-Pelle_PERK-1
C4899.0.T14124.c0.g1.i1-0F	RLK-Pelle_LRR-III
C5168.0.T16619.c0.g1.i1-0F	AGC_NDR
C524.0.T111087.c0.g1.i1-0F	RLK-Pelle_LRR-XII-1
C6711.0.T67544.c0.g2.i1-2F	RLK-Pelle_L-LEC
C6878.0.T121868.c0.g1.i1-0F	STE_STE7
C6956.0.T9024.c0.g1.i1-1R	AGC_RSK-2
C8053.0.T113989.c0.g1.i1-1R	RLK-Pelle_LRR-XII-1
C8207.0.T101124.c0.g1.i1-1R	RLK-Pelle_Extensin
C8586.0.T93485.c6.g1.i1-0R	RLK-Pelle_LRR-XII-1
C8678.0.T11331.c0.g1.i1-0R	CAMK_CAMK1-DCAMKL
C9177.0.T101823.c0.g1.i1-2F	RLK-Pelle_LRR-XI-1
C9273.0.T17205.c0.g1.i1-1F	STE_STE7
C9526.0.T13197.c0.g1.i1-1F	RLK-Pelle_LRR-III
C9576.0.T99380.c0.g1.i1-2R	RLK-Pelle_LRR-VIII-1
C9762.0.T50331.c0.g1.i1-0F	RLK-Pelle_RLCK-V
