# Supplementary material for: Comparative transcriptome analysis of translucent flesh disorder in mangosteen (Garcinia mangostana L.) fruits in response to different water regimes
Source: PLoS One. 2019 Jul 19;14(7):e0219976. doi: 10.1371/journal.pone.0219976 (PMC6641209; doi:10.1371/journal.pone.0219976)
Supplement: S4 File — (XLSX) [file pone.0219976.s004.xlsx]

## Sheet: Control
Contig Name	SwissProt ID	Gene Description	logFC	logCPM	PValue	FDR
C12506.97321.Ctg.24200	Q9SV43	Patatin-like protein 7 OS	14.9542	7.57223	3.56911e-13	1.88534e-10
C12506.8678.T85127.c3.g1.i2	Q9FZ62	Inorganic pyrophosphatase 2 OS	14.7893	7.40742	1.64644e-11	4.68678e-09
C12506.10653.Ctg.6487	Q9FE06	Protein EXORDIUM-like 2 OS	14.0335	6.65241	3.25593e-17	6.17891e-14
C12506.70689.T89816.c0.g4.i2	O24248	Major allergen Pru av 1 OS	13.9532	6.57247	9.03912e-09	7.53289e-07
C12506.10652.Ctg.6486	Q9FE06	Protein EXORDIUM-like 2 OS	13.8808	6.49993	6.93792e-18	1.69282e-14
C12506.8673.Ctg.214	Q9FZ62	Inorganic pyrophosphatase 2 OS	13.8056	6.42459	1.11582e-10	2.20422e-08
C12506.13345.Ctg.2938	O04887	Pectinesterase 2 OS	13.4669	6.08691	3.01453e-15	2.66313e-12
C12506.94102.Ctg.27348	P13917	Basic 7S globulin OS	13.3083	5.92876	1.68921e-14	1.20213e-11
C12506.106460.Ctg.14073	P92519	Uncharacterized mitochondrial protein AtMg00810 OS	13.0801	5.70068	1.67575e-15	1.53328e-12
C12506.59553.T5026.c0.g4.i2	NA	NA	13.0186	5.63975	6.75255e-19	2.30663e-15
C12506.2850.Ctg.17387	Q9FU27	Zinc finger CCCH domain-containing protein 2 OS	12.5208	5.14314	5.41039e-22	4.62038e-18
C12506.13346.Ctg.40722	O04887	Pectinesterase 2 OS	12.3875	5.01087	4.58202e-14	2.93473e-11
C12506.8675.Ctg.2079	Q67YC0	Inorganic pyrophosphatase 1 OS	12.3316	6.51636	7.8284e-11	1.67832e-08
C12506.99995.T88742.c4.g1.i2	Q8LGG8	Universal stress protein A-like protein OS	12.3138	7.81396	4.91551e-26	1.25933e-21
C12506.103572.Ctg.7772	NA	NA	12.0328	4.65649	2.05877e-10	3.62767e-08
C12506.7604.Ctg.19997	F6HDT7	1,2-dihydroxy-3-keto-5-methylthiopentene dioxygenase 2 OS	11.9607	4.58586	8.53933e-23	8.75093e-19
C12506.39616.T83765.c1.g1.i5	Q94B38	Glucose-6-phosphate/phosphate translocator 2, chloroplastic OS	11.9408	4.5647	3.05417e-11	7.80704e-09
C12506.10563.Ctg.16241	P11890	Small heat shock protein, chloroplastic OS	11.9399	7.79463	2.36823e-23	3.03364e-19
C12506.21439.T84414.c1.g3.i2	Q76CU2	Pleiotropic drug resistance protein 1 OS	11.928	4.55185	1.7942e-09	2.03842e-07
C12506.44013.T92355.c0.g11.i1	O82225	Gamma-glutamyl peptidase 5 OS	11.8907	4.5144	1.87749e-09	2.1143e-07
C12506.94102.T91750.c0.g2.i1	NA	NA	11.7261	4.35318	2.14662e-12	8.46081e-10
C12506.14027.T83765.c1.g1.i1	Q94B38	Glucose-6-phosphate/phosphate translocator 2, chloroplastic OS	11.6888	4.31397	5.59302e-11	1.26806e-08
C12506.48572.T81653.c0.g3.i1	O82199	Zinc finger CCCH domain-containing protein 20 OS	11.6769	5.9437	1.87094e-27	9.58652e-23
C12506.85408.Ctg.6319	NA	NA	11.6345	4.26018	5.19219e-12	1.81052e-09
C12506.17971.T72929.c0.g1.i4	NA	NA	11.2657	3.89432	4.92127e-10	7.20459e-08
C12506.38129.Ctg.41246	Q9ZQ85	Myb family transcription factor EFM OS	11.2579	3.88544	1.63715e-09	1.88932e-07
C12506.99157.T89685.c1.g4.i2	Q9LDD1	Probable BOI-related E3 ubiquitin-protein ligase 3 OS	11.1829	3.81164	1.69956e-10	3.11014e-08
C12506.13644.Ctg.33320	Q40280	Major allergen Mal d 1 OS	11.169	5.45769	3.48894e-14	2.29838e-11
C12506.59553.T5026.c0.g4.i3	P50162	Tropinone reductase 1 OS	11.1673	3.79845	4.96023e-14	3.06213e-11
C12506.82059.T77477.c0.g4.i3	NA	NA	11.0685	3.7031	1.32518e-08	1.01182e-06
C12506.13207.T87216.c4.g2.i1	P83332	Thaumatin-like protein 1 OS	11.0656	3.69451	1.30093e-08	1.00238e-06
C12506.3411.Ctg.12491	NA	NA	11.0412	3.67143	4.30122e-12	1.56972e-09
C12506.73339.T95550.c0.g3.i5	NA	NA	11.0255	5.24199	3.49762e-19	1.37857e-15
C12506.14378.Ctg.24092	Q5PNY6	U-box domain-containing protein 21 OS	11.0123	7.57344	5.95331e-07	2.15273e-05
C12506.45678.Ctg.25269	NA	NA	10.9828	3.61814	1.86725e-09	2.10741e-07
C25732.0.T91081.c0.g1.i2	NA	NA	10.9591	5.21627	4.11024e-16	4.48095e-13
C12506.42843.Ctg.39317	NA	NA	10.8909	6.27546	1.42048e-14	1.03977e-11
C18058.0.T85302.c0.g1.i1	O03982	Heavy metal-associated isoprenylated plant protein 39 OS	10.8661	3.50073	6.17362e-13	2.95636e-10
C12506.53294.T85473.c1.g5.i1	NA	NA	10.8603	3.49187	3.24426e-10	5.24394e-08
C12506.33106.Ctg.13464	P09342	Acetolactate synthase 1, chloroplastic OS	10.8239	3.45814	9.77535e-19	3.1305e-15
C12506.10581.Ctg.1187	O23620	AT-hook motif nuclear-localized protein 23 OS	10.7843	3.41871	6.21082e-17	9.94489e-14
C12506.7470.Ctg.110	NA	NA	10.7764	3.4149	2.08784e-08	1.44176e-06
C12506.79361.T68849.c0.g2.i1	NA	NA	10.764	3.40023	1.92658e-10	3.4516e-08
C12506.49887.T65916.c0.g1.i1	NA	NA	10.7393	3.37249	5.53245e-10	7.85256e-08
C12506.5075.Ctg.10562	NA	NA	10.7162	3.35096	2.46522e-12	9.56936e-10
C12506.55599.Ctg.18789	Q9XEC3	WRKY transcription factor 42 OS	10.6999	5.01024	4.92074e-09	4.68464e-07
C12506.85360.T90510.c2.g11.i1	NA	NA	10.6771	9.31981	1.32484e-16	1.7406e-13
C12506.16191.T77715.c0.g1.i1	NA	NA	10.6588	3.29291	1.0846e-09	1.34561e-07
C12506.74028.T80132.c1.g1.i1	NA	NA	10.6576	4.86062	1.84444e-12	7.56058e-10
C12506.90799.T69394.c0.g1.i1	NA	NA	10.6495	3.28355	5.43197e-10	7.75288e-08
C12506.43836.T86003.c0.g3.i1	Q95661	Small heat shock protein, chloroplastic OS	10.6265	3.26395	6.69202e-17	1.03127e-13
C12506.87083.T92243.c2.g5.i1	NA	NA	10.5909	4.79224	8.3552e-12	2.6757e-09
C12506.35259.Ctg.30474	Q8VXX5	Monocopper oxidase-like protein SKS1 OS	10.5602	3.20059	5.44503e-11	1.23999e-08
C12506.11864.Ctg.35926	Q8LEM6	HVA22-like protein h OS	10.5559	3.19331	5.8578e-13	2.83158e-10
C12506.70616.T68849.c0.g1.i1	NA	NA	10.5229	3.16226	7.31265e-11	1.59444e-08
C12506.18894.Ctg.28642	NA	NA	10.5158	4.77806	1.08057e-11	3.29568e-09
C12506.85354.T89685.c1.g4.i1	O81851	E3 ubiquitin-protein ligase BOI OS	10.5074	4.70647	4.69456e-11	1.09338e-08
C12506.67597.T77348.c0.g2.i1	NA	NA	10.5031	3.14554	6.46854e-09	5.79443e-07
C12506.9330.T48033.c0.g2.i1	NA	NA	10.5023	3.14097	6.84308e-17	1.03127e-13
C12506.21958.T85849.c0.g1.i2	NA	NA	10.479	3.11858	1.45109e-15	1.35187e-12
C17659.0.T34722.c0.g2.i1	Q93ZT5	EID1-like F-box protein 3 OS	10.4773	3.11582	2.40948e-14	1.66837e-11
C12506.88194.T92473.c4.g1.i1	Q58FX0	BON1-associated protein 2 OS	10.4396	4.63477	6.04493e-10	8.41674e-08
C12506.7058.Ctg.32943	P26518	Glyceraldehyde-3-phosphate dehydrogenase, cytosolic OS	10.3135	8.73815	2.84022e-17	5.59731e-14
C12506.107373.Ctg.812	Q9SGA2	Glycerophosphodiester phosphodiesterase GDPD1, chloroplastic OS	10.2859	2.92519	9.3527e-11	1.93235e-08
C12506.46587.T84725.c0.g1.i1	Q93WT0	Probable WRKY transcription factor 31 OS	10.2612	2.90218	6.05338e-11	1.36039e-08
C7930.2.T76490.c1.g1.i1	NA	NA	10.2088	2.85035	3.03435e-10	4.99927e-08
C12506.25240.T83991.c0.g1.i3	Q9SGS5	Uncharacterized protein At1g76070 OS	10.1876	2.82947	4.62137e-12	1.65591e-09
C12506.100732.T90545.c0.g1.i2	Q9SE97	Formin-like protein 1 OS	10.1724	2.81674	2.36843e-16	2.75809e-13
C12506.31003.T80287.c0.g1.i1	Q9ZQ85	Myb family transcription factor EFM OS	10.1717	2.81586	1.20096e-15	1.13956e-12
C12506.92446.Ctg.22583	Q9SZ06	Ethylene-responsive transcription factor ERF109 OS	10.1553	6.99016	1.72586e-07	7.96677e-06
C12506.72833.T87971.c0.g3.i1	Q9T0A0	Long chain acyl-CoA synthetase 4 OS	10.127	2.7769	2.03482e-08	1.41501e-06
C12506.59553.T5026.c0.g4.i1	NA	NA	10.0824	2.72907	3.68597e-12	1.35874e-09
C12506.106189.T83962.c0.g2.i1	NA	NA	10.0772	6.3082	1.51759e-12	6.50966e-10
C12506.11864.Ctg.35927	Q8LE10	HVA22-like protein i OS	10.0594	5.07369	2.0722e-12	8.30758e-10
C12506.106467.Ctg.35603	Q40578	Ubiquinol oxidase 2, mitochondrial OS	10.0542	2.69799	9.12445e-10	1.16818e-07
C6876.1.T77163.c0.g1.i1	Q9LK64	ABC transporter C family member 3 OS	10.0315	2.67609	3.27608e-11	8.23962e-09
C12506.48792.T70475.c0.g1.i1	Q9FGT8	Temperature-induced lipocalin-1 OS	10.0247	4.30529	1.19792e-17	2.74208e-14
C12506.26774.T95300.c0.g1.i1	Q9C5J7	ATP-dependent 6-phosphofructokinase 7 OS	10.0112	2.66061	5.99677e-12	2.03489e-09
C12506.79361.T68849.c0.g1.i2	NA	NA	9.99769	2.64648	3.5255e-09	3.55597e-07
C12506.78773.T83937.c0.g1.i6	NA	NA	9.99582	2.64053	2.93007e-09	3.08283e-07
C39483.0.T95001.c1.g1.i2	NA	NA	9.99289	2.63722	1.14752e-09	1.40835e-07
C12506.103357.T84022.c0.g2.i3	Q9FGT8	Temperature-induced lipocalin-1 OS	9.97855	2.62727	5.33274e-15	4.33721e-12
C12506.106464.T95469.c6.g4.i4	Q07185	Ubiquinol oxidase 1, mitochondrial OS	9.97553	2.62127	7.70607e-11	1.66063e-08
C12506.9213.Ctg.22008	NA	NA	9.97308	2.62019	6.46096e-12	2.16375e-09
C12506.13501.Ctg.41754	NA	NA	9.96189	2.61202	4.3493e-13	2.22854e-10
C12506.53137.Ctg.35093	NA	NA	9.87102	2.51868	2.16783e-09	2.37853e-07
C12506.7409.Ctg.12905	Q9LK35	Receptor-like protein kinase THESEUS 1 OS	9.86356	4.1909	4.39593e-07	1.67841e-05
C12506.106753.T87800.c1.g1.i1	Q7F2L3	NAC domain-containing protein 48 OS	9.86155	2.50931	2.30307e-09	2.50546e-07
C12506.100490.T82783.c0.g4.i1	Q9SJQ9	Fructose-bisphosphate aldolase 6, cytosolic OS	9.85478	2.50687	2.39648e-12	9.37351e-10
C12506.62489.T79899.c0.g1.i1	NA	NA	9.85476	2.50556	1.26208e-10	2.41297e-08
C12506.93008.T91134.c2.g1.i1	NA	NA	9.84553	2.49466	3.66984e-10	5.69814e-08
C12506.705.T45940.c0.g1.i1	Q9SK27	Early nodulin-like protein 1 OS	9.84345	2.49977	1.50608e-08	1.11333e-06
C14122.0.Ctg.27602	NA	NA	9.83933	2.48736	2.88241e-10	4.82652e-08
C12506.80466.T83502.c32.g6.i1	NA	NA	9.83661	2.48476	3.42277e-10	5.4297e-08
C12506.7409.T84234.c2.g5.i2	O80623	Probable receptor-like protein kinase At2g39360 OS	9.82474	4.15116	3.41484e-07	1.36253e-05
C12506.19976.T95192.c0.g7.i2	Q9ZSA7	Protein DMR6-LIKE OXYGENASE 2 OS	9.82121	7.85774	1.68237e-06	5.12198e-05
C12506.44000.T90474.c3.g3.i1	P09342	Acetolactate synthase 1, chloroplastic OS	9.79986	2.45243	1.05899e-14	8.09876e-12
C25872.0.T75526.c0.g1.i1	O64538	Auxin-responsive protein SAUR40 OS	9.74461	2.39798	2.62128e-14	1.79082e-11
C12506.3819.Ctg.1188	Q9ZU95	Nudix hydrolase 17, mitochondrial OS	9.74264	2.3929	3.50495e-10	5.5089e-08
C12506.97806.T86826.c0.g2.i3	Q9LP56	Probable WRKY transcription factor 65 OS	9.74228	2.39131	6.67119e-09	5.91798e-07
C12506.66250.T85887.c2.g2.i2	O80871	Probable protein phosphatase 2C 25 OS	9.72505	5.18953	1.78188e-09	2.03015e-07
C12506.48180.T80303.c1.g3.i1	NA	NA	9.70414	6.9303	1.60974e-06	4.92426e-05
C12506.99571.T83962.c0.g3.i1	NA	NA	9.68205	6.61875	4.78585e-14	3.02743e-11
C12506.76506.Ctg.47901	NA	NA	9.6803	2.33516	1.48106e-13	8.24872e-11
C12506.54087.Ctg.28667	Q9SJQ9	Fructose-bisphosphate aldolase 6, cytosolic OS	9.66994	6.60293	6.80023e-22	4.97767e-18
C12506.95056.T92225.c1.g4.i1	Q9FUP0	12-oxophytodienoate reductase 3 OS	9.65247	3.85456	1.89657e-09	2.12644e-07
C12506.71261.T68910.c0.g2.i1	Q9SLD4	Zinc finger protein ZAT11 OS	9.63429	5.43116	2.5708e-09	2.75575e-07
C12506.48503.T83573.c3.g12.i1	F6HDT7	1,2-dihydroxy-3-keto-5-methylthiopentene dioxygenase 2 OS	9.63088	3.85134	1.37292e-13	7.81634e-11
C30313.0.T74408.c0.g1.i1	Q9SE97	Formin-like protein 1 OS	9.59284	2.24962	7.73412e-13	3.63568e-10
C12506.84045.Ctg.6385	NA	NA	9.58539	2.24362	2.48294e-11	6.5919e-09
C12506.22244.T85062.c0.g2.i1	Q9SAH7	Probable WRKY transcription factor 40 OS	9.58069	5.09661	2.34137e-08	1.5848e-06
C12506.3689.Ctg.40048	Q9FHH8	Zinc finger protein CONSTANS-LIKE 5 OS	9.5643	2.22019	7.01833e-11	1.55005e-08
C12506.6500.Ctg.6248	Q7XBH4	Myb-related protein Myb4 OS	9.56047	2.22083	1.68851e-12	7.09159e-10
C12506.96374.T46651.c0.g1.i1	NA	NA	9.54919	2.21334	8.00605e-09	6.86245e-07
C12506.14500.Ctg.12042	Q9LRS2	Protein ALTERED XYLOGLUCAN 4-like OS	9.53572	2.19605	5.35796e-13	2.6654e-10
C12506.47649.T83722.c2.g11.i1	NA	NA	9.52643	2.18319	3.37436e-09	3.4442e-07
C12506.10827.Ctg.6685	B9X287	Cytochrome P450 734A6 OS	9.51456	4.98615	5.68108e-15	4.54833e-12
C12506.3593.Ctg.16391	NA	NA	9.49982	2.15929	1.00483e-10	2.05126e-08
C12506.77048.T81499.c0.g1.i3	Q05091	Polygalacturonase inhibitor OS	9.4883	2.15042	5.38874e-09	4.9863e-07
C12506.42448.T95739.c2.g1.i1	NA	NA	9.42656	2.08878	1.37362e-12	6.06748e-10
C12506.4976.T79492.c0.g1.i1	NA	NA	9.42234	2.08377	5.2999e-10	7.58552e-08
C12506.98989.Ctg.32737	NA	NA	9.40982	2.06795	7.5618e-09	6.5671e-07
C12506.24288.Ctg.12661	Q76CU2	Pleiotropic drug resistance protein 1 OS	9.40468	8.22735	8.08601e-06	0.000186378
C12506.27346.T90497.c3.g3.i1	NA	NA	9.4043	6.82557	6.88548e-09	6.07238e-07
C12506.54050.T88187.c4.g4.i3	P26518	Glyceraldehyde-3-phosphate dehydrogenase, cytosolic OS	9.3838	10.3799	1.12212e-16	1.51306e-13
C12506.55436.T89321.c1.g2.i1	NA	NA	9.36834	4.94058	8.25616e-10	1.0903e-07
C12506.18202.T90613.c1.g4.i3	P46421	Glutathione S-transferase U5 OS	9.3547	5.3448	1.61126e-09	1.86364e-07
C16319.0.T2467.c0.g1.i1	NA	NA	9.34976	2.01428	1.10489e-09	1.36418e-07
C12506.103926.T70074.c0.g8.i1	NA	NA	9.34668	2.00899	6.46228e-10	8.92509e-08
C20151.0.T75309.c0.g1.i1	NA	NA	9.3402	2.00243	2.56523e-09	2.75555e-07
C12506.14697.T92278.c5.g1.i3	NA	NA	9.33186	6.30839	4.77371e-06	0.000121149
C12506.27109.T71897.c0.g6.i1	NA	NA	9.32877	1.99083	1.0887e-09	1.34744e-07
C12506.18720.T97149.c0.g1.i1	NA	NA	9.32719	5.15218	5.43442e-09	5.0172e-07
C12506.5089.Ctg.5594	NA	NA	9.32631	1.99128	1.0543e-11	3.25571e-09
C40859.1.T74315.c0.g1.i1	NA	NA	9.29996	1.96493	1.50974e-08	1.11333e-06
C28718.2.T82994.c0.g3.i1	NA	NA	9.28361	1.94967	2.26489e-11	6.1751e-09
C12506.97806.T86826.c0.g2.i2	Q9LP56	Probable WRKY transcription factor 65 OS	9.27977	1.9425	5.39123e-09	4.9863e-07
C12506.51745.Ctg.24201	Q9SXB8	G-type lectin S-receptor-like serine/threonine-protein kinase At1g11330 OS	9.27069	1.93881	4.76886e-12	1.68518e-09
C12506.53296.T85473.c1.g8.i1	NA	NA	9.25739	1.92404	3.96227e-10	6.04234e-08
C12506.106467.T88894.c4.g1.i2	Q40578	Ubiquinol oxidase 2, mitochondrial OS	9.23913	1.90319	1.35058e-08	1.02092e-06
C15586.0.T92487.c6.g1.i1	NA	NA	9.23836	1.90418	5.27237e-10	7.56725e-08
C12506.93506.T52405.c0.g2.i1	Q8VZZ4	ABC transporter C family member 6 OS	9.23783	3.50574	4.96088e-15	4.09984e-12
C12506.26895.T86762.c0.g1.i2	O65009	BURP domain-containing protein BNM2A OS	9.20582	5.37827	1.52713e-12	6.50966e-10
C12506.36778.T31523.c0.g1.i2	NA	NA	9.19096	5.81166	1.63977e-16	2.00048e-13
C12506.64539.T77843.c0.g1.i1	O64566	Plant intracellular Ras-group-related LRR protein 6 OS	9.18469	1.85712	3.71381e-11	9.06151e-09
C12506.2136.Ctg.32662	NA	NA	9.18461	1.85431	7.06543e-11	1.55376e-08
C12506.62411.T75214.c0.g1.i2	NA	NA	9.18226	1.84932	3.49763e-09	3.5418e-07
C12506.74707.Ctg.10621	Q9LK64	ABC transporter C family member 3 OS	9.18114	4.62639	1.23086e-17	2.74208e-14
C12506.67379.Ctg.23115	NA	NA	9.17954	1.85402	1.96079e-10	3.50065e-08
C12506.38759.T74367.c0.g1.i1	B8BM17	Pyruvate kinase 2, cytosolic OS	9.15351	1.83298	5.21505e-08	3.03998e-06
C12506.18202.Ctg.41518	P46421	Glutathione S-transferase U5 OS	9.14829	4.86739	1.44438e-09	1.70527e-07
C12506.51216.T79450.c0.g1.i1	Q8RWL5	Protein CLT3, chloroplastic OS	9.1399	1.80976	5.18288e-10	7.4597e-08
C12506.12901.Ctg.6786	Q9SRX4	Probable pectinesterase/pectinesterase inhibitor 7 OS	9.1363	7.0244	2.15282e-08	1.48065e-06
C12506.33368.Ctg.38271	Q6VAA6	UDP-glycosyltransferase 74G1 OS	9.13361	5.34871	1.00957e-08	8.19801e-07
C3559.0.Ctg.36086	Q9FJZ3	Mannan endo-1,4-beta-mannosidase 7 OS	9.13263	1.80544	7.63514e-12	2.49183e-09
C12506.100586.T63503.c0.g1.i1	P02519	17.3 kDa class I heat shock protein OS	9.12646	1.80214	3.72504e-09	3.72788e-07
C12506.21047.T83352.c0.g1.i5	NA	NA	9.1252	1.80055	2.26569e-11	6.1751e-09
C12506.4356.T83669.c1.g5.i1	Q9LDM4	Cyclin-B2-3 OS	9.10124	3.37423	9.40265e-13	4.30163e-10
C12506.42840.Ctg.1352	NA	NA	9.10065	6.4874	1.7523e-13	9.55172e-11
C12506.55002.T88187.c4.g4.i1	Q41595	Glyceraldehyde-3-phosphate dehydrogenase, cytosolic OS	9.08058	5.1294	2.85796e-20	1.6271e-16
C12506.42792.T89831.c2.g1.i4	P29136	Metalloendoproteinase 1 OS	9.06809	6.1316	6.43672e-07	2.29994e-05
C12506.74408.Ctg.30107	NA	NA	9.04488	1.71992	2.0761e-08	1.43559e-06
C12506.98187.T67899.c0.g1.i1	Q96303	Inorganic phosphate transporter 1-4 OS	9.03822	1.71529	9.1934e-09	7.61002e-07
C12506.97997.T83340.c0.g2.i7	NA	NA	9.03657	1.71457	5.2776e-12	1.81751e-09
C12506.18856.T92498.c1.g1.i6	NA	NA	9.02818	1.7053	2.42306e-11	6.46641e-09
C12506.12957.Ctg.28666	P22195	Cationic peroxidase 1 OS	9.0276	7.03813	8.24249e-10	1.0903e-07
C12506.72741.T69399.c0.g1.i1	NA	NA	9.0267	1.69994	6.58515e-09	5.88859e-07
C12506.80678.T59147.c0.g1.i1	Q8VZ49	Alcohol dehydrogenase-like 4 OS	9.00945	1.68821	4.32794e-11	1.02857e-08
C12506.103340.T79491.c0.g1.i1	P68168	Non-legume hemoglobin OS	9.00268	1.68149	2.82072e-08	1.83183e-06
C12506.19528.T25354.c0.g2.i2	NA	NA	9.00155	1.68001	3.91108e-11	9.45283e-09
C25852.0.T106826.c0.g1.i1	NA	NA	8.99201	1.666	1.33169e-08	1.01388e-06
C41071.0.Ctg.24177	NA	NA	8.98467	1.66208	8.73287e-09	7.38389e-07
C12506.60154.T92477.c0.g1.i6	NA	NA	8.98465	1.66295	4.33598e-11	1.02857e-08
C12506.14697.T92278.c5.g1.i5	NA	NA	8.97858	4.68554	7.2644e-08	3.96756e-06
C12506.102894.Ctg.35050	NA	NA	8.97039	1.645	1.35027e-08	1.02092e-06
C12506.14403.Ctg.22028	NA	NA	8.96095	1.64207	1.10262e-10	2.19834e-08
C12506.72104.T71852.c0.g1.i2	Q1G3M2	LYR motif-containing protein At3g19508 OS	8.94586	1.62917	2.06025e-10	3.62767e-08
C12506.101348.T75830.c0.g1.i1	O22900	Probable WRKY transcription factor 23 OS	8.92481	1.60661	1.01333e-10	2.0604e-08
C12506.99210.Ctg.45033	Q02921	Early nodulin-93 OS	8.91967	6.78538	3.4928e-07	1.38306e-05
C12506.15439.Ctg.16447	Q8RVH5	Basic 7S globulin 2 OS	8.9195	8.252	6.18437e-12	2.08474e-09
C12506.16775.T80728.c0.g1.i4	NA	NA	8.91716	4.80339	6.89921e-08	3.82172e-06
C12506.99806.Ctg.38780	NA	NA	8.91495	1.59336	4.79038e-09	4.61381e-07
C12506.48768.T91170.c0.g3.i4	NA	NA	8.90645	3.92835	7.71346e-11	1.66063e-08
C25114.0.Ctg.31560	NA	NA	8.90255	1.58533	4.15391e-09	4.07579e-07
C12506.18719.Ctg.18990	Q9LX85	Zinc finger protein ZAT8 OS	8.89187	7.61862	3.57621e-10	5.5939e-08
C12506.49651.Ctg.32530	Q9LDV4	Alanine aminotransferase 2, mitochondrial OS	8.88601	5.27575	1.56389e-10	2.92453e-08
C35233.0.T60400.c0.g1.i1	NA	NA	8.8838	1.56679	8.14268e-11	1.73122e-08
C12506.20374.T37714.c0.g1.i3	NA	NA	8.86797	1.55085	2.2998e-08	1.56079e-06
C12506.49093.Ctg.9128	Q8GWB2	Protein NEOXANTHIN-DEFICIENT 1 OS	8.86558	1.55571	7.2449e-09	6.35653e-07
C12506.95497.T85135.c0.g6.i1	Q41819	Indole-3-acetate beta-glucosyltransferase OS	8.86554	5.06823	5.68088e-07	2.08101e-05
C12506.37644.T94537.c3.g1.i1	NA	NA	8.85831	1.54602	1.8694e-10	3.36091e-08
C12506.29236.T75685.c0.g1.i2	NA	NA	8.85483	1.53396	3.24673e-08	2.05128e-06
C12506.59016.T88033.c0.g2.i1	O49816	Late embryogenesis abundant protein 1 OS	8.85246	1.53904	3.36972e-11	8.34111e-09
C12506.73364.Ctg.42109	Q42679	S-adenosylmethionine decarboxylase proenzyme OS	8.85052	4.83124	1.29824e-07	6.35842e-06
C12506.3623.Ctg.14638	Q9LEX0	F-box protein PP2-A13 OS	8.84864	1.53544	3.06254e-11	7.80704e-09
C12506.1813.Ctg.924	NA	NA	8.84494	1.52907	2.37346e-10	4.081e-08
C12506.32740.Ctg.44490	NA	NA	8.84041	4.97185	3.49878e-14	2.29838e-11
C12506.90209.T88894.c4.g4.i1	NA	NA	8.82694	1.50833	3.63938e-08	2.27136e-06
C12506.7877.T93616.c5.g1.i2	Q9ZQ85	Myb family transcription factor EFM OS	8.81743	1.50321	3.05886e-10	5.01433e-08
C31018.0.Ctg.10341	NA	NA	8.81412	1.4963	1.52138e-08	1.11682e-06
C12506.41324.T82976.c0.g3.i2	Q7XJS0	Histone-lysine N-methyltransferase ASHR1 OS	8.81173	1.50375	2.88527e-09	3.04821e-07
C12506.81246.T89602.c1.g6.i1	NA	NA	8.80313	1.4867	1.25392e-08	9.85421e-07
C12506.11860.Ctg.5155	NA	NA	8.79495	5.18386	1.78275e-08	1.27311e-06
C12506.74082.T88187.c4.g4.i2	Q39769	Glyceraldehyde-3-phosphate dehydrogenase, cytosolic OS	8.78478	6.23653	1.01602e-19	5.20598e-16
C12506.63200.Ctg.28218	NA	NA	8.77806	3.01647	1.37434e-14	1.02058e-11
C12506.25138.Ctg.25296	E1U332	Isoflavone reductase-like protein OS	8.77669	1.46595	4.97017e-08	2.91714e-06
C12506.13223.Ctg.8947	Q9FNA2	Polyamine oxidase 1 OS	8.76575	1.45391	3.33281e-10	5.33655e-08
C12506.22234.T75567.c0.g1.i2	NA	NA	8.75884	1.45347	1.055e-08	8.5264e-07
C12506.13072.T82138.c1.g1.i1	O49840	Probable serine/threonine-protein kinase PBL3 OS	8.75716	1.44436	3.29357e-08	2.07832e-06
C35970.0.Ctg.33016	NA	NA	8.74929	1.4353	1.47458e-08	1.09502e-06
C12506.36984.T86376.c0.g4.i1	Q0J8A4	Glyceraldehyde-3-phosphate dehydrogenase 1, cytosolic OS	8.74757	1.43932	1.24963e-10	2.39812e-08
C12506.19353.Ctg.4578	Q9M9E1	ABC transporter G family member 40 OS	8.74573	6.79647	3.46442e-06	9.27933e-05
C12506.37328.T85287.c0.g1.i5	Q9LTS3	Cytokinin dehydrogenase 3 OS	8.74145	1.43467	3.01076e-10	4.97641e-08
C12506.32944.Ctg.17934	Q9LQF2	Alkaline/neutral invertase CINV1 OS	8.73806	1.42942	1.81155e-07	8.26554e-06
C14882.0.T70729.c0.g3.i1	NA	NA	8.73663	1.43266	5.90341e-09	5.39189e-07
C12506.80069.T85885.c1.g1.i1	NA	NA	8.73227	1.42149	1.24297e-08	9.79821e-07
C20252.1.T3861.c0.g1.i1	Q94ID6	Ethylene-responsive transcription factor 12 OS	8.72831	1.4168	1.9915e-09	2.20872e-07
C12506.105518.Ctg.13397	P92523	Uncharacterized mitochondrial protein AtMg00860 OS	8.72565	1.41434	4.40299e-09	4.28941e-07
C12506.6396.T73648.c0.g3.i1	P34923	Glyceraldehyde-3-phosphate dehydrogenase, cytosolic OS	8.72417	1.42134	8.28214e-09	7.06105e-07
C12506.70749.T86108.c4.g6.i1	NA	NA	8.71353	5.04946	1.46246e-13	8.2346e-11
C12506.11974.T94370.c9.g1.i3	Q9SS01	Benzoate--CoA ligase, peroxisomal OS	8.71151	7.98551	1.14246e-07	5.73907e-06
C12506.11620.Ctg.28670	A1L4Y2	Alcohol dehydrogenase-like 3 OS	8.7015	1.39452	3.04436e-09	3.15769e-07
C12506.2558.T91716.c0.g7.i1	NA	NA	8.69386	1.38915	8.15598e-10	1.08547e-07
C12506.93054.Ctg.205	NA	NA	8.68816	5.09647	4.62189e-11	1.08138e-08
C12506.41804.T84026.c7.g6.i1	Q40392	TMV resistance protein N OS	8.68116	1.36946	3.03571e-08	1.94921e-06
C12506.90743.T93427.c2.g2.i2	NA	NA	8.67546	5.50218	6.6816e-10	9.12955e-08
C12506.10671.T90844.c0.g2.i2	NA	NA	8.6717	1.364	2.04576e-09	2.25911e-07
C12506.99924.T10156.c0.g2.i1	P26517	Glyceraldehyde-3-phosphate dehydrogenase 1, cytosolic OS	8.6682	1.3649	1.68576e-10	3.09593e-08
C12506.67907.Ctg.39112	NA	NA	8.6594	1.35673	9.7976e-09	8.00669e-07
C12506.79279.T83191.c0.g7.i2	Q9ZUF7	Protein LURP-one-related 6 OS	8.65666	3.68382	1.53417e-08	1.12299e-06
C12506.9600.T95448.c1.g8.i1	NA	NA	8.65327	1.34421	3.74073e-08	2.30929e-06
C12506.58963.T55491.c0.g1.i1	NA	NA	8.64647	1.33954	4.08412e-08	2.47946e-06
C38742.0.T50255.c0.g1.i1	NA	NA	8.6333	1.33045	1.13875e-10	2.23557e-08
C12506.49093.T90761.c1.g13.i9	Q8GWB2	Protein NEOXANTHIN-DEFICIENT 1 OS	8.63206	1.3337	6.96049e-09	6.11747e-07
C12506.14697.T92278.c5.g1.i2	NA	NA	8.62866	6.22703	8.98972e-07	3.04042e-05
C12506.60343.T86243.c0.g2.i2	NA	NA	8.61604	1.31137	1.83322e-09	2.07815e-07
C12506.68793.T50784.c0.g2.i1	NA	NA	8.60256	1.30252	1.75635e-10	3.19441e-08
C12506.58782.T67622.c0.g3.i1	Q9ZPE7	Protein EXORDIUM OS	8.60122	6.33244	8.08119e-09	6.91272e-07
C33858.1.T88610.c1.g2.i2	Q8GYA4	Cysteine-rich receptor-like protein kinase 10 OS	8.58262	1.2859	6.66563e-09	5.91798e-07
C12506.80320.T90520.c2.g3.i1	O04887	Pectinesterase 2 OS	8.56455	5.36759	6.87588e-10	9.37004e-08
C12506.8146.T76203.c0.g1.i2	NA	NA	8.55296	1.25622	3.46586e-10	5.46422e-08
C12506.95537.T67748.c0.g1.i1	Q6R567	E3 ubiquitin-protein ligase RMA1H1 OS	8.54657	1.24841	2.35451e-10	4.06526e-08
C12506.75771.T90510.c2.g9.i2	Q9CA83	NADP-dependent malic enzyme 4, chloroplastic OS	8.54608	1.246	1.3298e-09	1.58459e-07
C12506.98223.T91822.c0.g1.i2	Q9ZWA1	Zinc finger CCCH domain-containing protein 2 OS	8.54485	3.93486	1.14891e-09	1.40835e-07
C12506.58492.T55915.c0.g2.i1	NA	NA	8.54005	1.23657	3.69877e-08	2.30281e-06
C18880.0.Ctg.37645	NA	NA	8.53431	1.23619	2.21048e-09	2.42014e-07
C12506.75828.T86134.c1.g7.i5	Q8LBH4	SPX domain-containing protein 1 OS	8.52816	3.51805	2.04291e-17	4.18707e-14
C12506.103736.Ctg.15038	NA	NA	8.51617	7.21426	1.22022e-07	6.06429e-06
C19294.0.T68586.c0.g1.i1	NA	NA	8.49997	1.19507	5.54983e-07	2.04287e-05
C12506.22787.T92504.c0.g3.i4	P13917	Basic 7S globulin OS	8.49899	3.52852	4.44499e-10	6.64014e-08
C12506.57576.T92537.c1.g1.i1	NA	NA	8.49673	1.2038	6.68093e-08	3.71284e-06
C12506.14454.Ctg.33477	NA	NA	8.49651	3.86266	3.00918e-07	1.22858e-05
C12506.61523.T58033.c0.g1.i1	Q10MW3	Pyruvate decarboxylase 2 OS	8.49588	1.20698	4.60854e-08	2.75861e-06
C12506.79640.T89436.c1.g14.i1	NA	NA	8.48163	2.76569	9.10863e-08	4.74788e-06
C12506.62358.T81400.c0.g6.i1	NA	NA	8.47931	1.18639	2.92356e-09	3.08231e-07
C12506.107482.Ctg.12681	Q9FL69	Probable ADP-ribosylation factor GTPase-activating protein AGD5 OS	8.46419	1.17544	5.82448e-09	5.33883e-07
C12506.106463.T90421.c2.g2.i1	Q07185	Ubiquinol oxidase 1, mitochondrial OS	8.44699	5.39578	4.58163e-15	3.84849e-12
C12506.87064.T41610.c0.g1.i1	NA	NA	8.44583	1.14746	7.69256e-08	4.14904e-06
C12506.75423.T88900.c2.g2.i1	NA	NA	8.44485	1.1601	9.3962e-08	4.85825e-06
C12506.74026.Ctg.40489	O82225	Gamma-glutamyl peptidase 5 OS	8.4409	7.63382	1.67115e-07	7.7632e-06
C12506.85335.T62141.c0.g1.i2	P60300	Putative chloride channel-like protein CLC-g OS	8.43879	1.146	1.32945e-09	1.58459e-07
C12506.2152.T92680.c2.g1.i1	NA	NA	8.43568	1.14705	1.7157e-09	1.96668e-07
C12506.101617.Ctg.15147	Q39242	Thioredoxin reductase 2 OS	8.43559	4.13884	1.07246e-06	3.50907e-05
C12506.107482.T95287.c1.g2.i4	Q9FL69	Probable ADP-ribosylation factor GTPase-activating protein AGD5 OS	8.42713	1.13963	6.00752e-09	5.45779e-07
C12506.34046.T85399.c3.g1.i1	NA	NA	8.42499	7.89377	2.79837e-07	1.16669e-05
C12506.100586.T14825.c0.g2.i1	P19036	17.4 kDa class I heat shock protein OS	8.41495	1.12489	4.39401e-08	2.63944e-06
C39938.0.T76243.c0.g1.i2	NA	NA	8.40984	1.11753	2.98925e-08	1.92178e-06
C12506.49654.T82518.c0.g13.i1	F4I7I0	Alanine aminotransferase 1, mitochondrial OS	8.39104	1.10832	1.97409e-08	1.38184e-06
C12506.54451.T73104.c0.g1.i2	NA	NA	8.38944	1.0998	1.0007e-08	8.1648e-07
C12506.67017.Ctg.29555	NA	NA	8.38524	2.67494	8.73042e-10	1.13688e-07
C12506.3960.Ctg.25520	Q9LTA2	AT-hook motif nuclear-localized protein 17 OS	8.38116	4.72649	3.5365e-17	6.24851e-14
C12506.24672.T76828.c1.g1.i5	NA	NA	8.37404	1.08411	7.2778e-08	3.96756e-06
C12506.97354.T96576.c0.g4.i1	NA	NA	8.37059	2.65643	1.19079e-08	9.44499e-07
C12506.34318.T62379.c0.g3.i1	Q9LNA5	ACT domain-containing protein ACR8 OS	8.36957	1.08234	9.52094e-10	1.21053e-07
C35696.0.Ctg.41393	NA	NA	8.36802	1.07886	6.94186e-09	6.11158e-07
C12506.83518.T91519.c1.g1.i1	NA	NA	8.36484	1.07633	1.22487e-08	9.67046e-07
C12506.72505.T77729.c0.g3.i1	NA	NA	8.36272	1.0799	3.43578e-08	2.15872e-06
C12506.69990.T89689.c1.g2.i2	NA	NA	8.36226	2.59738	2.82726e-09	2.9993e-07
C12506.74707.T87467.c2.g1.i6	Q8VZZ4	ABC transporter C family member 6 OS	8.35878	1.07102	2.68043e-09	2.85536e-07
C12506.21819.T90131.c3.g1.i1	NA	NA	8.35297	2.63869	2.88136e-08	1.85708e-06
C12506.450.Ctg.37298	NA	NA	8.34892	1.06593	3.31874e-09	3.39419e-07
C12506.12958.T56652.c0.g1.i1	NA	NA	8.34747	2.56911	3.99394e-08	2.43916e-06
C12506.25140.T95317.c6.g6.i2	P52578	Isoflavone reductase homolog OS	8.34502	1.05992	3.84626e-08	2.36589e-06
C12506.47577.T73530.c0.g1.i1	NA	NA	8.3331	4.18142	1.06654e-08	8.56556e-07
C21477.0.T80063.c0.g2.i1	NA	NA	8.33078	1.04648	4.45756e-09	4.32578e-07
C12506.80053.T85831.c2.g2.i9	O64823	Calcium uniporter protein 2, mitochondrial OS	8.33019	2.61728	2.03306e-07	9.03488e-06
C12506.9184.T53574.c0.g1.i1	NA	NA	8.32546	1.04091	1.46103e-09	1.70917e-07
C12506.16779.T84052.c0.g2.i3	Q8LPN7	E3 ubiquitin-protein ligase RING1-like OS	8.32543	5.47834	4.68205e-12	1.666e-09
C12506.718.Ctg.30146	Q9FJ93	Dehydration-responsive element-binding protein 1D OS	8.3199	1.04067	9.00969e-09	7.53095e-07
C12506.45587.Ctg.25525	Q9ZPE7	Protein EXORDIUM OS	8.31067	7.10084	1.40774e-07	6.76016e-06
C12506.57603.Ctg.34496	Q9SIH5	Probable F-box protein At1g60180 OS	8.30559	7.74764	1.78645e-06	5.38129e-05
C12506.44532.T92642.c1.g7.i3	NA	NA	8.3039	6.49193	1.70484e-05	0.000340297
C12506.73784.Ctg.26926	Q9FQ04	5'-3' exoribonuclease 4 OS	8.30058	1.01581	1.287e-08	9.9916e-07
C12506.96477.Ctg.24080	Q42410	Zinc finger protein ZAT12 OS	8.29642	6.3407	2.11597e-05	0.000404401
C29274.0.T61685.c0.g2.i4	NA	NA	8.28545	1.00295	3.74105e-09	3.7366e-07
C12506.54727.Ctg.20227	NA	NA	8.28502	1.00275	4.24086e-08	2.55644e-06
C12506.28029.T91421.c0.g1.i5	Q8GX77	F-box protein At1g61340 OS	8.28416	6.44926	4.88586e-14	3.05301e-11
C12506.3541.Ctg.7670	NA	NA	8.28037	0.991418	3.26247e-07	1.31523e-05
C12506.48625.Ctg.29703	NA	NA	8.27759	0.997137	2.57996e-09	2.75981e-07
C12506.12098.T90463.c4.g1.i1	NA	NA	8.27527	0.996321	5.10407e-09	4.81634e-07
C12506.37912.Ctg.26046	NA	NA	8.27385	3.19562	4.93542e-08	2.9134e-06
C12506.67718.T92642.c1.g3.i1	NA	NA	8.26818	3.28305	3.67292e-08	2.2895e-06
C12506.10779.T72288.c0.g1.i3	NA	NA	8.26498	0.985488	1.26177e-08	9.88561e-07
C12506.29908.T82261.c1.g1.i3	NA	NA	8.26446	0.978305	1.19586e-07	5.96059e-06
C12506.90595.T80898.c1.g1.i1	NA	NA	8.2638	0.979003	7.03358e-08	3.87104e-06
C12506.93813.Ctg.43926	NA	NA	8.25698	8.63411	2.13079e-12	8.46081e-10
C12506.104059.T89376.c1.g1.i6	P27347	DNA-binding protein MNB1B OS	8.25616	4.08246	1.57609e-16	1.96969e-13
C12506.71415.T87495.c0.g4.i5	NA	NA	8.24171	4.16541	3.28936e-09	3.37087e-07
C12506.10871.Ctg.44832	NA	NA	8.23819	6.20997	6.17123e-06	0.00014979
C12506.1424.T86327.c1.g1.i3	Q84TE6	NAC domain-containing protein 21/22 OS	8.23549	0.957568	3.48031e-09	3.53124e-07
C12506.47925.T72497.c1.g1.i1	NA	NA	8.2333	0.953444	1.51785e-08	1.11582e-06
C33138.0.T70884.c0.g1.i1	NA	NA	8.23144	0.960873	5.30941e-08	3.07747e-06
C12506.60078.T75651.c0.g1.i1	Q9LDV4	Alanine aminotransferase 2, mitochondrial OS	8.21102	0.943766	1.90578e-07	8.59244e-06
C34368.0.T86285.c2.g1.i1	NA	NA	8.20273	0.92787	1.91868e-09	2.14186e-07
C12506.89168.T71897.c0.g7.i2	NA	NA	8.19635	0.915729	1.23483e-07	6.12473e-06
C12506.1138.Ctg.18598	Q94F39	Ninja-family protein AFP3 OS	8.19504	0.917836	5.84884e-08	3.32967e-06
C12506.4580.Ctg.25702	NA	NA	8.1944	4.7262	4.0334e-11	9.70269e-09
C12506.64864.T85241.c2.g1.i2	NA	NA	8.19347	0.918981	3.23754e-09	3.32442e-07
C12506.61702.Ctg.17703	Q94AA4	ATP-dependent 6-phosphofructokinase 3 OS	8.18961	0.917435	6.34176e-09	5.69295e-07
C12506.101763.Ctg.34022	P51846	Pyruvate decarboxylase 2 OS	8.18859	3.22621	1.86188e-08	1.31769e-06
C12506.99222.Ctg.16445	P13917	Basic 7S globulin OS	8.18073	6.75721	4.6343e-10	6.84314e-08
C12506.21013.Ctg.19087	NA	NA	8.16886	0.895502	1.42733e-08	1.06923e-06
C12506.99455.T82648.c2.g6.i1	NA	NA	8.16762	0.895409	2.3177e-09	2.51338e-07
C12506.104059.T89376.c1.g1.i1	NA	NA	8.16756	3.65327	8.83978e-17	1.25817e-13
C29093.1.T68372.c0.g7.i1	NA	NA	8.16513	0.889612	2.40348e-08	1.61829e-06
C12506.39824.T80988.c1.g1.i2	Q7F2L3	NAC domain-containing protein 48 OS	8.15336	3.86958	2.73366e-07	1.14717e-05
C12506.16279.Ctg.29236	NA	NA	8.1526	3.14831	1.82005e-16	2.16878e-13
C24347.0.T57372.c0.g1.i1	NA	NA	8.1476	0.869756	2.13773e-07	9.41834e-06
C12506.50177.T93570.c3.g1.i1	Q9LHA8	Probable mediator of RNA polymerase II transcription subunit 37c OS	8.13384	0.861778	1.86503e-08	1.3181e-06
C12506.74082.T121688.c0.g1.i1	NA	NA	8.11587	0.851422	1.12406e-08	8.95738e-07
C12506.63581.T67998.c0.g1.i2	B9DGD6	Acetyl-coenzyme A synthetase, chloroplastic/glyoxysomal OS	8.1126	2.3459	3.38048e-08	2.12792e-06
C12506.39711.T69374.c0.g1.i3	NA	NA	8.10767	0.840681	6.55862e-07	2.33535e-05
C12506.11205.T77124.c1.g2.i1	NA	NA	8.10213	0.831941	2.41076e-08	1.61976e-06
C12506.26967.T67892.c0.g1.i1	Q9LU47	Putative U-box domain-containing protein 53 OS	8.10178	2.39443	9.2861e-07	3.10866e-05
C15241.3.Ctg.10227	NA	NA	8.0784	0.811815	1.47368e-08	1.09502e-06
C12506.34522.T92671.c1.g9.i3	Q84VY3	Stearoyl-[acyl-carrier-protein] 9-desaturase 6, chloroplastic OS	8.07791	3.1121	1.75808e-10	3.19441e-08
C12506.67778.T75732.c0.g2.i1	P42736	Ethylene-responsive transcription factor RAP2-3 OS	8.07173	7.40217	6.4998e-10	8.95277e-08
C12506.51745.T87428.c0.g3.i9	Q39086	Receptor-like serine/threonine-protein kinase SD1-7 OS	8.07063	0.805082	3.20629e-08	2.0383e-06
C12506.5756.T50289.c0.g1.i1	NA	NA	8.05689	0.794496	1.45817e-08	1.08915e-06
C12506.19233.T94093.c0.g1.i1	NA	NA	8.0566	5.54861	0.000205607	0.00250192
C12506.70280.T81664.c0.g3.i1	NA	NA	8.05521	0.790441	1.59151e-07	7.48828e-06
C12506.16135.T61178.c0.g1.i1	NA	NA	8.04806	2.28416	9.24807e-09	7.64293e-07
C12506.41456.T85306.c0.g1.i1	O65902	Cyclase-associated protein 1 OS	8.03896	0.773865	3.47095e-08	2.17418e-06
C12506.68004.Ctg.32057	P10978	Retrovirus-related Pol polyprotein from transposon TNT 1-94 OS	8.03735	0.773992	1.45392e-08	1.08755e-06
C12506.90098.T91100.c0.g1.i3	NA	NA	8.03421	2.33169	4.7161e-10	6.94266e-08
C12506.64536.T93153.c1.g12.i1	NA	NA	8.02826	2.27367	5.89718e-09	5.39189e-07
C12506.90282.Ctg.41174	NA	NA	8.00159	3.38128	1.9176e-07	8.62503e-06
C12506.93008.T91134.c2.g3.i1	NA	NA	8.00042	4.43699	1.5469e-09	1.79731e-07
C12506.12682.T85102.c1.g1.i2	F4J9Q6	Peptidyl-prolyl cis-trans isomerase FKBP43 OS	7.99384	0.737343	3.71393e-07	1.45934e-05
C12506.14846.Ctg.28664	P22195	Cationic peroxidase 1 OS	7.99316	6.31826	4.40334e-09	4.28941e-07
C12506.83736.T62151.c0.g1.i1	Q9M9E8	F-box protein At1g78280 OS	7.98814	0.733983	1.98042e-08	1.38437e-06
C12506.100383.T95323.c3.g1.i2	Q9SJE2	Palmitoyl-acyl carrier protein thioesterase, chloroplastic OS	7.9828	0.721567	8.26038e-08	4.36344e-06
C12506.106458.Ctg.444	Q39219	Ubiquinol oxidase 1a, mitochondrial OS	7.98162	8.41688	1.43643e-18	4.08897e-15
C12506.89398.T80068.c1.g1.i1	NA	NA	7.98134	0.72058	6.37396e-08	3.55769e-06
C33858.1.T88610.c1.g2.i3	Q8GYA4	Cysteine-rich receptor-like protein kinase 10 OS	7.98043	0.729243	5.31629e-08	3.07798e-06
C12506.76373.T93332.c2.g2.i1	Q9SJ52	NDR1/HIN1-like protein 10 OS	7.96975	0.713956	8.66796e-09	7.34111e-07
C30959.0.T46918.c0.g1.i2	NA	NA	7.96557	0.70907	1.32701e-08	1.01182e-06
C12506.101259.T90496.c0.g5.i1	NA	NA	7.96502	0.713108	1.35089e-08	1.02092e-06
C12506.75770.Ctg.47230	P25858	Glyceraldehyde-3-phosphate dehydrogenase GAPC1, cytosolic OS	7.96464	4.56915	7.15234e-16	7.63497e-13
C12506.27186.Ctg.26452	NA	NA	7.96247	2.25725	5.55152e-10	7.85785e-08
C12506.87550.T13141.c0.g1.i1	Q9LTV6	Peroxisomal 2,4-dienoyl-CoA reductase OS	7.96034	0.703161	2.70558e-08	1.77803e-06
C12506.8649.Ctg.33555	O82199	Zinc finger CCCH domain-containing protein 20 OS	7.95895	5.66641	2.95977e-09	3.08596e-07
C12506.16247.T77510.c0.g1.i2	NA	NA	7.9529	0.699731	7.25954e-08	3.96756e-06
C12506.72370.T87054.c1.g1.i5	Q9FFR9	Cation/H(+) antiporter 18 OS	7.94807	0.689108	1.37606e-07	6.63916e-06
C12506.76318.T84271.c4.g3.i1	Q9FKG3	ATP-dependent 6-phosphofructokinase 4, chloroplastic OS	7.94226	2.28638	2.4056e-07	1.03667e-05
C12506.53643.T80855.c3.g1.i4	P68430	Histone H3.2 OS	7.93843	3.82871	5.52005e-13	2.71963e-10
C39313.0.T60452.c0.g1.i1	Q9XIE2	ABC transporter G family member 36 OS	7.93153	2.16975	3.71196e-08	2.30323e-06
C28006.0.T75284.c0.g1.i1	A8MRV9	S-type anion channel SLAH4 OS	7.93107	0.679681	8.4981e-09	7.22113e-07
C34518.0.T97122.c1.g1.i7	Q8GXN9	G patch domain-containing protein TGH OS	7.9247	0.675156	7.20034e-08	3.94586e-06
C12506.39456.Ctg.47790	Q9C6E4	Protein EXORDIUM-like 1 OS	7.9226	6.40837	6.09574e-07	2.1934e-05
C20245.0.T87478.c0.g2.i1	NA	NA	7.92109	0.671452	6.10085e-08	3.45035e-06
C12506.102725.T82127.c1.g1.i3	NA	NA	7.91712	0.663541	9.20494e-08	4.78834e-06
C12506.34639.Ctg.15289	O81755	Putative Peroxidase 48 OS	7.9058	4.02238	1.5443e-08	1.12879e-06
C12506.10499.Ctg.35278	NA	NA	7.88629	3.41382	1.25303e-09	1.51069e-07
C12506.37387.T83862.c0.g1.i1	Q84VY3	Stearoyl-[acyl-carrier-protein] 9-desaturase 6, chloroplastic OS	7.8849	0.640256	1.72572e-08	1.24306e-06
C12506.7297.T79034.c0.g1.i2	P16972	Ferredoxin-2, chloroplastic OS	7.88287	0.636411	5.56319e-08	3.19565e-06
C12506.20173.T89434.c1.g2.i1	NA	NA	7.88066	2.18771	3.82799e-06	0.000100793
C12506.42854.Ctg.20636	NA	NA	7.87948	7.77548	1.04028e-12	4.67568e-10
C12506.33039.T82377.c0.g1.i1	Q9LHN9	IQ domain-containing protein IQM2 OS	7.86948	0.618339	1.39849e-07	6.73469e-06
C35992.0.T81600.c0.g1.i3	NA	NA	7.86425	2.97649	1.58469e-07	7.46992e-06
C12506.15671.T80008.c3.g1.i1	P17642	Pathogenesis-related protein STH-2 OS	7.86225	4.25855	9.43371e-08	4.87272e-06
C41509.0.T26040.c0.g1.i1	NA	NA	7.86199	0.616978	1.85248e-08	1.31305e-06
C12506.73609.T90116.c0.g1.i5	NA	NA	7.85927	6.88801	5.27281e-06	0.00013128
C12506.26636.T93649.c5.g1.i5	NA	NA	7.8516	5.87203	1.39432e-06	4.375e-05
C12506.106984.Ctg.29123	NA	NA	7.84632	7.45576	9.03805e-10	1.16357e-07
C12506.60473.T89828.c1.g1.i1	NA	NA	7.83955	6.51064	7.42499e-06	0.000173483
C12506.79260.T87931.c5.g3.i5	NA	NA	7.83906	2.7926	1.04885e-10	2.10752e-08
C12506.38819.T53393.c0.g1.i1	NA	NA	7.83143	2.13023	1.42183e-10	2.68831e-08
C12506.80996.T82853.c0.g2.i1	NA	NA	7.82041	0.579794	5.98395e-07	2.1621e-05
C12506.4762.Ctg.43996	NA	NA	7.82023	3.80566	2.31596e-06	6.67555e-05
C12506.100643.T95772.c2.g4.i1	NA	NA	7.80977	0.571855	2.69898e-08	1.77754e-06
C12506.74027.T90492.c0.g3.i1	NA	NA	7.80467	4.42904	8.22266e-08	4.35126e-06
C12506.22421.T82462.c6.g2.i1	NA	NA	7.79879	0.558405	3.72523e-08	2.30528e-06
C12506.52993.T59432.c0.g1.i1	NA	NA	7.7984	0.559529	1.67347e-08	1.21283e-06
C12506.54685.T88034.c2.g2.i8	Q8VZG8	MDIS1-interacting receptor like kinase 2 OS	7.79764	0.553122	2.24971e-07	9.77719e-06
C12506.15649.T90510.c2.g5.i4	NA	NA	7.79701	2.75735	8.76518e-12	2.77234e-09
C12506.55953.T87762.c0.g1.i4	O24542	Auxin-induced protein 22D OS	7.79049	4.21992	4.22684e-08	2.55099e-06
C12506.67924.T84912.c4.g2.i4	NA	NA	7.78735	5.92557	0.000804134	0.00724131
C12506.8384.T86047.c1.g1.i3	O80482	Transcription factor bHLH149 OS	7.76979	3.549	7.05711e-15	5.56306e-12
C12506.19099.T92485.c0.g2.i2	NA	NA	7.76186	0.524222	5.65834e-08	3.24304e-06
C12506.106461.Ctg.14074	Q39219	Ubiquinol oxidase 1a, mitochondrial OS	7.75125	7.77206	3.23668e-16	3.68543e-13
C12506.16374.T88610.c1.g1.i4	Q9M0X5	Cysteine-rich receptor-like protein kinase 25 OS	7.74586	0.511074	3.72121e-08	2.30528e-06
C12506.7839.T84860.c4.g7.i1	NA	NA	7.7449	2.00468	1.17112e-10	2.27299e-08
C12506.88840.T66175.c0.g2.i1	NA	NA	7.74012	0.507841	2.71386e-08	1.7782e-06
C37011.0.T51014.c0.g1.i1	NA	NA	7.735	0.502049	1.67081e-07	7.7632e-06
C12506.100466.T78245.c1.g1.i4	Q6NLH0	DNA-directed RNA polymerases II, IV and V subunit 9A OS	7.73107	0.49182	5.78892e-07	2.10561e-05
C12506.58488.Ctg.10469	NA	NA	7.7286	0.489417	8.17891e-07	2.80696e-05
C36387.0.T82430.c0.g1.i1	NA	NA	7.71962	0.492495	8.39569e-08	4.42124e-06
C26880.0.T70409.c0.g1.i1	NA	NA	7.71346	0.489077	1.48868e-07	7.0582e-06
C12506.68707.Ctg.19827	B8BDV1	Lon protease homolog 2, peroxisomal OS	7.70865	0.474308	2.19983e-07	9.6093e-06
C12506.79614.T89388.c2.g3.i1	Q0WWQ1	Autophagy-related protein 3 OS	7.70642	1.97007	7.96368e-11	1.70021e-08
C12506.17064.T92498.c1.g1.i3	NA	NA	7.70333	4.89922	3.11437e-08	1.99223e-06
C12506.55692.T79408.c3.g1.i2	NA	NA	7.69989	0.469455	1.5889e-07	7.48286e-06
C23727.0.Ctg.46720	NA	NA	7.69438	0.466799	8.89931e-08	4.6522e-06
C12506.51459.Ctg.28671	A1L4Y2	Alcohol dehydrogenase-like 3 OS	7.68569	2.63986	4.60778e-10	6.82364e-08
C12506.22027.T78785.c0.g2.i4	Q9FK16	Arabinogalactan peptide 22 OS	7.67616	2.00714	1.36762e-09	1.62211e-07
C12506.91343.T95951.c3.g3.i5	C0LGE0	Probable LRR receptor-like serine/threonine-protein kinase At1g07650 OS	7.67303	1.9294	5.37263e-08	3.10709e-06
C12506.51071.Ctg.32004	NA	NA	7.66772	0.446068	1.25924e-07	6.21003e-06
C12506.102694.T84562.c0.g1.i9	NA	NA	7.66117	0.442912	2.19956e-07	9.6093e-06
C12506.70330.T81664.c0.g8.i3	NA	NA	7.65324	4.86326	7.73381e-05	0.00115633
C13365.0.Ctg.15713	NA	NA	7.64865	0.425657	1.52886e-07	7.22668e-06
C12506.27070.Ctg.354	O04203	Nematode resistance protein-like HSPRO2 OS	7.6478	9.0752	1.07288e-09	1.3343e-07
C12506.74639.T93356.c2.g1.i2	NA	NA	7.64671	2.58041	2.63662e-07	1.111e-05
C12506.75964.T35943.c0.g1.i1	NA	NA	7.64588	0.421345	7.90736e-08	4.22928e-06
C35813.0.T73659.c0.g1.i3	NA	NA	7.64423	0.422063	1.91429e-07	8.6192e-06
C12506.58571.Ctg.28672	A1L4Y2	Alcohol dehydrogenase-like 3 OS	7.64339	2.74241	4.11776e-09	4.04971e-07
C12506.87525.T82708.c2.g2.i1	Q9SLD4	Zinc finger protein ZAT11 OS	7.64009	3.79228	1.76029e-08	1.25971e-06
C12506.66469.T85979.c2.g2.i3	Q9LY29	Ethylene-responsive transcription factor ERF115 OS	7.63912	0.413641	1.65501e-07	7.70919e-06
C12506.45127.T80863.c0.g3.i2	NA	NA	7.63618	5.82882	1.8939e-05	0.000369682
C12506.86755.T74820.c1.g1.i4	L7NCQ3	2,4,6-trihydroxybenzophenone synthase OS	7.63582	1.89169	8.76516e-09	7.39898e-07
C12506.21947.T90221.c2.g1.i4	Q9SR15	Tryptophan--tRNA ligase, cytoplasmic OS	7.63266	0.408045	2.21761e-07	9.66224e-06
C12506.75423.Ctg.45032	Q02921	Early nodulin-93 OS	7.63099	6.52047	7.44982e-09	6.49738e-07
C12506.37387.Ctg.36591	Q84VY3	Stearoyl-[acyl-carrier-protein] 9-desaturase 6, chloroplastic OS	7.6302	4.61285	2.66612e-08	1.76043e-06
C3410.0.Ctg.31057	NA	NA	7.62615	0.403278	1.07123e-07	5.46157e-06
C12506.25242.T84652.c0.g9.i1	NA	NA	7.62455	3.10111	8.33984e-10	1.0957e-07
C12506.71976.T91421.c0.g1.i2	O65416	F-box protein SKIP27 OS	7.61784	4.51422	1.42395e-08	1.06825e-06
C12506.38673.T93356.c2.g1.i1	NA	NA	7.61685	3.35583	3.08665e-08	1.97943e-06
C12506.99801.Ctg.39588	Q9ZPE4	F-box protein FBW2 OS	7.60896	0.386656	2.71097e-07	1.13952e-05
C12506.22860.Ctg.149	NA	NA	7.60864	1.91698	4.88499e-11	1.12243e-08
C29908.0.T57321.c0.g1.i1	Q94A08	Probable galactinol--sucrose galactosyltransferase 2 OS	7.60748	0.395815	4.56279e-07	1.73263e-05
C12506.10283.Ctg.11584	NA	NA	7.60704	6.80369	6.688e-07	2.37482e-05
C12506.64144.T67622.c0.g4.i1	Q9C6E4	Protein EXORDIUM-like 1 OS	7.60671	5.25175	1.33461e-07	6.48192e-06
C12506.11852.Ctg.3886	NA	NA	7.58387	0.36701	1.08221e-07	5.50115e-06
C12506.94390.T82802.c0.g2.i2	Q84UI5	Mitogen-activated protein kinase 1 OS	7.57715	2.57864	7.18732e-11	1.57381e-08
C12506.10679.T82069.c0.g1.i6	Q9FMY4	Uncharacterized protein At5g23160 OS	7.57473	3.41277	1.56772e-16	1.96969e-13
C12506.34522.T92671.c1.g9.i2	Q84VY3	Stearoyl-[acyl-carrier-protein] 9-desaturase 6, chloroplastic OS	7.56798	3.46548	3.4069e-09	3.46687e-07
C12506.78074.T33017.c0.g2.i1	NA	NA	7.56719	0.356824	8.43782e-08	4.43887e-06
C12506.8984.Ctg.13573	O49662	AT-hook motif nuclear-localized protein 24 OS	7.56548	3.34451	1.19152e-13	6.93777e-11
C12506.8560.Ctg.3659	Q93WT0	Probable WRKY transcription factor 31 OS	7.56422	2.50676	7.11167e-08	3.90982e-06
C12506.68255.Ctg.41077	Q9ZSD4	Syntaxin-121 OS	7.56254	5.62159	1.60491e-05	0.000325348
C12506.29676.T88994.c3.g1.i1	NA	NA	7.56071	7.60216	3.50985e-05	0.000609425
C36436.0.Ctg.11105	O64682	Protein kinase PINOID OS	7.5604	0.342864	4.24444e-07	1.63396e-05
C12506.68536.T88003.c0.g1.i2	Q0WVU3	Myb family transcription factor PHL5 OS	7.55881	0.344143	1.88022e-07	8.51075e-06
C18548.0.T50284.c0.g1.i1	NA	NA	7.5488	0.334138	2.3768e-07	1.02528e-05
C12506.101302.T91240.c6.g1.i1	NA	NA	7.54673	0.334874	9.63873e-08	4.9686e-06
C12506.80899.T88649.c2.g10.i2	NA	NA	7.5441	1.85658	2.99967e-10	4.97411e-08
C36741.0.Ctg.32308	NA	NA	7.5427	0.337287	2.50724e-07	1.06439e-05
C12506.102346.T74133.c0.g1.i1	NA	NA	7.54222	2.56542	2.15398e-07	9.45384e-06
C35565.0.T88296.c0.g1.i1	NA	NA	7.54064	0.329941	2.12898e-07	9.40403e-06
C12506.74324.T81688.c2.g2.i1	NA	NA	7.53678	0.328288	1.66048e-07	7.72764e-06
C12506.83150.T85445.c0.g2.i3	NA	NA	7.52813	2.9613	1.10418e-12	4.91975e-10
C12506.28106.Ctg.29809	NA	NA	7.52243	0.314966	6.81361e-08	3.78248e-06
C12506.26966.T81440.c2.g1.i3	Q8RZB5	Probable calcium-binding protein CML10 OS	7.52058	5.91725	7.51019e-09	6.53335e-07
C17951.0.T68368.c0.g1.i1	NA	NA	7.51761	0.315065	2.49281e-07	1.06439e-05
C37595.0.T91680.c2.g1.i1	NA	NA	7.51634	0.305654	2.49869e-07	1.06439e-05
C12506.49008.T90300.c1.g1.i1	NA	NA	7.51052	0.301215	1.98765e-07	8.8812e-06
C12506.34049.T85399.c3.g1.i3	NA	NA	7.50095	4.85523	3.99938e-08	2.43958e-06
C12506.55605.T91813.c3.g1.i1	P0DKH6	Disease resistance protein RPS6 OS	7.48985	2.45196	4.58738e-10	6.81312e-08
C12506.39499.T55886.c0.g2.i1	NA	NA	7.48748	0.286586	1.07474e-07	5.474e-06
C12506.8591.T95448.c0.g3.i1	Q9LUS8	Probable protein phosphatase 2C 40 OS	7.48399	0.277583	3.22768e-07	1.30634e-05
C12506.56388.Ctg.5060	NA	NA	7.48068	4.74864	1.10113e-07	5.57516e-06
C12506.74021.T85055.c1.g3.i4	NA	NA	7.48038	0.276972	1.17126e-07	5.85505e-06
C12506.33144.T81475.c2.g3.i2	NA	NA	7.48033	9.36008	8.85794e-09	7.44052e-07
C12506.106467.T88894.c4.g5.i1	Q40578	Ubiquinol oxidase 2, mitochondrial OS	7.47577	1.81857	2.84465e-08	1.84352e-06
C12506.106370.T89376.c1.g1.i5	Q8LDF9	High mobility group B protein 7 OS	7.47509	7.84676	9.31187e-21	5.96414e-17
C12506.93392.T87967.c3.g3.i3	Q42881	1-aminocyclopropane-1-carboxylate synthase 3 OS	7.47493	3.70657	2.98764e-07	1.22174e-05
C12506.36834.T43314.c0.g1.i1	NA	NA	7.46925	1.81144	1.4603e-09	1.70917e-07
C12506.34083.Ctg.11700	NA	NA	7.46641	8.51366	3.64102e-07	1.43554e-05
C12506.18769.T85434.c0.g2.i2	NA	NA	7.46489	1.73567	3.05401e-09	3.1613e-07
C12506.45851.T83517.c1.g1.i2	NA	NA	7.46158	1.7093	7.10356e-07	2.49814e-05
C39170.0.T66544.c0.g1.i1	NA	NA	7.46061	0.259129	1.86846e-07	8.47991e-06
C12506.19621.T35245.c0.g2.i2	NA	NA	7.4479	2.87403	1.15391e-10	2.2481e-08
C12506.7958.T98079.c0.g1.i1	Q9LN20	Probable prolyl 4-hydroxylase 3 OS	7.44486	1.77076	3.9746e-07	1.54635e-05
C12506.34261.Ctg.28529	Q9ZVN4	Probable tyrosine-protein phosphatase At1g05000 OS	7.43685	1.78295	5.47573e-08	3.15979e-06
C12506.24203.T91066.c0.g1.i5	O82289	Probable inactive poly [ADP-ribose] polymerase SRO1 OS	7.4329	6.60591	7.1919e-08	3.94546e-06
C12506.103026.T11761.c0.g1.i2	Q9FW03	Putative methylesterase 11, chloroplastic OS	7.4321	0.233826	2.05553e-07	9.12678e-06
C12506.59042.T92642.c1.g7.i2	NA	NA	7.43127	6.73178	7.31194e-08	3.97084e-06
C12506.84651.T32853.c0.g1.i1	NA	NA	7.4307	2.8954	3.33314e-12	1.25579e-09
C12506.26966.Ctg.959	Q8RZB5	Probable calcium-binding protein CML10 OS	7.4283	7.51424	5.92224e-08	3.36046e-06
C12506.96413.T29465.c0.g1.i1	O49840	Probable serine/threonine-protein kinase PBL3 OS	7.42293	0.224057	3.63633e-07	1.43554e-05
C12506.36063.T73570.c0.g2.i1	NA	NA	7.42077	2.83165	2.60908e-08	1.72721e-06
C12506.83403.Ctg.30574	F4HXY7	CDP-diacylglycerol--serine O-phosphatidyltransferase 1 OS	7.4131	0.220751	1.47269e-07	7.00644e-06
C12506.73012.Ctg.577	Q38910	Probable xyloglucan endotransglucosylase/hydrolase protein 23 OS	7.40658	5.4758	2.25452e-06	6.54501e-05
C12506.30141.T89262.c1.g5.i1	NA	NA	7.40631	0.207861	7.21779e-07	2.5279e-05
C12506.47730.T94713.c2.g1.i1	NA	NA	7.3999	0.208077	1.79556e-07	8.21453e-06
C12506.76013.Ctg.26445	NA	NA	7.39788	3.24607	7.31518e-10	9.91593e-08
C12506.27072.T92640.c3.g1.i3	Q9LY61	Nematode resistance protein-like HSPRO1 OS	7.39644	4.86227	3.37152e-06	9.06365e-05
C14698.0.T5906.c0.g1.i1	NA	NA	7.39309	0.202834	1.24245e-07	6.14495e-06
C12506.97882.T60952.c0.g2.i1	NA	NA	7.39204	0.199316	3.83745e-07	1.49868e-05
C12506.67625.T82655.c2.g2.i1	NA	NA	7.38647	4.09941	3.75607e-14	2.43617e-11
C12506.40404.T51589.c0.g2.i1	Q8W491	UDP-glycosyltransferase 73B3 OS	7.38598	0.195101	5.87981e-07	2.13066e-05
C12506.22234.T75567.c0.g1.i3	NA	NA	7.38519	1.65904	7.60956e-09	6.58626e-07
C12506.67318.T84684.c1.g2.i1	NA	NA	7.38156	0.191627	4.31373e-07	1.65691e-05
C12506.99930.T93101.c3.g5.i5	NA	NA	7.37971	3.57118	5.92037e-09	5.39775e-07
C12506.76157.T86702.c4.g2.i2	NA	NA	7.37968	0.194351	2.82644e-07	1.17543e-05
C12506.103682.T88704.c1.g1.i1	NA	NA	7.37594	0.188995	1.76148e-07	8.06583e-06
C12506.83156.Ctg.33393	P46643	Aspartate aminotransferase, mitochondrial OS	7.37302	5.05228	2.61667e-06	7.37894e-05
C12506.69990.T89689.c1.g2.i3	NA	NA	7.37254	1.63974	4.80747e-07	1.80462e-05
C31950.0.T56464.c0.g1.i1	NA	NA	7.37079	0.18492	1.73732e-07	8.00526e-06
C12506.21381.Ctg.8728	NA	NA	7.36478	2.85962	7.41778e-10	1.00285e-07
C12506.75823.T76851.c0.g1.i2	NA	NA	7.36311	4.82181	2.58654e-06	7.32624e-05
C12506.28801.T92294.c7.g1.i1	P47924	Bifunctional riboflavin biosynthesis protein RIBA 1, chloroplastic OS	7.35162	4.27465	2.87117e-08	1.85284e-06
C12506.9366.T85466.c1.g5.i1	NA	NA	7.35146	0.169762	2.89043e-07	1.19341e-05
C12506.28600.Ctg.112	F6HDT7	1,2-dihydroxy-3-keto-5-methylthiopentene dioxygenase 2 OS	7.35018	6.01065	2.07531e-12	8.30758e-10
C12506.44060.Ctg.1237	Q9M886	LOB domain-containing protein 41 OS	7.34849	2.87422	2.06802e-07	9.16637e-06
C12506.74650.T87054.c1.g2.i4	Q9FFR9	Cation/H(+) antiporter 18 OS	7.34459	5.01577	1.22685e-09	1.48964e-07
C12506.28479.T90980.c5.g1.i1	NA	NA	7.34345	4.72796	4.78728e-07	1.79967e-05
C32685.0.T86192.c4.g1.i1	NA	NA	7.33952	0.153027	4.36866e-07	1.67174e-05
C12506.50284.T87053.c2.g1.i3	A7QEU4	Peroxidase 5 OS	7.33772	7.50661	1.1934e-07	5.9541e-06
C40412.0.T91968.c3.g1.i1	NA	NA	7.33073	3.66584	4.54054e-07	1.72848e-05
C12506.49656.Ctg.32529	Q9LDV4	Alanine aminotransferase 2, mitochondrial OS	7.32967	4.5403	9.79783e-07	3.2431e-05
C12506.23331.Ctg.13359	NA	NA	7.32849	0.144658	2.67508e-07	1.12628e-05
C12506.5814.Ctg.41096	Q9SX80	Polyadenylate-binding protein RBP47C' OS	7.32463	4.22283	8.04505e-08	4.27171e-06
C12506.80337.T74253.c0.g1.i1	Q9T0A0	Long chain acyl-CoA synthetase 4 OS	7.31737	4.58368	8.90535e-06	0.000201957
C12506.105738.Ctg.9127	K4DEY3	Protein NEOXANTHIN-DEFICIENT 1 OS	7.31013	1.63909	5.51407e-08	3.17773e-06
C12506.8133.Ctg.34958	NA	NA	7.30954	6.5458	4.68412e-06	0.000119305
C12506.1714.Ctg.36126	NA	NA	7.30864	0.13127	2.30607e-07	9.98824e-06
C12506.18413.T73227.c0.g1.i1	NA	NA	7.30816	3.11405	1.29869e-07	6.35842e-06
C12506.64424.T56704.c0.g2.i1	Q10MW3	Pyruvate decarboxylase 2 OS	7.30687	4.80432	4.64351e-06	0.000118432
C12506.56300.Ctg.20053	Q9M9E1	ABC transporter G family member 40 OS	7.30366	4.33593	2.15651e-06	6.29614e-05
C12506.38915.T95739.c3.g3.i2	Q8LGJ5	Plant cysteine oxidase 2 OS	7.29933	4.94244	1.24973e-08	9.83637e-07
C12506.93640.T92671.c1.g9.i1	A2WYF4	Stearoyl-[acyl-carrier-protein] 9-desaturase 2, chloroplastic OS	7.29927	5.11034	5.50117e-09	5.06058e-07
C12506.51168.T73385.c0.g1.i1	NA	NA	7.29879	4.28779	8.11488e-05	0.00120277
C12506.80257.T92225.c1.g4.i3	Q9FEW9	12-oxophytodienoate reductase 3 OS	7.29777	6.60387	1.58646e-05	0.00032252
C12506.55893.Ctg.25208	NA	NA	7.29345	3.60073	6.94648e-08	3.83832e-06
C14333.0.T40553.c0.g1.i1	NA	NA	7.29338	0.117005	1.9831e-07	8.87443e-06
C12506.22984.Ctg.305	NA	NA	7.29249	0.116388	2.01826e-07	8.99249e-06
C12506.68068.Ctg.9674	NA	NA	7.28986	0.108768	7.21528e-07	2.5279e-05
C12506.9738.Ctg.45180	NA	NA	7.28465	4.74596	1.44576e-06	4.50405e-05
C12506.77622.T95287.c2.g1.i1	NA	NA	7.2832	2.82376	1.21827e-08	9.63781e-07
C12506.90122.T34000.c0.g5.i1	Q9FXF2	Probable LRR receptor-like serine/threonine-protein kinase RFK1 OS	7.27844	0.100185	5.39981e-07	1.9977e-05
C12506.67595.T55377.c0.g1.i1	NA	NA	7.27191	2.81696	2.60043e-07	1.09756e-05
C12506.52890.T81593.c0.g1.i1	NA	NA	7.26975	0.0964009	7.18839e-07	2.52105e-05
C12506.88245.Ctg.30847	Q9LY05	Ethylene-responsive transcription factor ERF106 OS	7.26936	6.47555	1.67494e-06	5.10239e-05
C12506.59016.T88033.c0.g1.i2	O49817	Late embryogenesis abundant protein 2 OS	7.2655	5.26398	1.19563e-18	3.60371e-15
C40577.0.T91752.c0.g1.i1	F4KGY6	Protein REVEILLE 1 OS	7.25964	0.0854343	4.56499e-07	1.73263e-05
C33601.0.T507.c0.g1.i1	NA	NA	7.25927	0.0902803	4.62344e-07	1.74834e-05
C12506.103452.T72243.c0.g9.i1	Q52T38	Protein S-acyltransferase 24 OS	7.25902	1.5251	3.7045e-07	1.45675e-05
C12506.4187.Ctg.3897	P46897	Homeobox-leucine zipper protein ATHB-7 OS	7.25796	1.60575	1.20317e-09	1.46436e-07
C12506.74542.Ctg.44502	Q9SHL7	Exosome complex exonuclease RRP44 homolog A OS	7.25668	6.71579	0.00024296	0.0028579
C12506.8650.T85887.c1.g1.i2	Q8RX37	Probable protein phosphatase 2C 2 OS	7.25486	1.57714	3.37297e-07	1.35021e-05
C31221.0.Ctg.42822	NA	NA	7.24643	0.0755192	3.3958e-07	1.35724e-05
C12506.7561.Ctg.15415	Q9LMA8	Protein TIFY 10A OS	7.24296	4.67659	3.28415e-07	1.32097e-05
C12506.58026.T93359.c1.g2.i1	NA	NA	7.2379	0.0687063	2.80635e-07	1.16811e-05
C12506.71010.T86452.c0.g1.i2	NA	NA	7.22849	0.0638019	4.76682e-07	1.7933e-05
C12506.16773.Ctg.7508	Q9LW77	ERAD-associated E3 ubiquitin-protein ligase HRD1A OS	7.22702	6.52923	1.42695e-07	6.83962e-06
C12506.7970.T90853.c7.g3.i1	O82199	Zinc finger CCCH domain-containing protein 20 OS	7.22324	6.29335	7.39779e-09	6.46852e-07
C12506.7413.Ctg.37991	NA	NA	7.22012	0.0523761	5.73693e-07	2.09519e-05
C12506.48938.Ctg.18615	Q9ZUF4	Serine/threonine-protein kinase RIPK OS	7.21816	7.1246	1.75688e-07	8.063e-06
C12506.87082.T92243.c2.g3.i5	NA	NA	7.21458	9.40169	1.30149e-07	6.35842e-06
C12506.66685.T113016.c0.g1.i1	Q38910	Probable xyloglucan endotransglucosylase/hydrolase protein 23 OS	7.20843	4.00438	1.21645e-05	0.000259707
C12506.5814.Ctg.41097	Q9SX79	Polyadenylate-binding protein RBP47C OS	7.20246	3.72373	7.14344e-12	2.36144e-09
C12506.106337.Ctg.37941	NA	NA	7.1959	0.0334707	3.20521e-07	1.29827e-05
C28703.0.T43164.c0.g1.i1	NA	NA	7.19022	2.73221	3.4522e-07	1.37228e-05
C12506.35623.T95344.c1.g1.i1	Q8GYU3	Transcriptional elongation regulator MINIYO OS	7.18617	0.0230785	5.75819e-07	2.09996e-05
C12506.11236.Ctg.7150	O80917	Dehydration-responsive element-binding protein 2E OS	7.1722	9.40166	0.000790511	0.00716016
C12506.42088.T79933.c0.g2.i5	Q6AU53	Probable xyloglucan glycosyltransferase 9 OS	7.16917	1.457	1.05998e-09	1.3247e-07
C12506.40786.T59674.c0.g1.i1	NA	NA	7.1623	2.21872	1.53039e-06	4.7301e-05
C12506.32151.Ctg.34020	NA	NA	7.16072	0.00387526	7.58732e-07	2.63392e-05
C12506.75857.T46841.c0.g1.i1	NA	NA	7.15671	2.21285	5.64953e-07	2.07361e-05
C12506.20308.Ctg.19832	NA	NA	7.15574	1.36635e-05	6.13635e-07	2.20491e-05
C12506.3917.Ctg.12871	Q9SYG1	17.4 kDa class III heat shock protein OS	7.15246	2.11983	2.84593e-08	1.84352e-06
C34674.0.T92545.c1.g1.i1	NA	NA	7.15154	-0.00617801	6.59031e-07	2.34338e-05
C12506.33070.Ctg.16593	Q6IEK5	WRKY transcription factor WRKY76 OS	7.14515	4.80416	6.16392e-05	0.000959687
C12506.29868.T87039.c1.g3.i7	P60300	Putative chloride channel-like protein CLC-g OS	7.13329	2.11371	3.26278e-10	5.25728e-08
C12506.7555.Ctg.37336	NA	NA	7.13189	3.032	1.46705e-10	2.76362e-08
C12506.55168.Ctg.19045	NA	NA	7.13001	6.35543	8.09003e-07	2.78018e-05
C12506.62416.Ctg.43366	Q40392	TMV resistance protein N OS	7.12938	-0.0230911	4.90731e-07	1.83537e-05
C28645.0.T87090.c0.g3.i2	NA	NA	7.12726	4.43813	0.000348835	0.00378846
C12373.1.T59407.c0.g3.i2	Q9LF24	Protein LONGIFOLIA 1 OS	7.1253	-0.0263702	4.71292e-07	1.77613e-05
C32314.0.T18286.c0.g1.i1	NA	NA	7.10877	-0.042012	7.49205e-07	2.60791e-05
C12506.39820.Ctg.9009	Q9C598	Protein ATAF2 OS	7.10749	5.71743	3.80565e-06	0.000100307
C12506.11279.T83733.c0.g1.i5	Q9LS40	Protein ASPARTIC PROTEASE IN GUARD CELL 1 OS	7.10488	2.05488	9.2204e-07	3.09792e-05
C12506.33728.T89812.c0.g3.i3	NA	NA	7.10154	1.43243	7.00456e-08	3.85921e-06
C12506.33143.Ctg.15196	NA	NA	7.09391	9.33397	1.88599e-11	5.30968e-09
C12506.54821.T86489.c1.g2.i1	P19036	17.4 kDa class I heat shock protein OS	7.0918	3.91872	1.29634e-09	1.55557e-07
C12506.104307.T91271.c1.g1.i7	NA	NA	7.09139	3.12096	2.29556e-08	1.56079e-06
C12506.38915.Ctg.43248	Q9LXG9	Plant cysteine oxidase 1 OS	7.0904	5.35718	4.85329e-08	2.88408e-06
C12506.17332.T89896.c4.g1.i9	Q93Z53	Plastidial pyruvate kinase 3, chloroplastic OS	7.0836	1.42888	1.03736e-06	3.40945e-05
C12506.97542.T93637.c3.g1.i2	NA	NA	7.08106	6.25634	1.66736e-05	0.000336089
C37971.0.T71804.c0.g2.i1	NA	NA	7.0808	-0.0666027	1.19903e-06	3.84946e-05
C12506.90743.Ctg.15961	NA	NA	7.0599	6.7159	5.04713e-06	0.00012677
C12506.11766.T76680.c0.g1.i1	NA	NA	7.05823	3.89188	1.74797e-06	5.28714e-05
C12506.11006.T85277.c1.g15.i1	NA	NA	7.05603	2.03672	8.742e-10	1.13688e-07
C30367.0.Ctg.40142	NA	NA	7.0553	-0.0853982	7.12676e-07	2.50287e-05
C12506.33152.Ctg.40832	NA	NA	7.05514	5.99449	2.9833e-07	1.22094e-05
C12506.13757.T86891.c1.g1.i1	NA	NA	7.05126	2.51273	1.64821e-07	7.69151e-06
C12506.92883.T75695.c0.g3.i1	NA	NA	7.04523	4.45251	3.90083e-09	3.87336e-07
C12506.44000.T90474.c3.g3.i2	P09342	Acetolactate synthase 1, chloroplastic OS	7.03531	4.38759	1.82192e-08	1.29838e-06
C12506.32434.T93797.c0.g3.i2	Q9SH30	Probable copper-transporting ATPase HMA5 OS	7.03505	4.60013	8.5854e-07	2.91909e-05
C12506.17020.Ctg.17103	P28582	Calcium-dependent protein kinase OS	7.03447	2.77939	2.04667e-06	6.02006e-05
C5574.0.T32252.c0.g1.i1	NA	NA	7.0341	-0.101687	8.11421e-07	2.78662e-05
C12506.19437.T27303.c0.g1.i1	NA	NA	7.02821	1.3104	1.49266e-07	7.06862e-06
C12506.48485.Ctg.111	F6HDT7	1,2-dihydroxy-3-keto-5-methylthiopentene dioxygenase 2 OS	7.02215	4.93351	3.80171e-08	2.34129e-06
C12506.50548.T94498.c5.g10.i1	Q9LPQ3	Mitogen-activated protein kinase kinase 7 OS	7.01421	2.00382	6.48746e-11	1.45158e-08
C12506.33540.T85989.c0.g3.i4	NA	NA	7.01213	2.07356	1.1373e-08	9.04878e-07
C12506.86695.T94498.c5.g10.i2	Q9LPQ3	Mitogen-activated protein kinase kinase 7 OS	7.00907	4.65584	1.21643e-13	7.00319e-11
C12506.97674.T11591.c0.g1.i1	NA	NA	7.00859	-0.123798	7.82856e-07	2.70849e-05
C12506.102216.T92640.c2.g1.i3	O04203	Nematode resistance protein-like HSPRO2 OS	6.99988	4.99163	6.31722e-06	0.000152252
C12506.27828.Ctg.8460	O64477	G-type lectin S-receptor-like serine/threonine-protein kinase At2g19130 OS	6.99671	-0.132758	7.63883e-07	2.64642e-05
C12506.43668.T88154.c0.g1.i1	P54774	Cell division cycle protein 48 homolog OS	6.99124	5.2755	1.00234e-05	0.000222345
C12506.92189.T90773.c4.g5.i1	NA	NA	6.99047	-0.140791	1.29765e-06	4.11959e-05
C12506.13168.T58271.c0.g3.i1	NA	NA	6.99047	3.49903	5.75522e-13	2.80849e-10
C12506.41843.T88389.c3.g7.i1	Q96520	Peroxidase 12 OS	6.98537	4.33242	2.58053e-06	7.31403e-05
C12506.106571.T84256.c0.g3.i4	NA	NA	6.97378	3.52894	4.9141e-09	4.68464e-07
C12506.2540.Ctg.24206	NA	NA	6.96583	3.79979	2.49142e-10	4.22708e-08
C12506.107244.T57097.c0.g2.i1	NA	NA	6.96043	-0.163176	1.06481e-06	3.48624e-05
C12506.28441.Ctg.2151	Q5E924	Glyceraldehyde-3-phosphate dehydrogenase GAPCP2, chloroplastic OS	6.95545	1.30195	4.12592e-08	2.49891e-06
C12506.47577.T89839.c2.g2.i3	NA	NA	6.94707	7.39665	9.30368e-08	4.82014e-06
C12506.65414.Ctg.16317	Q9LV03	Glutamate synthase 1 [NADH], chloroplastic OS	6.94626	2.00998	7.06726e-07	2.48879e-05
C12506.85072.T90131.c2.g2.i1	Q9FE67	Ethylene-responsive transcription factor 9 OS	6.94421	4.40875	3.90821e-09	3.87336e-07
C12506.52215.Ctg.41394	P25858	Glyceraldehyde-3-phosphate dehydrogenase GAPC1, cytosolic OS	6.94303	3.14094	2.45437e-09	2.64757e-07
C12506.40589.T85951.c6.g4.i13	NA	NA	6.94251	1.29196	9.49271e-06	0.000212493
C32583.0.T51290.c0.g2.i1	NA	NA	6.94034	-0.181409	1.39566e-06	4.37652e-05
C12506.16280.Ctg.18609	Q9M9E8	F-box protein At1g78280 OS	6.93596	1.98153	3.14902e-11	7.98776e-09
C12506.97000.T73324.c0.g1.i4	NA	NA	6.93416	1.27669	5.73051e-08	3.27707e-06
C12506.65263.Ctg.2985	P49598	Protein phosphatase 2C 37 OS	6.93079	5.90362	9.86554e-05	0.00139939
C12506.72836.Ctg.14434	Q9C7W4	Long chain acyl-CoA synthetase 3 OS	6.92983	4.28525	3.9282e-09	3.88566e-07
C12506.63619.T42102.c0.g1.i1	NA	NA	6.92849	1.30097	3.92344e-07	1.52761e-05
C12506.8621.Ctg.35267	Q9M0G2	Zinc finger CCCH domain-containing protein 49 OS	6.92313	7.85268	2.066e-07	9.16537e-06
C12506.52260.T85094.c0.g3.i4	NA	NA	6.92098	-0.195633	1.13797e-06	3.67877e-05
C12506.43675.T96848.c7.g2.i8	P54774	Cell division cycle protein 48 homolog OS	6.91451	4.71108	5.61343e-06	0.000138474
C12506.14870.T88733.c5.g6.i2	NA	NA	6.91399	4.62571	1.10925e-10	2.20298e-08
C12506.84209.T96804.c0.g1.i9	NA	NA	6.91172	2.45977	5.79014e-07	2.10561e-05
C12506.101052.Ctg.36605	P33083	Auxin-induced protein 6B OS	6.90816	4.36997	1.5592e-08	1.13806e-06
C12506.81246.Ctg.6210	Q9FU27	Zinc finger CCCH domain-containing protein 2 OS	6.90793	6.13424	1.33732e-08	1.01602e-06
C12506.78651.T15510.c0.g1.i1	P47924	Bifunctional riboflavin biosynthesis protein RIBA 1, chloroplastic OS	6.90486	2.73752	1.07622e-07	5.47611e-06
C33124.0.T95346.c1.g3.i1	O64806	Putative calcium-transporting ATPase 7, plasma membrane-type OS	6.9	3.21176	4.64573e-07	1.75548e-05
C12506.93617.Ctg.29110	O49255	NAC transcription factor 29 OS	6.89862	6.24072	0.000199184	0.00244221
C12506.42088.Ctg.23427	A2YHR9	Putative xyloglucan glycosyltransferase 10 OS	6.88914	1.18992	2.5073e-07	1.06439e-05
C41308.0.T80466.c0.g2.i1	NA	NA	6.88603	2.33289	1.23341e-10	2.3759e-08
C12506.24466.T66024.c1.g1.i5	NA	NA	6.88275	1.23423	1.34667e-07	6.52195e-06
C12506.76722.T66418.c0.g1.i1	NA	NA	6.88266	-0.22748	1.54538e-06	4.75863e-05
C12506.80148.T49831.c0.g3.i1	NA	NA	6.88197	1.17243	1.4163e-06	4.42909e-05
C12506.76717.T56112.c0.g1.i1	NA	NA	6.88011	2.29039	1.25286e-06	4.00969e-05
C12506.64796.T57594.c0.g2.i1	NA	NA	6.87565	-0.232544	1.3873e-06	4.35563e-05
C12506.14576.T95931.c1.g1.i3	NA	NA	6.87564	6.1106	1.53564e-11	4.39579e-09
C12506.61792.Ctg.32774	NA	NA	6.8721	3.20081	1.26473e-11	3.74586e-09
C12506.105806.T88005.c0.g1.i1	Q9LYD3	Dehydration-responsive element-binding protein 3 OS	6.85611	3.60031	2.48946e-05	0.000461329
C12506.71740.Ctg.2809	Q05045	Chaperonin CPN60-1, mitochondrial OS	6.85595	5.04189	1.80719e-05	0.000356711
C12506.102618.T78296.c0.g1.i1	Q9SV43	Patatin-like protein 7 OS	6.85448	3.47455	6.58884e-06	0.000157612
C12506.48930.Ctg.27101	O48716	Protein JINGUBANG OS	6.85053	7.22942	7.29165e-08	3.96756e-06
C12506.12345.T74109.c0.g1.i1	Q9SUV1	Adenine nucleotide transporter BT1, chloroplastic/mitochondrial OS	6.84777	2.98625	4.12789e-10	6.23921e-08
C12506.84627.T78215.c1.g1.i1	NA	NA	6.8456	1.96522	3.23905e-08	2.05128e-06
C12506.5934.T88598.c2.g7.i1	NA	NA	6.84475	2.75719	2.27091e-06	6.58514e-05
C12506.97594.Ctg.3198	Q9LD43	Acetyl-coenzyme A carboxylase carboxyl transferase subunit alpha, chloroplastic OS	6.84433	1.19463	1.21886e-08	9.63781e-07
C12506.79492.T89436.c1.g8.i3	NA	NA	6.84046	6.40777	1.46051e-07	6.98089e-06
C12506.18879.T78625.c0.g1.i1	Q9M0M5	Scarecrow-like protein 13 OS	6.83244	5.42417	9.38903e-05	0.00135038
C12506.96454.T86361.c1.g1.i7	Q9ZSD4	Syntaxin-121 OS	6.83104	5.53655	2.68168e-06	7.51678e-05
C12506.97524.T113955.c0.g1.i1	NA	NA	6.82992	2.34408	4.73228e-11	1.09718e-08
C12506.11799.Ctg.4842	NA	NA	6.82779	1.13417	1.29394e-08	1.00238e-06
C12506.5133.Ctg.39258	NA	NA	6.8128	1.10441	7.85732e-07	2.71443e-05
C12506.93367.Ctg.7637	NA	NA	6.81197	3.95737	2.29756e-08	1.56079e-06
C12506.15473.Ctg.6958	NA	NA	6.811	4.63025	7.17786e-07	2.51908e-05
C12506.65262.Ctg.794	Q9ZW21	Probable protein phosphatase 2C 24 OS	6.81081	6.01938	2.97307e-05	0.000533981
C12506.45155.Ctg.7523	Q9LU41	Calcium-transporting ATPase 9, plasma membrane-type OS	6.8097	1.83814	3.60774e-09	3.63177e-07
C12506.61051.T80772.c0.g2.i1	NA	NA	6.80187	4.97665	4.37773e-07	1.67396e-05
C12506.72183.T84022.c0.g2.i2	Q9FGT8	Temperature-induced lipocalin-1 OS	6.8017	5.49668	1.12068e-06	3.63204e-05
C12506.106463.T90421.c2.g1.i4	Q41224	Ubiquinol oxidase 1, mitochondrial OS	6.80106	4.05504	9.79095e-13	4.43963e-10
C12506.16113.Ctg.26713	Q94AZ2	Sugar transport protein 13 OS	6.79986	4.40546	4.07504e-06	0.000106531
C12506.10670.Ctg.3993	O22193	U-box domain-containing protein 4 OS	6.796	4.59987	8.68477e-06	0.00019792
C12506.42088.T79933.c0.g2.i1	A2YHR9	Putative xyloglucan glycosyltransferase 10 OS	6.79215	1.15085	2.79568e-07	1.16651e-05
C12506.68320.Ctg.43821	Q9ZW21	Probable protein phosphatase 2C 24 OS	6.78891	6.78053	2.5001e-07	1.06439e-05
C12506.45851.T83517.c1.g3.i1	NA	NA	6.78228	1.83349	2.50129e-07	1.06439e-05
C12506.62521.Ctg.35852	NA	NA	6.77734	2.27583	1.23057e-09	1.49062e-07
C12506.75617.Ctg.37483	NA	NA	6.77363	2.20735	4.17891e-08	2.52802e-06
C12506.70623.T74846.c0.g1.i1	NA	NA	6.76061	3.56382	2.54716e-05	0.000469982
C12506.29419.T93797.c0.g6.i2	Q9SH30	Probable copper-transporting ATPase HMA5 OS	6.75642	4.17406	9.58106e-10	1.21516e-07
C12506.78799.Ctg.2594	Q9M886	LOB domain-containing protein 41 OS	6.75021	4.00053	1.88231e-08	1.32665e-06
C12506.53738.T82296.c0.g1.i1	Q05091	Polygalacturonase inhibitor OS	6.73683	6.62915	5.82735e-06	0.000142592
C34694.0.T84575.c7.g1.i1	NA	NA	6.73531	4.56063	7.57163e-05	0.00113805
C12506.69844.T80031.c4.g1.i3	NA	NA	6.73124	1.08626	4.61856e-07	1.74834e-05
C12506.4143.Ctg.42242	NA	NA	6.72762	7.07865	3.39059e-06	9.10059e-05
C12506.58151.T64366.c0.g1.i1	P28516	Pyruvate decarboxylase 1 OS	6.72689	3.05999	4.80971e-09	4.62373e-07
C12506.80052.T85831.c2.g2.i6	O64823	Calcium uniporter protein 2, mitochondrial OS	6.7251	3.1979	1.02869e-06	3.38747e-05
C12506.16278.Ctg.29774	Q9M9E8	F-box protein At1g78280 OS	6.72369	2.57763	7.43637e-12	2.44252e-09
C12506.46448.T89808.c1.g3.i2	NA	NA	6.72183	3.8142	6.23716e-06	0.00015089
C12506.12675.Ctg.10181	NA	NA	6.72047	5.37448	9.29789e-08	4.82014e-06
C12506.9999.T69782.c0.g1.i2	NA	NA	6.71978	2.96691	1.40662e-06	4.40548e-05
C12506.89923.T84575.c9.g2.i1	NA	NA	6.71583	2.47291	5.75331e-07	2.09967e-05
C12506.80054.T85831.c2.g4.i1	NA	NA	6.71439	1.78771	1.14302e-06	3.69276e-05
C12506.33147.T27541.c0.g2.i1	NA	NA	6.714	8.66369	4.45202e-08	2.66804e-06
C12506.31947.Ctg.45348	Q9SRK7	Adenine/guanine permease AZG1 OS	6.70343	7.01723	7.29414e-08	3.96756e-06
C12506.25985.Ctg.33500	P46573	Probable serine/threonine-protein kinase PBL10 OS	6.70214	2.14204	1.32583e-08	1.01182e-06
C12506.5399.T84392.c0.g2.i1	Q39688	Epidermis-specific secreted glycoprotein EP1 OS	6.70209	5.16167	3.16138e-08	2.01475e-06
C12506.24421.T93732.c0.g1.i1	NA	NA	6.69419	1.72895	4.95066e-08	2.9134e-06
C12506.9567.Ctg.8654	Q5KS50	Coleoptile phototropism protein 1 OS	6.68467	6.29155	2.83614e-07	1.17764e-05
C12506.14401.Ctg.34353	NA	NA	6.68011	4.2017	2.37558e-05	0.000443599
C12506.52093.T89098.c0.g5.i1	Q9SSA8	Ethylene-responsive transcription factor RAP2-12 OS	6.6763	4.0696	2.14754e-06	6.27355e-05
C12506.104030.Ctg.8430	O82225	Gamma-glutamyl peptidase 5 OS	6.67494	10.1382	2.02133e-09	2.23696e-07
C12506.33145.T81475.c4.g1.i1	NA	NA	6.67448	4.39836	6.63996e-08	3.69408e-06
C39573.0.Ctg.37267	F4HZB5	Protein NETWORKED 1D OS	6.67024	2.10355	3.40317e-07	1.35912e-05
C12506.7665.Ctg.9723	NA	NA	6.66586	2.2297	1.50739e-06	4.66973e-05
C12506.105269.T85015.c1.g1.i2	NA	NA	6.66161	5.77657	6.40377e-07	2.29136e-05
C12506.79485.T85765.c4.g1.i3	NA	NA	6.65961	3.27973	3.70138e-07	1.45664e-05
C12506.14130.T75901.c0.g1.i1	NA	NA	6.65012	2.5008	1.26754e-09	1.52459e-07
C12506.45586.Ctg.25524	Q9ZPE7	Protein EXORDIUM OS	6.64913	3.43493	4.75155e-06	0.000120706
C12506.61524.T40953.c0.g1.i1	Q05326	Pyruvate decarboxylase 2 (Fragment) OS	6.64798	4.49101	6.92645e-07	2.44931e-05
C12506.33333.T91676.c0.g3.i1	NA	NA	6.64468	2.6997	3.4101e-09	3.46687e-07
C12506.74219.T84138.c0.g4.i5	NA	NA	6.64461	3.13987	9.69021e-07	3.21162e-05
C12506.61817.T92726.c2.g1.i6	NA	NA	6.64133	0.962835	8.46237e-08	4.44721e-06
C12506.39927.T89098.c0.g5.i3	NA	NA	6.63919	2.19685	9.34827e-08	4.83834e-06
C12506.80642.T84856.c2.g1.i5	O64592	Probable inactive poly [ADP-ribose] polymerase SRO3 OS	6.6362	2.58066	4.47828e-06	0.000115104
C12506.13581.T87731.c4.g7.i4	NA	NA	6.63064	3.3783	4.23912e-05	0.000709831
C12506.4260.Ctg.18783	NA	NA	6.62997	5.84125	0.000549437	0.00541292
C12506.38228.T86780.c2.g2.i2	Q67YI9	Clathrin interactor EPSIN 2 OS	6.62859	2.06332	1.87339e-07	8.49475e-06
C12506.24652.Ctg.20124	NA	NA	6.6264	6.70361	0.000237546	0.00280943
C12506.8985.T81520.c0.g1.i1	Q9SR17	AT-hook motif nuclear-localized protein 19 OS	6.62073	2.7664	3.3537e-10	5.35327e-08
C12506.44025.Ctg.40247	P93604	Rust resistance kinase Lr10 OS	6.61907	4.34443	5.14597e-08	3.00312e-06
C12506.80633.T83191.c0.g7.i5	Q9ZUF7	Protein LURP-one-related 6 OS	6.60774	4.13793	1.2867e-06	4.09751e-05
C12506.105765.Ctg.8254	O82645	IQ domain-containing protein IQM1 OS	6.60255	6.19229	2.52433e-08	1.68636e-06
C12506.4035.Ctg.2490	NA	NA	6.59651	2.15652	2.30485e-06	6.64967e-05
C12506.34640.T90296.c0.g3.i9	Q43729	Peroxidase 57 OS	6.586	3.46342	4.2234e-07	1.62709e-05
C32331.0.T92168.c6.g1.i3	NA	NA	6.58499	0.952718	1.18354e-06	3.80447e-05
C12506.26141.T88218.c0.g1.i1	P14766	Fructose-1,6-bisphosphatase, cytosolic OS	6.58477	0.955663	2.42592e-07	1.04275e-05
C12506.97731.T96387.c1.g1.i2	NA	NA	6.58357	6.14724	1.07731e-06	3.51819e-05
C12506.72183.T84022.c0.g3.i1	Q9FGT8	Temperature-induced lipocalin-1 OS	6.58344	0.976406	4.86565e-08	2.88408e-06
C40643.0.T4647.c0.g1.i1	NA	NA	6.58256	0.951385	5.87208e-08	3.33569e-06
C12506.16113.T93573.c3.g1.i2	Q94AZ2	Sugar transport protein 13 OS	6.5824	3.85657	4.50599e-06	0.000115673
C12506.44055.Ctg.39300	NA	NA	6.57997	5.00255	8.10365e-05	0.00120145
C12506.31649.T86425.c7.g3.i2	NA	NA	6.57839	5.47665	0.000108046	0.00150648
C12506.65384.T85408.c2.g8.i1	Q96372	Cell division cycle protein 48 homolog OS	6.57527	4.09146	8.17666e-06	0.000188045
C12506.33847.T91079.c0.g1.i1	NA	NA	6.57369	2.01058	1.68107e-07	7.7881e-06
C12506.61778.Ctg.18200	NA	NA	6.57092	0.97752	5.63251e-07	2.06885e-05
C12506.38782.T89621.c0.g14.i5	B8BJ39	Pyruvate kinase 1, cytosolic OS	6.56454	6.31452	7.01236e-11	1.55005e-08
C12506.62521.Ctg.3246	NA	NA	6.55571	3.88654	8.87859e-09	7.44566e-07
C12506.30109.Ctg.4121	NA	NA	6.55561	4.40501	7.34434e-07	2.56696e-05
C12506.83114.T82686.c0.g2.i1	NA	NA	6.54742	4.82065	2.78712e-06	7.74241e-05
C12506.51440.Ctg.9007	Q39013	NAC domain-containing protein 2 OS	6.5465	7.42091	3.71293e-08	2.30323e-06
C12506.44984.T93842.c4.g5.i2	NA	NA	6.53862	2.06413	8.29352e-07	2.83603e-05
C12506.99654.T76369.c0.g1.i2	Q39002	ADP,ATP carrier protein 1, chloroplastic OS	6.52731	0.900144	7.81328e-08	4.19209e-06
C12506.14109.T73146.c0.g1.i1	NA	NA	6.52721	0.899388	9.24405e-07	3.10187e-05
C12506.86672.Ctg.5521	NA	NA	6.527	4.9187	3.51786e-08	2.20088e-06
C12506.69503.T81591.c0.g3.i4	NA	NA	6.5255	3.67018	0.000154399	0.0019988
C12506.53394.Ctg.37297	NA	NA	6.51955	3.83633	0.00119313	0.00986044
C12506.25502.Ctg.6198	B8BJ39	Pyruvate kinase 1, cytosolic OS	6.51592	6.01153	2.94086e-11	7.5722e-09
C12506.22690.Ctg.43090	Q2LAE1	Histone-lysine N-methyltransferase ASHH2 OS	6.49986	2.05934	1.97964e-09	2.20032e-07
C12506.26347.T86780.c1.g1.i1	Q8RYJ8	Putative calcium-binding protein CML19 OS	6.49878	4.20433	3.11592e-10	5.0846e-08
C12506.101612.Ctg.12892	Q39242	Thioredoxin reductase 2 OS	6.49698	5.50105	0.000155792	0.00201581
C12506.5480.Ctg.2655	NA	NA	6.4954	3.52069	0.000107627	0.00150264
C12506.78651.T92294.c7.g4.i1	P47924	Bifunctional riboflavin biosynthesis protein RIBA 1, chloroplastic OS	6.48721	6.76161	0.000128519	0.00173155
C12506.98879.Ctg.44998	NA	NA	6.47595	0.804606	9.26647e-07	3.10533e-05
C12506.39423.T92151.c1.g1.i3	F4IBB2	Phosphoglycerate mutase-like protein 2 OS	6.47451	5.16787	3.24744e-05	0.00057279
C12506.55629.T72520.c0.g2.i2	NA	NA	6.4729	0.800408	4.07082e-07	1.57661e-05
C12506.93367.T85951.c6.g4.i11	NA	NA	6.47229	4.04571	1.57888e-07	7.44937e-06
C12506.83368.T89689.c1.g3.i1	NA	NA	6.47027	3.15451	5.19242e-07	1.9323e-05
C12506.60850.T88041.c1.g4.i8	NA	NA	6.46524	3.83335	7.85869e-08	4.21204e-06
C12506.79492.T89436.c1.g9.i1	NA	NA	6.46339	6.04417	7.321e-07	2.56055e-05
C12506.19838.Ctg.16589	Q9C5T4	WRKY transcription factor 18 OS	6.45942	6.54092	6.33751e-05	0.000981346
C12506.65768.T82705.c2.g4.i2	NA	NA	6.45503	3.00091	2.47118e-07	1.05959e-05
C12506.60484.T91252.c2.g1.i2	Q1ACB3	Homogentisate solanesyltransferase, chloroplastic OS	6.45197	4.06554	5.03964e-05	0.000815107
C12506.72837.T71965.c1.g2.i1	Q9T009	Long chain acyl-CoA synthetase 5 OS	6.44608	2.90776	3.12876e-05	0.000555781
C12506.104978.T93028.c1.g2.i5	Q9LK64	ABC transporter C family member 3 OS	6.44309	3.40888	1.10283e-07	5.57827e-06
C12506.47876.Ctg.34412	Q8LF97	SKP1-like protein 21 OS	6.43706	0.773	1.46514e-07	6.98844e-06
C12506.100815.Ctg.28818	NA	NA	6.43432	0.767355	3.04394e-07	1.2408e-05
C12506.87779.Ctg.32086	P31336	Photosystem II 5 kDa protein, chloroplastic OS	6.43421	1.86454	2.87465e-06	7.93612e-05
C35776.2.T82788.c0.g3.i1	Q9LL84	DNA ligase 4 OS	6.43386	1.47607	2.42078e-07	1.04234e-05
C12506.99451.T96821.c1.g3.i2	Q9SJM0	Callose synthase 10 OS	6.43106	0.813444	2.59283e-07	1.09525e-05
C12506.34440.T85427.c3.g2.i1	NA	NA	6.41978	4.60699	9.22968e-05	0.00133179
C12506.6169.Ctg.775	Q9FNZ2	Zinc finger CCCH domain-containing protein 48 OS	6.41781	6.5921	5.77148e-07	2.10315e-05
C12506.49489.T9402.c0.g1.i1	NA	NA	6.41421	1.50323	2.85464e-08	1.84683e-06
C38943.0.Ctg.3410	NA	NA	6.39936	4.58019	6.11356e-05	0.000953295
C12506.101028.Ctg.19053	P22335	Heat shock factor protein HSF24 OS	6.39911	6.57579	2.49796e-07	1.06439e-05
C12506.15568.Ctg.13213	O65639	Cold shock protein 1 OS	6.39647	6.65724	6.78763e-05	0.00103974
C12506.47625.Ctg.18987	P0C2F6	Putative ribonuclease H protein At1g65750 OS	6.39586	4.79054	0.000118919	0.00162531
C12506.37976.T78784.c2.g2.i2	NA	NA	6.38607	1.82332	1.30214e-06	4.13129e-05
C12506.68717.T86158.c0.g1.i1	O04979	Lon protease homolog 2, peroxisomal OS	6.38227	0.71748	6.95367e-07	2.45385e-05
C12506.29419.T93797.c0.g6.i4	Q9SH30	Probable copper-transporting ATPase HMA5 OS	6.38105	4.38693	8.65255e-08	4.52858e-06
C12506.97997.T83340.c0.g2.i5	NA	NA	6.38087	1.94711	9.04141e-09	7.53289e-07
C12506.81932.T81914.c0.g1.i1	Q9ZT87	Protein PELOTA 1 OS	6.378	4.49266	4.22948e-06	0.00010984
C12506.38438.Ctg.33377	Q8RWL4	Increased DNA methylation 2 OS	6.378	2.4656	1.61758e-07	7.57617e-06
C12506.23512.Ctg.17750	O04619	Mitochondrial adenine nucleotide transporter ADNT1 OS	6.37564	2.60516	1.46392e-08	1.09185e-06
C12506.87072.T97836.c0.g1.i1	NA	NA	6.3591	0.745877	1.84821e-06	5.54268e-05
C12506.58676.T93478.c4.g1.i2	P32110	Probable glutathione S-transferase OS	6.35904	2.54072	4.89691e-09	4.68121e-07
C12506.6527.T91022.c3.g2.i3	Q9FHK9	Probable mediator of RNA polymerase II transcription subunit 26b OS	6.3585	3.99743	3.41898e-06	9.1672e-05
C12506.6565.T83414.c0.g2.i3	P92523	Uncharacterized mitochondrial protein AtMg00860 OS	6.35842	1.928	6.97226e-06	0.000164952
C12506.64712.T90155.c1.g5.i1	NA	NA	6.35297	1.44848	2.12626e-07	9.40012e-06
C12506.7809.Ctg.15894	Q9FYF7	REF/SRPP-like protein At1g67360 OS	6.35193	4.50799	1.88775e-07	8.53487e-06
C12506.7850.T81458.c1.g1.i2	Q1PET6	Probable isoprenylcysteine alpha-carbonyl methylesterase ICMEL2 OS	6.34949	0.741079	3.44113e-07	1.36894e-05
C12506.81501.Ctg.27122	NA	NA	6.34607	7.05369	4.23091e-05	0.00070892
C12506.74234.Ctg.33247	B9DGD6	Acetyl-coenzyme A synthetase, chloroplastic/glyoxysomal OS	6.34552	3.79315	4.13227e-07	1.59558e-05
C12506.44284.Ctg.7056	P51850	Pyruvate decarboxylase 1 OS	6.34467	5.52557	3.21202e-08	2.03941e-06
C12506.68319.Ctg.43820	Q9LNW3	Protein phosphatase 2C 3 OS	6.33763	7.05643	6.97444e-07	2.45948e-05
C12506.74777.T86722.c0.g3.i1	Q8L612	MACPF domain-containing protein At1g14780 OS	6.32962	4.44262	6.24019e-06	0.000150892
C12506.94127.Ctg.2876	Q9T0A0	Long chain acyl-CoA synthetase 4 OS	6.31827	2.24984	4.25482e-07	1.63673e-05
C12506.57828.Ctg.5442	NA	NA	6.31654	4.92025	1.49556e-09	1.74558e-07
C12506.12910.T92829.c2.g1.i6	NA	NA	6.31454	0.713003	6.00897e-07	2.16826e-05
C12506.69955.T88005.c0.g3.i2	NA	NA	6.31337	2.89265	8.93351e-08	4.66134e-06
C12506.4655.Ctg.38166	Q8LDW9	Xyloglucan endotransglucosylase/hydrolase protein 9 OS	6.31217	6.05402	9.39074e-09	7.74835e-07
C12506.102663.T65421.c0.g1.i2	NA	NA	6.30961	4.97382	2.73125e-08	1.78583e-06
C12506.16743.T58242.c0.g1.i1	NA	NA	6.30788	0.706184	5.69826e-07	2.08552e-05
C19225.0.T81231.c0.g1.i1	NA	NA	6.30132	4.30425	0.000822736	0.00737125
C12506.38130.Ctg.44814	Q9ZQ85	Myb family transcription factor EFM OS	6.29893	5.2857	2.36287e-06	6.76754e-05
C12506.53326.T89023.c0.g2.i2	NA	NA	6.29881	4.83567	1.39496e-08	1.05267e-06
C12506.54014.T87916.c2.g2.i1	NA	NA	6.29864	0.635715	3.08484e-06	8.44811e-05
C12506.87378.T91513.c2.g2.i1	Q9SPK4	Phosphoenolpyruvate carboxylase kinase 1 OS	6.29723	1.39525	2.31038e-07	9.9914e-06
C12506.10679.T82069.c0.g1.i2	Q9FMY4	Uncharacterized protein At5g23160 OS	6.29722	3.35109	4.15556e-13	2.15078e-10
C12506.9258.Ctg.44630	NA	NA	6.29518	4.96847	8.2138e-09	7.01445e-07
C12506.36393.T80317.c0.g1.i1	Q94B77	Formin-like protein 5 OS	6.29486	3.59241	1.86321e-06	5.5732e-05
C12506.53465.T85469.c2.g3.i2	Q8W250	1-deoxy-D-xylulose 5-phosphate reductoisomerase, chloroplastic OS	6.29291	4.11436	3.46041e-07	1.37448e-05
C12506.75257.Ctg.6207	Q5PNZ7	Heavy metal-associated isoprenylated plant protein 46 OS	6.29101	6.36526	5.36565e-05	0.00085755
C12506.94236.Ctg.6906	NA	NA	6.29075	1.79244	4.09073e-09	4.03086e-07
C19591.0.Ctg.23673	NA	NA	6.28901	3.80011	0.000143222	0.00188555
C40524.0.T84146.c1.g1.i1	P17801	Putative receptor protein kinase ZmPK1 OS	6.27746	6.29731	0.000806361	0.00725749
C12506.14461.Ctg.39031	Q6AWU6	Probable thiol methyltransferase 2 OS	6.27407	5.03303	2.32017e-09	2.51338e-07
C12506.11237.T94093.c1.g1.i1	NA	NA	6.26874	1.70884	2.62726e-06	7.40474e-05
C12506.88285.Ctg.16288	C0LGN2	Probable leucine-rich repeat receptor-like serine/threonine-protein kinase At3g14840 OS	6.26824	0.621006	3.17655e-07	1.28871e-05
C12506.61246.T93726.c0.g4.i1	NA	NA	6.26298	1.73032	1.9725e-08	1.38184e-06
C12506.93633.T85427.c3.g1.i2	NA	NA	6.25265	9.12598	1.22844e-05	0.000261722
C12506.49077.Ctg.9031	Q94B38	Glucose-6-phosphate/phosphate translocator 2, chloroplastic OS	6.25172	6.07978	7.63084e-08	4.12009e-06
C12506.56402.T95073.c8.g1.i2	Q9M9E1	ABC transporter G family member 40 OS	6.24814	5.14264	0.000525292	0.00522935
C12506.3149.Ctg.6200	O23006	LysM domain-containing GPI-anchored protein 2 OS	6.24751	1.7474	7.71967e-08	4.15928e-06
C12506.90495.T1759.c0.g1.i2	P51850	Pyruvate decarboxylase 1 OS	6.24184	2.43253	1.03522e-06	3.40459e-05
C12506.50794.Ctg.20570	Q9FML2	Histone deacetylase 6 OS	6.2418	1.70148	3.32672e-07	1.33483e-05
C12506.27792.Ctg.8535	Q8LFY8	RING-H2 finger protein ATL54 OS	6.23809	3.9743	1.06741e-11	3.27503e-09
C12506.12784.Ctg.28546	NA	NA	6.23298	2.67696	0.000101108	0.00142561
C12506.104643.Ctg.43719	Q9ZSA8	Protein DMR6-LIKE OXYGENASE 1 OS	6.22834	4.89833	1.98808e-07	8.8812e-06
C12506.12681.Ctg.34275	NA	NA	6.22444	2.46841	2.35669e-05	0.00044071
C12506.9872.T1436.c0.g1.i1	Q6K6S5	Heat stress transcription factor A-5 OS	6.22275	0.582931	1.2511e-06	4.00657e-05
C12506.3480.Ctg.32147	NA	NA	6.2055	5.19549	0.000179258	0.00224792
C12506.91727.T59797.c0.g1.i1	NA	NA	6.20141	3.71348	0.000360296	0.00388412
C12506.70631.T12504.c0.g1.i1	NA	NA	6.20003	0.558305	1.50513e-06	4.66553e-05
C12506.30931.T82111.c0.g1.i1	Q9M9E8	F-box protein At1g78280 OS	6.19648	3.49604	1.11009e-08	8.85981e-07
C12506.74777.T86722.c0.g3.i2	Q8L612	MACPF domain-containing protein At1g14780 OS	6.1958	4.42915	6.95687e-06	0.000164779
C12506.81017.T56138.c0.g1.i1	O80920	Abscisic acid receptor PYL4 OS	6.19386	3.20127	0.000180806	0.0022629
C12506.48014.T92292.c0.g1.i1	NA	NA	6.19083	4.3439	7.57828e-09	6.57028e-07
C12506.62985.T94090.c6.g8.i1	Q9LVN2	Probably inactive leucine-rich repeat receptor-like protein kinase At5g58150 OS	6.19048	2.08424	3.87628e-06	0.000101907
C12506.76834.T88514.c0.g2.i2	Q8W250	1-deoxy-D-xylulose 5-phosphate reductoisomerase, chloroplastic OS	6.18732	2.64059	2.3317e-05	0.000436833
C12506.79097.T70210.c0.g3.i1	NA	NA	6.18387	1.29086	1.04157e-06	3.42108e-05
C12506.12656.T79485.c0.g1.i6	Q94C37	Homeobox-leucine zipper protein HDG2 OS	6.18287	4.06446	0.000520723	0.00519193
C12506.105765.T96701.c2.g1.i10	O82645	IQ domain-containing protein IQM1 OS	6.18226	6.24881	1.03703e-09	1.29918e-07
C12506.106047.T88867.c4.g1.i3	L7NCQ3	2,4,6-trihydroxybenzophenone synthase OS	6.18122	5.00874	3.13566e-06	8.56896e-05
C12506.88764.T94498.c5.g6.i2	NA	NA	6.18002	3.99718	2.97562e-14	2.00615e-11
C12506.35242.Ctg.32186	Q9SGD6	Arogenate dehydratase/prephenate dehydratase 6, chloroplastic OS	6.17009	6.28892	0.000300289	0.00337252
C12506.38781.T89621.c0.g14.i4	B8BJ39	Pyruvate kinase 1, cytosolic OS	6.16949	7.01003	4.38584e-10	6.57094e-08
C12506.32832.Ctg.4159	Q8LFN2	Probable inactive leucine-rich repeat receptor-like protein kinase At3g03770 OS	6.16703	8.40077	1.10126e-10	2.19834e-08
C12506.40791.T85353.c0.g4.i2	F4J339	Probable disease resistance protein RPP1 OS	6.16628	2.06269	1.07882e-06	3.51853e-05
C12506.52389.T89610.c4.g1.i1	NA	NA	6.16598	0.571114	6.79597e-06	0.000161661
C12506.40856.T26797.c0.g1.i1	NA	NA	6.16471	4.47093	0.000569278	0.00556401
C12506.57496.T81951.c0.g1.i2	Q9MB94	1-aminocyclopropane-1-carboxylate oxidase OS	6.16292	4.78995	4.35427e-06	0.000112511
C12506.66584.T93332.c2.g5.i3	Q9SJ52	NDR1/HIN1-like protein 10 OS	6.16123	7.35283	4.79008e-09	4.61381e-07
C12506.59634.T88960.c5.g1.i1	NA	NA	6.16086	3.3015	4.43888e-09	4.31583e-07
C12506.55596.T84024.c1.g5.i1	NA	NA	6.15992	0.527618	3.08483e-07	1.25547e-05
C12506.22726.T88761.c0.g5.i6	Q94B74	Nudix hydrolase 2 OS	6.15433	4.26056	0.000937601	0.00818289
C12506.10910.T84762.c2.g7.i1	NA	NA	6.14626	0.559615	4.71376e-07	1.77613e-05
C12506.45651.Ctg.2388	NA	NA	6.14488	5.13669	3.67933e-05	0.000632422
C12506.14133.Ctg.27677	Q38910	Probable xyloglucan endotransglucosylase/hydrolase protein 23 OS	6.14424	6.88318	0.000391744	0.00414613
C12506.10176.T92477.c0.g1.i3	F4I8B9	Putative WEB family protein At1g65010, chloroplastic OS	6.14316	4.81299	0.000243484	0.00286276
C12506.22505.T88254.c0.g1.i3	NA	NA	6.13941	0.556372	1.07324e-06	3.50936e-05
C12506.98952.Ctg.16256	Q40392	TMV resistance protein N OS	6.13766	2.89938	7.79429e-05	0.00116367
C12506.87413.T87320.c0.g3.i1	NA	NA	6.13637	3.46764	2.75443e-11	7.12798e-09
C12506.13167.T93498.c4.g4.i3	NA	NA	6.13503	6.0184	1.88567e-05	0.000368356
C12506.20211.Ctg.20739	NA	NA	6.13465	2.27881	2.03225e-06	5.98108e-05
C12506.26188.Ctg.8306	P92527	Putative cytochrome c biosynthesis ccmC-like mitochondrial protein OS	6.12723	2.31712	1.73617e-08	1.24663e-06
C12506.82808.T94250.c9.g4.i12	F4J2K4	Kinesin-like protein KIN-7O OS	6.12559	0.565302	3.34553e-06	9.02218e-05
C12506.27076.Ctg.22138	L7NCQ3	2,4,6-trihydroxybenzophenone synthase OS	6.12182	8.36304	7.46726e-06	0.000174391
C12506.57120.Ctg.7597	NA	NA	6.12146	7.68551	4.19495e-09	4.102e-07
C12506.19897.Ctg.29511	Q9FH57	GATA transcription factor 5 OS	6.12052	1.23229	2.01398e-07	8.98906e-06
C12506.65466.Ctg.16592	Q9SAH7	Probable WRKY transcription factor 40 OS	6.11841	5.31591	1.28609e-06	4.09751e-05
C12506.74200.Ctg.24949	Q9M069	Glucan endo-1,3-beta-glucosidase 7 OS	6.11777	7.18266	3.02436e-05	0.00054108
C12506.30249.Ctg.42923	NA	NA	6.1122	4.98587	0.000202088	0.00246954
C12506.84095.T88733.c5.g6.i3	NA	NA	6.1079	3.8738	2.1858e-07	9.57251e-06
C12506.44347.T85563.c3.g2.i1	P06525	Alcohol dehydrogenase class-P OS	6.10624	3.62703	2.38129e-11	6.4007e-09
C12506.74707.T87467.c2.g1.i7	Q9FVV9	Probable non-intrinsic ABC protein 5 OS	6.10564	2.57211	1.7465e-06	5.28583e-05
C12506.13164.Ctg.15901	Q9ZUD9	Probable inactive poly [ADP-ribose] polymerase SRO2 OS	6.10467	6.97597	4.8894e-05	0.000794822
C12506.34751.T84138.c0.g3.i1	NA	NA	6.10397	2.58388	1.62719e-07	7.6142e-06
C12506.82933.T91452.c0.g9.i1	Q943E7	16.9 kDa class I heat shock protein 3 OS	6.10108	2.39525	5.78997e-08	3.3037e-06
C12506.102351.T85934.c2.g3.i1	NA	NA	6.09806	4.1469	9.78067e-07	3.23951e-05
C12506.90680.T96399.c0.g8.i4	NA	NA	6.07889	2.01616	8.36341e-08	4.40877e-06
C12506.86658.T94498.c5.g11.i1	Q9FX43	Mitogen-activated protein kinase kinase 9 OS	6.07629	4.6658	2.03529e-08	1.41501e-06
C12506.10954.Ctg.39428	P0C2F6	Putative ribonuclease H protein At1g65750 OS	6.06865	3.06393	8.2029e-10	1.08888e-07
C12506.91969.T89114.c1.g1.i1	Q9M076	ATP-dependent 6-phosphofructokinase 6 OS	6.06685	4.24737	3.49213e-07	1.38306e-05
C12506.101532.T82976.c0.g2.i1	Q7XJS0	Histone-lysine N-methyltransferase ASHR1 OS	6.06519	2.36082	8.35981e-08	4.40877e-06
C12506.20112.Ctg.16876	NA	NA	6.06495	6.24279	2.9825e-05	0.000534711
C12506.101199.Ctg.28310	Q8GXD9	Protein SNOWY COTYLEDON 3 OS	6.06256	5.04391	0.000144958	0.00190466
C12506.33837.Ctg.1705	Q67YE6	Zinc finger AN1 domain-containing stress-associated protein 12 OS	6.06237	6.10721	7.94869e-05	0.00118157
C33629.0.T86464.c0.g1.i3	NA	NA	6.05034	0.477256	1.82795e-06	5.49017e-05
C12506.54825.T66328.c0.g3.i1	P19036	17.4 kDa class I heat shock protein OS	6.05023	2.18487	3.23578e-08	2.05128e-06
C12506.91343.T95951.c3.g3.i9	C0LGE0	Probable LRR receptor-like serine/threonine-protein kinase At1g07650 OS	6.04845	5.795	3.60932e-05	0.000622686
C12506.12812.Ctg.36027	Q42410	Zinc finger protein ZAT12 OS	6.04668	6.07791	2.40907e-05	0.000448703
C12506.13229.T76167.c0.g2.i1	NA	NA	6.04509	3.48268	9.92927e-05	0.00140427
C38252.1.T90900.c1.g2.i2	NA	NA	6.0447	4.62845	4.20062e-05	0.000704511
C12506.82508.T29123.c0.g2.i1	NA	NA	6.04456	2.09541	3.27136e-06	8.85947e-05
C12506.90355.T85896.c3.g5.i1	NA	NA	6.04421	0.468852	1.08391e-06	3.53075e-05
C12506.13165.Ctg.15902	Q9ZUD9	Probable inactive poly [ADP-ribose] polymerase SRO2 OS	6.04309	8.84258	2.79529e-07	1.16651e-05
C12506.68954.T93261.c3.g2.i5	O64592	Probable inactive poly [ADP-ribose] polymerase SRO3 OS	6.04293	5.81672	1.51158e-11	4.35122e-09
C12506.18469.T25354.c0.g2.i3	NA	NA	6.04249	1.21402	1.33505e-06	4.2151e-05
C36706.0.Ctg.20050	NA	NA	6.04154	2.09129	5.951e-06	0.000145132
C12506.99954.T87954.c0.g1.i1	NA	NA	6.03389	1.93841	7.38396e-08	4.00367e-06
C12506.63382.T89808.c2.g1.i4	NA	NA	6.02775	0.408068	2.1622e-06	6.30558e-05
C12506.78609.T88780.c0.g2.i2	Q9SRT0	U-box domain-containing protein 9 OS	6.02665	0.455365	2.38184e-06	6.81044e-05
C12506.45292.T96325.c2.g1.i1	O24381	Plastidic ATP/ADP-transporter OS	6.01921	1.56681	6.23452e-08	3.51045e-06
C12506.54830.T86489.c1.g4.i1	P05478	18.5 kDa class I heat shock protein OS	6.01686	3.60528	4.19712e-10	6.32518e-08
C12506.19897.Ctg.7188	Q9FH57	GATA transcription factor 5 OS	6.01635	1.60614	6.47031e-07	2.30872e-05
C12506.34424.T85427.c3.g5.i3	NA	NA	6.01477	6.93495	1.83911e-05	0.000361465
C12506.18693.Ctg.4930	Q6VAB2	UDP-glycosyltransferase 71E1 OS	6.01358	4.81561	4.08062e-05	0.00068756
C12506.88074.Ctg.44553	Q680Q4	E3 SUMO-protein ligase SIZ1 OS	6.01167	1.59838	2.38742e-05	0.000445318
C12506.44744.Ctg.17768	O82647	Pyruvate decarboxylase 1 OS	6.01079	1.13615	3.22462e-06	8.75141e-05
C12506.4252.T93077.c0.g3.i1	NA	NA	6.00796	0.434331	3.06934e-06	8.41467e-05
C12506.22738.T89621.c0.g8.i1	B8BM17	Pyruvate kinase 2, cytosolic OS	6.00762	5.18524	0.000125269	0.00169671
C12506.14871.T88733.c5.g6.i4	NA	NA	6.00742	4.49393	1.92525e-07	8.64573e-06
C12506.53046.T86530.c1.g1.i9	NA	NA	6.00616	5.21831	1.11754e-14	8.42084e-12
C12506.95804.T90696.c0.g5.i2	Q9CAN9	Ethylene-responsive transcription factor ERF026 OS	6.00429	3.98194	9.26244e-05	0.00133539
C12506.95805.T77233.c0.g1.i1	NA	NA	6.00409	3.81696	0.000100376	0.00141685
C12506.55456.Ctg.40008	NA	NA	6.00134	4.05016	7.86162e-07	2.71443e-05
C12506.9375.T74834.c0.g2.i1	NA	NA	5.99787	4.06212	0.000300081	0.00337116
C12506.54383.Ctg.16170	O82647	Pyruvate decarboxylase 1 OS	5.99708	11.005	1.59652e-06	4.88966e-05
C12506.11720.Ctg.7471	Q9LV03	Glutamate synthase 1 [NADH], chloroplastic OS	5.99619	3.30707	1.09118e-07	5.54123e-06
C12506.27683.T89621.c0.g12.i1	B8BJ39	Pyruvate kinase 1, cytosolic OS	5.99511	3.14975	1.30325e-07	6.35842e-06
C12506.22504.T66136.c0.g4.i1	Q39749	Ribulose bisphosphate carboxylase small chain 7, chloroplastic OS	5.994	2.84814	1.89822e-06	5.6581e-05
C12506.87122.Ctg.25596	C0SUT9	Putative lysine-specific demethylase JMJ16 OS	5.99388	0.379221	9.64464e-07	3.20066e-05
C12506.106077.T86886.c0.g1.i1	Q9FJH9	P-loop NTPase domain-containing protein LPA1 homolog 1 OS	5.98635	3.44772	1.0127e-06	3.34341e-05
C12506.39536.T89848.c2.g1.i4	O24371	Linoleate 13S-lipoxygenase 3-1, chloroplastic OS	5.98633	4.02951	2.21095e-07	9.64144e-06
C12506.106942.T94603.c4.g6.i1	Q8L733	Putative transferase At4g12130, mitochondrial OS	5.98467	2.21438	7.11362e-06	0.000167815
C12506.102858.T89376.c1.g1.i3	P93047	High mobility group B protein 3 OS	5.9841	1.10367	2.92908e-07	1.20549e-05
C12506.55750.T96056.c6.g1.i1	NA	NA	5.97923	1.85908	1.78398e-08	1.27311e-06
C12506.22501.T80006.c2.g1.i1	O64416	Ribulose bisphosphate carboxylase small chain, chloroplastic OS	5.96743	6.73004	1.90587e-09	2.1322e-07
C12506.72543.T83784.c3.g3.i4	Q39013	NAC domain-containing protein 2 OS	5.96681	6.64587	8.19156e-06	0.000188303
C12506.63619.T86990.c1.g1.i1	NA	NA	5.96583	6.00801	1.69288e-05	0.000339311
C12506.107230.T89683.c1.g3.i1	O22131	LOB domain-containing protein 18 OS	5.9636	2.00745	3.62262e-05	0.00062456
C40454.0.Ctg.11505	NA	NA	5.96267	1.42446	6.81231e-06	0.000161911
C12506.39182.Ctg.23587	NA	NA	5.95642	0.393715	1.41226e-06	4.42046e-05
C12506.54396.T82027.c1.g5.i1	Q9LZF1	Heavy metal-associated isoprenylated plant protein 6 OS	5.95623	4.64539	3.31296e-11	8.24044e-09
C12506.60507.Ctg.26057	Q9STX2	3-oxo-Delta(4,5)-steroid 5-beta-reductase OS	5.95585	7.28242	1.63304e-17	3.48647e-14
C12506.18400.T90026.c1.g1.i1	Q6EU14	Protein argonaute 1A OS	5.95527	4.25041	2.04254e-05	0.000392417
C12506.70839.Ctg.296	NA	NA	5.95488	2.22332	2.93966e-05	0.000529438
C12506.22503.T33451.c0.g1.i1	O65349	Ribulose bisphosphate carboxylase small chain, chloroplastic OS	5.94697	4.16769	1.897e-07	8.56392e-06
C12506.57801.Ctg.45635	Q9SYS6	Dehydration-responsive element-binding protein 1C OS	5.94627	4.12296	1.59459e-07	7.4959e-06
C12506.95752.T82133.c4.g1.i1	NA	NA	5.94539	1.49586	2.87309e-07	1.19052e-05
C12506.25443.T83312.c4.g5.i2	Q39023	Mitogen-activated protein kinase 3 OS	5.94197	1.99079	1.65889e-05	0.000334645
C39958.0.T45574.c0.g1.i1	NA	NA	5.94099	1.06323	5.87805e-07	2.13066e-05
C12506.68817.T89608.c1.g3.i8	Q5PNZ7	Heavy metal-associated isoprenylated plant protein 46 OS	5.9407	5.75478	6.43836e-05	0.000994858
C12506.92506.Ctg.28311	Q8GXD9	Protein SNOWY COTYLEDON 3 OS	5.93883	6.70331	6.31365e-05	0.000978755
C12506.3816.Ctg.21496	Q9SHJ5	Glycerol-3-phosphate acyltransferase 1 OS	5.93495	3.60081	8.87781e-06	0.000201457
C12506.88546.T92399.c1.g4.i2	Q56XP4	Sodium/hydrogen exchanger 2 OS	5.92676	0.361286	5.66868e-06	0.000139375
C12506.103559.Ctg.32683	Q9ZUZ3	Auxin-responsive protein SAUR32 OS	5.92585	4.85876	0.00051033	0.00510719
C12506.63709.T91252.c2.g1.i1	Q1ACB3	Homogentisate solanesyltransferase, chloroplastic OS	5.91914	1.87563	2.05331e-05	0.000394043
C12506.58493.T85055.c1.g3.i3	NA	NA	5.91447	2.98544	1.45549e-07	6.96337e-06
C12506.61875.T92294.c7.g3.i2	P47924	Bifunctional riboflavin biosynthesis protein RIBA 1, chloroplastic OS	5.91379	8.00978	2.44066e-08	1.63473e-06
C12506.25862.T84884.c0.g1.i5	NA	NA	5.91311	1.97199	3.69753e-06	9.80123e-05
C12506.61875.Ctg.35130	Q6Z234	Probable bifunctional riboflavin biosynthesis protein RIBA 1, chloroplastic OS	5.91243	8.06553	2.59729e-08	1.72387e-06
C12506.102168.T92362.c2.g2.i1	Q9SAH7	Probable WRKY transcription factor 40 OS	5.91123	5.98435	2.28763e-05	0.000429361
C12506.68953.T93261.c3.g2.i2	NA	NA	5.9096	4.89313	7.24604e-06	0.000170703
C12506.36822.T92426.c0.g2.i1	Q9C723	Glutamine-dependent NAD(+) synthetase OS	5.90806	1.38901	3.53739e-07	1.39963e-05
C12506.106048.T89210.c3.g2.i1	L7NCQ3	2,4,6-trihydroxybenzophenone synthase OS	5.90155	4.39196	0.00118725	0.00982614
C12506.13166.Ctg.38781	Q9FJJ3	Probable inactive poly [ADP-ribose] polymerase SRO5 OS	5.90137	5.66186	2.60329e-06	7.35743e-05
C12506.5422.T71915.c1.g3.i1	Q9SCS9	RPW8-like protein 1 OS	5.89754	4.39332	1.90667e-07	8.59244e-06
C12506.18622.Ctg.10814	NA	NA	5.8967	3.76907	0.000104637	0.00146931
C12506.11746.Ctg.32643	Q9SQU6	Pentatricopeptide repeat-containing protein At3g06430, chloroplastic OS	5.89646	0.288828	3.17179e-06	8.64466e-05
C12506.77622.T95287.c2.g1.i2	NA	NA	5.88936	2.18481	8.79911e-07	2.98581e-05
C12506.38759.Ctg.32337	B8BM17	Pyruvate kinase 2, cytosolic OS	5.88554	4.42312	1.99292e-05	0.000385486
C12506.26703.T93498.c4.g4.i2	Q9ZUD9	Probable inactive poly [ADP-ribose] polymerase SRO2 OS	5.88415	7.08058	2.01965e-05	0.000388749
C12506.14639.T71853.c0.g1.i1	NA	NA	5.88175	4.33086	0.000114671	0.00157736
C12506.52788.T55785.c0.g1.i1	NA	NA	5.87889	1.96263	9.79306e-08	5.03434e-06
C12506.82590.Ctg.15588	Q9LN20	Probable prolyl 4-hydroxylase 3 OS	5.87306	7.48439	2.33745e-06	6.72479e-05
C12506.40166.Ctg.10102	O48781	SPX domain-containing protein 2 OS	5.86947	2.74365	3.14432e-05	0.000557867
C12506.81026.T66382.c0.g1.i1	NA	NA	5.86809	0.317787	2.60834e-06	7.36357e-05
C12506.21336.Ctg.25416	Q3EAF9	Probable protein phosphatase 2C 49 OS	5.8643	6.96595	9.99908e-16	1.00459e-12
C12506.99544.T86093.c0.g2.i3	Q70G58	Thioredoxin reductase NTRC OS	5.86356	2.30869	1.20759e-07	6.01319e-06
C12506.74025.Ctg.37777	NA	NA	5.86341	7.47172	3.91456e-10	5.98741e-08
C12506.60099.T82611.c0.g2.i1	Q9LSF1	Serine/threonine-protein kinase OXI1 OS	5.86281	3.32728	3.80999e-06	0.00010037
C12506.10270.T88733.c5.g6.i5	NA	NA	5.85834	6.55682	9.48265e-05	0.00135987
C12506.78864.T82516.c6.g2.i3	NA	NA	5.85711	0.259911	1.69868e-06	5.16858e-05
C41562.0.T65292.c0.g1.i1	NA	NA	5.8541	2.26465	1.04166e-05	0.00022868
C12506.92850.T94125.c3.g7.i2	P0C5B6	4-coumarate--CoA ligase-like 4 OS	5.84945	2.32994	1.7122e-05	0.000341102
C12506.64440.T82857.c0.g1.i1	Q6NQJ6	Ribonuclease II, chloroplastic/mitochondrial OS	5.84837	2.11816	3.20593e-05	0.000566639
C12506.78459.Ctg.35088	Q9LZF1	Heavy metal-associated isoprenylated plant protein 6 OS	5.84495	4.79854	2.76758e-06	7.70742e-05
C12506.59613.T84967.c1.g1.i1	Q9LSQ6	Calcium-binding protein PBP1 OS	5.84412	4.27539	0.000275721	0.00315279
C12506.69188.T89748.c7.g1.i1	NA	NA	5.84037	1.44432	4.87537e-06	0.000123215
C12506.80372.Ctg.9008	U3U992	7-deoxyloganetic acid glucosyltransferase OS	5.83701	4.69807	0.000198554	0.00243856
C19689.0.T93939.c2.g1.i1	NA	NA	5.83693	1.30739	5.65148e-06	0.000139188
C12506.52419.Ctg.10517	Q9M2U5	Endochitinase EP3 OS	5.83638	3.17442	0.00119783	0.00989156
C12506.78710.T86419.c1.g2.i9	NA	NA	5.83632	2.3541	8.72605e-07	2.96298e-05
C12506.107576.T92151.c1.g1.i2	Q9FGF0	Phosphoglycerate mutase-like protein 1 OS	5.83602	6.74003	4.68937e-07	1.77066e-05
C12506.10000.Ctg.21220	Q9FHK9	Probable mediator of RNA polymerase II transcription subunit 26b OS	5.83268	1.61968	2.19613e-05	0.000416802
C12506.38819.T53393.c0.g2.i1	NA	NA	5.83261	2.30637	2.27891e-06	6.59711e-05
C12506.81693.T79622.c0.g2.i5	Q9LZM5	CASP-like protein 5B1 OS	5.83158	4.70873	1.25206e-07	6.18058e-06
C12506.95568.T70712.c0.g1.i1	NA	NA	5.83141	0.868479	5.19291e-06	0.000129668
C12506.98364.Ctg.25422	NA	NA	5.83059	1.31105	4.32178e-06	0.000111897
C12506.38610.Ctg.22582	NA	NA	5.82995	4.31974	3.71207e-05	0.000636715
C12506.49696.Ctg.24772	F4IPM3	Calmodulin-binding protein 60 E OS	5.82977	0.878176	1.10147e-06	3.57658e-05
C12506.25434.Ctg.42667	Q39023	Mitogen-activated protein kinase 3 OS	5.82817	8.63382	3.32892e-06	8.99635e-05
C12506.12091.Ctg.16784	NA	NA	5.82798	2.87989	7.03615e-06	0.000166141
C38335.0.Ctg.27766	NA	NA	5.82563	2.40772	1.85449e-09	2.09762e-07
C12506.11529.T82678.c0.g1.i2	NA	NA	5.82134	0.875171	1.35383e-06	4.25837e-05
C12506.106193.Ctg.9202	Q9XIN0	Transcription factor LHW OS	5.82	3.00314	4.23607e-05	0.000709552
C12506.33142.Ctg.14135	NA	NA	5.81472	5.74855	1.24404e-07	6.14689e-06
C20185.0.T63217.c0.g1.i1	NA	NA	5.81399	0.266484	2.09903e-06	6.15288e-05
C12506.40838.Ctg.15960	NA	NA	5.81269	4.88754	1.81122e-06	5.44632e-05
C12506.45852.T92636.c2.g1.i5	NA	NA	5.80662	6.61897	1.71789e-07	7.95149e-06
C12506.88764.T94498.c5.g6.i3	NA	NA	5.80275	1.61548	2.34214e-06	6.7345e-05
C12506.80660.T60485.c0.g1.i1	Q40392	TMV resistance protein N OS	5.80092	0.209415	3.5829e-06	9.54919e-05
C12506.47663.Ctg.37264	NA	NA	5.8001	1.59031	3.44319e-05	0.000600292
C12506.36330.T89839.c2.g2.i2	NA	NA	5.799	5.22412	5.51358e-07	2.03391e-05
C25302.0.Ctg.41501	Q946J8	Chromo domain-containing protein LHP1 OS	5.79485	4.34327	9.46284e-07	3.15042e-05
C12506.8000.Ctg.10845	Q402E1	Histone H3.2 OS	5.79455	1.84223	3.79705e-06	0.000100132
C12506.55517.Ctg.42514	O82500	Putative disease resistance protein At4g11170 OS	5.79005	2.73594	2.45974e-06	7.00581e-05
C12506.55942.Ctg.22680	NA	NA	5.78481	3.51701	1.59621e-06	4.88966e-05
C12506.52674.T93716.c3.g3.i3	P40267	Histone H1 OS	5.78461	7.63015	3.10999e-09	3.21276e-07
C12506.79261.T87931.c5.g3.i6	NA	NA	5.78432	2.57012	5.85498e-08	3.32967e-06
C12506.88339.T61877.c0.g1.i1	NA	NA	5.77874	3.32995	7.45615e-09	6.49738e-07
C14824.1.Ctg.40163	NA	NA	5.77416	6.31684	0.000220652	0.00265087
C12506.22213.Ctg.1279	P40267	Histone H1 OS	5.767	6.06706	5.2256e-09	4.89496e-07
C12506.63188.Ctg.14570	NA	NA	5.76611	6.88764	7.78878e-08	4.18771e-06
C12506.26732.T83505.c2.g8.i1	NA	NA	5.76599	1.31292	2.33141e-06	6.71118e-05
C12506.94985.T92558.c0.g4.i2	Q9SAH7	Probable WRKY transcription factor 40 OS	5.76535	3.46341	0.00101195	0.00869408
C12506.59343.T82843.c0.g4.i1	NA	NA	5.76533	4.88387	2.88126e-05	0.000520383
C12506.85143.T60295.c0.g1.i1	NA	NA	5.7637	3.03503	5.64051e-05	0.000892018
C12506.20095.T80311.c2.g8.i7	Q945M8	CASP-like protein 5B2 OS	5.76277	1.67865	4.41266e-06	0.00011379
C12506.34964.T83915.c0.g2.i4	Q9LYC1	Gibberellin receptor GID1B OS	5.75883	6.55779	5.63775e-05	0.000891857
C12506.101395.T91591.c1.g1.i11	P46014	Protein phosphatase 2C 70 OS	5.75485	1.32234	1.301e-07	6.35842e-06
C12506.59684.T85950.c1.g10.i5	NA	NA	5.75398	0.219167	3.58534e-06	9.54919e-05
C12506.100235.T89003.c0.g1.i4	Q8S4F6	Sulfoquinovosyl transferase SQD2 OS	5.74886	0.888378	9.19096e-07	3.09013e-05
C12506.106463.T90421.c2.g1.i3	Q07185	Ubiquinol oxidase 1, mitochondrial OS	5.74134	3.71668	1.28386e-08	9.98236e-07
C12506.87759.T87717.c1.g3.i3	Q9FH82	Pectin acetylesterase 11 OS	5.74089	0.896493	3.85743e-05	0.000656647
C12506.29125.T85424.c0.g3.i1	NA	NA	5.74065	2.45214	3.84055e-07	1.49875e-05
C12506.10108.Ctg.9661	Q9FH76	Abscisic acid 8'-hydroxylase 3 OS	5.74018	2.90263	4.71247e-06	0.000119892
C12506.51315.Ctg.5751	NA	NA	5.73883	1.74431	2.51916e-05	0.0004663
C12506.94308.T90618.c10.g2.i2	Q9M084	Aspartate--tRNA ligase 2, cytoplasmic OS	5.73784	4.72292	3.14351e-07	1.27732e-05
C39145.0.T75355.c0.g1.i1	NA	NA	5.7295	1.29723	2.86351e-07	1.18804e-05
C12506.67620.T82655.c2.g6.i1	NA	NA	5.72842	4.00182	1.42215e-08	1.06825e-06
C12506.60836.T85126.c1.g1.i2	NA	NA	5.72338	1.98099	1.26934e-08	9.90927e-07
C12506.98552.Ctg.30412	Q9SZ67	Probable WRKY transcription factor 19 OS	5.71946	2.8229	1.53115e-09	1.78306e-07
C12506.21360.Ctg.22493	O23653	Aspartokinase 2, chloroplastic OS	5.71938	2.4662	3.77399e-08	2.32702e-06
C37608.0.T79681.c0.g1.i2	NA	NA	5.71822	1.32368	8.63512e-07	2.93405e-05
C12506.96844.T88733.c5.g4.i3	NA	NA	5.71572	5.16089	5.84626e-08	3.32967e-06
C12506.65629.T69409.c0.g1.i1	Q9FZE1	UDP-glucose 6-dehydrogenase 1 OS	5.71554	1.88651	1.61245e-06	4.9296e-05
C12506.60521.T27224.c1.g1.i1	Q6PQJ9	3-oxo-Delta(4,5)-steroid 5-beta-reductase OS	5.71534	2.63081	2.85671e-09	3.02428e-07
C23433.0.T12124.c0.g1.i1	NA	NA	5.71184	0.181483	2.92035e-06	8.04927e-05
C12506.88285.Ctg.45766	Q9FXF2	Probable LRR receptor-like serine/threonine-protein kinase RFK1 OS	5.7104	1.51431	8.64586e-06	0.000197242
C12506.22465.Ctg.20755	NA	NA	5.70817	5.64742	2.20573e-06	6.42887e-05
C12506.86043.Ctg.24958	P17859	Alpha-amylase OS	5.70774	3.17825	8.33174e-07	2.84607e-05
C12506.36317.T85876.c4.g1.i19	Q9LXS6	Citrate synthase 2, peroxisomal OS	5.70391	1.5871	2.7483e-06	7.66946e-05
C34317.0.T94625.c2.g1.i1	NA	NA	5.70374	0.767544	3.32483e-06	8.99002e-05
C12506.58920.T90483.c1.g3.i1	Q9LSQ6	Calcium-binding protein PBP1 OS	5.70303	8.95164	0.000108053	0.00150648
C12506.103026.Ctg.18003	Q9FW03	Putative methylesterase 11, chloroplastic OS	5.7019	6.89952	3.62705e-05	0.000625114
C12506.107576.T92151.c1.g1.i6	Q9FGF0	Phosphoglycerate mutase-like protein 1 OS	5.70129	6.54741	2.5983e-06	7.35142e-05
C12506.96345.T93311.c0.g2.i5	Q6NN02	Uncharacterized protein At4g14450, chloroplastic OS	5.70087	6.01456	1.61973e-05	0.000327649
C34597.0.T52383.c0.g1.i1	NA	NA	5.69581	0.121942	3.34918e-06	9.02728e-05
C12506.107098.Ctg.3473	Q6B6R4	WRKY transcription factor WRKY24 OS	5.69561	2.70352	3.4126e-06	9.15487e-05
C12506.37365.T93624.c2.g2.i2	B8BJ39	Pyruvate kinase 1, cytosolic OS	5.69515	3.55767	2.09935e-05	0.000401675
C40058.1.T57151.c0.g1.i1	NA	NA	5.69321	0.162847	4.55169e-06	0.000116515
C12506.45839.Ctg.1080	Q38910	Probable xyloglucan endotransglucosylase/hydrolase protein 23 OS	5.69247	3.94284	1.58124e-08	1.15087e-06
C12506.25321.T93780.c1.g7.i2	NA	NA	5.69226	0.743406	1.52756e-05	0.000313334
C12506.72832.Ctg.4580	Q9T0A0	Long chain acyl-CoA synthetase 4 OS	5.69098	5.72802	1.91805e-05	0.000373543
C12506.84448.Ctg.35304	NA	NA	5.69061	2.49253	8.78381e-06	0.000199501
C12506.19632.T93014.c0.g2.i1	Q94B40	Zinc finger A20 and AN1 domain-containing stress-associated protein 6 OS	5.68897	3.46046	7.71442e-07	2.6708e-05
C12506.41243.T70342.c0.g1.i1	C0LGE0	Probable LRR receptor-like serine/threonine-protein kinase At1g07650 OS	5.68725	1.18036	4.81525e-06	0.000121865
C12506.75257.Ctg.6208	P36864	GTP-binding protein yptV5 OS	5.68426	5.24074	6.21257e-05	0.000965794
C12506.12128.T9556.c0.g1.i1	NA	NA	5.67981	1.16237	6.67935e-06	0.00015948
C12506.104654.T89098.c2.g1.i4	NA	NA	5.678	0.148879	7.27001e-06	0.000171032
C12506.50213.T63802.c0.g1.i1	P11143	Heat shock 70 kDa protein OS	5.67766	2.48722	6.95921e-06	0.000164779
C12506.89387.T86425.c7.g8.i1	NA	NA	5.67521	4.7418	5.40676e-07	1.99882e-05
C12506.66595.T84005.c3.g2.i2	NA	NA	5.67283	1.20353	7.27922e-06	0.000171092
C12506.15837.Ctg.3369	Q9FJN7	LanC-like protein GCL1 OS	5.6696	7.03353	2.10207e-06	6.15827e-05
C12506.13793.Ctg.27626	Q56XE8	Hexokinase-4 OS	5.66809	4.00145	3.77082e-05	0.000644259
C12506.19634.T81740.c5.g6.i1	Q9STJ9	Zinc finger A20 and AN1 domain-containing stress-associated protein 10 OS	5.666	4.63197	8.33856e-07	2.8465e-05
C12506.30285.Ctg.33394	P46643	Aspartate aminotransferase, mitochondrial OS	5.66551	4.9275	8.88187e-07	3.00991e-05
C12506.78787.T85402.c1.g2.i1	NA	NA	5.66511	2.15017	0.000143295	0.00188602
C12506.103026.T80707.c0.g1.i1	Q9FW03	Putative methylesterase 11, chloroplastic OS	5.66483	0.0898219	9.0508e-06	0.000204477
C12506.79055.Ctg.44172	NA	NA	5.66386	3.11671	9.73313e-05	0.00138763
C12506.91383.T63984.c0.g1.i1	F4ILR7	DExH-box ATP-dependent RNA helicase DExH1 OS	5.66121	3.09067	6.57919e-08	3.66824e-06
C12506.92216.Ctg.22203	NA	NA	5.66121	3.11876	3.76221e-07	1.47379e-05
C12506.56078.T82734.c0.g2.i7	Q9LXG8	Probable WRKY transcription factor 72 OS	5.66044	4.47855	0.000638312	0.00607701
C12506.24529.T89436.c1.g2.i1	NA	NA	5.65965	5.10549	0.000943709	0.00822779
C12506.40844.T81111.c0.g4.i2	NA	NA	5.65725	1.90341	1.85615e-06	5.55857e-05
C12506.30630.T84845.c1.g6.i1	NA	NA	5.65604	1.72977	7.4063e-06	0.000173205
C12506.79695.T84653.c2.g1.i2	NA	NA	5.65559	3.49815	4.64804e-08	2.77901e-06
C12506.12766.Ctg.2015	Q9LZW3	U-box domain-containing protein 16 OS	5.65328	2.68742	0.000396064	0.00418518
C12506.14274.Ctg.24266	Q9LV16	Hydroxyproline O-galactosyltransferase GALT6 OS	5.65245	5.10677	0.000616262	0.00591544
C12506.86030.T88041.c1.g5.i1	P12783	Phosphoglycerate kinase, cytosolic OS	5.64927	0.151374	8.42996e-06	0.000193004
C12506.20962.T80861.c1.g1.i3	Q9XF63	RING-H2 finger protein ATL3 OS	5.64869	4.43515	0.000138173	0.00182911
C12506.66344.Ctg.38771	NA	NA	5.64617	2.14651	1.27251e-05	0.000269654
C12506.44714.T75311.c0.g1.i5	Q9SA85	Berberine bridge enzyme-like 8 OS	5.64598	0.796007	9.34174e-06	0.000210216
C12506.55160.T93478.c6.g4.i1	Q03662	Probable glutathione S-transferase OS	5.64371	2.99344	1.56639e-07	7.39727e-06
C12506.63136.T39104.c0.g2.i1	Q9M040	Pyruvate decarboxylase 4 OS	5.64068	3.66143	1.09895e-08	8.78455e-07
C12506.75105.T88005.c0.g3.i1	Q9SUK8	Ethylene-responsive transcription factor ERF039 OS	5.63771	4.8723	7.43569e-05	0.00112091
C12506.35282.Ctg.29136	Q9FLU7	Putative F-box protein PP2-B12 OS	5.63735	5.02122	1.5024e-05	0.000309411
C12506.76258.T82876.c1.g1.i1	P14673	Alcohol dehydrogenase 1 OS	5.63196	2.97417	8.85247e-11	1.84387e-08
C12506.88077.T91079.c1.g4.i1	Q67YE6	Zinc finger AN1 domain-containing stress-associated protein 12 OS	5.63153	3.22493	1.18701e-06	3.81323e-05
C12506.94519.T96690.c1.g1.i1	NA	NA	5.62785	1.12194	1.48183e-05	0.000306035
C12506.40427.Ctg.19531	O64592	Probable inactive poly [ADP-ribose] polymerase SRO3 OS	5.6275	6.42382	1.9739e-10	3.51183e-08
C12506.44789.T85887.c0.g1.i1	Q9XEE8	Probable protein phosphatase 2C 30 OS	5.61918	3.9575	3.55837e-05	0.000616179
C12506.47765.Ctg.30510	P0CW98	Protein PLANT CADMIUM RESISTANCE 9 OS	5.61586	3.89773	3.26391e-05	0.0005753
C12506.51100.Ctg.36020	NA	NA	5.61562	4.06958	3.24309e-08	2.05128e-06
C12506.38316.T85806.c0.g5.i1	A9LNK9	30-kDa cleavage and polyadenylation specificity factor 30 OS	5.60919	3.42645	0.000339298	0.00370379
C12506.97524.T91659.c3.g3.i1	Q9SJM6	Zinc finger A20 and AN1 domain-containing stress-associated protein 4 OS	5.60889	6.69919	5.23319e-07	1.94166e-05
C12506.103406.Ctg.41245	NA	NA	5.60865	9.54733	4.00057e-06	0.000104905
C12506.16651.Ctg.14108	C0Z2L5	bZIP transcription factor 44 OS	5.60827	1.0977	1.03979e-05	0.000228621
C12506.15941.T85013.c0.g1.i1	NA	NA	5.6064	1.41852	2.25699e-05	0.000425133
C12506.96885.Ctg.8144	NA	NA	5.60636	4.74871	8.43195e-05	0.00124008
C12506.70733.T81952.c3.g1.i1	P54774	Cell division cycle protein 48 homolog OS	5.60341	8.92908	2.71581e-06	7.60412e-05
C12506.18878.T94787.c1.g3.i3	Q9M0M5	Scarecrow-like protein 13 OS	5.59994	7.95438	3.14166e-06	8.57623e-05
C12506.10854.T85805.c3.g3.i9	C0LGG8	Probable LRR receptor-like serine/threonine-protein kinase At1g53430 OS	5.59644	1.9713	1.4062e-07	6.75913e-06
C12506.83395.T90183.c0.g3.i7	NA	NA	5.59604	1.28126	2.63149e-06	7.4099e-05
C12506.36433.Ctg.40366	Q9LZW3	U-box domain-containing protein 16 OS	5.59567	3.49286	0.000484976	0.00490712
C12506.37889.Ctg.6916	Q9SCJ9	Ubiquitin carboxyl-terminal hydrolase 26 OS	5.59493	7.28937	1.33846e-08	1.01602e-06
C12506.18178.T79684.c1.g1.i1	NA	NA	5.59264	4.76407	2.43178e-06	6.93774e-05
C12506.38335.T90923.c2.g1.i1	O49255	NAC transcription factor 29 OS	5.58927	8.17532	1.74639e-05	0.000346924
C12506.40233.Ctg.16147	Q9C7R6	U-box domain-containing protein 17 OS	5.58883	4.20923	7.62486e-07	2.64337e-05
C12506.4553.Ctg.19115	NA	NA	5.57842	5.06587	0.000252199	0.00294629
C12506.33838.Ctg.35111	Q67YE6	Zinc finger AN1 domain-containing stress-associated protein 12 OS	5.5777	8.19005	4.54405e-05	0.00075201
C12506.63188.T90701.c1.g3.i2	NA	NA	5.57513	2.21267	3.94497e-08	2.4179e-06
C12506.99374.T78756.c1.g1.i5	NA	NA	5.57323	1.0736	1.0752e-05	0.000234835
C12506.27455.T87931.c6.g2.i2	O23653	Aspartokinase 2, chloroplastic OS	5.56849	1.87391	8.00434e-06	0.000184995
C12506.99534.T85162.c1.g1.i1	NA	NA	5.56759	0.725442	9.41959e-06	0.000211411
C12506.28162.Ctg.27819	NA	NA	5.56336	3.0205	7.94164e-07	2.73653e-05
C12506.14926.T85434.c0.g1.i2	NA	NA	5.56295	2.22575	5.65729e-06	0.000139229
C12506.16004.Ctg.23402	Q8LG88	Tonoplast dicarboxylate transporter OS	5.56201	3.07286	1.55421e-05	0.000317655
C12506.11314.Ctg.5315	P17641	Pathogenesis-related protein STH-21 OS	5.55887	2.49128	3.39459e-05	0.000593839
C12506.58656.T96751.c1.g4.i1	NA	NA	5.55859	1.13961	4.62251e-07	1.74834e-05
C12506.103870.T93028.c1.g2.i1	Q9LK64	ABC transporter C family member 3 OS	5.55602	2.95532	8.63365e-05	0.0012643
C12506.59854.T91337.c0.g6.i1	Q39208	Delta(7)-sterol-C5(6)-desaturase 1 OS	5.5547	0.0719551	7.34281e-06	0.00017227
C12506.76467.T84544.c0.g3.i1	F4JL28	Chromatin remodeling protein EBS OS	5.55421	1.67909	8.21409e-07	2.81715e-05
C12506.82528.T91759.c0.g2.i3	NA	NA	5.55376	3.89969	0.000488964	0.00494297
C12506.92246.Ctg.7155	NA	NA	5.55321	0.675716	4.86149e-07	1.82222e-05
C12506.12814.T90181.c6.g1.i3	Q42410	Zinc finger protein ZAT12 OS	5.55118	8.44121	0.000599696	0.0057988
C12506.35481.Ctg.23098	Q9LXG8	Probable WRKY transcription factor 72 OS	5.54995	3.46647	0.000195418	0.00240929
C12506.57452.T81688.c1.g1.i3	NA	NA	5.54867	0.707022	1.5916e-05	0.000323234
C12506.75626.Ctg.3984	NA	NA	5.54416	0.702846	1.20655e-05	0.000258023
C12506.44345.Ctg.18991	P14675	Alcohol dehydrogenase 3 OS	5.54329	4.45738	3.63605e-12	1.35874e-09
C12506.22502.T80006.c2.g1.i2	O65349	Ribulose bisphosphate carboxylase small chain, chloroplastic OS	5.54306	10.125	2.80547e-07	1.16811e-05
C12506.94111.Ctg.17793	NA	NA	5.54213	-0.00645561	6.55208e-06	0.000156953
C12506.15167.T90314.c3.g1.i3	NA	NA	5.5374	4.37982	3.64214e-07	1.43554e-05
C12506.57715.Ctg.23717	Q58FX0	BON1-associated protein 2 OS	5.53702	4.50778	1.23927e-05	0.000263699
C12506.95167.Ctg.5634	Q9SU14	Nudix hydrolase 7 OS	5.53358	4.09038	7.85827e-05	0.00117049
C12506.97000.T73324.c0.g1.i1	NA	NA	5.53099	1.90272	1.34098e-06	4.22834e-05
C12506.10594.T78512.c0.g1.i1	NA	NA	5.52878	3.97616	0.000499356	0.00502027
C12506.20095.T80311.c2.g8.i1	Q945M8	CASP-like protein 5B2 OS	5.52833	0.64624	4.31498e-06	0.000111777
C12506.97997.T83340.c0.g2.i2	NA	NA	5.52734	1.50031	1.43519e-05	0.000297646
C12506.1424.Ctg.1367	Q84TE6	NAC domain-containing protein 21/22 OS	5.52542	1.77796	5.48108e-06	0.000135608
C12506.103301.Ctg.3418	Q9C7F9	Probable methyltransferase At1g27930 OS	5.5249	5.57951	9.19894e-05	0.00132848
C12506.82380.T58170.c0.g1.i2	Q56ZI2	Patellin-2 OS	5.52478	1.95157	7.71447e-09	6.66546e-07
C12506.87171.Ctg.23612	NA	NA	5.52478	1.4655	2.94434e-06	8.10667e-05
C12506.92282.T84935.c2.g9.i6	NA	NA	5.52279	-0.0251029	9.66542e-06	0.00021617
C12506.31575.T82928.c0.g8.i1	NA	NA	5.51799	0.590575	1.30792e-05	0.000276128
C12506.63136.T39104.c0.g2.i3	Q9M040	Pyruvate decarboxylase 4 OS	5.51773	1.34624	8.70268e-06	0.000198185
C12506.12979.Ctg.47198	NA	NA	5.51594	2.11832	3.99077e-07	1.55146e-05
C12506.80054.T85831.c2.g18.i1	O64823	Calcium uniporter protein 2, mitochondrial OS	5.51385	4.19689	0.000426454	0.00443144
C12506.71157.T96037.c0.g3.i4	NA	NA	5.50584	6.08837	0.000687677	0.00644755
C12506.103754.T93649.c5.g1.i3	NA	NA	5.50297	5.13003	0.000133583	0.00177784
C12506.63186.T12038.c0.g2.i1	NA	NA	5.50035	4.02672	9.09208e-09	7.55055e-07
C12506.39766.Ctg.6604	Q9SZ30	Imidazole glycerol phosphate synthase hisHF, chloroplastic OS	5.49799	7.41193	1.00638e-09	1.26386e-07
C12506.24032.T83991.c0.g1.i5	Q9SGS5	Uncharacterized protein At1g76070 OS	5.49713	6.39497	2.44943e-05	0.000455227
C12506.73752.T70026.c0.g1.i3	Q8W469	Signal peptide peptidase-like 2 OS	5.49578	0.626086	1.84868e-06	5.54268e-05
C12506.43637.Ctg.8689	NA	NA	5.49412	8.69612	8.90691e-08	4.6522e-06
C12506.43181.Ctg.12769	Q94AA4	ATP-dependent 6-phosphofructokinase 3 OS	5.4924	5.30497	1.87756e-06	5.60957e-05
C12506.53353.Ctg.35307	NA	NA	5.4903	5.01333	3.69076e-06	9.78834e-05
C12506.38122.Ctg.5055	NA	NA	5.48953	3.62551	1.30402e-07	6.35842e-06
C12506.34421.T5784.c0.g1.i1	NA	NA	5.48888	2.83943	2.42035e-06	6.90898e-05
C12506.69507.T88296.c3.g3.i1	NA	NA	5.48469	1.94248	1.70219e-05	0.000339975
C12506.90848.T85842.c4.g1.i1	NA	NA	5.48348	4.81342	0.000667979	0.00630556
C12506.103406.T87363.c0.g2.i1	NA	NA	5.48194	5.5875	5.81492e-07	2.11163e-05
C12506.70629.T86108.c4.g6.i4	NA	NA	5.48057	2.76631	1.26518e-05	0.000268434
C12506.21338.T89553.c1.g4.i1	NA	NA	5.47901	5.76291	8.26361e-07	2.82845e-05
C12506.30714.T94303.c4.g4.i3	NA	NA	5.47404	0.98003	3.05684e-05	0.000545944
C12506.69463.T33617.c0.g1.i1	NA	NA	5.47358	3.90287	9.44031e-05	0.00135569
C12506.58881.T81664.c0.g4.i3	NA	NA	5.47042	1.44482	1.56269e-05	0.00031888
C12506.60834.T95629.c2.g1.i1	NA	NA	5.46998	3.02035	2.15502e-07	9.45384e-06
C12506.45836.T83798.c1.g6.i1	NA	NA	5.46812	2.77306	8.70455e-05	0.00127396
C12506.28360.Ctg.29942	NA	NA	5.46768	1.63118	4.87114e-07	1.8245e-05
C12506.100546.T95549.c15.g1.i1	P35694	Xyloglucan endotransglucosylase/hydrolase 2 OS	5.46576	12.3852	7.03525e-07	2.47922e-05
C12506.55514.T81664.c0.g8.i2	NA	NA	5.4642	4.82427	0.000382956	0.00407185
C12506.57536.T82311.c1.g5.i3	NA	NA	5.46051	1.04747	2.27487e-06	6.58914e-05
C12506.39547.T90901.c2.g5.i3	O82199	Zinc finger CCCH domain-containing protein 20 OS	5.4591	8.45291	5.23311e-06	0.000130418
C12506.77769.T93261.c3.g2.i6	NA	NA	5.45904	2.14396	1.74829e-05	0.000347076
C12506.20599.T90201.c1.g1.i4	O64733	UDP-glycosyltransferase 87A2 OS	5.45717	0.962671	1.33451e-05	0.000281007
C12506.8428.T84726.c2.g3.i2	NA	NA	5.45524	2.48786	6.65092e-05	0.00102124
C12506.6205.Ctg.4039	Q5XF51	Metalloendoproteinase 3-MMP OS	5.45415	6.40295	1.14669e-07	5.74906e-06
C12506.42224.Ctg.14035	Q9SX24	Protein PLANT CADMIUM RESISTANCE 11 OS	5.44852	4.26177	1.98883e-06	5.8871e-05
C12506.75479.T91130.c2.g1.i8	NA	NA	5.44748	2.47941	1.0796e-08	8.64337e-07
C12506.20114.Ctg.30177	NA	NA	5.44684	6.3596	2.99259e-05	0.000535936
C12506.86724.Ctg.38958	NA	NA	5.44656	6.12933	8.38693e-06	0.000192105
C12506.9220.T84993.c0.g1.i2	Q9LS04	Putative F-box protein At3g25750 OS	5.44644	2.32079	4.42417e-05	0.000736956
C12506.29540.Ctg.16982	Q8GY23	E3 ubiquitin-protein ligase UPL1 OS	5.44627	3.29768	2.18944e-08	1.5018e-06
C12506.97997.T83340.c0.g2.i9	NA	NA	5.44572	1.07528	4.25725e-06	0.000110393
C12506.96454.T86361.c1.g1.i3	Q9ZSD4	Syntaxin-121 OS	5.44542	4.38671	0.000278103	0.00317295
C12506.3613.Ctg.17326	Q9FXB9	Pentatricopeptide repeat-containing protein At1g56690, mitochondrial OS	5.44423	0.538792	3.58567e-06	9.54919e-05
C12506.79218.T89692.c0.g1.i2	NA	NA	5.44389	1.98813	4.58576e-07	1.73794e-05
C12506.20674.T68834.c0.g1.i1	O65685	BEL1-like homeodomain protein 6 OS	5.44333	1.94577	0.000253412	0.00295574
C12506.46602.Ctg.22931	NA	NA	5.44172	0.919904	0.000191841	0.00237548
C12506.104030.T92367.c4.g1.i1	NA	NA	5.44163	4.19579	0.000108078	0.00150648
C12506.49488.T82860.c2.g1.i2	NA	NA	5.44017	4.866	2.72002e-06	7.61174e-05
C12506.60836.T85126.c1.g1.i8	NA	NA	5.43774	2.87987	2.7678e-10	4.64981e-08
C12506.106046.T88867.c4.g1.i2	L7NCQ3	2,4,6-trihydroxybenzophenone synthase OS	5.43747	4.69845	3.66168e-05	0.000630023
C12506.68544.T89024.c1.g1.i11	NA	NA	5.43664	2.24659	1.76237e-05	0.000349666
C12506.38281.T7542.c0.g1.i1	NA	NA	5.43374	0.62779	3.20886e-06	8.7261e-05
C12506.43664.Ctg.39615	P54609	Cell division control protein 48 homolog A OS	5.42626	4.63406	0.000173973	0.002194
C12506.14574.T86367.c1.g2.i3	NA	NA	5.42534	5.08909	0.000243749	0.00286389
C12506.14574.T86367.c1.g2.i2	NA	NA	5.42398	2.6674	9.73951e-05	0.00138815
C12506.22975.Ctg.27435	NA	NA	5.4213	1.85541	9.62529e-05	0.00137679
C12506.64671.T76935.c0.g1.i2	Q0D5G4	B3 domain-containing protein Os07g0563300 OS	5.41886	-0.0645996	1.50345e-05	0.000309495
C12506.54085.T82783.c0.g7.i5	Q5N725	Fructose-bisphosphate aldolase 3, cytoplasmic OS	5.4166	1.30368	1.30851e-07	6.37329e-06
C12506.24955.Ctg.9188	NA	NA	5.41528	6.18374	1.0866e-05	0.000236418
C12506.102282.T89763.c2.g1.i7	Q07346	Glutamate decarboxylase OS	5.41264	5.42613	6.58125e-10	9.04067e-08
C12506.82167.T83278.c2.g3.i1	Q071N0	Salutaridine reductase OS	5.41191	1.29253	3.20134e-06	8.71129e-05
C12506.91962.T35743.c0.g1.i1	Q9S7G2	Probable galacturonosyltransferase-like 2 OS	5.40983	2.83561	0.000882692	0.00780067
C12506.58495.T90227.c0.g6.i1	NA	NA	5.40856	4.09818	1.05417e-06	3.45581e-05
C12506.106486.T83763.c0.g3.i1	NA	NA	5.40822	1.32421	2.82853e-07	1.17543e-05
C12506.60063.T89622.c3.g2.i1	NA	NA	5.40605	0.928632	2.07842e-06	6.09942e-05
C12506.42236.T95739.c4.g1.i9	Q9SX24	Protein PLANT CADMIUM RESISTANCE 11 OS	5.40394	3.75219	1.19072e-08	9.44499e-07
C12506.96893.T95072.c2.g4.i2	NA	NA	5.40312	4.33734	3.52635e-05	0.000611664
C12506.30246.Ctg.12474	Q9CAG8	F-box/kelch-repeat protein At1g67480 OS	5.40128	7.57058	0.000183674	0.00229207
C12506.67624.T76451.c3.g6.i4	NA	NA	5.40004	3.84418	0.000719205	0.00668565
C12506.36393.T80317.c0.g1.i3	NA	NA	5.39615	3.37305	0.000112412	0.00155174
C12506.31708.T90567.c2.g2.i1	NA	NA	5.39514	5.24378	1.75772e-07	8.063e-06
C12506.31349.T92940.c1.g1.i1	Q6DYE5	UPF0496 protein At1g20180 OS	5.39268	3.48825	0.00078938	0.00715371
C12506.75476.T83278.c2.g1.i5	NA	NA	5.39244	1.31011	1.16377e-07	5.82328e-06
C12506.45101.T87670.c0.g1.i1	P24794	Cytochrome c oxidase subunit 1 OS	5.3905	4.74059	4.9581e-08	2.9134e-06
C12506.16278.Ctg.43383	Q9M9E8	F-box protein At1g78280 OS	5.38972	4.6143	3.16451e-05	0.000560478
C12506.25862.T84884.c0.g1.i2	NA	NA	5.38882	1.68123	0.000119866	0.00163599
C12506.37964.Ctg.5016	O82500	Putative disease resistance protein At4g11170 OS	5.38861	4.32931	0.000233431	0.00277387
C12506.73844.T88464.c0.g1.i3	Q56XI1	Pentatricopeptide repeat-containing protein At1g09410 OS	5.38649	3.7278	7.83553e-05	0.00116872
C12506.76511.Ctg.29939	Q9LSD5	Transcription factor TCP20 OS	5.38455	3.15971	1.37176e-07	6.62465e-06
C12506.71935.Ctg.22764	Q8L3X9	3-oxoacyl-[acyl-carrier-protein] synthase, mitochondrial OS	5.38303	3.75255	3.45091e-05	0.000601227
C12506.27075.Ctg.17472	L7NCQ3	2,4,6-trihydroxybenzophenone synthase OS	5.38067	5.60478	1.3776e-05	0.00028764
C12506.79035.T56599.c0.g1.i1	NA	NA	5.38037	0.481391	7.99094e-06	0.000184769
C12506.26716.Ctg.42075	Q93VY3	NAC domain-containing protein 72 OS	5.37819	7.04014	2.04862e-08	1.42042e-06
C12506.81717.Ctg.4721	NA	NA	5.37698	3.18435	2.36633e-05	0.000442189
C12506.93640.T92671.c1.g10.i1	Q84VY3	Stearoyl-[acyl-carrier-protein] 9-desaturase 6, chloroplastic OS	5.37382	4.28956	9.44833e-06	0.000211963
C39263.0.T83384.c4.g4.i2	Q8VZG8	MDIS1-interacting receptor like kinase 2 OS	5.3737	1.20849	1.08513e-05	0.000236298
C12506.8650.T85887.c1.g1.i1	Q8RX37	Probable protein phosphatase 2C 2 OS	5.37062	3.72729	0.000156659	0.00202346
C12506.41384.Ctg.2095	Q39172	NADP-dependent alkenal double bond reductase P1 OS	5.36913	1.63701	1.87131e-05	0.00036636
C12506.96550.T90618.c10.g1.i1	NA	NA	5.36405	1.82641	6.45047e-07	2.30325e-05
C12506.100954.T87889.c6.g2.i3	NA	NA	5.36185	0.990805	1.40339e-05	0.000292428
C23791.0.T67384.c0.g1.i1	Q3L181	Perakine reductase OS	5.35975	-0.154431	1.25955e-05	0.00026757
C12506.28531.T85266.c0.g1.i4	NA	NA	5.35835	2.05029	4.79108e-05	0.000782564
C12506.93202.T85884.c3.g4.i9	NA	NA	5.35108	3.41833	9.97558e-06	0.000221752
C12506.64483.Ctg.41033	NA	NA	5.351	2.95282	0.000700072	0.00653745
C12506.95301.T28271.c0.g1.i2	NA	NA	5.35031	0.946087	4.53961e-06	0.000116419
C33792.0.T73411.c0.g1.i4	NA	NA	5.3496	1.81659	5.06947e-06	0.000127019
C12506.87788.Ctg.30095	Q9C598	Protein ATAF2 OS	5.34944	9.37088	5.07701e-13	2.5504e-10
C12506.105425.T90335.c2.g2.i1	NA	NA	5.34932	2.53198	4.47238e-05	0.00074234
C12506.14461.Ctg.39030	Q6AWU6	Probable thiol methyltransferase 2 OS	5.3489	4.35249	1.92084e-08	1.35195e-06
C12506.28901.Ctg.4593	Q9ZU40	Sulfhydryl oxidase 2 OS	5.3447	3.11473	5.52126e-08	3.17773e-06
C12506.102227.T66237.c0.g1.i1	NA	NA	5.34357	3.63488	0.000162193	0.00207857
C12506.88581.Ctg.43294	NA	NA	5.34146	2.90544	0.000601797	0.00581363
C12506.78277.T78905.c0.g1.i1	NA	NA	5.34071	5.23212	1.57537e-05	0.000321212
C12506.55777.T92605.c5.g11.i3	NA	NA	5.33869	0.484682	1.63747e-06	5.00014e-05
C12506.51855.T78815.c0.g4.i1	Q00451	36.4 kDa proline-rich protein OS	5.33678	3.52799	3.81759e-05	0.000650297
C12506.68423.T64012.c0.g3.i1	NA	NA	5.33586	4.01655	6.54151e-07	2.3325e-05
C12506.102664.T65421.c0.g1.i3	NA	NA	5.32744	2.60539	0.000128829	0.00173393
C12506.50977.Ctg.10416	Q9ZTN2	ER lumen protein-retaining receptor OS	5.32724	1.99397	2.95007e-05	0.00053094
C12506.95809.T93875.c2.g1.i4	NA	NA	5.32264	0.834895	3.41644e-05	0.000596418
C12506.36330.T89839.c2.g2.i1	NA	NA	5.32254	5.28239	3.17735e-06	8.65519e-05
C12506.85947.Ctg.5607	P24806	Xyloglucan endotransglucosylase/hydrolase protein 24 OS	5.31921	9.61757	3.58542e-07	1.41754e-05
C12506.13922.Ctg.4376	Q9LSJ3	Putative F-box/LRR-repeat protein At3g28410 OS	5.31474	1.14978	2.9798e-05	0.000534601
C12506.87096.T96041.c9.g2.i2	NA	NA	5.31287	2.523	3.81536e-05	0.000650297
C12506.47121.T87539.c8.g2.i1	Q42962	Phosphoglycerate kinase, cytosolic OS	5.30889	3.50671	9.19164e-08	4.78629e-06
C12506.90495.T79342.c0.g6.i1	P51850	Pyruvate decarboxylase 1 OS	5.30873	3.20294	5.06205e-06	0.000126895
C12506.33831.T94330.c2.g1.i2	Q9SRT0	U-box domain-containing protein 9 OS	5.30811	1.57764	1.20789e-05	0.000258202
C12506.5190.T96285.c0.g2.i9	NA	NA	5.30124	1.99366	2.81273e-05	0.000509985
C12506.93505.Ctg.33166	Q9LK64	ABC transporter C family member 3 OS	5.30057	1.29353	2.78586e-05	0.00050547
C12506.34441.T89436.c1.g1.i1	NA	NA	5.29746	6.53328	3.74903e-05	0.000641391
C12506.35849.Ctg.32295	NA	NA	5.29401	0.441176	6.62466e-06	0.000158395
C12506.57534.T94303.c4.g4.i4	NA	NA	5.29357	4.04193	2.11627e-06	6.18923e-05
C12506.44945.T82086.c0.g1.i4	Q9FNN7	Pentatricopeptide repeat-containing protein At5g08510 OS	5.29195	0.482102	2.21243e-05	0.000419085
C12506.46302.Ctg.16528	B9DGD6	Acetyl-coenzyme A synthetase, chloroplastic/glyoxysomal OS	5.28824	4.06157	0.000537918	0.00532298
C12506.14763.Ctg.28991	Q9SAJ6	Glyceraldehyde-3-phosphate dehydrogenase GAPCP1, chloroplastic OS	5.28497	2.16905	3.22334e-05	0.000569171
C12506.22097.Ctg.26459	NA	NA	5.28468	0.398818	5.69716e-06	0.000140008
C12506.79389.Ctg.22681	NA	NA	5.28466	0.457517	8.78344e-06	0.000199501
C12506.58784.T95161.c3.g10.i3	Q9ZPE7	Protein EXORDIUM OS	5.28164	7.08892	0.000141064	0.00186001
C12506.69201.T95770.c0.g12.i1	NA	NA	5.28025	6.58629	1.79569e-12	7.42012e-10
C12506.60812.Ctg.2886	Q500U8	Tetraketide alpha-pyrone reductase 1 OS	5.27859	4.29531	3.4436e-10	5.44589e-08
C12506.32741.T85884.c3.g4.i7	NA	NA	5.27756	6.67104	2.51473e-07	1.06666e-05
C12506.84247.Ctg.40662	NA	NA	5.27525	2.12852	1.59304e-08	1.15781e-06
C12506.79934.Ctg.45449	NA	NA	5.2713	4.13789	5.54227e-05	0.00088056
C12506.22769.Ctg.20693	NA	NA	5.27054	7.28593	5.46713e-06	0.000135329
C12506.26951.Ctg.36961	Q9LVJ1	Subtilisin-like protease SBT1.4 OS	5.26977	4.64396	0.00106713	0.00905122
C12506.43807.T88767.c0.g1.i1	P32869	Photosystem I reaction center subunit II, chloroplastic OS	5.2667	3.35788	2.50667e-05	0.000464183
C12506.76723.Ctg.21686	Q8H115	NAC domain-containing protein 102 OS	5.26395	5.59675	9.66836e-09	7.92636e-07
C12506.17759.T27004.c0.g1.i1	NA	NA	5.26345	1.4835	1.95514e-05	0.000379037
C12506.71701.Ctg.19791	Q6EU49	Probable serine/threonine-protein kinase WNK4 OS	5.25935	4.54893	0.000914957	0.00803143
C12506.71989.T90442.c0.g1.i1	Q9M8L2	F-box/kelch-repeat protein At1g80440 OS	5.25822	3.56274	4.25011e-06	0.00011032
C12506.60199.T73524.c0.g1.i2	NA	NA	5.25522	0.429611	1.54876e-05	0.000317048
C12506.8437.T85379.c0.g1.i1	O82155	Dof zinc finger protein DOF1.7 OS	5.25439	4.94685	1.01736e-06	3.35662e-05
C12506.99782.Ctg.32503	Q9FNA2	Polyamine oxidase 1 OS	5.25093	2.41563	7.40257e-06	0.000173196
C12506.19074.Ctg.19855	NA	NA	5.24509	1.20894	2.70206e-05	0.000493058
C12506.21019.Ctg.17900	Q6NPP4	Calmodulin-binding transcription activator 2 OS	5.24441	3.73683	0.000429216	0.00444841
C12506.62703.T80772.c0.g1.i1	Q42961	Phosphoglycerate kinase, chloroplastic OS	5.24412	1.48139	6.02947e-06	0.000146558
C12506.18781.T68881.c0.g2.i1	NA	NA	5.24401	1.95698	6.55675e-05	0.00100974
C12506.22500.Ctg.46827	O64416	Ribulose bisphosphate carboxylase small chain, chloroplastic OS	5.24287	4.54298	2.71436e-11	7.05996e-09
C12506.49967.T84565.c0.g3.i2	P14675	Alcohol dehydrogenase 3 OS	5.24228	6.50348	8.21388e-12	2.64699e-09
C12506.71701.T93220.c1.g1.i6	Q6EU49	Probable serine/threonine-protein kinase WNK4 OS	5.24139	4.74557	0.00066209	0.00625689
C12506.44369.T91655.c2.g1.i6	O64530	Thiosulfate/3-mercaptopyruvate sulfurtransferase 1, mitochondrial OS	5.24019	3.55592	6.07002e-08	3.4367e-06
C12506.29361.Ctg.16150	NA	NA	5.23927	0.357246	1.03666e-05	0.000228265
C12506.79327.T62724.c0.g1.i2	NA	NA	5.23922	4.94216	0.000448474	0.00461262
C37238.0.T72020.c0.g1.i2	NA	NA	5.23764	3.27684	0.000686467	0.00643856
C12506.14124.T90463.c4.g2.i3	Q93W88	Transcription factor bHLH137 OS	5.23754	1.32561	2.21897e-05	0.000419752
C12506.99527.T92106.c9.g3.i1	NA	NA	5.23675	1.16687	1.11681e-06	3.62408e-05
C12506.46601.Ctg.20592	Q9SVV2	Probable xyloglucan endotransglucosylase/hydrolase protein 26 OS	5.23374	5.7021	0.00110251	0.00926698
C12506.10854.T85805.c3.g3.i4	C0LGG8	Probable LRR receptor-like serine/threonine-protein kinase At1g53430 OS	5.23332	2.17092	4.86881e-08	2.88408e-06
C12506.49021.T89024.c1.g1.i8	NA	NA	5.22861	0.836835	1.02912e-05	0.000227094
C12506.18051.T93376.c1.g2.i1	NA	NA	5.22379	0.872849	1.22776e-05	0.000261685
C12506.95435.T91582.c2.g1.i3	Q43314	Glutamate dehydrogenase 1 OS	5.22177	5.35609	0.000246874	0.00289085
C12506.103975.Ctg.19829	O80959	Patatin-like protein 6 OS	5.22108	4.96509	7.37846e-05	0.00111392
C12506.81513.T97109.c6.g3.i5	F4KHI3	Protein VARIATION IN COMPOUND TRIGGERED ROOT growth response OS	5.21961	4.18493	5.90727e-05	0.000927928
C12506.38558.Ctg.13440	NA	NA	5.21323	5.99319	2.70926e-08	1.77803e-06
C12506.87759.T87717.c1.g3.i7	Q9FH82	Pectin acetylesterase 11 OS	5.21321	2.40135	6.87729e-08	3.81369e-06
C12506.70628.T86108.c4.g6.i3	NA	NA	5.21228	4.82837	8.06192e-05	0.00119631
C12506.25454.T75341.c0.g3.i2	Q8H1Q1	Thylakoid lumenal protein TL20.3, chloroplastic OS	5.21221	1.90106	6.92446e-05	0.0010547
C12506.14705.Ctg.41930	P10978	Retrovirus-related Pol polyprotein from transposon TNT 1-94 OS	5.21181	1.36966	6.08877e-07	2.19243e-05
C12506.105396.T84247.c3.g3.i3	NA	NA	5.20867	2.28495	0.000277936	0.00317246
C12506.78460.T80912.c0.g1.i1	Q9LZF1	Heavy metal-associated isoprenylated plant protein 6 OS	5.20554	1.48004	0.000233233	0.00277387
C12506.56085.Ctg.4413	Q9LV58	Multiprotein-bridging factor 1c OS	5.20172	8.09242	2.07558e-11	5.74868e-09
C12506.56813.Ctg.25670	NA	NA	5.20037	3.39707	6.95829e-13	3.30126e-10
C12506.12675.Ctg.10182	NA	NA	5.19993	3.23923	0.000788798	0.00715296
C12506.79057.T92460.c2.g1.i4	Q500U8	Tetraketide alpha-pyrone reductase 1 OS	5.19798	3.82749	9.85723e-07	3.25854e-05
C12506.31651.Ctg.658	NA	NA	5.19715	3.54689	1.09699e-06	3.56429e-05
C12506.61301.T91252.c0.g1.i1	NA	NA	5.19646	1.87726	1.23001e-05	0.000261947
C12506.46604.T89404.c0.g1.i1	NA	NA	5.19607	3.01346	0.000258557	0.00300004
C12506.37136.T92104.c2.g1.i1	NA	NA	5.19558	0.808018	5.45898e-06	0.000135192
C12506.43185.Ctg.35507	Q94AA4	ATP-dependent 6-phosphofructokinase 3 OS	5.19379	9.4736	4.94687e-06	0.000124679
C12506.32879.T89610.c3.g3.i1	NA	NA	5.19338	0.396961	2.48379e-05	0.000460445
C12506.52112.T74477.c0.g1.i1	Q69RG7	4-coumarate--CoA ligase-like 7 OS	5.19247	2.31101	9.39929e-06	0.00021114
C12506.83453.T91130.c2.g1.i3	NA	NA	5.18737	1.61032	7.53063e-08	4.07028e-06
C12506.43185.T94956.c6.g1.i3	Q94AA4	ATP-dependent 6-phosphofructokinase 3 OS	5.18619	9.45778	4.1206e-06	0.000107612
C12506.12542.Ctg.32100	NA	NA	5.18511	3.59705	1.60897e-05	0.000325987
C12506.45216.T94724.c0.g1.i1	P20144	Wound-induced protein 1 OS	5.18355	6.32714	2.00474e-06	5.92392e-05
C12506.81385.Ctg.32622	NA	NA	5.18242	2.04877	1.93615e-06	5.74443e-05
C12506.58648.Ctg.2436	P10978	Retrovirus-related Pol polyprotein from transposon TNT 1-94 OS	5.18072	5.69956	1.91715e-06	5.69797e-05
C12506.107087.T86245.c2.g2.i3	NA	NA	5.18008	5.211	2.1372e-05	0.000407851
C12506.12489.Ctg.3306	Q67Y69	Protein WVD2-like 7 OS	5.18003	6.22266	0.000189296	0.00235022
C12506.25732.Ctg.36382	NA	NA	5.17871	4.43825	0.000191739	0.00237537
C12506.47638.Ctg.28625	Q7XA39	Putative disease resistance protein RGA4 OS	5.17639	1.45746	6.03427e-07	2.17586e-05
C12506.75979.T71491.c0.g1.i1	NA	NA	5.17583	1.68	6.28191e-06	0.000151544
C12506.102147.T78441.c0.g1.i1	NA	NA	5.1751	2.08975	1.96545e-05	0.000380603
C35792.0.Ctg.4512	NA	NA	5.17281	1.03261	1.97802e-05	0.000382748
C12506.44348.T91081.c1.g1.i1	P14675	Alcohol dehydrogenase 3 OS	5.1687	5.30012	1.21857e-11	3.63014e-09
C12506.100725.T93332.c2.g2.i5	Q9SJ52	NDR1/HIN1-like protein 10 OS	5.16494	5.9467	1.4672e-08	1.0927e-06
C12506.20763.T80229.c1.g2.i2	NA	NA	5.163	3.82538	0.000167561	0.00213043
C12506.37133.Ctg.1596	A7NY33	Peroxidase 4 OS	5.16053	4.27433	0.000136835	0.00181545
C12506.49166.Ctg.19417	Q96289	Zinc finger protein ZAT10 OS	5.15976	8.95118	1.64912e-10	3.05051e-08
C12506.88447.T80820.c1.g1.i1	Q8GYY1	Heat stress transcription factor A-3 OS	5.15889	5.26951	6.73605e-05	0.00103338
C12506.30599.Ctg.409	NA	NA	5.15751	4.42031	2.92426e-07	1.20447e-05
C12506.80243.T97128.c4.g4.i1	NA	NA	5.15705	0.284779	2.65484e-05	0.000486691
C12506.96083.Ctg.5941	Q9M0X5	Cysteine-rich receptor-like protein kinase 25 OS	5.15686	4.21451	5.76373e-06	0.000141373
C12506.95171.Ctg.35870	NA	NA	5.1553	1.65419	0.000168331	0.00213757
C12506.49857.Ctg.37075	Q943E7	16.9 kDa class I heat shock protein 3 OS	5.15506	3.04918	7.13252e-08	3.91708e-06
C12506.29903.T91591.c0.g1.i2	NA	NA	5.15382	2.22219	0.000192221	0.00237863
C12506.25663.T66212.c0.g3.i1	P49040	Sucrose synthase 1 OS	5.15312	1.15634	2.41865e-05	0.00045026
C12506.73136.T92823.c0.g3.i1	B9RAJ0	Probable aspartyl aminopeptidase OS	5.15254	1.40184	6.22166e-05	0.000966914
C12506.23196.T93575.c0.g2.i1	Q9SHP0	Phosphoserine aminotransferase 2, chloroplastic OS	5.15193	3.59523	4.69326e-06	0.000119462
C37957.0.T57595.c0.g1.i1	Q9FJD4	Importin subunit beta-1 OS	5.14705	0.271852	2.12461e-05	0.000405599
C12506.94316.T90483.c1.g8.i1	NA	NA	5.14497	5.93075	0.000198089	0.00243403
C12506.71110.T83967.c0.g3.i1	NA	NA	5.1449	6.79568	0.000242607	0.00285507
C12506.36776.Ctg.6530	Q9LI83	Phospholipid-transporting ATPase 10 OS	5.14412	5.49656	0.000320068	0.003536
C12506.54027.Ctg.20015	NA	NA	5.14131	1.91265	8.63722e-08	4.52518e-06
C12506.63184.T47800.c0.g1.i1	NA	NA	5.13938	2.99103	4.92793e-09	4.68464e-07
C12506.14572.Ctg.21484	NA	NA	5.13823	1.84604	1.95296e-05	0.000378757
C12506.69598.T92636.c2.g1.i6	P20144	Wound-induced protein 1 OS	5.13655	5.69239	1.48746e-07	7.0582e-06
C12506.40230.Ctg.40305	Q9C7R6	U-box domain-containing protein 17 OS	5.13544	6.18348	2.33147e-11	6.32075e-09
C12506.44346.T88677.c1.g3.i1	P14675	Alcohol dehydrogenase 3 OS	5.13431	1.32094	2.65483e-06	7.46191e-05
C12506.8094.T86569.c0.g2.i1	NA	NA	5.13337	2.30702	0.000595173	0.00576299
C12506.89760.T95264.c0.g1.i2	NA	NA	5.13161	2.85787	0.000162824	0.00208569
C12506.53151.T78803.c2.g1.i3	NA	NA	5.1306	3.67497	5.29736e-08	3.07397e-06
C12506.9722.T83251.c0.g1.i1	Q9LJB4	Malonyl-CoA:anthocyanidin 5-O-glucoside-6''-O-malonyltransferase OS	5.12837	3.13487	0.000786746	0.0071431
C12506.67618.T82655.c2.g10.i2	NA	NA	5.1263	5.46767	1.34269e-11	3.93132e-09
C12506.92183.T90596.c4.g3.i3	Q9SAH7	Probable WRKY transcription factor 40 OS	5.12574	4.58181	3.13491e-05	0.000556582
C12506.95055.T91787.c2.g4.i3	Q01544	17.2 kDa class II heat shock protein OS	5.12448	1.37625	8.22345e-06	0.000188951
C12506.13310.Ctg.91	NA	NA	5.12098	4.13198	0.0006951	0.00650059
C12506.67459.T73221.c0.g2.i1	Q9M2E2	(+)-neomenthol dehydrogenase OS	5.11945	2.16763	0.00108669	0.00917163
C12506.75769.Ctg.37499	Q9CA83	NADP-dependent malic enzyme 4, chloroplastic OS	5.11828	2.98533	2.16206e-08	1.48501e-06
C12506.34527.T85412.c3.g3.i2	NA	NA	5.11776	1.09272	1.64496e-06	5.02002e-05
C12506.35282.Ctg.29135	Q3E6P4	F-box protein At2g02240 OS	5.1174	4.73667	1.15151e-05	0.000248535
C12506.38549.T90626.c5.g12.i6	NA	NA	5.11693	1.23309	2.32105e-05	0.000435157
C12506.29227.Ctg.649	NA	NA	5.11468	2.43618	0.000569828	0.00556565
C12506.54846.Ctg.12698	NA	NA	5.11341	0.740859	4.60251e-06	0.000117679
C12506.87550.T13141.c0.g2.i1	Q9LTV6	Peroxisomal 2,4-dienoyl-CoA reductase OS	5.11065	-0.285969	3.86786e-05	0.000657549
C12506.24028.Ctg.26537	NA	NA	5.10804	2.00167	0.000272781	0.00312476
C12506.60500.Ctg.26056	Q9STX2	3-oxo-Delta(4,5)-steroid 5-beta-reductase OS	5.10718	5.68165	2.55217e-10	4.31586e-08
C12506.70106.T85377.c3.g3.i2	NA	NA	5.1071	2.08726	8.97582e-09	7.51491e-07
C12506.12138.Ctg.34737	NA	NA	5.1062	1.22394	3.91479e-05	0.000663986
C12506.104515.T81433.c0.g5.i1	NA	NA	5.10467	0.327332	3.03175e-05	0.000542212
C12506.45287.T89490.c1.g1.i2	Q9SVG9	Calcium-binding protein CML42 OS	5.10409	5.47996	0.000545177	0.00537977
C12506.19897.Ctg.29512	Q9FH57	GATA transcription factor 5 OS	5.10251	2.23325	2.42785e-07	1.04275e-05
C12506.31837.T90545.c0.g1.i1	NA	NA	5.10248	1.10842	6.55577e-07	2.33535e-05
C12506.57502.T34533.c0.g1.i1	NA	NA	5.10181	6.31507	0.000732151	0.00677894
C12506.44840.T86251.c1.g6.i1	Q9XEE8	Probable protein phosphatase 2C 30 OS	5.10178	6.08752	6.50909e-05	0.00100408
C12506.22498.Ctg.14749	O64416	Ribulose bisphosphate carboxylase small chain, chloroplastic OS	5.09818	1.04175	5.9361e-07	2.14802e-05
C35120.0.T88107.c4.g3.i2	P25848	Light-sensor Protein kinase OS	5.09705	3.82618	3.41972e-10	5.4297e-08
C12506.77239.T61813.c0.g1.i1	P50700	Osmotin-like protein OSM34 OS	5.09461	0.311066	3.98179e-05	0.000673121
C12506.9359.Ctg.2269	NA	NA	5.09302	2.6466	1.29148e-06	4.11018e-05
C12506.70323.Ctg.28524	NA	NA	5.09049	8.34777	4.87636e-05	0.000793657
C12506.33431.Ctg.462	NA	NA	5.08634	5.40266	3.65041e-10	5.6852e-08
C12506.73541.T85971.c7.g2.i1	NA	NA	5.08601	1.37172	0.000146318	0.00191891
C12506.5271.Ctg.1533	Q43386	HMG-Y-related protein A OS	5.08529	3.88047	2.3107e-07	9.9914e-06
C12506.2304.Ctg.39139	Q8GYN9	1,4-dihydroxy-2-naphthoyl-CoA synthase, peroxisomal OS	5.08105	0.713596	5.66038e-06	0.000139238
C12506.18358.Ctg.32812	O80933	Scarecrow-like protein 9 OS	5.0804	3.28664	0.000133043	0.00177297
C12506.4193.Ctg.19404	NA	NA	5.07829	1.08494	8.94525e-05	0.00129806
C12506.44792.Ctg.10605	NA	NA	5.0782	4.53277	6.05994e-06	0.000147229
C12506.52122.Ctg.27670	NA	NA	5.07631	4.33861	3.12648e-08	1.99748e-06
C12506.19857.T95346.c1.g3.i2	O81108	Calcium-transporting ATPase 2, plasma membrane-type OS	5.0757	3.5561	2.70387e-05	0.000493062
C12506.61841.T94724.c0.g1.i3	P20144	Wound-induced protein 1 OS	5.07404	6.4148	3.28443e-07	1.32097e-05
C12506.33605.T93737.c1.g1.i5	Q6NLB1	F-box protein At2g26850 OS	5.07261	2.22139	8.3932e-05	0.0012358
C12506.47709.T90961.c2.g10.i1	Q9FKS8	Lysine histidine transporter 1 OS	5.06832	3.72243	0.000235317	0.00278848
C12506.103404.Ctg.20692	NA	NA	5.0659	4.72694	9.96697e-05	0.00140882
C12506.75331.T92097.c2.g1.i1	NA	NA	5.06467	1.7281	0.00048141	0.00487875
C26379.0.T69648.c0.g1.i1	NA	NA	5.06351	1.97046	2.00067e-05	0.000386402
C12506.63187.T30045.c0.g2.i1	NA	NA	5.06316	4.41686	4.56075e-07	1.73263e-05
C12506.101395.T91591.c1.g1.i4	P46014	Protein phosphatase 2C 70 OS	5.06078	1.65364	9.44872e-07	3.14787e-05
C12506.12638.T95931.c1.g3.i1	NA	NA	5.06078	3.36339	0.000476099	0.00483832
C12506.63790.T88878.c1.g6.i5	NA	NA	5.06072	4.86049	0.00095532	0.00830971
C12506.54823.T86489.c1.g5.i1	P19036	17.4 kDa class I heat shock protein OS	5.05911	2.63651	5.30989e-07	1.96585e-05
C12506.37964.T59241.c1.g2.i1	O82500	Putative disease resistance protein At4g11170 OS	5.0575	4.07941	0.000112046	0.00154831
C12506.93321.T81353.c2.g5.i5	NA	NA	5.05529	0.242009	5.07995e-06	0.00012722
C12506.59220.T92111.c3.g4.i1	NA	NA	5.05336	3.94948	6.00919e-06	0.000146343
C12506.16282.T96975.c2.g3.i1	Q9M9E8	F-box protein At1g78280 OS	5.05228	4.9501	0.000193849	0.00239456
C12506.97002.T59484.c0.g1.i1	NA	NA	5.05113	1.72047	0.000329185	0.00361785
C12506.40054.Ctg.10245	NA	NA	5.05017	1.84774	2.54278e-05	0.000469342
C12506.38084.T92106.c9.g2.i1	O49044	Superoxide dismutase [Cu-Zn] 2 OS	5.04784	7.51468	1.61993e-10	3.00738e-08
C12506.14707.Ctg.19631	NA	NA	5.04663	7.43756	2.39819e-05	0.000447001
C12506.81563.T89983.c3.g1.i5	P25251	Cysteine proteinase COT44 (Fragment) OS	5.04644	4.13978	9.22622e-07	3.09792e-05
C12506.77148.T91471.c0.g10.i2	Q9ZQA8	Polyadenylate-binding protein 7 OS	5.04259	3.31832	0.000111267	0.0015391
C12506.42846.Ctg.6759	Q9ZQA1	Pentatricopeptide repeat-containing protein At2g36730 OS	5.04136	8.43768	1.27059e-08	9.90927e-07
C12506.47326.T91568.c2.g1.i1	P29448	Thioredoxin H1 OS	5.04096	7.0378	0.000121546	0.0016524
C12506.31713.T90567.c3.g31.i2	NA	NA	5.03734	3.40698	6.97625e-06	0.000164952
C12506.106469.T67232.c0.g1.i1	NA	NA	5.03663	0.709905	2.19218e-05	0.00041665
C12506.44339.T120802.c0.g1.i1	NA	NA	5.03532	1.01317	3.60474e-06	9.585e-05
C12506.39185.T82642.c0.g1.i1	Q8RYK0	Probable calcium-binding protein CML31 OS	5.03295	4.09814	4.61931e-06	0.00011799
C12506.13514.Ctg.19088	NA	NA	5.03102	4.21752	1.89548e-06	5.65322e-05
C12506.41682.T43149.c0.g1.i1	NA	NA	5.03093	0.895785	3.6808e-05	0.000632463
C12506.80259.Ctg.42452	Q9SZ06	Ethylene-responsive transcription factor ERF109 OS	5.0309	5.89672	0.000180463	0.00226137
C12506.18910.Ctg.34046	Q56XP4	Sodium/hydrogen exchanger 2 OS	5.02849	0.259314	4.36377e-05	0.000729512
C12506.7726.Ctg.26803	NA	NA	5.02737	2.41539	1.81035e-06	5.44632e-05
C12506.45027.Ctg.839	NA	NA	5.02732	2.35262	0.00110874	0.00930557
C12506.33605.T93737.c1.g1.i4	Q6NLB1	F-box protein At2g26850 OS	5.02616	2.15475	8.57142e-05	0.00125699
C12506.105383.Ctg.2166	Q9LZF1	Heavy metal-associated isoprenylated plant protein 6 OS	5.02378	6.28986	1.06471e-08	8.56556e-07
C12506.56032.Ctg.17050	Q43866	Beta-fructofuranosidase, insoluble isoenzyme CWINV1 OS	5.0191	3.98463	2.04433e-11	5.6929e-09
C12506.52600.Ctg.29235	Q39092	Zinc finger protein ZAT1 OS	5.01875	0.573741	3.97818e-05	0.000672732
C12506.62521.Ctg.35853	NA	NA	5.01865	2.77518	8.73296e-05	0.00127533
C12506.33538.Ctg.24548	NA	NA	5.0164	2.20877	0.000192234	0.00237863
C12506.34105.T90442.c0.g2.i1	Q9M8L2	F-box/kelch-repeat protein At1g80440 OS	5.01612	6.11521	8.02504e-08	4.26551e-06
C12506.55535.Ctg.33896	Q9FI14	Disease resistance protein TAO1 OS	5.01519	2.97481	5.27758e-05	0.000846114
C12506.74226.T30346.c0.g1.i1	O48814	Serine/threonine-protein kinase BIK1 OS	5.01467	1.33683	0.000206891	0.00251384
C12506.21383.T59482.c0.g1.i1	Q9FKZ1	Probable disease resistance protein At5g66900 OS	5.01322	0.157164	4.15136e-05	0.000697643
C12506.76180.Ctg.22218	Q9ZWM9	AP2/ERF and B3 domain-containing transcription factor RAV1 OS	5.00729	3.7063	1.04643e-05	0.00022943
C12506.36776.Ctg.27214	Q9SAF5	Probable phospholipid-transporting ATPase 11 OS	5.00703	5.27132	0.000335881	0.00367503
C12506.19825.Ctg.39793	NA	NA	5.0057	3.96268	5.90386e-05	0.000927928
C12506.76459.Ctg.47921	Q9ZVX4	UDP-glycosyltransferase 90A1 OS	5.00565	3.12973	2.82079e-06	7.80845e-05
C12506.12908.Ctg.16859	NA	NA	5.00455	3.96543	1.44617e-06	4.50405e-05
C12506.86477.T83894.c0.g1.i1	Q9FE20	Serine/threonine-protein kinase PBS1 OS	5.00435	1.3506	2.26317e-05	0.000425708
C12506.25349.Ctg.33502	P46573	Probable serine/threonine-protein kinase PBL10 OS	5.00317	6.5428	5.30671e-09	4.94954e-07
C12506.87787.T96799.c1.g1.i1	NA	NA	5.00065	4.959	5.09304e-09	4.8148e-07
C12506.1468.T75975.c0.g1.i2	NA	NA	4.99977	0.677007	2.28717e-05	0.000429361
C12506.11191.T96470.c0.g1.i1	Q940J8	Pectin acetylesterase 7 OS	4.99491	1.2619	6.45572e-05	0.000996673
C12506.19595.T93543.c1.g1.i1	K4BV52	Allene oxide synthase 1, chloroplastic OS	4.99013	0.920741	2.09166e-05	0.000400503
C12506.45849.T79099.c0.g6.i1	Q38910	Probable xyloglucan endotransglucosylase/hydrolase protein 23 OS	4.98812	7.5709	4.44547e-05	0.000739147
C12506.3387.T75655.c0.g2.i1	Q9LSN7	Transcription factor bHLH147 OS	4.98367	2.18459	0.000168139	0.0021359
C12506.35065.Ctg.21826	NA	NA	4.97405	0.960523	7.38495e-06	0.000172942
C12506.94610.Ctg.40170	Q6NLW5	Protein XRI1 OS	4.97276	0.991794	3.07877e-05	0.000548897
C12506.93918.Ctg.19532	NA	NA	4.97263	3.8254	5.01592e-06	0.000126295
C12506.75803.T76851.c0.g1.i3	NA	NA	4.96959	3.18052	0.000887542	0.00783947
C12506.47102.T85377.c3.g8.i1	NA	NA	4.96833	3.64048	0.00012793	0.00172591
C12506.39154.Ctg.13433	Q9ZQ98	UDP-glycosyltransferase 73C2 OS	4.96639	6.77064	8.64358e-11	1.81512e-08
C12506.12422.Ctg.47708	Q0J0A4	Probable 1-acylglycerol-3-phosphate O-acyltransferase OS	4.96518	2.39163	2.26558e-05	0.000426004
C12506.49260.T93027.c3.g9.i3	Q949S5	F-box protein PP2-B11 OS	4.96133	3.7799	1.9486e-07	8.72765e-06
C12506.24249.T91509.c0.g3.i2	Q9LSF1	Serine/threonine-protein kinase OXI1 OS	4.95932	3.58385	0.000377974	0.0040299
C12506.72090.T88994.c3.g5.i3	NA	NA	4.95825	8.46764	9.42677e-05	0.00135413
C12506.35437.Ctg.13324	NA	NA	4.95806	0.2518	0.000175917	0.00221198
C12506.46397.Ctg.8287	P13708	Sucrose synthase OS	4.95799	5.13949	2.38594e-11	6.4007e-09
C12506.17239.T91418.c1.g5.i6	Q9S7G2	Probable galacturonosyltransferase-like 2 OS	4.9569	2.74928	0.000819233	0.00734757
C12506.66145.T89012.c1.g3.i4	NA	NA	4.95101	1.29374	0.000148715	0.00194388
C12506.71493.T84031.c1.g3.i3	Q9ZPE7	Protein EXORDIUM OS	4.95099	3.43683	0.000128584	0.00173155
C12506.7807.Ctg.15893	NA	NA	4.95023	4.08537	8.47153e-07	2.88804e-05
C12506.4249.Ctg.46708	NA	NA	4.94921	2.08854	9.39211e-06	0.00021114
C12506.102501.T76118.c0.g1.i3	Q8W487	Uncharacterized protein At2g39795, mitochondrial OS	4.94815	1.25173	0.000132275	0.0017687
C12506.89569.T49967.c0.g1.i1	NA	NA	4.94667	3.20538	1.6508e-05	0.000333145
C12506.43191.T87539.c9.g1.i1	Q9SAJ4	Phosphoglycerate kinase 3, cytosolic OS	4.94298	3.55828	1.89907e-05	0.00037055
C12506.42125.Ctg.25558	Q9MB94	1-aminocyclopropane-1-carboxylate oxidase OS	4.94277	5.64365	3.65947e-05	0.000630012
C12506.33904.Ctg.3074	NA	NA	4.94017	0.862801	1.22731e-05	0.000261685
C12506.72814.Ctg.5957	NA	NA	4.93991	1.47061	8.73385e-05	0.00127533
C12506.49281.T83508.c3.g8.i5	P69326	Ubiquitin OS	4.93549	5.2663	4.54421e-06	0.000116479
C12506.82245.T76194.c0.g1.i2	Q67XD9	Alkaline/neutral invertase CINV2 OS	4.93269	4.60339	0.000260492	0.00301635
C12506.79164.Ctg.44716	NA	NA	4.93223	0.890346	2.02864e-06	5.98061e-05
C12506.41277.Ctg.15417	Q9LMA8	Protein TIFY 10A OS	4.93107	5.15561	2.79523e-07	1.16651e-05
C12506.40539.T85408.c2.g7.i1	Q96372	Cell division cycle protein 48 homolog OS	4.9244	4.64496	0.0001125	0.00155174
C12506.84208.Ctg.6773	O04496	Aspartyl protease AED3 OS	4.92363	6.75369	0.00103424	0.00884242
C12506.57720.T92473.c5.g1.i2	Q58FX0	BON1-associated protein 2 OS	4.91993	7.67891	1.53996e-06	4.74572e-05
C12506.14889.Ctg.473	L7NCQ3	2,4,6-trihydroxybenzophenone synthase OS	4.91968	1.25437	0.000161727	0.00207471
C12506.80135.Ctg.42217	C0LGX3	LRR receptor-like serine/threonine-protein kinase HSL2 OS	4.91915	3.57927	2.704e-05	0.000493062
C12506.82284.T44234.c0.g1.i1	NA	NA	4.91702	1.82242	1.03066e-06	3.39177e-05
C12506.60662.T94454.c1.g3.i1	Q9C9C0	Serine protease SPPA, chloroplastic OS	4.91684	3.25453	1.66107e-05	0.000334952
C12506.40543.Ctg.35118	Q24JL3	Thiosulfate/3-mercaptopyruvate sulfurtransferase 2 OS	4.91505	0.581866	1.07121e-05	0.000234063
C12506.45842.T94673.c14.g3.i1	P24806	Xyloglucan endotransglucosylase/hydrolase protein 24 OS	4.91355	9.89391	6.73228e-06	0.00016037
C12506.71665.Ctg.38957	NA	NA	4.90901	7.19031	0.000926843	0.00810972
C12506.15534.Ctg.16449	NA	NA	4.90772	3.8079	0.000986876	0.00852006
C12506.15332.T88870.c0.g4.i3	Q9M1Q9	ABC transporter B family member 21 OS	4.90589	1.79168	0.000351182	0.00381135
C12506.56024.Ctg.40385	Q9LN68	Probable galacturonosyltransferase-like 1 OS	4.89982	3.87392	0.000126848	0.00171447
C12506.102116.Ctg.23628	Q9LFU5	Probable tRNA (guanine(26)-N(2))-dimethyltransferase 1 OS	4.89857	0.587476	3.3117e-05	0.000581722
C12506.48316.Ctg.17195	NA	NA	4.89824	3.14868	0.000630248	0.00602037
C34649.0.Ctg.39138	NA	NA	4.89221	1.41539	0.000822624	0.00737125
C12506.63664.Ctg.13986	NA	NA	4.89058	3.71741	3.33123e-06	8.99784e-05
C12506.9368.T85466.c1.g4.i2	NA	NA	4.88784	0.850041	6.24469e-06	0.00015093
C12506.11762.T83776.c0.g2.i1	NA	NA	4.88543	2.00027	4.22288e-05	0.000707805
C31670.0.T85629.c3.g1.i1	Q9SVH0	Pentatricopeptide repeat-containing protein At4g20770 OS	4.88461	3.24454	0.000490303	0.00495181
C12506.75980.T94487.c2.g3.i1	NA	NA	4.88225	0.554589	3.25081e-06	8.80846e-05
C22862.0.T87366.c0.g1.i1	NA	NA	4.87893	0.755363	9.59057e-05	0.00137304
C12506.45962.T83501.c0.g1.i3	NA	NA	4.87655	0.808791	7.29804e-06	0.000171455
C12506.21334.T20202.c0.g1.i1	Q3EAF9	Probable protein phosphatase 2C 49 OS	4.87456	1.05894	4.21109e-06	0.00010958
C12506.27069.Ctg.24966	NA	NA	4.87309	2.33524	0.000329334	0.00361808
C12506.55082.Ctg.3575	Q1MX30	Receptor kinase-like protein Xa21 OS	4.87295	2.8491	1.7951e-05	0.000354749
C12506.31275.T95323.c3.g1.i1	Q9SQI3	Palmitoyl-acyl carrier protein thioesterase, chloroplastic OS	4.87083	8.08301	1.14193e-13	6.72547e-11
C12506.34507.Ctg.47972	P37223	NADP-dependent malic enzyme OS	4.87073	0.147283	1.81359e-05	0.000357547
C12506.43194.Ctg.38187	O48780	3-ketoacyl-CoA synthase 11 OS	4.87043	5.91655	0.000466388	0.0047583
C12506.47595.T96490.c19.g2.i2	Q7XA39	Putative disease resistance protein RGA4 OS	4.86982	2.05436	0.000122007	0.00165823
C12506.4533.Ctg.5101	Q9LV03	Glutamate synthase 1 [NADH], chloroplastic OS	4.86935	4.13503	7.3357e-06	0.000172182
C12506.55564.T84024.c1.g7.i7	F4JNB7	Disease resistance protein RPP5 OS	4.8692	3.70404	0.000611244	0.0058805
C12506.43231.Ctg.22249	NA	NA	4.86898	0.0400209	7.18994e-05	0.00108996
C12506.23627.Ctg.35673	Q9SND9	Uncharacterized acetyltransferase At3g50280 OS	4.86775	5.53705	0.00115953	0.00964027
C12506.5376.Ctg.41566	Q6NPP4	Calmodulin-binding transcription activator 2 OS	4.8666	2.36867	4.9615e-05	0.000804247
C12506.24954.Ctg.9187	NA	NA	4.86498	5.02752	1.79524e-05	0.000354749
C12506.10389.Ctg.45636	NA	NA	4.86336	2.1816	0.000139332	0.00184276
C12506.60842.T93418.c13.g7.i1	NA	NA	4.86302	1.9656	1.26893e-07	6.22786e-06
C12506.72520.T14762.c0.g2.i1	NA	NA	4.86278	1.49706	1.17576e-06	3.78897e-05
C12506.64479.Ctg.40240	NA	NA	4.86229	5.73965	5.70848e-08	3.26812e-06
C12506.90499.T84176.c1.g2.i7	NA	NA	4.8609	1.74466	2.87988e-05	0.000520317
C12506.16114.Ctg.30783	NA	NA	4.85738	2.29668	1.67415e-05	0.000336927
C12506.68668.Ctg.1961	Q42962	Phosphoglycerate kinase, cytosolic OS	4.85723	7.74069	9.6261e-09	7.90435e-07
C12506.23366.T82830.c4.g10.i1	Q8L8C0	Iron-sulfur assembly protein IscA-like 3, mitochondrial OS	4.85698	3.24486	1.93551e-07	8.67659e-06
C12506.35979.Ctg.23387	Q9LT81	Zinc finger CCCH domain-containing protein 39 OS	4.85519	4.30584	8.37881e-06	0.000192004
C12506.18182.T94329.c3.g3.i4	Q9SD34	Zinc finger CCCH domain-containing protein 44 OS	4.85307	1.69183	0.000311981	0.0034691
C25302.0.Ctg.41502	NA	NA	4.85276	1.59051	0.000189499	0.00235159
C12506.48721.T82965.c1.g4.i9	NA	NA	4.84836	2.89014	0.000252716	0.00295098
C12506.81585.T84283.c0.g1.i1	NA	NA	4.84535	3.47196	1.07683e-06	3.51819e-05
C12506.61703.Ctg.27983	NA	NA	4.84527	8.11627	0.000581561	0.00565653
C12506.44334.T42510.c0.g4.i1	P14674	Alcohol dehydrogenase 2 OS	4.84469	7.19581	1.91377e-11	5.35846e-09
C12506.48874.T62997.c0.g1.i1	B9DHQ0	Tubulin alpha-5 chain OS	4.84388	2.86449	7.33661e-05	0.00110858
C12506.43814.Ctg.15259	O48781	SPX domain-containing protein 2 OS	4.84295	4.22819	8.64164e-06	0.000197242
C12506.97000.T73324.c0.g1.i6	NA	NA	4.84223	3.56514	0.00027629	0.00315718
C12506.17601.T86869.c0.g1.i3	NA	NA	4.84134	1.82371	4.55352e-07	1.73213e-05
C12506.17124.T86066.c0.g2.i1	Q6SYB9	S-adenosylmethionine synthase 2 OS	4.84068	2.45351	0.000315988	0.00350909
C12506.44352.T84893.c0.g1.i1	P14674	Alcohol dehydrogenase 2 OS	4.83562	3.41266	1.05476e-11	3.25571e-09
C12506.19239.T50963.c0.g1.i1	Q941L3	Protein BONZAI 1 OS	4.83458	0.055054	2.46113e-05	0.000456803
C12506.17478.Ctg.42170	NA	NA	4.83429	1.94388	3.41781e-07	1.36253e-05
C12506.6291.T96429.c0.g1.i2	Q84TG3	E3 ubiquitin-protein ligase PUB23 OS	4.83424	4.87607	4.80991e-06	0.000121826
C12506.84400.T89418.c0.g8.i1	Q9C598	Protein ATAF2 OS	4.83123	3.02771	0.000467928	0.00476948
C12506.87970.T96475.c1.g4.i1	Q9XGM3	Disease resistance protein RPS4 OS	4.83086	4.15391	0.00105994	0.00900788
C12506.15328.T58837.c0.g2.i1	O82343	BTB/POZ domain-containing protein At2g46260 OS	4.83057	3.36537	1.59873e-06	4.8935e-05
C12506.77148.T91471.c0.g10.i3	Q9ZQA8	Polyadenylate-binding protein 7 OS	4.83041	3.4406	0.000388366	0.00411657
C12506.5786.Ctg.2992	NA	NA	4.82853	3.73047	6.04142e-07	2.17691e-05
C12506.25984.Ctg.33501	P46573	Probable serine/threonine-protein kinase PBL10 OS	4.82779	5.34628	1.45989e-12	6.33925e-10
C12506.81513.Ctg.5017	O82500	Putative disease resistance protein At4g11170 OS	4.82741	2.67028	0.000127474	0.00172203
C12506.50092.Ctg.15982	Q9ZW24	Glutathione S-transferase U7 OS	4.82698	5.44102	3.23806e-07	1.30848e-05
C12506.97000.T73324.c0.g1.i7	NA	NA	4.82525	1.63351	2.96382e-05	0.00053304
C12506.74324.T91373.c1.g4.i3	NA	NA	4.82408	1.3602	0.000305668	0.00341744
C12506.91433.Ctg.12946	NA	NA	4.82362	0.789384	1.01043e-05	0.00022371
C12506.28842.Ctg.35196	Q8VYJ2	AT-hook motif nuclear-localized protein 1 OS	4.82288	3.46343	1.91009e-06	5.68028e-05
C12506.61304.Ctg.2866	NA	NA	4.82201	5.42572	4.04155e-07	1.56645e-05
C12506.63242.T78814.c1.g2.i5	Q67YI9	Clathrin interactor EPSIN 2 OS	4.81823	2.16869	0.000290307	0.0032822
C19313.1.T90932.c2.g2.i1	NA	NA	4.81302	1.66064	0.000139333	0.00184276
C12506.21012.Ctg.3552	NA	NA	4.8104	9.27398	3.35656e-05	0.000588207
C12506.19637.T110065.c0.g1.i1	Q9SJM6	Zinc finger A20 and AN1 domain-containing stress-associated protein 4 OS	4.81024	1.63631	0.000128577	0.00173155
C12506.45837.T68730.c0.g1.i1	NA	NA	4.80588	5.17687	0.00118945	0.00983957
C12506.15828.T88714.c0.g3.i2	Q9STX0	Probable WRKY transcription factor 7 OS	4.80419	2.94788	1.24971e-06	4.00463e-05
C12506.80286.T93072.c0.g1.i2	O81312	UDP-glucuronate 4-epimerase 3 OS	4.8026	1.23006	9.41506e-06	0.000211401
C12506.36499.T86899.c0.g3.i2	O80959	Patatin-like protein 6 OS	4.80203	4.33607	2.11762e-05	0.000404567
C12506.53297.T96784.c0.g1.i2	P13708	Sucrose synthase OS	4.79997	2.564	4.71334e-05	0.000773493
C12506.20303.T82363.c1.g1.i1	NA	NA	4.79972	3.12545	1.13368e-05	0.000245721
C12506.55082.T102369.c0.g1.i1	NA	NA	4.79902	2.8047	4.45271e-05	0.000739554
C12506.71323.T63341.c0.g2.i1	NA	NA	4.79788	2.64035	0.000401662	0.00423065
C12506.102543.T89062.c3.g1.i1	Q8VYD6	Pentatricopeptide repeat-containing protein At5g10690 OS	4.79785	2.72747	0.000334677	0.00366343
C12506.46153.Ctg.22206	O03982	Heavy metal-associated isoprenylated plant protein 39 OS	4.78989	8.29336	9.62202e-05	0.00137677
C12506.81067.Ctg.16350	Q8LGB6	Non-functional pseudokinase ZED1 OS	4.78788	2.91864	0.000558655	0.00548475
C12506.19247.T91457.c0.g3.i6	Q941L3	Protein BONZAI 1 OS	4.78759	4.07427	0.000663828	0.00626984
C12506.101418.T29698.c0.g1.i3	NA	NA	4.78677	1.04063	0.000140305	0.00185286
C12506.9377.Ctg.44473	NA	NA	4.78655	3.88165	0.000848874	0.00756311
C12506.88512.Ctg.24052	NA	NA	4.78486	2.67972	3.41968e-07	1.36253e-05
C12506.100861.T93822.c3.g1.i1	Q9ZWA6	Zinc finger protein MAGPIE OS	4.78418	3.74748	6.39775e-06	0.000153687
C12506.82562.T83490.c4.g3.i2	NA	NA	4.7835	3.89172	8.1685e-05	0.00120897
C12506.4135.T90163.c1.g2.i2	Q9S735	Probable inorganic phosphate transporter 1-9 OS	4.78333	4.73997	5.21026e-05	0.00083663
C12506.49041.T93245.c9.g1.i3	Q9LMX4	Probable inactive purple acid phosphatase 1 OS	4.78085	0.370845	4.83251e-05	0.000788075
C12506.103728.T58377.c0.g1.i1	NA	NA	4.77994	2.12223	0.000131187	0.00175782
C12506.46515.T86164.c2.g3.i1	NA	NA	4.77967	1.29366	1.00341e-05	0.000222475
C12506.37375.T86815.c3.g1.i1	NA	NA	4.77922	1.00239	4.80968e-06	0.000121826
C12506.2617.Ctg.43238	P0C2F6	Putative ribonuclease H protein At1g65750 OS	4.7781	1.72151	1.25511e-06	4.0144e-05
C12506.25428.T91847.c1.g1.i6	NA	NA	4.772	2.63825	1.53977e-06	4.74572e-05
C12506.56621.T92605.c4.g5.i4	NA	NA	4.76984	3.80851	1.01184e-11	3.16131e-09
C12506.64786.Ctg.8134	NA	NA	4.76901	3.79519	0.000125336	0.00169672
C12506.4133.Ctg.36021	Q8H6G7	Probable inorganic phosphate transporter 1-9 OS	4.76795	4.88854	0.000304631	0.00340733
C12506.21421.T79067.c0.g3.i1	NA	NA	4.76776	2.66636	1.45632e-05	0.000301414
C12506.105214.T96784.c1.g4.i1	P13708	Sucrose synthase OS	4.76733	2.99854	1.41695e-05	0.000294536
C12506.35028.T55419.c0.g3.i1	Q9FV02	F-box protein SKIP3 OS	4.7653	3.2083	0.000259793	0.00301098
C12506.22464.Ctg.20757	NA	NA	4.76077	6.18273	1.30026e-08	1.00238e-06
C12506.89998.Ctg.44199	Q9LD90	H/ACA ribonucleoprotein complex subunit 4 OS	4.75903	1.3072	0.000162224	0.00207857
C37235.0.Ctg.35462	NA	NA	4.75842	0.660742	5.72954e-05	0.000904423
C12506.47900.T50815.c0.g1.i1	NA	NA	4.75393	7.77472	3.30563e-12	1.25465e-09
C12506.60521.Ctg.22451	Q6PQJ9	3-oxo-Delta(4,5)-steroid 5-beta-reductase OS	4.7505	2.30843	2.81459e-08	1.83016e-06
C12506.11944.Ctg.32842	NA	NA	4.75024	1.15552	1.01405e-05	0.000224251
C12506.70150.T47945.c1.g1.i1	NA	NA	4.74967	0.684619	5.46096e-05	0.00087078
C12506.86375.Ctg.5019	Q40392	TMV resistance protein N OS	4.74841	1.80406	9.41446e-05	0.00135312
C12506.16936.Ctg.17764	Q6Z4G8	COBRA-like protein 1 OS	4.74801	1.63977	2.53296e-05	0.000467867
C12506.12014.Ctg.42077	NA	NA	4.74788	5.31042	7.85725e-07	2.71443e-05
C12506.81993.T80171.c2.g2.i2	NA	NA	4.74596	1.28745	0.000153616	0.00199269
C12506.76216.T82456.c1.g1.i3	Q93Y01	Ubiquitin carboxyl-terminal hydrolase 9 OS	4.7457	1.45595	0.000137965	0.00182713
C12506.49352.T90531.c1.g2.i4	P69310	Ubiquitin OS	4.74422	2.71328	0.000911054	0.00800437
C12506.14574.T86367.c1.g2.i5	NA	NA	4.74391	4.38187	0.00118672	0.00982493
C12506.45533.Ctg.4055	NA	NA	4.74229	3.41576	0.000781263	0.00710906
C12506.59615.T70068.c0.g2.i1	NA	NA	4.74177	4.72691	3.88794e-08	2.38866e-06
C12506.96572.T89143.c1.g3.i3	NA	NA	4.74165	3.47117	1.13872e-05	0.000246605
C12506.34316.T86339.c2.g1.i1	NA	NA	4.74101	6.21524	0.000169864	0.00215364
C12506.14559.T80855.c2.g1.i1	P68430	Histone H3.2 OS	4.74027	6.40915	1.30422e-07	6.35842e-06
C12506.50211.Ctg.5879	P11143	Heat shock 70 kDa protein OS	4.73749	4.29864	1.31849e-08	1.01135e-06
C12506.98387.T96751.c1.g6.i2	NA	NA	4.73732	1.88789	1.08621e-05	0.000236418
C12506.24752.Ctg.29167	Q852U6	Probable E3 ubiquitin-protein ligase RHY1A OS	4.73554	9.20639	6.02718e-05	0.000941545
C12506.44354.T76397.c0.g2.i2	NA	NA	4.73389	1.82946	0.000465959	0.00475509
C12506.86024.T83449.c1.g2.i1	NA	NA	4.73385	0.0131064	8.03023e-05	0.00119195
C12506.27071.Ctg.4579	O04203	Nematode resistance protein-like HSPRO2 OS	4.73308	8.13184	5.25768e-08	3.05787e-06
C12506.49260.T93027.c3.g9.i1	Q9FLU7	Putative F-box protein PP2-B12 OS	4.72959	4.73649	0.00011007	0.0015276
C12506.38694.Ctg.38272	Q07346	Glutamate decarboxylase OS	4.72864	5.64705	2.07462e-08	1.43559e-06
C12506.91258.Ctg.28930	NA	NA	4.7267	1.87379	5.52126e-05	0.000878039
C12506.49281.T83508.c3.g8.i9	P69326	Ubiquitin OS	4.72631	5.17596	0.000239573	0.0028278
C12506.39949.Ctg.35197	Q8VYJ2	AT-hook motif nuclear-localized protein 1 OS	4.7251	3.09642	4.05421e-06	0.000106095
C12506.81635.Ctg.29643	P27818	Acetolactate synthase 1, chloroplastic OS	4.72343	1.5943	0.000294712	0.00332103
C12506.36008.Ctg.12159	NA	NA	4.71923	2.68216	4.19229e-06	0.000109206
C12506.61001.T4562.c0.g1.i2	Q8RWC9	CBL-interacting serine/threonine-protein kinase 1 OS	4.71744	0.356112	3.5861e-05	0.000619934
C12506.76467.T84544.c0.g1.i2	NA	NA	4.71737	4.80035	0.000254747	0.00296591
C12506.96887.T89065.c0.g2.i2	NA	NA	4.71706	6.32685	3.24444e-06	8.80053e-05
C12506.56115.T67998.c0.g1.i1	B9DGD6	Acetyl-coenzyme A synthetase, chloroplastic/glyoxysomal OS	4.71688	4.9794	0.000106451	0.00148906
C12506.17286.Ctg.9993	NA	NA	4.71617	1.42604	0.000280833	0.00319911
C12506.25049.Ctg.35027	Q6NQB7	Beta-1,3-galactosyltransferase 7 OS	4.71479	3.19491	4.94322e-07	1.84611e-05
C12506.76259.Ctg.18757	Q9C5H4	VHS domain-containing protein At3g16270 OS	4.71262	1.54303	1.5315e-06	4.7301e-05
C12506.5150.T79467.c0.g1.i4	Q00763	Caffeic acid 3-O-methyltransferase 1 OS	4.71067	1.58342	4.44335e-06	0.000114409
C12506.94161.T92176.c1.g1.i1	Q9LTZ9	Galactan beta-1,4-galactosyltransferase GALS2 OS	4.70966	2.03182	0.000235658	0.00279123
C12506.74486.T56324.c0.g2.i2	NA	NA	4.70762	2.36371	5.85009e-06	0.00014308
C12506.61887.T86598.c0.g1.i1	NA	NA	4.70679	1.89871	0.000164735	0.00210442
C12506.20367.Ctg.37515	NA	NA	4.70515	1.52891	2.35813e-05	0.000440818
C12506.34390.Ctg.10773	NA	NA	4.70368	3.92407	5.36887e-09	4.98362e-07
C12506.84586.T87307.c1.g1.i1	Q9FKX5	NEP1-interacting protein-like 1 OS	4.70184	1.88992	2.23164e-05	0.000421606
C12506.36006.Ctg.12158	NA	NA	4.70156	6.67868	3.16238e-07	1.28397e-05
C12506.39825.T76013.c2.g2.i2	Q7F2L3	NAC domain-containing protein 48 OS	4.69847	3.94381	0.000192643	0.00238148
C12506.93254.T83776.c0.g2.i2	NA	NA	4.69654	1.07135	1.31042e-05	0.000276542
C12506.85781.Ctg.33246	B9DGD6	Acetyl-coenzyme A synthetase, chloroplastic/glyoxysomal OS	4.69147	6.15804	2.48228e-07	1.06346e-05
C12506.76811.T25748.c0.g1.i1	P59584	Disease resistance protein RPH8A OS	4.69019	-0.0600302	3.05729e-05	0.000545944
C12506.50419.T79621.c0.g1.i1	NA	NA	4.68975	3.6506	8.80373e-06	0.000199865
C12506.11366.Ctg.24202	Q9SXB8	G-type lectin S-receptor-like serine/threonine-protein kinase At1g11330 OS	4.68833	1.61167	0.000561816	0.00550313
C12506.97300.Ctg.30215	NA	NA	4.68801	0.621207	0.000169477	0.00215
C12506.38549.Ctg.41626	NA	NA	4.68783	1.22674	0.000429593	0.00445044
C12506.55490.Ctg.5649	NA	NA	4.68741	0.598007	7.94877e-05	0.00118157
C12506.51032.Ctg.41520	A2Z4C5	Inositol-tetrakisphosphate 1-kinase 1 OS	4.68564	3.32245	0.00063931	0.00608425
C12506.64149.Ctg.18391	P92964	Serine/arginine-rich splicing factor RS31 OS	4.68521	4.02782	6.84783e-05	0.00104583
C12506.23132.Ctg.35364	NA	NA	4.68385	1.09493	2.07514e-05	0.000397935
C12506.53667.T87711.c0.g1.i5	NA	NA	4.68375	1.78073	0.000637345	0.00607117
C12506.59787.T94250.c3.g1.i1	F4J2K4	Kinesin-like protein KIN-7O OS	4.6827	0.629696	3.26191e-05	0.000575145
C12506.99831.T47320.c0.g1.i1	NA	NA	4.67778	1.68764	0.000178724	0.00224177
C12506.30347.Ctg.32510	Q6AU53	Probable xyloglucan glycosyltransferase 9 OS	4.67481	4.88265	0.000196315	0.00241686
C12506.10722.Ctg.1496	Q9ZT50	E3 ubiquitin-protein ligase RHA2A OS	4.67477	-0.0154118	3.3603e-05	0.000588645
C12506.31478.T70528.c0.g2.i1	NA	NA	4.67467	1.21002	0.000569692	0.00556539
C12506.54598.T83231.c2.g3.i1	Q40392	TMV resistance protein N OS	4.67449	4.82103	0.000141753	0.00186765
C12506.41338.Ctg.37159	NA	NA	4.67299	7.2559	4.4239e-13	2.24432e-10
C12506.12057.T78815.c0.g1.i1	Q00451	36.4 kDa proline-rich protein OS	4.67163	2.38035	0.000443416	0.00457267
C12506.62659.T91402.c0.g2.i3	NA	NA	4.66714	1.13702	5.8673e-06	0.00014326
C12506.96065.T91207.c2.g1.i1	NA	NA	4.66542	1.30307	6.00302e-05	0.00093863
C12506.75927.T54756.c0.g1.i1	A2XUW1	Cyclin-dependent kinase G-2 OS	4.66509	0.86592	2.11211e-05	0.000403966
C12506.84582.Ctg.41281	Q8GT75	NEP1-interacting protein 1 OS	4.66418	5.91025	3.43784e-08	2.15872e-06
C12506.85249.T55875.c0.g3.i1	F4I116	Leucine--tRNA ligase, cytoplasmic OS	4.66346	2.71303	1.58381e-06	4.85656e-05
C12506.64412.T109277.c0.g1.i1	NA	NA	4.66074	4.7965	4.03396e-08	2.45482e-06
C12506.93034.T91357.c1.g5.i1	P02519	17.3 kDa class I heat shock protein OS	4.66061	0.400769	1.84107e-05	0.000361573
C12506.96036.T89492.c1.g1.i4	Q38908	Probable xyloglucan endotransglucosylase/hydrolase protein 30 OS	4.6588	2.11213	1.60483e-07	7.53709e-06
C12506.59642.T94392.c0.g1.i2	Q6R0H0	Protein REVEILLE 3 OS	4.65642	0.978314	0.00103897	0.00886523
C12506.37821.T94025.c0.g1.i1	Q5ZA07	E3 ubiquitin-protein ligase makorin OS	4.65569	1.82999	4.77424e-05	0.000781306
C12506.79568.T89999.c1.g3.i1	NA	NA	4.65358	1.627	0.00078974	0.0071557
C17000.0.Ctg.47916	NA	NA	4.65298	2.72566	1.88024e-07	8.51075e-06
C12506.61517.T92651.c0.g1.i2	NA	NA	4.65201	2.66307	1.99719e-05	0.000386021
C12506.43038.T95500.c0.g2.i1	NA	NA	4.65195	0.380136	0.000238543	0.00281694
C12506.36240.Ctg.1216	Q9ZPE7	Protein EXORDIUM OS	4.65137	7.83342	7.18177e-05	0.00108904
C39122.0.T77087.c0.g4.i1	NA	NA	4.65127	0.809396	0.000429223	0.00444841
C12506.58737.T45296.c0.g1.i1	NA	NA	4.64882	2.40253	0.000532078	0.00527764
C12506.89411.Ctg.41530	Q93Z27	Probable calcium-binding protein CML45 OS	4.64675	7.13924	7.58599e-05	0.00113925
C12506.107222.Ctg.15381	NA	NA	4.6464	2.64116	0.000630226	0.00602037
C12506.87283.T78756.c1.g1.i4	NA	NA	4.64499	1.02114	0.000127633	0.00172301
C12506.90248.T81376.c3.g5.i3	NA	NA	4.64483	1.77411	0.000132504	0.00177121
C12506.31652.Ctg.27015	NA	NA	4.64318	3.31129	0.000281998	0.00320953
C12506.97804.Ctg.20462	NA	NA	4.64301	2.30826	0.000159472	0.00205048
C12506.14733.T90181.c5.g4.i1	NA	NA	4.64236	5.16408	0.000966514	0.00837389
C12506.35979.T94522.c2.g1.i3	Q9LT81	Zinc finger CCCH domain-containing protein 39 OS	4.64223	4.20038	1.17118e-05	0.000251826
C12506.79112.T78431.c0.g4.i1	O24412	26S proteasome non-ATPase regulatory subunit 7 homolog A OS	4.64048	0.248	0.000112867	0.0015563
C12506.11545.T84162.c1.g1.i1	Q6NNN0	Protein RADIALIS-like 3 OS	4.64017	3.37508	0.000601037	0.00580738
C12506.61777.T96056.c7.g10.i2	B2X050	(+)-neomenthol dehydrogenase OS	4.64008	4.49318	5.59636e-08	3.21111e-06
C12506.79395.T77633.c1.g2.i1	P93007	Ethylene-responsive transcription factor ERF112 OS	4.63633	4.97506	1.31846e-05	0.000277782
C12506.33423.Ctg.8433	Q9SAH7	Probable WRKY transcription factor 40 OS	4.63544	5.26928	0.000628061	0.00600732
C12506.35053.Ctg.29445	P31843	RNA-directed DNA polymerase homolog OS	4.63462	0.689152	0.000426102	0.00442951
C23189.0.Ctg.38385	NA	NA	4.63333	0.544052	0.000146065	0.00191707
C12506.37133.T86494.c0.g6.i2	A7NY33	Peroxidase 4 OS	4.63314	4.2449	5.60378e-05	0.00088758
C12506.80769.T92147.c1.g5.i1	Q6DBG8	Probable arabinosyltransferase ARAD1 OS	4.63122	2.67971	0.00100771	0.00866345
C12506.64412.T77245.c0.g1.i1	NA	NA	4.63098	5.45129	2.56388e-08	1.70611e-06
C12506.93404.T92324.c0.g2.i1	NA	NA	4.63009	6.65516	1.31388e-09	1.57294e-07
C12506.15622.T93028.c0.g2.i1	NA	NA	4.62988	0.638416	1.59356e-05	0.000323503
C12506.2761.Ctg.40043	Q9FMD7	Probable inactive receptor kinase At5g16590 OS	4.6298	3.99014	9.63854e-05	0.00137768
C12506.43219.Ctg.32150	NA	NA	4.62972	0.549382	0.000131981	0.00176523
C12506.77622.Ctg.12682	NA	NA	4.62392	0.350676	0.000120978	0.00164818
C12506.24819.Ctg.12925	NA	NA	4.62296	3.28926	3.14035e-06	8.57623e-05
C39994.0.Ctg.37719	NA	NA	4.62205	2.80732	2.15081e-08	1.48065e-06
C12506.72589.Ctg.1337	NA	NA	4.62151	4.33603	0.000317215	0.0035151
C12506.10021.Ctg.9643	NA	NA	4.62014	2.63885	2.14856e-05	0.000409713
C12506.18188.Ctg.23937	O80450	Trihelix transcription factor GT-3b OS	4.61896	4.94705	8.24344e-05	0.00121725
C12506.30929.T78994.c0.g2.i1	NA	NA	4.61475	3.56368	0.000561066	0.00549991
C12506.45843.T94673.c14.g3.i2	Q9ZV40	Probable xyloglucan endotransglucosylase/hydrolase protein 21 OS	4.61287	4.62898	0.000628647	0.0060103
C12506.10378.T68802.c0.g1.i1	P83332	Thaumatin-like protein 1 OS	4.61235	1.33267	0.000259328	0.00300695
C12506.19824.T81211.c0.g1.i1	NA	NA	4.60954	4.03366	0.000362252	0.0039011
C12506.12350.T95232.c1.g3.i1	NA	NA	4.60452	3.28537	0.000246662	0.00289042
C12506.13997.Ctg.36960	NA	NA	4.60372	3.6517	0.000688838	0.0064542
C12506.81513.T97109.c6.g3.i11	F4KHI3	Protein VARIATION IN COMPOUND TRIGGERED ROOT growth response OS	4.60348	2.38629	2.7605e-05	0.000501757
C12506.18151.T79619.c1.g2.i5	NA	NA	4.60222	2.20618	2.7906e-06	7.74241e-05
C12506.37075.T91939.c1.g3.i2	NA	NA	4.60137	2.13774	0.000237157	0.00280575
C12506.91036.Ctg.19117	P45730	Phenylalanine ammonia-lyase OS	4.59935	8.13009	0.000580719	0.00565048
C12506.92029.T85690.c1.g3.i1	Q9SAH7	Probable WRKY transcription factor 40 OS	4.5985	3.76406	1.81027e-05	0.00035703
C12506.104853.T44751.c0.g1.i1	Q9SCU1	Patellin-6 OS	4.59767	2.40209	0.000172056	0.00217588
C12506.72311.T89983.c3.g1.i4	Q9FMH8	Probable cysteine protease RD21B OS	4.59749	7.35056	5.54797e-05	0.000881192
C32426.0.T38821.c0.g1.i1	NA	NA	4.59665	0.329451	0.000346497	0.00376866
C12506.25575.T96325.c2.g12.i1	P92935	ADP,ATP carrier protein 2, chloroplastic OS	4.59467	1.14066	0.000537705	0.00532267
C12506.37124.Ctg.17019	P93295	Uncharacterized mitochondrial protein AtMg00310 OS	4.59416	3.28506	7.77969e-06	0.000180373
C12506.54367.T71767.c0.g3.i1	P23923	Transcription factor HBP-1b(c38) OS	4.59289	3.12778	1.16254e-05	0.000250179
C12506.39668.Ctg.35812	NA	NA	4.59114	3.16902	1.45017e-05	0.000300416
C12506.9732.T80514.c0.g2.i1	NA	NA	4.59003	4.76174	9.17507e-05	0.00132541
C12506.10290.T89567.c0.g4.i4	NA	NA	4.58965	3.4079	0.000216458	0.00260905
C12506.5459.T93490.c0.g1.i1	NA	NA	4.58948	-0.101655	0.00012704	0.00171661
C12506.103651.T74306.c0.g3.i2	P27322	Heat shock cognate 70 kDa protein 2 OS	4.58894	2.50846	0.000379536	0.00404389
C12506.36041.Ctg.18297	Q8VZD5	Shaggy-related protein kinase epsilon OS	4.588	1.18337	6.02689e-05	0.000941545
C12506.52481.T71723.c0.g1.i3	NA	NA	4.5859	0.950728	0.000483651	0.00489662
C12506.34144.T76608.c1.g1.i4	Q94B77	Formin-like protein 5 OS	4.58343	4.54889	0.000830356	0.00742394
C12506.33194.Ctg.9531	Q69T31	Cytosolic invertase 1 OS	4.58336	2.26938	0.000952811	0.00829164
C12506.93862.Ctg.40297	Q9FH54	Ethylene-responsive transcription factor ERF114 OS	4.58188	0.204041	9.01557e-05	0.00130753
C12506.40148.T94193.c1.g2.i4	Q9SDZ9	Purple acid phosphatase 2 OS	4.581	1.80623	0.000600721	0.00580542
C12506.47899.T47587.c0.g1.i1	NA	NA	4.58025	0.809598	2.87708e-05	0.000519996
C12506.12567.T84089.c2.g1.i4	Q9M9W9	Probable protein phosphatase 2C 34 OS	4.57918	2.66317	9.44906e-05	0.00135595
C12506.33410.T69992.c1.g3.i1	NA	NA	4.57914	0.954111	0.000781019	0.00710811
C12506.63850.T77184.c0.g2.i1	Q39243	Thioredoxin reductase 1 OS	4.57588	3.71877	0.000988594	0.0085277
C12506.14866.T92234.c3.g2.i1	NA	NA	4.57518	5.11185	0.000270978	0.00310967
C12506.78145.T60732.c0.g4.i1	NA	NA	4.57478	5.37491	7.63753e-06	0.000177968
C12506.57794.T94756.c2.g1.i5	Q8RWL2	Calcium-dependent protein kinase 29 OS	4.57241	3.22208	1.8519e-05	0.000363283
C12506.54993.T84804.c2.g2.i1	NA	NA	4.57088	0.384584	0.00068594	0.00643716
C12506.89827.T89065.c0.g5.i2	Q9FLJ4	Pentatricopeptide repeat-containing protein At5g61400 OS	4.5706	5.65004	1.66863e-05	0.000336213
C12506.91742.T57510.c0.g1.i1	NA	NA	4.5705	1.48206	0.000259185	0.00300597
C12506.67624.T76451.c3.g6.i3	NA	NA	4.57012	1.17463	4.44209e-05	0.000738989
C12506.88434.T95770.c0.g9.i1	NA	NA	4.56878	2.60304	6.30553e-07	2.25936e-05
C12506.17622.T87579.c4.g1.i1	Q9C8Z4	Uncharacterized protein At3g06530 OS	4.56842	0.90977	0.000369266	0.00395999
C12506.66124.Ctg.22226	NA	NA	4.56806	3.95869	3.79312e-06	0.00010008
C12506.6542.Ctg.16396	NA	NA	4.56729	0.738553	0.000165607	0.00211136
C12506.39949.Ctg.35194	Q8VYJ2	AT-hook motif nuclear-localized protein 1 OS	4.56647	1.5987	4.38008e-05	0.000730685
C12506.49831.T93554.c5.g5.i5	NA	NA	4.56621	3.76266	0.000214351	0.00258914
C12506.50352.T88864.c1.g1.i2	C0Z2L5	bZIP transcription factor 44 OS	4.56532	3.06732	4.99028e-05	0.0008084
C12506.49966.T80000.c2.g4.i2	P14673	Alcohol dehydrogenase 1 OS	4.56433	0.615964	5.16279e-06	0.000128979
C12506.16167.T92437.c3.g2.i1	NA	NA	4.56324	0.22749	3.80543e-05	0.000649305
C12506.42031.T83738.c2.g4.i4	NA	NA	4.56234	1.5139	4.71929e-05	0.000773798
C12506.73092.T79452.c0.g3.i1	NA	NA	4.56187	1.22375	1.33486e-05	0.000281007
C12506.31119.Ctg.38667	Q6Z836	L-aspartate oxidase, chloroplastic OS	4.55952	3.97695	6.19628e-05	0.000963554
C12506.30546.T80773.c0.g5.i2	NA	NA	4.55857	0.709931	0.000740456	0.00683769
C12506.95756.T89725.c1.g6.i1	NA	NA	4.55298	3.31628	2.1466e-07	9.44116e-06
C12506.94489.T88021.c7.g1.i2	NA	NA	4.5515	2.66115	1.96787e-08	1.38126e-06
C12506.93172.Ctg.35821	Q93Z53	Plastidial pyruvate kinase 3, chloroplastic OS	4.5511	4.34164	0.000127586	0.00172301
C12506.105990.T84769.c1.g5.i2	NA	NA	4.55078	4.96727	1.90067e-06	5.65884e-05
C12506.51493.T83781.c2.g5.i1	NA	NA	4.55013	1.38568	2.43517e-05	0.000453071
C12506.39444.T82781.c0.g2.i1	NA	NA	4.54847	2.30997	6.38575e-05	0.000987325
C12506.80526.Ctg.35067	Q8RY25	Nuclear pore complex protein NUP98A OS	4.5484	0.617815	0.000322021	0.00355374
C12506.100455.T96771.c2.g3.i1	NA	NA	4.54792	5.60928	0.00115909	0.00963819
C12506.98998.Ctg.41698	Q9FKE9	Protein ROOT HAIR DEFECTIVE 3 homolog 2 OS	4.54408	4.98408	2.09964e-09	2.31362e-07
C12506.13023.Ctg.16064	Q9SDZ9	Purple acid phosphatase 2 OS	4.54279	3.61285	2.86084e-05	0.00051779
C12506.12286.T35249.c0.g1.i1	NA	NA	4.54102	0.285593	0.000200709	0.00245797
C12506.44840.T86251.c1.g6.i4	Q9XEE8	Probable protein phosphatase 2C 30 OS	4.54093	4.84891	0.000155725	0.00201546
C12506.83118.T78575.c1.g1.i1	NA	NA	4.54048	3.96729	0.000358245	0.00386743
C12506.101609.T87185.c3.g4.i1	NA	NA	4.53948	2.51087	0.000783012	0.00712153
C12506.95717.T44153.c0.g1.i2	NA	NA	4.53775	3.55855	0.000603345	0.00582528
C12506.46186.Ctg.32005	NA	NA	4.53491	3.09825	0.000295116	0.0033234
C12506.60522.T83675.c2.g1.i1	Q6PQJ9	3-oxo-Delta(4,5)-steroid 5-beta-reductase OS	4.53445	4.17463	3.7507e-05	0.000641463
C12506.12342.T87718.c1.g2.i2	Q9SUV1	Adenine nucleotide transporter BT1, chloroplastic/mitochondrial OS	4.53262	2.69937	6.63934e-05	0.00101976
C12506.44825.T87476.c3.g2.i11	Q8RVQ9	Histone H3-like centromeric protein HTR12 OS	4.53198	2.2642	0.000279524	0.00318561
C12506.106125.T95103.c0.g5.i1	P24805	Stem-specific protein TSJT1 OS	4.53015	6.77128	4.49251e-06	0.000115384
C12506.83888.T87860.c2.g1.i2	NA	NA	4.52827	1.09632	0.000529928	0.00526424
C12506.3915.Ctg.12870	Q6K7E9	18.6 kDa class III heat shock protein OS	4.52395	1.33895	8.61471e-05	0.00126225
C12506.63649.Ctg.10183	O22259	Ethylene-responsive transcription factor ERF071 OS	4.52375	9.31151	8.66225e-13	3.9986e-10
C12506.61832.T85267.c2.g4.i1	Q9M2E2	(+)-neomenthol dehydrogenase OS	4.523	2.56183	3.6039e-05	0.000622171
C12506.11243.Ctg.2669	O64697	Cytochrome P450 710A1 OS	4.52267	3.56475	0.00011004	0.00152759
C12506.97176.T93575.c0.g7.i4	Q9SHP0	Phosphoserine aminotransferase 2, chloroplastic OS	4.52246	3.87882	7.17024e-10	9.74525e-08
C12506.69901.T96662.c4.g3.i4	O82333	Probable indole-3-acetic acid-amido synthetase GH3.1 OS	4.51803	6.3682	0.000762945	0.00697859
C12506.63875.T65261.c0.g2.i1	NA	NA	4.51462	0.883621	0.000804021	0.00724131
C12506.56086.Ctg.24098	Q56YU0	Aldehyde dehydrogenase family 2 member C4 OS	4.51335	1.92692	0.000172194	0.00217588
C12506.44333.Ctg.31824	P14673	Alcohol dehydrogenase 1 OS	4.51316	6.86007	9.69015e-09	7.93152e-07
C12506.12157.Ctg.4865	Q67Y69	Protein WVD2-like 7 OS	4.51191	2.83321	3.95743e-05	0.000669444
C12506.2231.T93782.c3.g1.i1	NA	NA	4.51002	1.06734	0.000745754	0.00686767
C12506.91130.Ctg.19044	NA	NA	4.50904	8.82494	3.56305e-08	2.22643e-06
C12506.81582.T93336.c12.g1.i1	NA	NA	4.50869	3.95879	5.89121e-05	0.000926519
C12506.44173.T48973.c0.g1.i2	Q940T5	E3 ubiquitin-protein ligase RDUF2 OS	4.5071	-0.167097	0.000174425	0.00219807
C12506.47110.T50673.c0.g1.i1	P12783	Phosphoglycerate kinase, cytosolic OS	4.50674	5.0092	2.50324e-07	1.06439e-05
C12506.22689.Ctg.43089	Q2LAE1	Histone-lysine N-methyltransferase ASHH2 OS	4.50566	0.726591	8.16547e-05	0.00120887
C12506.12877.Ctg.26964	NA	NA	4.50393	2.88511	2.09383e-05	0.000400769
C12506.16322.Ctg.19178	Q8L936	Putative clathrin assembly protein At4g40080 OS	4.50004	3.62899	0.000175842	0.00221194
C12506.88127.T97093.c6.g2.i1	Q9SB48	NADPH--cytochrome P450 reductase 1 OS	4.49935	2.10207	1.48465e-05	0.000306372
C12506.10186.T88642.c3.g1.i3	NA	NA	4.49815	3.96577	1.58058e-05	0.000321889
C12506.56282.T79360.c0.g1.i9	Q6K641	Eukaryotic translation initiation factor isoform 4G-2 OS	4.4978	0.615903	5.40804e-05	0.000863248
C12506.47887.Ctg.16175	NA	NA	4.49715	1.7409	9.84856e-07	3.25778e-05
C12506.19834.Ctg.38388	NA	NA	4.49675	3.36441	0.000663459	0.00626751
C12506.91730.T111458.c0.g1.i1	NA	NA	4.49635	1.49497	5.2327e-06	0.000130418
C12506.25821.T91409.c4.g7.i4	Q9SMT7	Oxalate--CoA ligase OS	4.49571	4.60968	2.44775e-06	6.97556e-05
C12506.39531.Ctg.39789	NA	NA	4.49416	5.24154	1.35673e-06	4.26487e-05
C12506.28534.Ctg.10155	NA	NA	4.49362	1.493	0.000114101	0.00157035
C12506.91296.Ctg.3194	NA	NA	4.48926	0.660212	0.000398004	0.00420048
C12506.58961.T45933.c0.g6.i2	NA	NA	4.48753	3.30814	0.000926621	0.00810916
C12506.73896.Ctg.38885	NA	NA	4.48588	2.11083	1.15015e-05	0.000248346
C12506.8905.Ctg.9604	NA	NA	4.48567	0.5012	1.25503e-05	0.000266833
C12506.9858.T73530.c0.g2.i1	NA	NA	4.48397	0.12198	0.000132532	0.00177121
C12506.23389.Ctg.21660	NA	NA	4.48392	2.17558	6.18484e-06	0.000149979
C12506.11878.Ctg.35472	NA	NA	4.48281	3.20497	0.000240708	0.00283918
C12506.85397.T558.c0.g1.i1	NA	NA	4.48194	0.162191	3.73093e-05	0.000638866
C12506.39458.Ctg.33088	Q9ZPE7	Protein EXORDIUM OS	4.48186	6.04224	5.528e-05	0.000878837
C12506.54732.Ctg.9033	Q40392	TMV resistance protein N OS	4.48175	0.790217	0.000219989	0.00264424
C12506.17512.T87752.c2.g1.i2	NA	NA	4.48079	0.75988	1.04484e-05	0.000229181
C12506.56081.T83403.c1.g3.i2	NA	NA	4.4799	0.561217	0.000450037	0.00462127
C12506.16850.Ctg.42723	Q8GYY1	Heat stress transcription factor A-3 OS	4.47895	7.40273	0.000117748	0.00161232
C12506.66324.Ctg.11357	NA	NA	4.47817	1.76088	7.09967e-07	2.49814e-05
C12506.60756.Ctg.31066	NA	NA	4.47779	3.30715	8.76683e-05	0.00127882
C12506.71330.T11027.c0.g1.i1	NA	NA	4.47651	1.73146	0.000174568	0.00219933
C12506.47732.Ctg.28630	Q7XA39	Putative disease resistance protein RGA4 OS	4.47519	1.41327	8.34243e-05	0.00123045
C12506.84396.T68308.c0.g1.i2	NA	NA	4.47477	0.926008	0.000120005	0.00163666
C26298.0.T86033.c0.g1.i2	NA	NA	4.47458	0.55378	0.000263654	0.00304677
C12506.101619.Ctg.12894	Q39242	Thioredoxin reductase 2 OS	4.47286	6.9846	0.000807709	0.00726578
C12506.61302.T45490.c0.g1.i1	Q7XAS7	Isoprene synthase, chloroplastic OS	4.4717	4.90216	0.00017637	0.00221713
C12506.51307.Ctg.4759	Q6K7E6	Ethylene-responsive transcription factor 1 OS	4.46849	3.14472	1.61221e-05	0.000326515
C12506.35017.T77470.c0.g2.i1	NA	NA	4.46761	2.69603	0.000187627	0.00233119
C12506.79780.T85851.c0.g6.i1	NA	NA	4.46665	2.36614	0.000325194	0.00358027
C12506.104645.T79024.c0.g5.i3	NA	NA	4.46605	0.483732	1.70705e-05	0.00034053
C12506.31881.Ctg.25366	O22174	Ethylene-responsive transcription factor ERF008 OS	4.46504	6.07402	5.16219e-06	0.000128979
C38613.0.Ctg.44734	NA	NA	4.4636	3.52592	0.00113384	0.00946048
C12506.13266.T92145.c2.g6.i7	Q94BZ1	Protein ZINC INDUCED FACILITATOR-LIKE 1 OS	4.46303	3.07255	7.4105e-06	0.000173224
C12506.66137.T93399.c1.g2.i1	NA	NA	4.46068	4.37709	3.70973e-08	2.30323e-06
C12506.73457.T93675.c1.g2.i8	NA	NA	4.45887	0.891211	0.000147076	0.00192738
C12506.38125.Ctg.22318	Q9ZQ85	Myb family transcription factor EFM OS	4.45833	2.55648	0.000200348	0.00245486
C12506.45254.T83508.c3.g8.i1	NA	NA	4.45786	1.79157	0.00080217	0.00722997
C12506.71052.T83967.c0.g3.i5	NA	NA	4.45721	4.09558	7.7919e-05	0.00116365
C12506.16850.T95232.c1.g6.i3	Q8GYY1	Heat stress transcription factor A-3 OS	4.45509	7.36019	0.000108264	0.00150825
C12506.102148.T107482.c0.g1.i1	NA	NA	4.45458	3.49451	0.00103495	0.00884327
C12506.60317.T74234.c0.g2.i1	NA	NA	4.45353	0.0935828	0.000208891	0.00253335
C12506.48045.T85885.c4.g2.i11	NA	NA	4.4531	1.75448	6.42982e-07	2.29907e-05
C12506.25739.Ctg.31741	Q8VXZ7	Alpha-galactosidase 3 OS	4.45277	2.19531	0.000102576	0.00144473
C12506.21210.Ctg.16448	O04023	Protein SRC2 homolog OS	4.45256	6.88636	0.000723251	0.00671475
C12506.40857.T83174.c0.g2.i2	Q948Z4	Snakin-1 OS	4.45148	7.50676	1.5832e-05	0.000322223
C12506.17837.T93735.c1.g7.i1	NA	NA	4.45104	2.97618	0.000404356	0.00424826
C34951.0.Ctg.23903	NA	NA	4.45092	2.87658	0.000746771	0.00687086
C12506.41886.T61403.c0.g2.i1	NA	NA	4.45055	1.02628	0.00104425	0.00890439
C12506.59863.T95134.c0.g1.i1	NA	NA	4.44855	4.51356	0.000224232	0.00268449
C12506.24249.T91509.c0.g3.i3	NA	NA	4.44725	1.9969	0.000106127	0.00148535
C12506.72853.Ctg.14306	Q9SCX6	Disease resistance protein RPS4 OS	4.44722	2.65954	4.05261e-05	0.000683064
C12506.86477.Ctg.34859	Q9FE20	Serine/threonine-protein kinase PBS1 OS	4.4472	1.18322	0.00036559	0.00392961
C12506.29660.Ctg.32488	NA	NA	4.44582	4.35865	1.7163e-05	0.000341689
C12506.70942.T91764.c0.g4.i1	NA	NA	4.44424	0.696168	0.000104476	0.00146826
C12506.39439.T92514.c6.g1.i1	Q9FY48	E3 ubiquitin-protein ligase KEG OS	4.44395	0.163331	6.04955e-05	0.000944176
C12506.28945.T96315.c3.g2.i1	O04536	Probable galacturonosyltransferase-like 9 OS	4.44277	8.14334	3.4427e-11	8.44022e-09
C12506.51085.Ctg.35288	Q9SJM6	Zinc finger A20 and AN1 domain-containing stress-associated protein 4 OS	4.44254	8.4966	2.95349e-09	3.08596e-07
C12506.54084.Ctg.17892	Q5N725	Fructose-bisphosphate aldolase 3, cytoplasmic OS	4.44253	6.0514	5.11903e-10	7.44166e-08
C12506.61298.Ctg.15438	P10978	Retrovirus-related Pol polyprotein from transposon TNT 1-94 OS	4.44112	7.97823	2.74963e-06	7.66946e-05
C12506.17597.Ctg.17583	NA	NA	4.44046	0.377888	0.00028531	0.00324003
C12506.47669.T78429.c1.g2.i2	NA	NA	4.43937	1.16069	0.000994553	0.00857045
C12506.60523.T83675.c2.g1.i3	NA	NA	4.43907	3.74145	3.50892e-05	0.000609425
C12506.79395.Ctg.25919	P93007	Ethylene-responsive transcription factor ERF112 OS	4.43816	5.68862	5.10541e-05	0.000823161
C12506.25432.T91373.c1.g1.i1	NA	NA	4.43568	2.68648	9.8014e-05	0.00139241
C12506.96899.T66333.c0.g1.i1	NA	NA	4.43393	3.47511	0.000922156	0.00807837
C12506.40716.T49679.c2.g2.i1	NA	NA	4.43353	3.28642	0.000558949	0.00548659
C12506.18365.Ctg.44494	O82199	Zinc finger CCCH domain-containing protein 20 OS	4.43327	3.24614	4.66397e-05	0.000766844
C12506.49645.Ctg.31665	NA	NA	4.42881	0.149399	7.7079e-05	0.00115447
C12506.100534.Ctg.28631	Q7XA39	Putative disease resistance protein RGA4 OS	4.42876	0.266698	0.000487647	0.00493221
C12506.39542.T89848.c2.g1.i7	Q8H016	Probable lipoxygenase 6 OS	4.42837	3.13824	1.03789e-07	5.31805e-06
C12506.69262.T100074.c0.g1.i1	NA	NA	4.42748	0.658892	4.54797e-05	0.000752205
C12506.61299.Ctg.39250	NA	NA	4.42672	6.57997	1.53118e-06	4.7301e-05
C12506.80198.Ctg.39613	Q9S9P3	Factor of DNA methylation 1 OS	4.42635	8.0915	3.44554e-06	9.23357e-05
C12506.78370.T84938.c0.g2.i1	NA	NA	4.42502	0.995475	0.000635395	0.00605937
C12506.26542.T93381.c1.g1.i1	O49459	NAC domain-containing protein 73 OS	4.42361	2.05483	0.000392279	0.00415031
C12506.57499.T92577.c2.g6.i2	Q43792	1-aminocyclopropane-1-carboxylate oxidase OS	4.42316	3.5584	0.000329242	0.00361785
C12506.10614.Ctg.19806	NA	NA	4.42066	0.06015	0.000339304	0.00370379
C12506.102760.T85806.c0.g5.i2	O65590	Probable WRKY transcription factor 34 OS	4.41777	3.4117	0.000223925	0.00268202
C12506.52058.Ctg.21441	NA	NA	4.4151	1.4374	2.02976e-06	5.98061e-05
C12506.37458.T88604.c2.g2.i4	NA	NA	4.41384	1.44988	1.63021e-05	0.000329571
C12506.69796.T85971.c6.g1.i1	P19177	Histone H2A OS	4.41243	2.8999	1.72425e-07	7.96654e-06
C19450.0.T62664.c0.g1.i1	NA	NA	4.41143	0.0620952	0.000175059	0.00220443
C12506.92225.T88378.c1.g1.i9	F6HH45	tRNA (guanine(37)-N1)-methyltransferase 2 OS	4.41103	1.50294	3.36535e-05	0.000589328
C12506.86777.T77145.c0.g1.i1	P27818	Acetolactate synthase 1, chloroplastic OS	4.4075	1.4843	1.70734e-05	0.00034053
C12506.43187.T90315.c2.g1.i2	Q9M0F9	ATP-dependent 6-phosphofructokinase 1 OS	4.40516	2.57736	4.36571e-05	0.000729598
C12506.55502.Ctg.42520	F4JNA9	Disease resistance protein RPP4 OS	4.40319	2.86181	9.72957e-06	0.000217415
C12506.75590.Ctg.4101	NA	NA	4.40078	4.71111	2.22727e-09	2.42815e-07
C12506.63185.T90719.c15.g2.i2	NA	NA	4.40062	8.69193	4.94857e-08	2.9134e-06
C12506.90122.Ctg.16290	Q9ASQ6	Probable LRR receptor-like serine/threonine-protein kinase At1g29720 OS	4.40054	6.94617	8.74867e-11	1.82969e-08
C12506.103959.T86251.c1.g1.i2	Q8RX37	Probable protein phosphatase 2C 2 OS	4.40016	4.17626	2.51992e-05	0.0004663
C12506.47311.T85158.c0.g2.i2	NA	NA	4.40004	1.67327	9.64546e-05	0.0013782
C12506.103332.T82654.c0.g1.i2	NA	NA	4.3993	0.347086	0.000373845	0.00399488
C12506.34422.T90864.c2.g3.i5	O80340	Ethylene-responsive transcription factor 4 OS	4.39927	8.22585	2.31731e-08	1.57059e-06
C12506.67883.Ctg.38822	NA	NA	4.399	2.04875	9.50777e-07	3.16138e-05
C40171.0.Ctg.33469	NA	NA	4.39861	1.13854	0.000497675	0.00500694
C12506.11396.Ctg.10898	NA	NA	4.39793	3.94378	2.97564e-05	0.000534228
C12506.40374.Ctg.2186	Q9ZT50	E3 ubiquitin-protein ligase RHA2A OS	4.39705	3.66242	1.46618e-07	6.98844e-06
C12506.56672.Ctg.3655	NA	NA	4.39557	1.89707	9.75105e-05	0.00138853
C12506.84585.T87307.c1.g1.i4	Q8GT75	NEP1-interacting protein 1 OS	4.39515	4.7472	8.3179e-10	1.09563e-07
C12506.4135.Ctg.36022	Q9S735	Probable inorganic phosphate transporter 1-9 OS	4.3943	4.86468	0.00031683	0.00351201
C12506.65721.T71497.c0.g1.i6	Q43636	Thioredoxin H-type OS	4.39317	2.93537	9.33525e-05	0.00134438
C12506.40237.T88052.c1.g4.i1	Q9C7R6	U-box domain-containing protein 17 OS	4.3925	5.48376	1.11466e-07	5.61593e-06
C12506.8193.Ctg.13774	P60621	Cytochrome c oxidase subunit 1 OS	4.39244	3.36966	0.000406524	0.0042658
C12506.98211.Ctg.37127	Q9M1V2	Cytosolic sulfotransferase 5 OS	4.39216	7.76393	0.00014497	0.00190466
C12506.77381.Ctg.12473	Q5PNY6	U-box domain-containing protein 21 OS	4.39141	5.35421	4.59536e-05	0.000757599
C12506.42495.T89039.c2.g1.i1	P43297	Cysteine proteinase RD21A OS	4.3914	7.59551	9.75293e-05	0.00138853
C12506.46582.Ctg.4897	F4I171	Mediator of RNA polymerase II transcription subunit 15a OS	4.38913	2.24675	1.32608e-07	6.4527e-06
C12506.13572.T84005.c3.g2.i3	NA	NA	4.38842	0.152887	0.00042362	0.00441266
C12506.3214.T93730.c2.g3.i5	NA	NA	4.38755	0.820774	0.000150149	0.00195812
C12506.72020.Ctg.45099	NA	NA	4.38724	1.31965	0.000510902	0.00511092
C12506.27174.Ctg.20746	Q9ZP41	EG45-like domain containing protein OS	4.38477	4.15249	7.11236e-07	2.49952e-05
C12506.58456.Ctg.45473	NA	NA	4.38112	6.97712	4.4073e-07	1.6815e-05
C12506.104255.Ctg.7700	Q8LAL2	Auxin-responsive protein IAA26 OS	4.38009	1.34369	2.73875e-05	0.000498511
C12506.85219.T85156.c0.g1.i1	P04707	Alcohol dehydrogenase 2 OS	4.37856	3.347	1.80941e-05	0.000356998
C12506.92246.Ctg.7156	NA	NA	4.37708	1.93929	0.000141055	0.00186001
C12506.54310.Ctg.42266	O64816	Casein kinase II subunit alpha-4, chloroplastic OS	4.3769	5.29259	0.000526587	0.00523629
C12506.80201.Ctg.39614	Q96289	Zinc finger protein ZAT10 OS	4.37653	9.16986	4.94531e-06	0.000124679
C12506.80001.Ctg.16163	NA	NA	4.37519	6.0727	0.000467305	0.00476408
C12506.103744.T80222.c0.g1.i2	Q9FKS8	Lysine histidine transporter 1 OS	4.37389	4.41442	2.23232e-05	0.000421606
C12506.6354.T92560.c1.g1.i2	L7NCQ3	2,4,6-trihydroxybenzophenone synthase OS	4.37351	3.05536	1.44098e-06	4.49662e-05
C12506.34135.Ctg.18820	Q94B77	Formin-like protein 5 OS	4.37114	7.33051	0.000145439	0.00190983
C12506.8107.T84657.c3.g1.i1	NA	NA	4.36959	0.805818	0.000162126	0.00207835
C12506.92729.Ctg.31798	Q93ZS1	P-loop NTPase domain-containing protein LPA1 homolog 2 OS	4.36902	4.18673	0.0010281	0.00880621
C12506.46791.T80311.c2.g3.i4	Q9LZM5	CASP-like protein 5B1 OS	4.36874	3.82863	0.000268036	0.0030828
C12506.107042.T87931.c6.g2.i6	Q9S702	Aspartokinase 3, chloroplastic OS	4.36803	8.87137	9.26458e-08	4.81448e-06
C12506.60076.T85971.c0.g1.i1	A2XZN0	Probable histone H2A.6 OS	4.36648	1.25011	0.00021685	0.00261316
C12506.13775.T93694.c1.g7.i4	NA	NA	4.36556	3.16546	0.00120286	0.00992192
C12506.70279.T92886.c1.g1.i1	Q9SAH7	Probable WRKY transcription factor 40 OS	4.36509	4.36736	2.43952e-06	6.95596e-05
C12506.61628.T91337.c0.g5.i1	NA	NA	4.36019	3.22152	1.44402e-07	6.91496e-06
C12506.30374.T70767.c0.g2.i1	NA	NA	4.35869	0.389783	4.0099e-05	0.000677202
C12506.4528.Ctg.25712	Q9LUM0	1-phosphatidylinositol-3-phosphate 5-kinase FAB1B OS	4.35815	2.16299	0.00025821	0.00299738
C12506.8195.Ctg.12124	NA	NA	4.35731	0.550721	0.0010581	0.00899756
C36043.0.Ctg.38908	Q9SAI2	Probable CCR4-associated factor 1 homolog 6 OS	4.35221	4.93351	0.00107657	0.00910422
C12506.22692.Ctg.8644	O48684	Probable galacturonosyltransferase-like 8 OS	4.35215	5.67074	2.35623e-06	6.75229e-05
C12506.23983.Ctg.2066	NA	NA	4.35126	1.08835	0.000744958	0.00686281
C12506.103249.Ctg.42218	NA	NA	4.35064	7.93204	2.39688e-08	1.61597e-06
C12506.23844.Ctg.29249	Q9SA96	Arogenate dehydratase/prephenate dehydratase 1, chloroplastic OS	4.35059	4.40769	0.000106562	0.00149021
C12506.94795.T68867.c0.g4.i1	Q9M2U3	Protein ALP1-like OS	4.34989	1.53504	3.40476e-05	0.000594806
C12506.35731.Ctg.46440	NA	NA	4.34883	0.714215	0.000545006	0.00537961
C12506.966.T91907.c5.g1.i1	NA	NA	4.34835	1.2796	0.000177597	0.00223091
C12506.63170.T84048.c0.g2.i1	Q43846	Soluble starch synthase 3, chloroplastic/amyloplastic OS	4.34731	2.30973	0.000962439	0.00835271
C12506.40322.T88819.c0.g4.i3	NA	NA	4.34676	2.23542	0.000108748	0.00151334
C12506.103299.T88408.c7.g1.i2	NA	NA	4.34517	1.22913	1.54136e-05	0.000315784
C12506.24229.T92333.c1.g12.i2	Q8RWM3	Mediator of RNA polymerase II transcription subunit 27 OS	4.34286	1.50871	1.06677e-05	0.00023348
C12506.58957.T83271.c1.g1.i6	Q9LNB6	Hsp70-Hsp90 organizing protein 1 OS	4.34263	3.21551	0.000151273	0.00196778
C12506.61309.T120939.c0.g1.i1	NA	NA	4.34002	3.66903	0.000615991	0.00591409
C12506.60843.T117243.c0.g1.i1	NA	NA	4.33878	1.88514	3.56246e-05	0.000616678
C12506.51842.T92362.c2.g3.i3	Q9SAH7	Probable WRKY transcription factor 40 OS	4.33805	5.11089	0.000235221	0.00278848
C12506.30850.T80878.c0.g2.i3	Q9LUW5	DEAD-box ATP-dependent RNA helicase 53 OS	4.33603	3.17331	0.000275124	0.00314667
C12506.26846.Ctg.42894	O81716	Probable protein phosphatase 2C 21 OS	4.33403	0.736065	0.000537783	0.00532267
C12506.93753.T92293.c0.g1.i2	O81016	ABC transporter G family member 32 OS	4.33375	2.54261	0.000230379	0.00274407
C12506.81455.Ctg.8260	Q7XA39	Putative disease resistance protein RGA4 OS	4.33367	1.97387	0.000418522	0.00437289
C12506.79202.Ctg.6186	NA	NA	4.33226	4.43176	2.54972e-07	1.07882e-05
C12506.85349.T27273.c0.g1.i1	NA	NA	4.33163	1.83938	4.10662e-07	1.58807e-05
C12506.18066.Ctg.20928	Q9SDZ9	Purple acid phosphatase 2 OS	4.32864	4.78707	3.60242e-06	9.585e-05
C12506.70402.T88238.c0.g6.i2	F4JNY0	DNA-(apurinic or apyrimidinic site) lyase 2 OS	4.32722	2.63288	2.60651e-05	0.000479036
C12506.67788.T67894.c0.g1.i3	NA	NA	4.32513	2.32807	0.00010481	0.00147133
C12506.103895.T79356.c0.g1.i1	Q8RX87	Probable galactinol--sucrose galactosyltransferase 6 OS	4.32471	0.28189	0.000431208	0.00446357
C12506.94489.T88021.c7.g1.i1	NA	NA	4.32433	2.62132	2.36699e-07	1.02262e-05
C12506.87133.T77407.c2.g3.i1	NA	NA	4.32219	1.47186	1.01559e-05	0.000224495
C12506.9433.Ctg.28222	NA	NA	4.32176	2.07229	0.000521555	0.00519719
C12506.74539.T45308.c0.g1.i1	NA	NA	4.32038	1.72153	0.000198922	0.00244017
C12506.94134.T85279.c2.g4.i6	Q9T0A0	Long chain acyl-CoA synthetase 4 OS	4.31775	2.22822	0.000246476	0.00288932
C12506.8181.T78920.c1.g1.i1	NA	NA	4.3175	1.4255	1.87084e-05	0.00036636
C12506.97217.T97059.c0.g1.i3	NA	NA	4.31682	2.78176	6.3464e-05	0.000982426
C12506.72854.Ctg.42975	Q03460	Glutamate synthase [NADH], amyloplastic OS	4.31656	2.25395	0.00055779	0.00547836
C12506.47732.Ctg.28632	Q7XA39	Putative disease resistance protein RGA4 OS	4.31502	-0.0201356	0.000324654	0.00357587
C12506.32248.T90984.c2.g1.i5	NA	NA	4.31466	4.41867	0.000614393	0.00590333
C35080.0.T82535.c2.g1.i1	NA	NA	4.31349	1.92657	9.94355e-05	0.0014059
C12506.47733.T81403.c6.g3.i3	NA	NA	4.31342	0.800539	1.68416e-05	0.0003382
C12506.37599.Ctg.15174	NA	NA	4.31276	4.33349	3.90412e-10	5.98741e-08
C12506.45607.Ctg.31188	Q96558	UDP-glucose 6-dehydrogenase 1 OS	4.31234	3.15077	0.000391802	0.00414613
C12506.102501.T76118.c0.g1.i1	Q8W487	Uncharacterized protein At2g39795, mitochondrial OS	4.31215	1.94787	0.00012942	0.00173869
C12506.10954.T86964.c3.g1.i2	P0C2F6	Putative ribonuclease H protein At1g65750 OS	4.31175	2.5039	2.67981e-05	0.000490087
C12506.55172.Ctg.18238	Q9STX0	Probable WRKY transcription factor 7 OS	4.31171	4.39053	1.09696e-06	3.56429e-05
C12506.72609.T70545.c1.g2.i1	C4B7M7	Disease resistance protein RPS4 OS	4.31082	2.04264	4.7185e-05	0.000773798
C12506.17839.T93735.c1.g12.i1	NA	NA	4.30918	5.67623	4.79239e-11	1.10611e-08
C12506.61769.Ctg.1654	Q9ZUH5	Short-chain dehydrogenase/reductase 2b OS	4.30741	6.68651	5.02864e-09	4.7627e-07
C12506.44373.T84893.c0.g4.i2	P14219	Alcohol dehydrogenase 1 OS	4.30706	3.97728	2.98805e-10	4.97093e-08
C12506.13327.T88378.c0.g2.i8	Q93YU6	tRNA (guanine(37)-N1)-methyltransferase 1 OS	4.30628	3.54095	0.000316298	0.0035106
C12506.27476.T59748.c0.g1.i1	NA	NA	4.30563	4.42181	2.16642e-05	0.000412199
C12506.25739.Ctg.31742	Q8VXZ7	Alpha-galactosidase 3 OS	4.30498	1.50214	7.86188e-05	0.00117069
C12506.9148.Ctg.37171	F8S296	Autophagy-related protein 2 OS	4.3041	2.64441	0.000381626	0.0040594
C12506.92909.T87185.c3.g2.i3	NA	NA	4.30345	4.46115	1.8889e-07	8.53487e-06
C12506.51790.T83278.c2.g5.i3	NA	NA	4.3022	0.962603	8.15246e-05	0.00120729
C12506.8793.T84839.c0.g6.i7	Q3E6P4	F-box protein At2g02240 OS	4.30154	4.92713	0.00106879	0.00906202
C12506.60813.Ctg.10152	Q9S9N9	Cinnamoyl-CoA reductase 1 OS	4.30018	5.74111	9.77156e-08	5.03201e-06
C12506.79335.Ctg.10913	NA	NA	4.29877	0.548165	6.99242e-05	0.00106316
C12506.96993.T95770.c0.g2.i1	NA	NA	4.29826	4.90275	0.000333281	0.003652
C12506.23512.Ctg.17752	O04619	Mitochondrial adenine nucleotide transporter ADNT1 OS	4.29755	2.61368	1.3429e-07	6.50982e-06
C12506.10516.Ctg.15726	NA	NA	4.29664	0.684144	0.000280097	0.00319144
C12506.67111.T89465.c3.g1.i1	Q93WV6	Probable WRKY transcription factor 68 OS	4.29606	3.67875	0.000518923	0.00517802
C12506.53552.T95149.c2.g1.i4	O81970	Cytochrome P450 71A9 OS	4.29253	3.32683	9.45001e-05	0.00135595
C12506.100590.T91545.c1.g1.i9	NA	NA	4.29212	5.06187	1.69567e-05	0.000339526
C12506.11878.T79384.c1.g1.i1	NA	NA	4.29025	2.90369	0.00035017	0.00380215
C12506.54823.T86489.c1.g5.i3	P19036	17.4 kDa class I heat shock protein OS	4.28846	2.56101	1.85112e-06	5.54677e-05
C12506.41702.Ctg.33446	NA	NA	4.28722	0.482973	0.000859552	0.0076317
C12506.75955.Ctg.17862	Q7G1L2	Ethylene-responsive transcription factor RAP2-6 OS	4.28489	7.13802	2.78119e-05	0.0005048
[truncated: 4,229 more rows]

## Sheet: Treatment
Contig Name	SwissProt ID	Gene Description	logFC	logCPM	PValue	FDR
C12506.4356.T83669.c1.g5.i1	Q9LDM4	Cyclin-B2-3 OS	12.2149	5.03682	2.74633e-19	2.13133e-16
C12506.12958.T56652.c0.g1.i1	NA	NA	11.5262	4.35364	1.41675e-20	1.4036e-17
C12506.7409.Ctg.12905	Q9LK35	Receptor-like protein kinase THESEUS 1 OS	11.285	4.11514	4.2404e-25	8.22708e-22
C12506.88376.T84247.c3.g1.i2	NA	NA	10.898	3.73301	4.93014e-22	6.20451e-19
C12506.6157.T84831.c0.g1.i1	NA	NA	10.7033	3.53971	1.10204e-14	3.61376e-12
C12506.14926.T85434.c0.g1.i2	NA	NA	10.5461	3.38711	3.20813e-18	1.94005e-15
C12506.82059.T77477.c0.g4.i3	NA	NA	10.4454	3.2882	1.01279e-17	5.61424e-15
C12506.19976.T95192.c0.g7.i2	Q9ZSA7	Protein DMR6-LIKE OXYGENASE 2 OS	10.4254	8.92774	1.23457e-28	5.74866e-25
C12506.13345.Ctg.2938	O04887	Pectinesterase 2 OS	10.382	3.22647	1.18996e-16	5.54093e-14
C12506.14846.Ctg.28664	P22195	Cationic peroxidase 1 OS	10.2817	8.49499	2.48481e-26	6.08962e-23
C12506.4354.T83669.c1.g1.i1	Q0D9C7	Cyclin-B2-2 OS	10.2063	4.79944	4.69265e-16	1.9533e-13
C12506.43836.T86003.c0.g3.i1	Q95661	Small heat shock protein, chloroplastic OS	10.1999	5.55038	1.17096e-19	9.7847e-17
C12506.26827.T86003.c0.g1.i1	Q95661	Small heat shock protein, chloroplastic OS	10.134	2.98405	4.87734e-10	6.17143e-08
C12506.61319.T64003.c0.g1.i1	Q9FU27	Zinc finger CCCH domain-containing protein 2 OS	10.0824	2.93317	6.05842e-17	2.96952e-14
C12506.20173.T89434.c1.g2.i1	NA	NA	9.85065	2.70616	2.12778e-09	2.27806e-07
C12506.60469.T62745.c0.g1.i1	O22893	Galactinol synthase 1 OS	9.79123	2.65205	1.12696e-12	2.53505e-10
C12506.2850.Ctg.17387	Q9FU27	Zinc finger CCCH domain-containing protein 2 OS	9.79008	4.43523	7.82702e-29	4.04953e-25
C12506.54821.T86489.c1.g2.i1	P19036	17.4 kDa class I heat shock protein OS	9.76653	5.1219	8.8882e-20	7.80887e-17
C12506.9330.T48033.c0.g2.i1	NA	NA	9.76231	2.62268	2.72096e-15	1.03007e-12
C12506.3960.Ctg.25520	Q9LTA2	AT-hook motif nuclear-localized protein 17 OS	9.76025	2.62027	6.61037e-15	2.34966e-12
C12506.22787.T92504.c0.g3.i4	P13917	Basic 7S globulin OS	9.70942	2.57082	1.36939e-14	4.39753e-12
C12506.88764.T94498.c5.g6.i3	NA	NA	9.70015	2.56163	6.20103e-13	1.47319e-10
C12506.52112.T74477.c0.g1.i1	Q69RG7	4-coumarate--CoA ligase-like 7 OS	9.67261	4.29839	2.71418e-20	2.57925e-17
C12506.60078.T75651.c0.g1.i1	Q9LDV4	Alanine aminotransferase 2, mitochondrial OS	9.63031	2.49412	1.30501e-13	3.47237e-11
C12506.33145.T81475.c4.g1.i1	NA	NA	9.52425	4.18441	1.33327e-18	8.86889e-16
C12506.10954.T86964.c3.g1.i2	P0C2F6	Putative ribonuclease H protein At1g65750 OS	9.50151	2.36889	2.46908e-12	5.27386e-10
C12506.7958.T98079.c0.g1.i1	Q9LN20	Probable prolyl 4-hydroxylase 3 OS	9.46578	2.3357	8.76953e-13	2.03156e-10
C12506.52851.T90784.c0.g1.i3	NA	NA	9.46295	2.32957	2.48073e-10	3.36772e-08
C12506.64536.T93153.c1.g12.i1	NA	NA	9.4266	2.29802	1.24214e-12	2.78073e-10
C12506.48503.T83573.c3.g12.i1	F6HDT7	1,2-dihydroxy-3-keto-5-methylthiopentene dioxygenase 2 OS	9.41438	4.02146	9.73223e-18	5.4599e-15
C12506.94102.T91750.c0.g2.i1	NA	NA	9.29085	2.17171	1.22215e-10	1.78957e-08
C25114.0.Ctg.31560	NA	NA	9.25544	2.13077	3.57566e-10	4.66378e-08
C12506.705.T45940.c0.g1.i1	Q9SK27	Early nodulin-like protein 1 OS	9.24072	2.12067	2.65962e-12	5.65491e-10
C12506.95537.T67748.c0.g1.i1	Q6R567	E3 ubiquitin-protein ligase RMA1H1 OS	9.18001	2.06209	2.58989e-10	3.47051e-08
C12506.3302.Ctg.21665	Q6NMK1	Glucuronoxylan 4-O-methyltransferase 1 OS	9.14572	2.02672	2.44245e-10	3.32545e-08
C12506.81017.T56138.c0.g1.i1	O80920	Abscisic acid receptor PYL4 OS	9.12644	3.80096	2.92156e-14	8.94997e-12
C12506.17642.T103716.c1.g1.i1	NA	NA	9.11116	1.99618	3.46869e-11	5.76843e-09
C12506.52215.Ctg.41394	P25858	Glyceraldehyde-3-phosphate dehydrogenase GAPC1, cytosolic OS	9.06871	1.95464	2.03651e-10	2.83916e-08
C16538.0.T83002.c0.g1.i1	Q9SLP1	Cytochrome P450 78A9 OS	9.01833	1.90818	5.18546e-10	6.45604e-08
C12506.7125.T71981.c1.g1.i1	Q9LXG9	Plant cysteine oxidase 1 OS	9.00625	1.8944	7.80212e-10	9.36335e-08
C12506.88376.T84247.c3.g2.i1	NA	NA	8.99471	4.39608	3.37311e-23	5.23551e-20
C12506.106571.T84256.c0.g3.i4	NA	NA	8.96352	1.85331	9.14714e-10	1.08378e-07
C12506.34151.Ctg.20090	NA	NA	8.95097	1.8396	8.54893e-09	7.89826e-07
C12506.31003.T80287.c0.g1.i1	Q9ZQ85	Myb family transcription factor EFM OS	8.95041	1.8443	4.70781e-11	7.55911e-09
C12506.3623.Ctg.14638	Q9LEX0	F-box protein PP2-A13 OS	8.92255	1.81773	5.85359e-09	5.6432e-07
C12506.13644.Ctg.33320	Q40280	Major allergen Mal d 1 OS	8.8885	4.35495	2.68585e-08	2.16749e-06
C12506.45678.Ctg.25269	NA	NA	8.8774	1.76972	1.04404e-08	9.4581e-07
C12506.58656.T96751.c1.g4.i1	NA	NA	8.84733	1.73824	1.40235e-07	8.94509e-06
C12506.88764.T94498.c5.g6.i2	NA	NA	8.83777	4.716	5.16407e-29	3.30083e-25
C12506.99222.Ctg.16445	P13917	Basic 7S globulin OS	8.79391	6.13236	1.54029e-37	7.17222e-33
C12506.106189.T83962.c0.g2.i1	NA	NA	8.77192	5.07587	1.92075e-10	2.68582e-08
C13841.0.T71552.c0.g3.i1	F4HRV8	Meiosis-specific protein ASY1 OS	8.73937	1.64588	4.51963e-09	4.50647e-07
C12506.78416.T115610.c0.g1.i1	NA	NA	8.73726	1.64044	5.33642e-09	5.18758e-07
C12506.2423.T82928.c0.g9.i5	NA	NA	8.73641	1.641	1.0997e-09	1.26124e-07
C14302.0.Ctg.2776	P0C2F6	Putative ribonuclease H protein At1g65750 OS	8.72596	1.63489	5.65865e-09	5.46659e-07
C12506.28463.T66392.c0.g2.i2	NA	NA	8.68963	1.59258	2.95886e-08	2.33124e-06
C12506.61246.T93726.c0.g4.i1	NA	NA	8.68594	1.59393	2.27696e-09	2.42065e-07
C12506.44532.T92642.c1.g7.i3	NA	NA	8.6404	5.63901	2.95833e-34	4.59172e-30
C12506.60809.Ctg.20674	Q9FLI3	Probable protein phosphatase 2C 75 OS	8.64037	1.55525	1.57094e-08	1.36472e-06
C12506.98223.T91822.c0.g1.i2	Q9ZWA1	Zinc finger CCCH domain-containing protein 2 OS	8.61873	5.18918	1.85709e-33	1.44123e-29
C12506.10581.Ctg.1187	O23620	AT-hook motif nuclear-localized protein 23 OS	8.61718	1.52554	7.71666e-08	5.38709e-06
C12506.71199.T57453.c0.g1.i3	Q9M084	Aspartate--tRNA ligase 2, cytoplasmic OS	8.60987	1.51969	2.04435e-08	1.71519e-06
C12506.74542.Ctg.44502	Q9SHL7	Exosome complex exonuclease RRP44 homolog A OS	8.60341	6.34736	1.80788e-22	2.4052e-19
C12506.49651.Ctg.32530	Q9LDV4	Alanine aminotransferase 2, mitochondrial OS	8.59893	5.13849	4.03311e-28	1.56498e-24
C12506.54087.Ctg.28667	Q9SJQ9	Fructose-bisphosphate aldolase 6, cytosolic OS	8.5885	6.70366	3.72901e-22	4.82327e-19
C17137.0.T74068.c0.g1.i1	NA	NA	8.54466	1.4533	5.32646e-07	2.80103e-05
C12506.44000.T90474.c3.g3.i1	P09342	Acetolactate synthase 1, chloroplastic OS	8.54013	1.45835	2.22435e-09	2.37013e-07
C12506.61985.T75947.c0.g1.i1	NA	NA	8.52807	1.44338	2.91292e-08	2.30824e-06
C12506.21958.T85849.c0.g1.i2	NA	NA	8.50782	3.87596	1.77268e-16	7.86125e-14
C12506.85360.T90510.c2.g11.i1	NA	NA	8.4844	7.92275	2.41471e-24	4.49754e-21
C12506.73058.T80329.c0.g1.i1	Q7XJU0	Transcription factor bHLH157 OS	8.47548	1.39894	1.32324e-08	1.16256e-06
C12506.12350.T95232.c1.g3.i1	NA	NA	8.47475	1.38981	4.86211e-07	2.60529e-05
C12506.34522.T92671.c1.g9.i3	Q84VY3	Stearoyl-[acyl-carrier-protein] 9-desaturase 6, chloroplastic OS	8.46385	1.38882	4.49241e-09	4.48894e-07
C12506.55456.Ctg.40008	NA	NA	8.44455	3.07049	1.01804e-15	4.05163e-13
C12506.44000.T90474.c3.g3.i2	P09342	Acetolactate synthase 1, chloroplastic OS	8.44106	3.06563	5.98999e-15	2.14552e-12
C12506.54825.T66328.c0.g2.i1	P19036	17.4 kDa class I heat shock protein OS	8.41977	1.34881	2.75531e-07	1.59377e-05
C12506.88245.Ctg.30847	Q9LY05	Ethylene-responsive transcription factor ERF106 OS	8.38392	6.57543	7.53496e-28	2.69891e-24
C12506.29763.T73728.c0.g2.i1	NA	NA	8.3299	1.26477	6.32297e-09	6.02092e-07
C12506.37534.T92197.c1.g1.i3	P11965	Lignin-forming anionic peroxidase OS	8.31568	1.26109	4.90082e-07	2.62e-05
C12506.106125.T95103.c0.g5.i1	P24805	Stem-specific protein TSJT1 OS	8.31412	9.15837	4.69826e-16	1.9533e-13
C12506.98223.T91822.c0.g1.i4	NA	NA	8.28452	1.22184	1.32255e-08	1.16256e-06
C12506.105021.T84234.c1.g1.i1	NA	NA	8.2593	1.19321	2.30773e-07	1.36888e-05
C12506.94127.Ctg.2876	Q9T0A0	Long chain acyl-CoA synthetase 4 OS	8.24656	1.18981	1.07044e-08	9.65966e-07
C12506.17049.Ctg.2273	P51851	Pyruvate decarboxylase 2 (Fragment) OS	8.23215	1.17161	4.82313e-08	3.60246e-06
C12506.54830.T86489.c1.g4.i1	P05478	18.5 kDa class I heat shock protein OS	8.21198	5.02711	1.50086e-18	9.70637e-16
C12506.37124.Ctg.17019	P93295	Uncharacterized mitochondrial protein AtMg00310 OS	8.1996	1.14218	6.77427e-08	4.81887e-06
C12506.10588.T86482.c1.g2.i2	P31170	25.3 kDa heat shock protein, chloroplastic OS	8.19852	3.60925	1.72214e-13	4.47986e-11
C12506.7839.T84860.c4.g7.i1	NA	NA	8.19342	1.13736	6.25649e-08	4.50971e-06
C12506.36834.T43314.c0.g1.i1	NA	NA	8.1714	2.80219	1.13658e-13	3.05004e-11
C12506.90495.T1759.c0.g1.i2	P51850	Pyruvate decarboxylase 1 OS	8.16203	3.60487	3.06955e-16	1.31129e-13
C12506.71415.T87495.c0.g4.i5	NA	NA	8.15512	2.842	8.9184e-15	3.03121e-12
C12506.55436.T89321.c1.g2.i1	NA	NA	8.15435	5.33435	1.09594e-25	2.43006e-22
C12506.56788.T79383.c0.g1.i2	P0C2F6	Putative ribonuclease H protein At1g65750 OS	8.13521	1.08579	2.51781e-08	2.04964e-06
C12506.38915.Ctg.43248	Q9LXG9	Plant cysteine oxidase 1 OS	8.12305	5.58994	8.28963e-27	2.41249e-23
C12506.4827.T82431.c6.g1.i3	NA	NA	8.11298	1.06525	1.16381e-07	7.6721e-06
C12506.71415.T87495.c0.g4.i1	NA	NA	8.10808	1.06652	1.87357e-08	1.59199e-06
C12506.90495.T79342.c0.g6.i1	P51850	Pyruvate decarboxylase 1 OS	8.09921	4.03499	4.53831e-17	2.26932e-14
C12506.10176.T92477.c0.g1.i3	F4I8B9	Putative WEB family protein At1g65010, chloroplastic OS	8.09204	1.04816	2.70432e-08	2.17485e-06
C12506.82933.T91452.c0.g9.i2	Q943E7	16.9 kDa class I heat shock protein 3 OS	8.07775	4.99121	2.34054e-08	1.92214e-06
C12506.64347.Ctg.32528	F4I7I0	Alanine aminotransferase 1, mitochondrial OS	8.07659	1.0379	2.18249e-08	1.81474e-06
C12506.97354.T96576.c0.g4.i1	NA	NA	8.07096	1.01532	4.10131e-06	0.000161431
C12506.41869.T95192.c0.g1.i1	NA	NA	8.06584	5.441	8.55082e-14	2.34212e-11
C12506.99995.T88742.c4.g1.i2	Q8LGG8	Universal stress protein A-like protein OS	8.04069	6.96572	2.6296e-21	2.78283e-18
C40454.0.Ctg.11505	NA	NA	8.02667	0.981752	4.08389e-07	2.25492e-05
C12506.37644.T94537.c3.g1.i1	NA	NA	8.01896	0.97714	1.88019e-07	1.15806e-05
C12506.63136.T39104.c0.g2.i3	Q9M040	Pyruvate decarboxylase 4 OS	8.00845	0.969891	7.58328e-08	5.30989e-06
C12506.84627.T78215.c1.g1.i1	NA	NA	7.99555	3.90158	1.07313e-07	7.16916e-06
C12506.74667.T82853.c0.g3.i3	NA	NA	7.99514	0.959431	9.8621e-08	6.70393e-06
C12506.14708.T40897.c0.g2.i1	NA	NA	7.99077	0.957475	2.57487e-08	2.09243e-06
C12506.48485.Ctg.111	F6HDT7	1,2-dihydroxy-3-keto-5-methylthiopentene dioxygenase 2 OS	7.99044	4.81894	1.58056e-21	1.83993e-18
C12506.88245.T84247.c3.g3.i1	NA	NA	7.98107	0.946127	1.09548e-07	7.29756e-06
C12506.59553.T5026.c0.g4.i2	NA	NA	7.97914	3.79584	8.10775e-08	5.64319e-06
C15426.0.Ctg.33096	Q76CY8	Meiosis-specific protein PAIR2 OS	7.97469	0.940853	2.25541e-07	1.34813e-05
C12506.59042.T92642.c1.g7.i2	NA	NA	7.96793	6.13687	2.2339e-27	6.93463e-24
C12506.15439.Ctg.16447	Q8RVH5	Basic 7S globulin 2 OS	7.95894	7.86848	4.43314e-13	1.06956e-10
C12506.72836.Ctg.14434	Q9C7W4	Long chain acyl-CoA synthetase 3 OS	7.9571	4.50357	9.57006e-26	2.2281e-22
C37762.0.Ctg.14510	Q8VZA5	Probable 3-deoxy-D-manno-octulosonic acid transferase, mitochondrial OS	7.94838	0.919737	4.61855e-08	3.47428e-06
C12506.19637.T110065.c0.g1.i1	Q9SJM6	Zinc finger A20 and AN1 domain-containing stress-associated protein 4 OS	7.92373	0.894374	1.47109e-07	9.35793e-06
C12506.99924.T10156.c0.g2.i1	P26517	Glyceraldehyde-3-phosphate dehydrogenase 1, cytosolic OS	7.89751	0.868928	2.26521e-07	1.34813e-05
C12506.92850.T94125.c3.g7.i2	P0C5B6	4-coumarate--CoA ligase-like 4 OS	7.89702	2.53036	6.58561e-11	1.01205e-08
C12506.41699.Ctg.40227	NA	NA	7.89213	0.863228	5.31357e-07	2.79888e-05
C12506.96759.Ctg.20108	NA	NA	7.88797	0.859774	2.69428e-07	1.5604e-05
C12506.28352.Ctg.33111	P43288	Shaggy-related protein kinase alpha OS	7.87582	0.849315	4.10615e-07	2.26271e-05
C12506.53294.T85473.c1.g5.i1	NA	NA	7.87331	0.85111	7.49554e-08	5.26429e-06
C12506.21739.T70091.c0.g2.i3	NA	NA	7.86508	0.833766	1.90306e-06	8.40741e-05
C12506.54825.T66328.c0.g3.i1	P19036	17.4 kDa class I heat shock protein OS	7.82612	3.67645	9.93139e-13	2.26689e-10
C12506.32379.T11304.c0.g1.i1	NA	NA	7.82214	3.18595	1.8294e-10	2.58133e-08
C12506.82933.T91452.c0.g9.i1	Q943E7	16.9 kDa class I heat shock protein 3 OS	7.82006	5.03876	1.36125e-07	8.79127e-06
C12506.104643.Ctg.43719	Q9ZSA8	Protein DMR6-LIKE OXYGENASE 1 OS	7.81894	5.62396	7.30264e-20	6.53923e-17
C12506.67624.T76451.c3.g6.i3	NA	NA	7.81071	0.794979	3.06985e-07	1.7604e-05
C12506.26910.Ctg.33510	NA	NA	7.77162	3.67086	5.18438e-18	3.01757e-15
C12506.53151.T78803.c2.g1.i3	NA	NA	7.75838	4.95144	8.85804e-24	1.52765e-20
C12506.93640.T92671.c1.g10.i1	Q84VY3	Stearoyl-[acyl-carrier-protein] 9-desaturase 6, chloroplastic OS	7.73715	3.1132	2.97052e-12	6.2306e-10
C12506.3861.Ctg.6428	NA	NA	7.71482	0.709538	2.04921e-07	1.24895e-05
C12506.92411.Ctg.21411	Q9LPK5	Probable calcium-binding protein CML44 OS	7.7148	3.9959	1.78985e-18	1.12625e-15
C12506.6396.T73648.c0.g3.i1	P34923	Glyceraldehyde-3-phosphate dehydrogenase, cytosolic OS	7.69174	0.687421	3.55742e-07	1.99816e-05
C12506.8782.T83439.c0.g1.i1	NA	NA	7.68989	0.689576	1.2168e-07	7.95773e-06
C12506.83269.Ctg.26217	NA	NA	7.68615	0.680516	8.23021e-07	4.05966e-05
C12506.38915.T95739.c3.g3.i2	Q8LGJ5	Plant cysteine oxidase 2 OS	7.6811	5.20252	1.35754e-16	6.13713e-14
C12506.44342.T6085.c0.g2.i1	P28032	Alcohol dehydrogenase 2 OS	7.63965	0.641744	8.06034e-07	3.99278e-05
C12506.60078.T75651.c0.g4.i3	Q9LDV4	Alanine aminotransferase 2, mitochondrial OS	7.63704	0.648523	1.37313e-07	8.80698e-06
C12506.60076.T85971.c0.g1.i1	A2XZN0	Probable histone H2A.6 OS	7.63292	0.641972	1.63947e-07	1.02601e-05
C12506.13168.T58271.c0.g3.i1	NA	NA	7.6288	0.629548	1.08649e-06	5.14421e-05
C12506.97779.Ctg.37897	Q24JN5	Prolyl 4-hydroxylase 5 OS	7.61863	0.629348	1.12272e-07	7.44707e-06
C12506.57120.Ctg.7597	NA	NA	7.54986	9.01238	1.03663e-33	1.20674e-29
C12506.12675.Ctg.10181	NA	NA	7.54696	4.52034	2.57144e-17	1.33041e-14
C12506.26895.T86762.c0.g1.i2	O65009	BURP domain-containing protein BNM2A OS	7.5315	4.64126	4.13259e-17	2.09163e-14
C12506.7409.T84234.c2.g5.i2	O80623	Probable receptor-like protein kinase At2g39360 OS	7.51983	3.76634	2.81694e-19	2.15029e-16
C12506.43708.T85631.c0.g10.i1	NA	NA	7.50622	2.83804	1.35606e-05	0.000443423
C12506.37876.T86815.c3.g6.i1	Q9SAG8	Chaperone protein dnaJ 8, chloroplastic OS	7.49485	0.512382	2.09716e-06	9.11787e-05
C12506.49489.T82860.c2.g1.i1	NA	NA	7.49391	0.52573	7.36988e-07	3.68605e-05
C12506.10283.Ctg.11584	NA	NA	7.48277	8.20052	1.40656e-18	9.22467e-16
C12506.90848.T85842.c4.g1.i1	NA	NA	7.44006	4.80141	1.82151e-13	4.66027e-11
C12506.106193.Ctg.9202	Q9XIN0	Transcription factor LHW OS	7.43869	2.83213	8.5239e-14	2.34212e-11
C12506.8621.Ctg.35267	Q9M0G2	Zinc finger CCCH domain-containing protein 49 OS	7.43319	7.81923	1.954e-12	4.2319e-10
C12506.43807.T88767.c0.g1.i1	P32869	Photosystem I reaction center subunit II, chloroplastic OS	7.41459	3.94451	1.29375e-19	1.02105e-16
C30752.0.T33066.c0.g2.i1	NA	NA	7.39971	0.43254	1.88095e-06	8.33346e-05
C12506.7809.T93457.c0.g7.i2	Q9FYF7	REF/SRPP-like protein At1g67360 OS	7.3988	3.29114	1.40205e-16	6.2774e-14
C12506.60473.T89828.c1.g1.i1	NA	NA	7.38673	5.63161	1.07192e-14	3.53991e-12
C12506.77859.T60676.c0.g1.i4	NA	NA	7.38135	0.431546	1.07243e-06	5.09558e-05
C12506.10602.T86739.c0.g5.i3	NA	NA	7.36424	0.408816	1.46721e-06	6.66529e-05
C14882.0.T70729.c0.g3.i1	NA	NA	7.34693	0.401299	6.37843e-07	3.26021e-05
C12506.57612.Ctg.41172	P19037	18.1 kDa class I heat shock protein OS	7.32498	5.73206	5.26073e-08	3.87596e-06
C12506.3008.Ctg.41457	NA	NA	7.30754	0.357736	1.69674e-06	7.60799e-05
C12506.82590.Ctg.15588	Q9LN20	Probable prolyl 4-hydroxylase 3 OS	7.29559	8.35062	5.67104e-29	3.30083e-25
C20745.0.T29634.c0.g1.i1	NA	NA	7.28572	0.348238	1.0594e-06	5.0388e-05
C12506.18066.T94193.c1.g8.i1	NA	NA	7.28479	0.338109	1.92117e-06	8.46333e-05
C12506.37140.T94125.c3.g7.i4	Q84P26	4-coumarate--CoA ligase-like 8 OS	7.27657	3.19921	1.07888e-10	1.58978e-08
C12506.48572.T81653.c0.g3.i1	O82199	Zinc finger CCCH domain-containing protein 20 OS	7.27604	5.18023	2.24745e-20	2.18021e-17
C31077.0.T73830.c0.g1.i1	NA	NA	7.27396	0.330845	9.3276e-07	4.51956e-05
C12506.20327.T87133.c5.g4.i2	NA	NA	7.25755	2.62009	2.44605e-07	1.43268e-05
C12506.67624.T76451.c3.g6.i4	NA	NA	7.25109	4.06666	3.79768e-19	2.76305e-16
C12506.100490.T82783.c0.g4.i1	Q9SJQ9	Fructose-bisphosphate aldolase 6, cytosolic OS	7.23684	2.68691	1.28271e-12	2.84419e-10
C12506.5884.Ctg.6271	Q94LW6	Probable sulfate transporter 3.5 OS	7.23613	4.82756	5.19877e-12	1.03011e-09
C12506.104059.T89376.c1.g1.i1	NA	NA	7.23226	3.7851	2.00594e-18	1.24539e-15
C12506.15837.Ctg.3369	Q9FJN7	LanC-like protein GCL1 OS	7.22374	7.53522	1.8095e-33	1.44123e-29
C12506.33144.T81475.c2.g3.i2	NA	NA	7.21165	8.30434	5.09396e-22	6.24197e-19
C12506.55808.Ctg.13060	Q8S949	Kinesin-like protein NACK2 OS	7.20732	1.86898	7.87078e-09	7.34459e-07
C12506.99816.Ctg.27574	NA	NA	7.20167	0.274114	6.61092e-07	3.3606e-05
C12506.22738.T89621.c0.g8.i1	B8BM17	Pyruvate kinase 2, cytosolic OS	7.19591	4.01389	1.18617e-11	2.17453e-09
C12506.44346.T88677.c1.g3.i1	P14675	Alcohol dehydrogenase 3 OS	7.19287	0.265143	8.46133e-07	4.15605e-05
C12506.49489.T9402.c0.g1.i1	NA	NA	7.18369	0.255027	2.00831e-06	8.7643e-05
C12506.94729.T53954.c0.g1.i1	Q8RW93	Putative lipid-binding protein At4g00165 OS	7.17961	0.258151	1.99773e-06	8.73447e-05
C12506.74082.T88187.c4.g4.i2	Q39769	Glyceraldehyde-3-phosphate dehydrogenase, cytosolic OS	7.17909	5.1666	2.11321e-21	2.28836e-18
C12506.49654.T82518.c0.g13.i1	F4I7I0	Alanine aminotransferase 1, mitochondrial OS	7.17761	0.250723	1.59895e-06	7.18665e-05
C12506.104307.T91271.c1.g1.i7	NA	NA	7.16284	0.245359	1.3122e-06	6.06165e-05
C12506.22503.T33451.c0.g1.i1	O65349	Ribulose bisphosphate carboxylase small chain, chloroplastic OS	7.15994	3.18292	1.06478e-12	2.40681e-10
C12506.34522.T92671.c1.g9.i2	Q84VY3	Stearoyl-[acyl-carrier-protein] 9-desaturase 6, chloroplastic OS	7.14076	1.81156	1.49901e-09	1.65795e-07
C12506.28646.T82558.c0.g1.i1	NA	NA	7.1175	1.78168	5.23999e-08	3.86679e-06
C12506.99081.T63374.c0.g1.i1	NA	NA	7.11589	0.200354	1.6254e-06	7.29847e-05
C36521.0.Ctg.38844	NA	NA	7.11006	0.200719	1.23342e-06	5.73182e-05
C12506.10587.T86482.c1.g1.i1	P09887	Small heat shock protein, chloroplastic (Fragment) OS	7.10414	4.41989	8.61422e-17	4.13518e-14
C12506.8384.T86047.c1.g1.i3	O80482	Transcription factor bHLH149 OS	7.09158	5.09399	6.8235e-07	3.44609e-05
C12506.34105.T90442.c0.g2.i1	Q9M8L2	F-box/kelch-repeat protein At1g80440 OS	7.08967	6.13918	7.18184e-23	1.01338e-19
C36876.0.Ctg.9945	P0C897	Putative UPF0481 protein At3g02645 OS	7.08173	1.83413	5.50854e-08	4.03937e-06
C12506.23432.T94083.c1.g1.i8	NA	NA	7.07961	0.16746	2.9756e-06	0.000122183
C12506.37375.T86815.c3.g1.i1	NA	NA	7.07778	0.166336	2.76504e-06	0.000115004
C12506.51100.Ctg.36020	NA	NA	7.07447	2.93484	2.00404e-09	2.1752e-07
C12506.33143.Ctg.15196	NA	NA	7.03762	8.44623	2.83268e-25	5.73481e-22
C12506.94729.T53954.c0.g1.i2	Q8RW93	Putative lipid-binding protein At4g00165 OS	7.03503	0.132344	2.65306e-06	0.000111395
C12506.17020.Ctg.17103	P28582	Calcium-dependent protein kinase OS	7.00654	3.2296	6.00759e-12	1.17045e-09
C12506.56204.T17633.c0.g2.i1	NA	NA	7.00365	1.67835	1.53739e-08	1.33808e-06
C12506.81932.T81914.c0.g1.i1	Q9ZT87	Protein PELOTA 1 OS	7.00036	3.76755	2.35777e-17	1.23356e-14
C12506.106691.T62633.c0.g2.i1	NA	NA	6.98956	0.102269	1.58208e-06	7.11767e-05
C12506.75579.T80780.c2.g2.i2	NA	NA	6.9892	1.65881	3.7797e-07	2.10367e-05
C12506.106370.T89376.c1.g1.i5	Q8LDF9	High mobility group B protein 7 OS	6.97815	8.19135	3.23443e-36	7.5304e-32
C12506.7470.Ctg.110	NA	NA	6.97444	0.0822891	3.90866e-06	0.000154896
C12506.19632.T93014.c0.g2.i1	Q94B40	Zinc finger A20 and AN1 domain-containing stress-associated protein 6 OS	6.97202	1.65393	4.81334e-09	4.75857e-07
C12506.102228.T75653.c0.g2.i1	Q99090	Light-inducible protein CPRF2 OS	6.96955	0.0787299	3.81221e-06	0.000152109
C12506.52131.T85884.c3.g4.i5	NA	NA	6.96947	2.84091	5.44726e-11	8.61945e-09
C37790.0.T89577.c2.g2.i2	Q9SQZ9	PITH domain-containing protein At3g04780 OS	6.96266	0.0740014	3.27196e-06	0.000132598
C12506.81024.Ctg.23178	NA	NA	6.95455	0.0718363	3.80305e-06	0.000151874
C12506.10563.Ctg.16241	P11890	Small heat shock protein, chloroplastic OS	6.94706	7.11189	2.16078e-11	3.76833e-09
C12506.17435.T78803.c2.g1.i2	NA	NA	6.93648	1.64573	1.11309e-08	1.00057e-06
C12506.59650.T76130.c0.g3.i1	Q94AA4	ATP-dependent 6-phosphofructokinase 3 OS	6.93176	2.79155	4.23609e-09	4.26024e-07
C12506.84585.T87307.c1.g1.i4	Q8GT75	NEP1-interacting protein 1 OS	6.92587	5.68292	2.14329e-27	6.93463e-24
C12506.30285.Ctg.33394	P46643	Aspartate aminotransferase, mitochondrial OS	6.92007	5.31014	1.2285e-19	9.86271e-17
C12506.11444.T91492.c3.g1.i1	NA	NA	6.87938	0.00840033	3.63013e-06	0.000146096
C12506.79646.T87539.c7.g1.i1	NA	NA	6.86985	1.58024	1.34694e-07	8.74739e-06
C12506.67597.T77348.c0.g2.i1	NA	NA	6.86769	4.08814	1.14458e-17	6.27016e-15
C12506.94102.Ctg.27348	P13917	Basic 7S globulin OS	6.86501	3.55993	5.82298e-11	9.09869e-09
C12506.94308.T90618.c10.g2.i2	Q9M084	Aspartate--tRNA ligase 2, cytoplasmic OS	6.85654	5.52374	8.83844e-27	2.4209e-23
C12506.7140.Ctg.5686	NA	NA	6.85587	1.54288	6.86816e-07	3.46113e-05
C12506.4827.Ctg.2005	NA	NA	6.83739	3.60613	1.46226e-08	1.27746e-06
C33858.1.T88610.c1.g2.i2	Q8GYA4	Cysteine-rich receptor-like protein kinase 10 OS	6.83653	1.51659	2.16094e-07	1.30752e-05
C12506.95167.Ctg.5634	Q9SU14	Nudix hydrolase 7 OS	6.82933	3.57027	9.37088e-13	2.14949e-10
C12506.7190.Ctg.11581	Q8W1D5	CBL-interacting serine/threonine-protein kinase 25 OS	6.82629	1.51332	3.579e-08	2.76373e-06
C12506.7238.Ctg.38845	P92516	Uncharacterized mitochondrial protein AtMg00750 OS	6.78919	1.51407	5.03137e-08	3.72466e-06
C12506.8528.Ctg.40359	Q9LXG9	Plant cysteine oxidase 1 OS	6.78204	-0.066374	4.55433e-06	0.000176283
C12506.67901.T117823.c0.g1.i1	Q943E6	16.9 kDa class I heat shock protein 2 OS	6.78085	1.46218	1.22159e-06	5.70534e-05
C12506.10954.Ctg.39428	P0C2F6	Putative ribonuclease H protein At1g65750 OS	6.76486	3.01483	5.278e-12	1.04138e-09
C12506.3917.Ctg.12871	Q9SYG1	17.4 kDa class III heat shock protein OS	6.75817	4.36373	2.03544e-07	1.24381e-05
C12506.80899.T88649.c2.g10.i2	NA	NA	6.75786	3.54279	1.25206e-16	5.77239e-14
C18000.0.Ctg.1287	Q9LTW5	Serine/threonine-protein kinase AGC1-5 OS	6.75542	1.44462	1.26134e-07	8.23747e-06
C12506.53296.T85473.c1.g8.i1	NA	NA	6.70705	2.92716	2.44266e-09	2.585e-07
C12506.8649.Ctg.33555	O82199	Zinc finger CCCH domain-containing protein 20 OS	6.70685	5.50992	5.67849e-19	3.94647e-16
C12506.36110.Ctg.17237	Q8W4K5	VAN3-binding protein OS	6.69298	2.09532	9.89358e-08	6.70561e-06
C12506.83156.Ctg.33393	P46643	Aspartate aminotransferase, mitochondrial OS	6.68459	4.93746	2.39881e-14	7.44654e-12
C12506.7999.T91153.c0.g1.i1	NA	NA	6.6569	-0.163494	6.29871e-06	0.000231494
C12506.90301.T87709.c1.g6.i2	NA	NA	6.64442	2.05436	1.16251e-08	1.03899e-06
C12506.16850.T95232.c1.g6.i3	Q8GYY1	Heat stress transcription factor A-3 OS	6.63457	6.0678	3.09998e-15	1.15478e-12
C12506.84602.Ctg.23773	O80920	Abscisic acid receptor PYL4 OS	6.62115	2.49429	3.14799e-08	2.45122e-06
C12506.48191.T43963.c0.g1.i1	NA	NA	6.61043	1.3124	1.82958e-07	1.13137e-05
C12506.104059.T89376.c1.g1.i6	P27347	DNA-binding protein MNB1B OS	6.6078	4.30736	1.31841e-16	6.01865e-14
C40444.0.T77670.c0.g1.i1	NA	NA	6.60202	2.52094	1.15513e-08	1.03438e-06
C12506.7970.T90853.c7.g3.i1	O82199	Zinc finger CCCH domain-containing protein 20 OS	6.58682	6.4688	1.01596e-15	4.05163e-13
C12506.13164.Ctg.15901	Q9ZUD9	Probable inactive poly [ADP-ribose] polymerase SRO2 OS	6.58359	4.13163	1.50051e-17	8.03099e-15
C12506.60500.Ctg.26056	Q9STX2	3-oxo-Delta(4,5)-steroid 5-beta-reductase OS	6.55739	7.03063	1.39085e-28	5.88762e-25
C12506.80861.T13243.c0.g1.i1	NA	NA	6.54225	1.28467	7.38879e-08	5.22081e-06
C12506.26910.T90840.c4.g1.i2	NA	NA	6.53999	-0.249934	9.23493e-06	0.000321627
C12506.64424.T56704.c0.g2.i1	Q10MW3	Pyruvate decarboxylase 2 OS	6.53139	3.63867	1.09077e-10	1.60223e-08
C12506.84582.Ctg.41281	Q8GT75	NEP1-interacting protein 1 OS	6.53117	6.74833	1.22705e-14	3.99555e-12
C12506.91343.T95951.c3.g3.i9	C0LGE0	Probable LRR receptor-like serine/threonine-protein kinase At1g07650 OS	6.53004	3.76774	1.74294e-12	3.81025e-10
C12506.26703.T93498.c4.g4.i2	Q9ZUD9	Probable inactive poly [ADP-ribose] polymerase SRO2 OS	6.5036	4.79708	1.07676e-21	1.28559e-18
C12506.101382.T93611.c6.g4.i1	NA	NA	6.47407	1.8927	3.53002e-08	2.73043e-06
C12506.41552.T95931.c1.g2.i1	NA	NA	6.46894	-0.305021	1.22701e-05	0.000408395
C12506.29419.T93797.c0.g6.i4	Q9SH30	Probable copper-transporting ATPase HMA5 OS	6.46121	3.69081	2.15996e-16	9.48833e-14
C12506.38776.T93182.c2.g2.i1	NA	NA	6.4437	1.15139	2.40213e-06	0.000102242
C12506.42840.Ctg.1352	NA	NA	6.42616	4.52969	1.37749e-07	8.81077e-06
C12506.90098.T91100.c0.g1.i3	NA	NA	6.41445	1.86885	2.12509e-09	2.27806e-07
C12506.13167.T93498.c4.g4.i3	NA	NA	6.40873	2.97534	7.50415e-12	1.43206e-09
C12506.16850.Ctg.42723	Q8GYY1	Heat stress transcription factor A-3 OS	6.40802	6.10205	1.0404e-11	1.91484e-09
C12506.95054.Ctg.29109	P05477	17.9 kDa class II heat shock protein OS	6.40159	6.85385	1.20241e-07	7.90079e-06
C35992.0.T81600.c0.g1.i3	NA	NA	6.37907	4.01324	3.13639e-07	1.79194e-05
C12506.38778.T71839.c0.g1.i2	NA	NA	6.37311	1.18057	6.01331e-07	3.10082e-05
C12506.13501.Ctg.41754	NA	NA	6.37171	1.12824	2.26122e-07	1.34813e-05
C12506.30138.Ctg.35424	Q8GT74	NEP1-interacting protein 2 OS	6.34731	4.50793	1.94655e-15	7.61674e-13
C12506.75423.Ctg.45032	Q02921	Early nodulin-93 OS	6.34697	6.91441	2.16112e-10	2.99495e-08
C12506.38782.T89621.c0.g14.i5	B8BJ39	Pyruvate kinase 1, cytosolic OS	6.33533	5.57203	5.8989e-11	9.1865e-09
C12506.33147.T27541.c0.g2.i1	NA	NA	6.33033	7.53422	1.19777e-19	9.7847e-17
C12506.97524.T113955.c0.g1.i1	NA	NA	6.32414	1.77956	2.22687e-08	1.83525e-06
C12506.80135.Ctg.42217	C0LGX3	LRR receptor-like serine/threonine-protein kinase HSL2 OS	6.32263	2.28115	5.32967e-07	2.80103e-05
C12506.12675.Ctg.10182	NA	NA	6.32121	2.86619	5.17621e-09	5.06355e-07
C12506.53287.T85473.c1.g4.i3	NA	NA	6.32057	2.83874	5.89369e-10	7.26016e-08
C12506.48316.Ctg.17195	NA	NA	6.30652	3.67186	8.73005e-15	2.98901e-12
C12506.67625.T82655.c2.g2.i1	NA	NA	6.30163	1.83464	4.43691e-07	2.41638e-05
C12506.57787.T71793.c0.g2.i1	O64816	Casein kinase II subunit alpha-4, chloroplastic OS	6.274	1.00696	2.14922e-06	9.28208e-05
C12506.59016.T88033.c0.g1.i2	O49817	Late embryogenesis abundant protein 2 OS	6.24009	4.94654	7.16682e-14	2.04734e-11
C12506.25242.T84652.c0.g9.i1	NA	NA	6.23184	3.03844	8.41543e-13	1.95928e-10
C12506.41012.T89646.c2.g4.i2	NA	NA	6.22484	1.68837	4.39901e-08	3.32525e-06
C12506.105396.T84247.c3.g3.i3	NA	NA	6.21947	3.73557	6.67292e-11	1.01653e-08
C38943.0.Ctg.3410	NA	NA	6.21816	1.81008	2.15088e-06	9.28208e-05
C12506.28802.T83694.c1.g8.i1	NA	NA	6.21768	4.37048	5.23704e-06	0.000198313
C12506.20303.T82363.c1.g1.i1	NA	NA	6.21533	2.44893	5.0544e-08	3.73576e-06
C12506.106469.T67232.c0.g1.i1	NA	NA	6.21064	2.12285	5.40159e-06	0.000203495
C12506.23196.T93575.c0.g2.i1	Q9SHP0	Phosphoserine aminotransferase 2, chloroplastic OS	6.20985	4.19778	3.58352e-12	7.31856e-10
C12506.11974.T94370.c9.g1.i3	Q9SS01	Benzoate--CoA ligase, peroxisomal OS	6.20778	3.99319	1.33106e-07	8.66845e-06
C12506.32434.T93797.c0.g3.i2	Q9SH30	Probable copper-transporting ATPase HMA5 OS	6.18683	3.37971	2.15934e-12	4.65497e-10
C12506.67130.T93201.c6.g1.i1	NA	NA	6.17679	2.14372	7.17177e-09	6.77376e-07
C12506.56883.T71896.c0.g1.i1	NA	NA	6.17492	1.61684	9.45686e-08	6.50442e-06
C12506.33557.T94768.c0.g1.i1	Q9LEU7	CBL-interacting serine/threonine-protein kinase 5 OS	6.17218	1.61496	9.19077e-08	6.33075e-06
C12506.36778.T31523.c0.g1.i2	NA	NA	6.17028	2.11838	1.58189e-09	1.73316e-07
C12506.40527.T80855.c3.g4.i1	P06353	Histone H3.3 (Fragment) OS	6.14813	4.90166	2.27773e-15	8.83837e-13
C12506.10279.T11702.c0.g2.i1	NA	NA	6.14777	0.892226	2.26547e-06	9.70463e-05
C12506.54383.Ctg.16170	O82647	Pyruvate decarboxylase 1 OS	6.14305	11.1501	2.89976e-19	2.17781e-16
C12506.10652.Ctg.6486	Q9FE06	Protein EXORDIUM-like 2 OS	6.13614	1.63266	3.23981e-07	1.83974e-05
C12506.66344.Ctg.38771	NA	NA	6.13233	1.66674	2.03366e-08	1.7093e-06
C12506.7058.Ctg.32943	P26518	Glyceraldehyde-3-phosphate dehydrogenase, cytosolic OS	6.10143	8.74763	2.07316e-11	3.66703e-09
C12506.39949.T91658.c2.g7.i1	Q8VYJ2	AT-hook motif nuclear-localized protein 1 OS	6.09542	0.852555	8.28177e-07	4.08077e-05
C12506.12957.Ctg.28666	P22195	Cationic peroxidase 1 OS	6.09295	8.72674	1.2981e-06	6.00844e-05
C12506.12638.T95931.c1.g3.i1	NA	NA	6.06208	2.62045	5.08273e-09	4.99308e-07
C12506.69914.Ctg.17002	F4HW02	GABA transporter 1 OS	6.06093	0.852394	5.62634e-06	0.000209756
C12506.80337.T74253.c0.g1.i1	Q9T0A0	Long chain acyl-CoA synthetase 4 OS	6.05799	4.5512	1.37862e-09	1.54684e-07
C12506.56883.T71896.c0.g1.i2	NA	NA	6.05057	0.816228	9.96065e-07	4.7914e-05
C12506.107222.Ctg.15381	NA	NA	6.04292	5.52767	6.40069e-07	3.26442e-05
C12506.60836.Ctg.21904	NA	NA	6.03377	1.48528	2.33971e-07	1.37907e-05
C12506.60507.Ctg.26057	Q9STX2	3-oxo-Delta(4,5)-steroid 5-beta-reductase OS	6.02261	8.26726	2.46825e-18	1.51226e-15
C12506.3528.T8024.c0.g1.i1	NA	NA	5.99967	0.760492	4.372e-06	0.000170215
C12506.43004.T38598.c0.g1.i1	NA	NA	5.99791	0.761951	3.22947e-06	0.000131333
C12506.4655.Ctg.38166	Q8LDW9	Xyloglucan endotransglucosylase/hydrolase protein 9 OS	5.99223	4.67064	4.68462e-09	4.64117e-07
C12506.14763.Ctg.28991	Q9SAJ6	Glyceraldehyde-3-phosphate dehydrogenase GAPCP1, chloroplastic OS	5.98815	1.43546	9.7233e-07	4.70151e-05
C12506.92837.T92230.c1.g2.i2	NA	NA	5.96654	2.76725	2.89273e-11	4.86272e-09
C12506.72833.T87971.c0.g3.i1	Q9T0A0	Long chain acyl-CoA synthetase 4 OS	5.96252	1.87867	4.10995e-08	3.14246e-06
C12506.67718.T92642.c1.g3.i1	NA	NA	5.94031	2.25442	1.4931e-09	1.65535e-07
C12506.52674.T93716.c3.g3.i3	P40267	Histone H1 OS	5.93873	7.93032	6.39421e-16	2.63487e-13
C12506.97524.T91659.c3.g3.i1	Q9SJM6	Zinc finger A20 and AN1 domain-containing stress-associated protein 4 OS	5.93384	6.46641	1.82601e-08	1.55442e-06
C12506.84581.Ctg.41282	Q8GT75	NEP1-interacting protein 1 OS	5.90625	4.79747	9.76898e-20	8.42376e-17
C12506.49656.Ctg.32529	Q9LDV4	Alanine aminotransferase 2, mitochondrial OS	5.90091	3.16503	9.56886e-08	6.54418e-06
C12506.37365.T93624.c2.g2.i2	B8BJ39	Pyruvate kinase 1, cytosolic OS	5.89336	3.35029	2.93051e-08	2.31675e-06
C12506.93640.T92671.c1.g9.i1	A2WYF4	Stearoyl-[acyl-carrier-protein] 9-desaturase 2, chloroplastic OS	5.87825	3.51756	1.1528e-07	7.61404e-06
C12506.7809.Ctg.15894	Q9FYF7	REF/SRPP-like protein At1g67360 OS	5.87769	5.95502	1.78656e-21	2.029e-18
C12506.14574.T86367.c1.g2.i2	NA	NA	5.87593	2.11928	1.01682e-06	4.8611e-05
C12506.25502.Ctg.6198	B8BJ39	Pyruvate kinase 1, cytosolic OS	5.86619	5.29495	2.36987e-10	3.24561e-08
C12506.7665.Ctg.9723	NA	NA	5.85891	3.93971	2.67379e-05	0.000781069
C12506.14559.T80855.c2.g1.i1	P68430	Histone H3.2 OS	5.84883	7.51518	1.28601e-25	2.72189e-22
C12506.43187.T90315.c2.g1.i2	Q9M0F9	ATP-dependent 6-phosphofructokinase 1 OS	5.84714	2.88881	3.71334e-09	3.80018e-07
C12506.14574.T86367.c1.g2.i3	NA	NA	5.84486	4.38922	9.65036e-12	1.81193e-09
C12506.62029.T82990.c0.g1.i1	Q9CAG8	F-box/kelch-repeat protein At1g67480 OS	5.84123	2.84351	3.29808e-09	3.41271e-07
C12506.18225.Ctg.8421	NA	NA	5.83482	3.9578	5.51347e-11	8.67329e-09
C25292.0.Ctg.44874	Q9LTW5	Serine/threonine-protein kinase AGC1-5 OS	5.83052	1.32646	3.72775e-07	2.08128e-05
C12506.12493.T91587.c0.g1.i1	U3U992	7-deoxyloganetic acid glucosyltransferase OS	5.81453	2.07889	5.81327e-08	4.24278e-06
C12506.10827.Ctg.6685	B9X287	Cytochrome P450 734A6 OS	5.81345	3.35119	7.47105e-07	3.72464e-05
C12506.34046.T85399.c3.g1.i1	NA	NA	5.81242	5.9794	3.52192e-14	1.0649e-11
C12506.45839.Ctg.1080	Q38910	Probable xyloglucan endotransglucosylase/hydrolase protein 23 OS	5.80971	3.83244	7.50484e-13	1.76493e-10
C32848.0.T73070.c0.g1.i1	NA	NA	5.80534	1.24842	3.2096e-05	0.000898249
C12506.84045.Ctg.6385	NA	NA	5.80414	1.29806	8.05976e-07	3.99278e-05
C12506.14576.T95931.c1.g1.i3	NA	NA	5.80384	5.94295	3.14652e-07	1.79332e-05
C12506.47900.T50815.c0.g1.i1	NA	NA	5.80308	8.48485	5.35379e-19	3.77811e-16
C12506.86695.T94498.c5.g10.i2	Q9LPQ3	Mitogen-activated protein kinase kinase 7 OS	5.80093	5.65201	6.63054e-23	9.64827e-20
C12506.63136.T39104.c0.g2.i1	Q9M040	Pyruvate decarboxylase 4 OS	5.79619	3.58744	4.8332e-09	4.76807e-07
C12506.68463.T77280.c0.g1.i3	NA	NA	5.78183	2.08443	4.87978e-08	3.62975e-06
C12506.44744.Ctg.17768	O82647	Pyruvate decarboxylase 1 OS	5.76893	1.67965	2.4508e-06	0.000103745
C12506.69188.T89748.c7.g1.i1	NA	NA	5.76672	2.37425	2.35309e-08	1.92903e-06
C12506.36063.T73570.c0.g2.i1	NA	NA	5.76407	2.71285	2.86752e-07	1.65456e-05
C12506.88201.T45839.c0.g1.i1	NA	NA	5.7619	0.560277	4.82112e-06	0.000185071
C12506.13166.Ctg.38781	Q9FJJ3	Probable inactive poly [ADP-ribose] polymerase SRO5 OS	5.76118	3.25245	2.12816e-09	2.27806e-07
C12506.43180.Ctg.6414	Q94AA4	ATP-dependent 6-phosphofructokinase 3 OS	5.74724	1.73494	1.10534e-07	7.34224e-06
C12506.28479.T90980.c5.g1.i1	NA	NA	5.74647	3.76397	6.00294e-13	1.43344e-10
C12506.9567.Ctg.8654	Q5KS50	Coleoptile phototropism protein 1 OS	5.73349	6.83056	5.97209e-15	2.14552e-12
C12506.32112.T85968.c5.g8.i1	NA	NA	5.72121	0.551146	1.30528e-05	0.000430141
C12506.99210.Ctg.45033	Q02921	Early nodulin-93 OS	5.72097	6.73064	4.41654e-20	4.11303e-17
C12506.90536.T72362.c0.g2.i1	NA	NA	5.72085	3.23181	3.8147e-11	6.21076e-09
C12506.64103.T89353.c1.g11.i3	Q8GT74	NEP1-interacting protein 2 OS	5.71231	5.61435	5.54632e-14	1.60409e-11
C12506.34725.Ctg.3843	NA	NA	5.70108	1.16715	8.08592e-06	0.000286322
C12506.81693.T79622.c0.g2.i5	Q9LZM5	CASP-like protein 5B1 OS	5.69222	1.95311	2.40894e-06	0.000102426
C12506.84651.T32853.c0.g1.i1	NA	NA	5.69103	1.32114	7.48492e-06	0.000267769
C12506.9719.T92617.c5.g1.i3	NA	NA	5.68966	1.15247	2.06059e-05	0.000630414
C12506.67778.T75732.c0.g2.i1	P42736	Ethylene-responsive transcription factor RAP2-3 OS	5.68762	6.76257	3.12766e-07	1.78915e-05
C12506.86658.T94498.c5.g11.i1	Q9FX43	Mitogen-activated protein kinase kinase 9 OS	5.66997	5.02552	6.30142e-12	1.22258e-09
C12506.58986.T93611.c6.g3.i5	Q9FKW8	Thiosulfate sulfurtransferase 18 OS	5.66027	9.0812	1.93316e-23	3.21484e-20
C12506.4470.T85461.c2.g2.i6	NA	NA	5.65691	1.5778	2.97017e-06	0.000122068
C12506.97176.T93575.c0.g7.i2	Q9SHP0	Phosphoserine aminotransferase 2, chloroplastic OS	5.65518	3.86592	5.99121e-12	1.17045e-09
C12506.88447.T80820.c1.g1.i1	Q8GYY1	Heat stress transcription factor A-3 OS	5.65211	3.82132	4.85521e-10	6.16016e-08
C12506.81246.Ctg.6210	Q9FU27	Zinc finger CCCH domain-containing protein 2 OS	5.65122	4.81391	1.90708e-08	1.61751e-06
C12506.22465.Ctg.20755	NA	NA	5.65097	4.94405	1.57546e-12	3.47677e-10
C12506.94421.Ctg.26039	P51819	Heat shock protein 83 OS	5.64884	0.46918	4.38649e-06	0.000170637
C12506.61014.T88878.c1.g5.i1	NA	NA	5.6449	6.18255	1.25997e-09	1.42401e-07
C12506.37387.Ctg.36591	Q84VY3	Stearoyl-[acyl-carrier-protein] 9-desaturase 6, chloroplastic OS	5.63825	3.74247	1.05326e-06	5.01984e-05
C12506.44334.T42510.c0.g4.i1	P14674	Alcohol dehydrogenase 2 OS	5.63608	6.60753	2.82095e-21	2.919e-18
C12506.21018.T67648.c0.g3.i1	NA	NA	5.63457	3.0727	3.79315e-06	0.00015161
C12506.57065.T62776.c0.g1.i1	NA	NA	5.62799	0.440813	1.68092e-05	0.000531367
C12506.42644.T83502.c30.g2.i1	NA	NA	5.62739	2.58732	1.04613e-07	7.0452e-06
C12506.69079.T79365.c0.g1.i2	P93033	Fumarate hydratase 1, mitochondrial OS	5.62491	2.60737	1.34147e-08	1.17414e-06
C12506.44284.Ctg.7056	P51850	Pyruvate decarboxylase 1 OS	5.62454	6.52647	1.64156e-07	1.02601e-05
C12506.71301.T85397.c1.g1.i1	NA	NA	5.62335	1.08999	2.61215e-05	0.000765946
C12506.46302.Ctg.16528	B9DGD6	Acetyl-coenzyme A synthetase, chloroplastic/glyoxysomal OS	5.61751	2.13797	8.98872e-06	0.000314227
C12506.72837.T71965.c1.g2.i1	Q9T009	Long chain acyl-CoA synthetase 5 OS	5.58855	2.54938	1.57194e-07	9.94507e-06
C12506.84247.Ctg.40662	NA	NA	5.57612	1.11513	2.7763e-05	0.00080207
C12506.9494.T86811.c2.g1.i2	NA	NA	5.5699	1.55737	2.60378e-07	1.51364e-05
C12506.70323.Ctg.28524	NA	NA	5.56005	9.19757	6.10766e-20	5.57641e-17
C12506.60836.T32274.c0.g1.i1	NA	NA	5.54675	1.90113	4.18956e-08	3.18242e-06
C12506.29419.T93797.c0.g6.i2	Q9SH30	Probable copper-transporting ATPase HMA5 OS	5.54312	2.77287	2.49224e-11	4.25087e-09
C12506.58259.T89434.c1.g5.i5	Q943E7	16.9 kDa class I heat shock protein 3 OS	5.54283	6.98449	5.81364e-14	1.67103e-11
C12506.8984.Ctg.13573	O49662	AT-hook motif nuclear-localized protein 24 OS	5.54164	0.395795	5.27253e-05	0.00134415
C12506.93813.Ctg.43926	NA	NA	5.53882	8.69917	1.9005e-26	4.91637e-23
C12506.51917.Ctg.3068	NA	NA	5.52855	1.53695	2.26722e-07	1.34813e-05
C12506.42854.Ctg.20636	NA	NA	5.52787	5.78037	2.72316e-08	2.18247e-06
C35992.0.T81600.c0.g1.i2	NA	NA	5.52556	3.20685	7.63255e-05	0.00180539
C12506.54321.T13354.c0.g1.i1	NA	NA	5.50419	0.347546	1.22628e-05	0.000408395
C12506.50284.T87053.c2.g1.i3	A7QEU4	Peroxidase 5 OS	5.50271	5.65016	3.08192e-23	4.94851e-20
C14824.1.Ctg.40163	NA	NA	5.49162	4.29185	9.91962e-07	4.7766e-05
C12506.14574.T86367.c1.g2.i5	NA	NA	5.48151	3.39724	1.46084e-09	1.6248e-07
C12506.94979.T96350.c1.g3.i1	NA	NA	5.47793	1.0279	1.38097e-05	0.000450619
C12506.65005.T83694.c1.g1.i2	NA	NA	5.44512	2.03293	3.60549e-05	0.000987564
C12506.102511.T85890.c1.g2.i1	Q39237	Transcription factor TGA1 OS	5.44371	1.4153	9.97819e-07	4.79488e-05
C12506.12091.Ctg.16784	NA	NA	5.43572	0.996398	1.79886e-05	0.000562916
C12506.80320.T90520.c2.g3.i1	O04887	Pectinesterase 2 OS	5.41214	1.77387	5.34927e-07	2.80815e-05
C12506.2916.T76459.c1.g1.i1	Q9LDE3	F-box/kelch-repeat protein At1g23390 OS	5.40859	1.77679	1.33414e-06	6.13747e-05
C32292.0.T19224.c0.g1.i1	NA	NA	5.39952	0.255562	2.35992e-05	0.000707126
C12506.99236.T84976.c1.g1.i1	NA	NA	5.39529	3.96547	2.65759e-10	3.54579e-08
C12506.30290.Ctg.41026	NA	NA	5.38954	0.249121	1.86343e-05	0.000580004
C12506.59615.T70068.c0.g2.i1	NA	NA	5.38744	5.81868	9.94087e-12	1.85155e-09
C12506.43185.T94956.c6.g1.i3	Q94AA4	ATP-dependent 6-phosphofructokinase 3 OS	5.38509	10.029	1.93386e-21	2.14401e-18
C12506.100954.T87889.c6.g2.i1	NA	NA	5.38289	0.917298	7.94064e-06	0.00028182
C12506.99236.Ctg.2701	NA	NA	5.3794	4.26877	4.29789e-13	1.04233e-10
C12506.36006.Ctg.12158	NA	NA	5.37712	7.80916	3.59747e-18	2.1476e-15
C12506.89245.T90400.c0.g4.i1	NA	NA	5.36627	2.12719	1.09397e-05	0.000371551
C12506.68978.Ctg.20107	NA	NA	5.36402	1.31216	7.38803e-06	0.000264628
C12506.76252.T88804.c0.g3.i2	O24160	TGACG-sequence-specific DNA-binding protein TGA-2.1 OS	5.36134	1.94022	2.53433e-07	1.47695e-05
C12506.107109.T88170.c3.g1.i10	F4JT76	Vacuolar protein sorting-associated protein 54, chloroplastic OS	5.35974	2.76198	2.52208e-05	0.000743749
C12506.22213.Ctg.1279	P40267	Histone H1 OS	5.35728	6.42957	2.93898e-24	5.26348e-21
C12506.16282.T96975.c2.g3.i1	Q9M9E8	F-box protein At1g78280 OS	5.35453	4.90432	2.52597e-09	2.66711e-07
C12506.64412.T109277.c0.g1.i1	NA	NA	5.33736	4.12507	2.03932e-13	5.18901e-11
C40521.1.T94372.c1.g2.i2	NA	NA	5.3317	3.09043	1.11487e-05	0.000376727
C12506.132.Ctg.30958	NA	NA	5.32738	1.6291	6.36111e-06	0.000233044
C12506.9719.T92617.c5.g1.i5	NA	NA	5.32402	0.833826	2.41052e-05	0.000718127
C12506.74382.T79037.c0.g1.i1	NA	NA	5.32389	3.54338	5.00731e-10	6.28465e-08
C12506.103422.T89492.c1.g5.i3	Q38908	Probable xyloglucan endotransglucosylase/hydrolase protein 30 OS	5.32266	0.867541	5.56116e-06	0.000208159
C12506.22504.T66136.c0.g4.i1	Q39749	Ribulose bisphosphate carboxylase small chain 7, chloroplastic OS	5.31738	2.34114	2.23035e-07	1.343e-05
C12506.44029.T64400.c0.g4.i1	F4ILR7	DExH-box ATP-dependent RNA helicase DExH1 OS	5.29301	0.870121	1.01166e-05	0.000347322
C12506.73339.T95550.c0.g3.i5	NA	NA	5.2855	4.52265	9.69941e-19	6.54556e-16
C12506.8498.Ctg.2800	NA	NA	5.28092	1.24042	1.05668e-05	0.000360463
C12506.92423.T89250.c0.g2.i1	NA	NA	5.28042	1.23611	1.08118e-05	0.000368282
C12506.43185.Ctg.35507	Q94AA4	ATP-dependent 6-phosphofructokinase 3 OS	5.28008	10.0513	5.35367e-21	5.41931e-18
C12506.42224.Ctg.14035	Q9SX24	Protein PLANT CADMIUM RESISTANCE 11 OS	5.27689	2.09829	1.48716e-05	0.000480889
C12506.36008.Ctg.12159	NA	NA	5.27356	3.8863	2.23237e-07	1.343e-05
C12506.71989.T90442.c0.g1.i1	Q9M8L2	F-box/kelch-repeat protein At1g80440 OS	5.26005	3.19799	1.08505e-09	1.25371e-07
C12506.40543.Ctg.35118	Q24JL3	Thiosulfate/3-mercaptopyruvate sulfurtransferase 2 OS	5.24814	1.80333	6.83108e-06	0.000247342
C12506.24203.T91066.c0.g1.i5	O82289	Probable inactive poly [ADP-ribose] polymerase SRO1 OS	5.24808	5.48697	2.4315e-11	4.16251e-09
C12506.74453.T82188.c0.g3.i1	NA	NA	5.24179	0.802387	3.86074e-06	0.00015352
C12506.74034.T113859.c0.g1.i1	NA	NA	5.23299	0.754626	3.5182e-05	0.000965884
C12506.50548.T94498.c5.g10.i1	Q9LPQ3	Mitogen-activated protein kinase kinase 7 OS	5.22988	2.91493	1.77698e-11	3.19472e-09
C12506.58468.T97132.c19.g2.i7	NA	NA	5.22975	1.52073	8.30124e-06	0.000293277
C12506.76459.Ctg.47921	Q9ZVX4	UDP-glycosyltransferase 90A1 OS	5.22125	2.57604	6.00523e-08	4.36918e-06
C12506.14139.Ctg.15838	Q8RVH5	Basic 7S globulin 2 OS	5.2181	3.62709	7.66852e-09	7.18465e-07
C12506.38781.T89621.c0.g14.i4	B8BJ39	Pyruvate kinase 1, cytosolic OS	5.21577	6.21076	6.68178e-18	3.79427e-15
C12506.53046.T86530.c1.g1.i9	NA	NA	5.21357	5.03878	3.59826e-07	2.01791e-05
C12506.7604.Ctg.19997	F6HDT7	1,2-dihydroxy-3-keto-5-methylthiopentene dioxygenase 2 OS	5.21321	4.97153	7.13687e-06	0.000256634
C12506.72832.Ctg.4580	Q9T0A0	Long chain acyl-CoA synthetase 4 OS	5.21247	5.64066	5.90275e-09	5.67883e-07
C12506.69990.T89689.c1.g2.i3	NA	NA	5.20019	3.10348	6.91509e-07	3.48102e-05
C12506.98387.T96751.c1.g6.i2	NA	NA	5.20015	1.51229	1.12873e-05	0.000380305
C12506.100960.Ctg.40229	NA	NA	5.19498	3.45066	6.12445e-08	4.42138e-06
C12506.106418.T85052.c0.g1.i1	Q8LAD0	Probable pyridoxal 5'-phosphate synthase subunit PDX2 OS	5.19197	1.81791	1.00781e-06	4.82797e-05
C12506.39083.Ctg.36378	NA	NA	5.18658	4.46068	1.35858e-07	8.78622e-06
C12506.54050.T88187.c4.g4.i3	P26518	Glyceraldehyde-3-phosphate dehydrogenase, cytosolic OS	5.17065	9.8577	4.61585e-07	2.49922e-05
C12506.81839.T6375.c0.g1.i1	Q9LK31	Kelch repeat-containing protein At3g27220 OS	5.16871	0.147906	3.98449e-05	0.00106936
C12506.6942.Ctg.16392	NA	NA	5.16626	0.699587	6.4062e-05	0.00156423
C12506.82943.Ctg.13320	Q9SKK0	EIN3-binding F-box protein 1 OS	5.16538	2.05895	7.26522e-06	0.00026063
C12506.98955.T95314.c0.g11.i3	Q9SR86	Alanine--glyoxylate aminotransferase 2 homolog 3, mitochondrial OS	5.15742	4.40605	3.9422e-09	4.01673e-07
C12506.7792.Ctg.6027	NA	NA	5.14309	0.733786	7.94678e-05	0.00185947
C12506.78145.T60732.c0.g4.i1	NA	NA	5.14006	3.32706	3.04369e-05	0.000859468
C12506.19455.T70200.c0.g3.i1	NA	NA	5.13647	1.17007	0.000279686	0.0049052
C12506.88999.T87134.c2.g2.i1	NA	NA	5.13092	0.0690537	5.33769e-05	0.00135742
C12506.85249.T55875.c0.g3.i1	F4I116	Leucine--tRNA ligase, cytoplasmic OS	5.12999	2.50449	2.80647e-07	1.62134e-05
C12506.89400.Ctg.4054	NA	NA	5.12761	5.68545	6.26603e-10	7.65804e-08
C12506.14707.Ctg.19631	NA	NA	5.12708	9.4721	1.10518e-09	1.26442e-07
C12506.48315.Ctg.14294	NA	NA	5.12691	4.62987	1.08709e-06	5.14421e-05
C12506.56115.T67998.c0.g1.i1	B9DGD6	Acetyl-coenzyme A synthetase, chloroplastic/glyoxysomal OS	5.12521	3.84266	3.22566e-10	4.21909e-08
C12506.87787.T96799.c1.g1.i1	NA	NA	5.10943	2.17863	1.66522e-07	1.0394e-05
C12506.89640.T90453.c2.g9.i1	NA	NA	5.10318	0.0461392	6.97788e-05	0.00168003
C12506.32740.Ctg.44490	NA	NA	5.10184	4.84823	8.6571e-11	1.29202e-08
C12506.38759.T74367.c0.g1.i1	B8BM17	Pyruvate kinase 2, cytosolic OS	5.0786	1.0622	2.53804e-05	0.000747509
C12506.10499.Ctg.35278	NA	NA	5.07719	1.37465	3.8461e-05	0.001037
C12506.62521.Ctg.35853	NA	NA	5.0553	1.41267	2.18431e-05	0.000660456
C12506.65262.Ctg.794	Q9ZW21	Probable protein phosphatase 2C 24 OS	5.05409	3.32333	2.95569e-12	6.22755e-10
C12506.9616.Ctg.26281	Q9LZR8	PAN domain-containing protein At5g03700 OS	5.04851	1.36231	2.23382e-05	0.000674111
C12506.61299.Ctg.39250	NA	NA	5.04636	4.47657	1.11812e-06	5.275e-05
C12506.81908.Ctg.42892	Q7XJE6	Metacaspase-1 OS	5.04586	1.62334	6.66206e-05	0.00161624
C12506.58947.T84378.c2.g6.i4	NA	NA	5.02987	3.44371	2.97514e-07	1.71241e-05
C12506.107450.T95596.c1.g2.i1	Q9SEZ1	Zinc-finger homeodomain protein 11 OS	5.02121	0.575254	5.67451e-05	0.00142672
C12506.84586.T87307.c1.g1.i1	Q9FKX5	NEP1-interacting protein-like 1 OS	5.01765	2.88195	5.21497e-09	5.09078e-07
C12506.56913.Ctg.35073	NA	NA	5.01098	7.03387	1.21271e-17	6.56614e-15
C12506.64225.T80566.c1.g1.i1	Q84P23	4-coumarate--CoA ligase-like 9 OS	4.99833	2.64126	1.26736e-08	1.11768e-06
C12506.67379.Ctg.23115	NA	NA	4.99117	2.75062	2.21691e-06	9.5317e-05
C12506.33152.Ctg.40832	NA	NA	4.98821	3.53843	2.8418e-10	3.76324e-08
C12506.90743.T93427.c2.g2.i2	NA	NA	4.98693	1.65166	0.000373672	0.00609445
C12506.71773.T77834.c0.g1.i2	Q41008	Acetyl-coenzyme A carboxylase carboxyl transferase subunit alpha, chloroplastic OS	4.98411	0.530957	0.0002046	0.00384153
C12506.12814.T90181.c6.g1.i3	Q42410	Zinc finger protein ZAT12 OS	4.97975	4.2743	1.61168e-13	4.23991e-11
C12506.103424.T89492.c1.g6.i1	Q38908	Probable xyloglucan endotransglucosylase/hydrolase protein 30 OS	4.97672	2.68442	7.60365e-07	3.7867e-05
C12506.15167.T90314.c3.g1.i3	NA	NA	4.97547	1.98284	5.47434e-06	0.00020557
C12506.99527.T92106.c9.g3.i1	NA	NA	4.96374	1.0049	3.69613e-05	0.00100789
C12506.97797.T92466.c2.g8.i1	NA	NA	4.96193	1.30461	1.33072e-05	0.000436056
C12506.60408.T96446.c0.g3.i1	F4HQA1	Protein PAF1 homolog OS	4.95012	3.04868	1.47896e-07	9.39514e-06
C12506.59112.T118332.c0.g1.i1	NA	NA	4.94792	1.57929	1.75036e-06	7.82186e-05
C12506.102858.T89376.c1.g1.i3	P93047	High mobility group B protein 3 OS	4.94763	1.33843	3.69928e-06	0.000148239
C12506.58151.T64366.c0.g1.i1	P28516	Pyruvate decarboxylase 1 OS	4.93735	2.72673	3.60124e-07	2.01791e-05
C12506.20962.T80861.c1.g1.i3	Q9XF63	RING-H2 finger protein ATL3 OS	4.93312	2.37341	2.41966e-06	0.00010265
C12506.75870.T82990.c0.g1.i2	Q9CAG8	F-box/kelch-repeat protein At1g67480 OS	4.93295	2.42406	9.16771e-07	4.45136e-05
C12506.44369.T91655.c2.g1.i6	O64530	Thiosulfate/3-mercaptopyruvate sulfurtransferase 1, mitochondrial OS	4.93059	2.86639	1.62055e-07	1.01972e-05
C12506.61304.Ctg.2866	NA	NA	4.93051	3.32102	2.41085e-06	0.000102426
C12506.80532.Ctg.24920	Q9XI29	Uncharacterized protein At1g15400 OS	4.92906	3.74147	1.21727e-09	1.38246e-07
C12506.38754.Ctg.43572	B8BJ39	Pyruvate kinase 1, cytosolic OS	4.92845	2.59784	1.43501e-06	6.53717e-05
C12506.65629.T69409.c0.g1.i1	Q9FZE1	UDP-glucose 6-dehydrogenase 1 OS	4.92823	2.22791	1.67084e-07	1.04151e-05
C12506.28455.Ctg.19974	NA	NA	4.92439	0.506001	2.41263e-05	0.000718299
C12506.55002.T88187.c4.g4.i1	Q41595	Glyceraldehyde-3-phosphate dehydrogenase, cytosolic OS	4.92364	4.1484	1.40948e-06	6.44074e-05
C12506.46363.T85112.c2.g1.i1	Q9C942	Caffeoylshikimate esterase OS	4.92341	1.30111	8.02274e-05	0.00186785
C12506.35722.T47900.c0.g2.i1	Q2QZ86	ATP-citrate synthase alpha chain protein 2 OS	4.9216	0.492635	6.58654e-05	0.00159904
C12506.61517.T92651.c0.g1.i2	NA	NA	4.91504	1.22093	0.000137036	0.0028627
C12506.45533.Ctg.4055	NA	NA	4.91393	3.56932	1.07617e-07	7.17922e-06
C12506.68320.Ctg.43821	Q9ZW21	Probable protein phosphatase 2C 24 OS	4.91261	3.34613	4.64529e-09	4.62187e-07
C12506.82284.T44234.c0.g1.i1	NA	NA	4.90995	1.86802	5.89914e-07	3.04532e-05
C12506.65263.Ctg.2985	P49598	Protein phosphatase 2C 37 OS	4.90926	3.35996	5.59594e-11	8.77338e-09
C31721.0.T34699.c0.g2.i1	NA	NA	4.90427	0.473944	0.000116818	0.00253693
C12506.103728.T58377.c0.g1.i1	NA	NA	4.90341	1.2915	2.55699e-05	0.000752614
C12506.81717.Ctg.4721	NA	NA	4.90312	2.36412	6.00312e-06	0.000222202
C12506.55172.Ctg.18238	Q9STX0	Probable WRKY transcription factor 7 OS	4.89305	3.82024	7.44224e-08	5.24021e-06
C12506.37599.Ctg.15174	NA	NA	4.89262	4.14359	6.41229e-06	0.000234734
C12506.53465.T85469.c2.g3.i2	Q8W250	1-deoxy-D-xylulose 5-phosphate reductoisomerase, chloroplastic OS	4.89024	4.08982	7.96984e-06	0.000282641
C12506.63188.Ctg.14570	NA	NA	4.8889	6.11582	2.31389e-17	1.22436e-14
C12506.79522.Ctg.29018	Q9FHE4	BOI-related E3 ubiquitin-protein ligase 1 OS	4.88838	3.77783	1.05829e-08	9.5686e-07
C12506.60521.T27224.c1.g1.i1	Q6PQJ9	3-oxo-Delta(4,5)-steroid 5-beta-reductase OS	4.88543	3.019	2.12379e-10	2.95201e-08
C12506.861.T93251.c1.g1.i1	NA	NA	4.87397	4.23419	8.29117e-14	2.29804e-11
C12506.12967.Ctg.5311	NA	NA	4.8738	0.871564	7.54167e-05	0.00178891
C12506.12314.T91252.c1.g2.i3	Q1ACB3	Homogentisate solanesyltransferase, chloroplastic OS	4.87151	3.40847	0.000191323	0.00365564
C12506.69201.T95770.c0.g12.i1	NA	NA	4.86765	5.67231	6.18927e-05	0.00152547
C12506.106463.T90421.c2.g2.i1	Q07185	Ubiquinol oxidase 1, mitochondrial OS	4.86007	2.95617	8.37567e-05	0.00193868
C12506.89399.T80068.c1.g2.i2	NA	NA	4.85759	4.43233	7.45e-08	5.24021e-06
C12506.54084.Ctg.17892	Q5N725	Fructose-bisphosphate aldolase 3, cytoplasmic OS	4.85408	6.35638	3.73651e-19	2.7617e-16
C12506.97867.T86196.c2.g5.i4	O49403	Heat stress transcription factor A-4a OS	4.85315	2.82472	9.69606e-08	6.62005e-06
C12506.88562.T83305.c0.g1.i1	Q9SKK0	EIN3-binding F-box protein 1 OS	4.85084	4.29659	1.23098e-06	5.73182e-05
C12506.93202.T85884.c3.g4.i9	NA	NA	4.84936	3.12025	7.40405e-08	5.22367e-06
C12506.73086.Ctg.42189	NA	NA	4.84428	3.95978	4.95003e-08	3.67613e-06
C12506.26943.T88513.c0.g1.i2	Q8RWU5	F-box/LRR-repeat protein 3 OS	4.84045	0.464299	3.31114e-05	0.000921577
C12506.78985.T88878.c1.g7.i2	NA	NA	4.84028	1.17916	0.000113961	0.0024913
C12506.44347.T85563.c3.g2.i1	P06525	Alcohol dehydrogenase class-P OS	4.83599	3.18672	7.48722e-06	0.000267769
C12506.46977.Ctg.38956	Q8L9A9	Probable xyloglucan endotransglucosylase/hydrolase protein 8 OS	4.83591	0.848474	6.04233e-05	0.00149577
C38945.0.T73784.c1.g1.i1	NA	NA	4.83414	1.50172	4.34098e-05	0.00114718
C12506.45589.T60241.c0.g1.i1	NA	NA	4.8331	0.90941	0.000157955	0.00317711
C12506.15828.T88714.c0.g3.i2	Q9STX0	Probable WRKY transcription factor 7 OS	4.832	2.32135	1.3101e-05	0.000430816
C12506.105861.Ctg.9693	Q9LFA4	IQ domain-containing protein IQM3 OS	4.83111	1.49368	1.95073e-06	8.5773e-05
C12506.87759.T87717.c1.g3.i7	Q9FH82	Pectin acetylesterase 11 OS	4.82892	3.1917	7.90847e-09	7.365e-07
C35288.0.Ctg.36613	NA	NA	4.82444	3.12939	4.27185e-08	3.23965e-06
C12506.79057.T92460.c2.g1.i4	Q500U8	Tetraketide alpha-pyrone reductase 1 OS	4.82412	3.51587	6.94833e-12	1.33695e-09
C12506.39006.T95314.c0.g10.i1	Q9SR86	Alanine--glyoxylate aminotransferase 2 homolog 3, mitochondrial OS	4.82055	0.903597	0.000113101	0.00247949
C12506.83342.T94380.c4.g5.i1	NA	NA	4.81989	0.415921	4.91211e-05	0.0012693
C12506.21733.T85279.c1.g1.i1	Q9T0A0	Long chain acyl-CoA synthetase 4 OS	4.8175	3.03969	6.40772e-08	4.61157e-06
C12506.10679.T82069.c0.g1.i2	Q9FMY4	Uncharacterized protein At5g23160 OS	4.81462	1.52479	1.90926e-05	0.00059308
C12506.14243.Ctg.32950	Q9FXF2	Probable LRR receptor-like serine/threonine-protein kinase RFK1 OS	4.80686	0.437583	1.63208e-05	0.000519809
C12506.48792.T70475.c0.g1.i1	Q9FGT8	Temperature-induced lipocalin-1 OS	4.80537	2.71525	4.82293e-07	2.58727e-05
C12506.39547.Ctg.44489	NA	NA	4.80179	1.40813	0.000262252	0.00466801
C12506.90743.Ctg.15961	NA	NA	4.80108	2.69622	9.23042e-05	0.00210277
C12506.97868.T76213.c0.g3.i1	O49403	Heat stress transcription factor A-4a OS	4.79648	2.32991	5.46943e-06	0.00020557
C12506.69430.Ctg.35119	Q24JL3	Thiosulfate/3-mercaptopyruvate sulfurtransferase 2 OS	4.79506	5.67025	7.81817e-06	0.000278322
C12506.29369.Ctg.33514	P21616	Pyrophosphate-energized vacuolar membrane proton pump OS	4.7908	6.17674	1.03073e-16	4.84795e-14
C12506.10505.T37332.c0.g1.i1	Q02921	Early nodulin-93 OS	4.78855	0.802426	6.40045e-05	0.00156423
C12506.77578.T89509.c1.g2.i12	P92519	Uncharacterized mitochondrial protein AtMg00810 OS	4.78763	1.60002	0.000231299	0.00423691
C12506.44984.T93842.c4.g5.i2	NA	NA	4.78227	1.84023	6.98943e-06	0.000252487
C12506.82742.T93616.c6.g1.i8	NA	NA	4.76856	0.420489	0.0001151	0.00250913
C12506.46398.T77891.c0.g1.i1	P49040	Sucrose synthase 1 OS	4.76078	1.35081	0.000137473	0.00286843
C12506.48014.T92292.c0.g1.i1	NA	NA	4.75335	4.2682	2.82913e-05	0.00081469
C12506.98211.Ctg.37127	Q9M1V2	Cytosolic sulfotransferase 5 OS	4.75253	8.01248	4.49445e-16	1.90254e-13
C12506.92572.T92144.c0.g1.i1	F4IH31	Staphylococcal-like nuclease CAN2 OS	4.75048	-0.243736	0.000135502	0.00283828
C18058.0.T85302.c0.g1.i1	O03982	Heavy metal-associated isoprenylated plant protein 39 OS	4.75007	1.96575	0.00014538	0.00299136
C12506.58459.T82880.c5.g7.i4	NA	NA	4.74908	6.5665	8.94457e-19	6.12492e-16
C12506.42425.Ctg.3551	NA	NA	4.74774	1.19564	3.66124e-06	0.000147094
C12506.47577.T89839.c2.g2.i3	NA	NA	4.74692	4.90354	6.76524e-11	1.02611e-08
C12506.103333.Ctg.24451	NA	NA	4.74333	1.34781	4.52632e-05	0.00118807
C12506.39949.Ctg.35194	Q8VYJ2	AT-hook motif nuclear-localized protein 1 OS	4.74206	2.13595	3.9354e-07	2.18412e-05
C12506.33106.Ctg.13464	P09342	Acetolactate synthase 1, chloroplastic OS	4.74001	2.19281	4.28479e-05	0.0011375
C12506.61946.T70385.c0.g1.i1	P46524	Dehydrin COR410 OS	4.73838	5.51073	2.46745e-06	0.000104355
C38216.0.T38363.c0.g1.i1	Q9FZ75	Probable calcium-binding protein CML15 OS	4.72781	1.0596	0.000202301	0.00381528
C12506.14461.Ctg.39031	Q6AWU6	Probable thiol methyltransferase 2 OS	4.72351	3.79115	4.78969e-08	3.58564e-06
C12506.54819.T89434.c1.g4.i1	P05478	18.5 kDa class I heat shock protein OS	4.72211	7.31182	1.63903e-18	1.04548e-15
C12506.61300.T84944.c2.g1.i1	NA	NA	4.71452	10.1039	2.32421e-07	1.37515e-05
C12506.5399.T84392.c0.g2.i1	Q39688	Epidermis-specific secreted glycoprotein EP1 OS	4.71359	1.14593	0.000103422	0.00230198
C12506.61106.Ctg.22269	NA	NA	4.70766	1.93847	4.86097e-05	0.00125958
C12506.10680.T82069.c0.g2.i1	NA	NA	4.70595	5.51232	3.22136e-13	7.93648e-11
C12506.61778.Ctg.18200	NA	NA	4.70389	-0.277994	0.000159658	0.0032003
C12506.64412.T77245.c0.g1.i1	NA	NA	4.70369	4.70333	7.57226e-14	2.14997e-11
C12506.68319.Ctg.43820	Q9LNW3	Protein phosphatase 2C 3 OS	4.70282	3.56835	4.96442e-09	4.88718e-07
C12506.74324.T91373.c1.g4.i3	NA	NA	4.70013	1.04225	0.000128778	0.00273721
C12506.59367.T87033.c8.g1.i1	P50217	Isocitrate dehydrogenase [NADP] OS	4.70008	2.34632	5.80323e-06	0.000215832
C12506.15384.Ctg.5932	NA	NA	4.69814	1.67581	2.90348e-06	0.00011975
C12506.13993.T92716.c3.g2.i1	Q94KT8	Protein COBRA OS	4.69102	5.98432	6.07523e-18	3.49243e-15
C12506.93034.T91357.c1.g3.i1	P02519	17.3 kDa class I heat shock protein OS	4.6888	2.5797	1.47018e-05	0.00047573
C12506.48509.Ctg.32917	NA	NA	4.68402	1.95692	2.75418e-06	0.000114812
C12506.61332.T86502.c2.g12.i1	NA	NA	4.68367	1.27722	0.000181488	0.00351531
C12506.56883.T71896.c0.g1.i3	NA	NA	4.67963	0.711873	0.000197198	0.00374331
C12506.49386.Ctg.42032	NA	NA	4.67316	1.20536	2.79684e-05	0.000806889
C12506.22502.T80006.c2.g1.i2	O65349	Ribulose bisphosphate carboxylase small chain, chloroplastic OS	4.67123	9.63788	5.15354e-09	5.05198e-07
C12506.90722.Ctg.8309	P0C2F6	Putative ribonuclease H protein At1g65750 OS	4.67087	4.87481	4.46546e-06	0.000173275
C12506.34011.Ctg.20677	Q9FLI3	Probable protein phosphatase 2C 75 OS	4.66832	1.11018	0.000333222	0.00562383
C12506.99534.T85162.c1.g1.i1	NA	NA	4.66768	1.84184	0.000154549	0.0031316
C12506.16942.Ctg.33123	Q94KT8	Protein COBRA OS	4.66422	3.62691	4.26528e-12	8.56071e-10
C12506.21537.T82407.c2.g8.i1	NA	NA	4.66336	5.37266	9.9893e-13	2.26898e-10
C12506.46153.Ctg.22206	O03982	Heavy metal-associated isoprenylated plant protein 39 OS	4.66118	6.08968	1.98886e-06	8.71491e-05
C12506.69990.T89689.c1.g2.i2	NA	NA	4.65958	3.39614	7.64199e-05	0.00180539
C12506.101763.Ctg.34022	P51846	Pyruvate decarboxylase 2 OS	4.65884	2.70923	4.78075e-07	2.5676e-05
C12506.43003.T82964.c2.g1.i1	Q9XIH7	Putative polyol transporter 1 OS	4.65199	0.834319	0.000116975	0.00253813
C12506.106458.Ctg.444	Q39219	Ubiquinol oxidase 1a, mitochondrial OS	4.6485	5.90149	4.953e-10	6.25017e-08
C12506.103889.T54334.c0.g2.i1	NA	NA	4.64619	0.326948	7.21792e-05	0.00172533
C32839.0.T62272.c0.g1.i1	NA	NA	4.64573	0.279294	8.00478e-05	0.0018646
C12506.75423.T88900.c2.g2.i1	NA	NA	4.64322	0.683547	8.99347e-05	0.00205684
C12506.56311.T82409.c2.g5.i3	P42824	DnaJ protein homolog 2 OS	4.64214	1.5617	0.000100644	0.00225429
C12506.52784.T88359.c1.g3.i2	Q8VZG2	Protein HYPER-SENSITIVITY-RELATED 4 OS	4.63889	0.713404	1.59624e-05	0.00050944
C12506.100262.Ctg.2028	P42824	DnaJ protein homolog 2 OS	4.62994	1.97253	5.43171e-05	0.00137757
C15376.1.T80338.c0.g1.i1	Q67ZM4	Actin-depolymerizing factor 7 OS	4.62678	2.0838	0.00015836	0.00318388
C12506.53644.T80855.c3.g3.i2	P08903	Histone H3.2 OS	4.62577	2.43737	1.46498e-06	6.66166e-05
C12506.58954.T84925.c0.g1.i2	F4J339	Probable disease resistance protein RPP1 OS	4.61919	3.32025	2.77792e-08	2.21492e-06
C12506.86672.Ctg.5521	NA	NA	4.61619	3.26524	4.70122e-07	2.53659e-05
C12506.74428.Ctg.45298	NA	NA	4.61098	3.87208	1.35181e-07	8.76681e-06
C12506.75542.T94732.c3.g8.i1	NA	NA	4.61008	0.647742	0.000141347	0.00292983
C12506.95067.T92496.c0.g2.i1	Q40554	Eukaryotic translation initiation factor 3 subunit A OS	4.60944	0.297704	9.02343e-05	0.00206166
C12506.38759.Ctg.32337	B8BM17	Pyruvate kinase 2, cytosolic OS	4.60673	3.84723	1.71468e-06	7.67715e-05
C12506.14089.T95314.c0.g11.i5	Q9SR86	Alanine--glyoxylate aminotransferase 2 homolog 3, mitochondrial OS	4.60661	2.70495	2.12601e-06	9.21746e-05
C12506.92563.T87727.c3.g1.i7	Q9C5Z1	Eukaryotic translation initiation factor 3 subunit B OS	4.60659	2.41766	0.000200219	0.00378531
C12506.100114.T81961.c0.g2.i4	NA	NA	4.60434	0.292041	0.000109894	0.00242287
C29275.0.T60406.c0.g1.i1	C0LGE0	Probable LRR receptor-like serine/threonine-protein kinase At1g07650 OS	4.60358	0.231803	0.000191113	0.00365311
C12506.13598.T79037.c0.g1.i4	NA	NA	4.60183	3.57743	2.97186e-05	0.000847927
C12506.23427.Ctg.7154	NA	NA	4.60023	2.37427	4.31524e-07	2.36394e-05
C12506.49604.Ctg.21471	Q9C503	Protein NDH-DEPENDENT CYCLIC ELECTRON FLOW 5 OS	4.59431	4.12599	2.7046e-15	1.03007e-12
C12506.43117.T24386.c1.g1.i1	P43292	Serine/threonine-protein kinase SRK2G OS	4.59371	1.26262	0.00011238	0.00246717
C12506.53297.T96784.c0.g1.i2	P13708	Sucrose synthase OS	4.59197	2.78801	4.60496e-08	3.47357e-06
C12506.67620.T82655.c2.g6.i1	NA	NA	4.59084	2.72013	2.19175e-07	1.32369e-05
C12506.58985.T93611.c6.g3.i3	Q9FKW8	Thiosulfate sulfurtransferase 18 OS	4.5897	10.2238	2.51784e-11	4.27886e-09
C12506.63186.T12038.c0.g2.i1	NA	NA	4.58877	3.42735	3.69027e-05	0.00100782
C12506.7195.T92039.c1.g1.i2	NA	NA	4.58507	0.220885	0.000150909	0.00308198
C12506.103424.T89492.c1.g2.i1	Q38908	Probable xyloglucan endotransglucosylase/hydrolase protein 30 OS	4.58401	2.76536	5.49761e-06	0.000205946
C12506.89243.Ctg.32541	NA	NA	4.58163	4.80404	1.61762e-08	1.39229e-06
C12506.13840.T87098.c0.g1.i9	O04609	WRKY transcription factor 22 OS	4.57857	0.216509	0.000148838	0.00304651
C12506.45264.T70078.c1.g1.i1	P51139	Glycogen synthase kinase-3 homolog MsK-3 OS	4.57824	2.51603	5.62902e-05	0.00141604
C12506.33202.Ctg.25276	NA	NA	4.57335	0.956164	7.49122e-05	0.00177879
C12506.97176.T93575.c0.g7.i4	Q9SHP0	Phosphoserine aminotransferase 2, chloroplastic OS	4.57109	3.94908	2.02658e-09	2.19455e-07
C12506.9184.T53574.c0.g1.i1	NA	NA	4.57049	0.924556	0.000283396	0.00495347
C12506.56918.T96845.c10.g3.i4	NA	NA	4.56937	0.214998	9.85902e-05	0.00222098
C12506.58642.Ctg.47848	Q9STB6	Profilin-2 OS	4.56802	1.02117	0.000156573	0.00316297
C12506.51085.Ctg.35288	Q9SJM6	Zinc finger A20 and AN1 domain-containing stress-associated protein 4 OS	4.568	8.36381	6.30291e-23	9.46738e-20
C12506.105727.T92424.c10.g10.i2	Q7XPL2	Oxygen-dependent coproporphyrinogen-III oxidase, chloroplastic OS	4.5677	1.83182	2.58361e-05	0.00075949
C12506.27698.Ctg.14225	NA	NA	4.56577	1.2532	0.000346187	0.00575503
C12506.13210.Ctg.42942	A2A1A0	S-norcoclaurine synthase 1 OS	4.56566	4.18625	2.92375e-11	4.89718e-09
C12506.85348.T82734.c0.g5.i1	NA	NA	4.56322	2.80303	3.71807e-05	0.00101186
C12506.88373.T38984.c0.g1.i2	NA	NA	4.56125	0.974263	2.53572e-05	0.000747298
C12506.44625.T72941.c0.g1.i4	NA	NA	4.5589	1.85624	5.64508e-06	0.000210118
C12506.69262.T100074.c0.g1.i1	NA	NA	4.55631	0.295153	7.45286e-05	0.00177149
C12506.77622.T95287.c2.g1.i2	NA	NA	4.55434	1.38346	0.000328241	0.0055539
C12506.22464.Ctg.20757	NA	NA	4.54776	5.87226	4.57737e-15	1.67827e-12
C12506.53498.T93611.c6.g1.i1	Q9FKW8	Thiosulfate sulfurtransferase 18 OS	4.54189	3.78273	1.05457e-09	1.22762e-07
C12506.90728.T96751.c1.g5.i2	Q6VAF9	Tubulin alpha-4 chain OS	4.54156	1.77963	2.08422e-05	0.000635974
C12506.105269.T85015.c1.g1.i2	NA	NA	4.53825	1.68244	4.144e-06	0.000162836
C12506.88862.T92139.c2.g13.i1	NA	NA	4.53727	2.54638	2.21249e-08	1.82988e-06
C12506.37876.T86815.c3.g4.i1	Q9SAG8	Chaperone protein dnaJ 8, chloroplastic OS	4.53677	0.721973	0.000168577	0.00333318
C12506.28842.Ctg.35196	Q8VYJ2	AT-hook motif nuclear-localized protein 1 OS	4.53426	3.87011	1.92195e-07	1.18065e-05
C12506.44348.T91081.c1.g1.i1	P14675	Alcohol dehydrogenase 3 OS	4.53255	4.64282	3.12785e-12	6.49337e-10
C12506.84208.Ctg.6773	O04496	Aspartyl protease AED3 OS	4.53253	5.29055	1.16006e-06	5.44525e-05
C12506.98040.T84999.c6.g12.i1	B8BJ39	Pyruvate kinase 1, cytosolic OS	4.52819	5.883	5.35511e-19	3.77811e-16
C12506.21012.Ctg.3552	NA	NA	4.52811	7.67666	1.61271e-08	1.39229e-06
C12506.68464.T77280.c0.g1.i5	Q7M1R5	Superoxide dismutase [Cu-Zn] OS	4.52784	0.896454	0.000117368	0.00254313
C12506.54168.Ctg.43087	NA	NA	4.52748	1.7877	5.23849e-06	0.000198313
C12506.94753.T89883.c1.g2.i11	Q944I4	D-glycerate 3-kinase, chloroplastic OS	4.52473	2.38685	2.32159e-07	1.37515e-05
C12506.26638.Ctg.25575	NA	NA	4.52131	7.61273	6.90538e-15	2.41761e-12
C12506.55082.Ctg.3575	Q1MX30	Receptor kinase-like protein Xa21 OS	4.51999	2.89158	1.25698e-05	0.000416286
C12506.16278.Ctg.43383	Q9M9E8	F-box protein At1g78280 OS	4.51688	4.95571	3.28294e-05	0.000916468
C12506.14534.Ctg.20930	NA	NA	4.51467	1.54284	0.000311954	0.00533253
C12506.31275.T95323.c3.g1.i1	Q9SQI3	Palmitoyl-acyl carrier protein thioesterase, chloroplastic OS	4.51436	7.99014	1.18177e-08	1.05216e-06
C12506.13165.Ctg.15902	Q9ZUD9	Probable inactive poly [ADP-ribose] polymerase SRO2 OS	4.51342	6.52306	2.15547e-07	1.30752e-05
C12506.104006.T94447.c1.g2.i2	NA	NA	4.51275	0.576259	0.000102733	0.00228947
C12506.85349.T27273.c0.g1.i1	NA	NA	4.5115	1.97029	0.000343114	0.00572438
C12506.86835.T84085.c1.g7.i5	Q8VYI1	Sphinganine C4-monooxygenase 1 OS	4.51119	0.191872	7.85136e-05	0.0018427
C12506.24032.T83991.c0.g1.i5	Q9SGS5	Uncharacterized protein At1g76070 OS	4.50812	4.6573	5.75186e-08	4.21116e-06
C12506.23512.Ctg.17750	O04619	Mitochondrial adenine nucleotide transporter ADNT1 OS	4.50425	1.134	0.000141439	0.00292983
C12506.56311.T82409.c2.g5.i1	P42824	DnaJ protein homolog 2 OS	4.50044	1.42317	1.96133e-05	0.000606827
C12506.5480.Ctg.2655	NA	NA	4.50009	3.24312	3.14957e-05	0.000883474
C12506.47894.Ctg.43005	Q9LMC8	Probable myosin-binding protein 5 OS	4.49697	11.7735	3.85831e-14	1.15909e-11
C12506.76460.T94409.c5.g6.i1	Q9LV58	Multiprotein-bridging factor 1c OS	4.49392	4.17009	9.95254e-11	1.4758e-08
C12506.81228.T93842.c5.g1.i1	NA	NA	4.49184	0.622155	0.000272975	0.00481606
C12506.77981.Ctg.6892	NA	NA	4.49087	0.871058	0.000132602	0.00278548
C12506.17837.T93735.c1.g7.i1	NA	NA	4.48918	3.76659	6.34801e-11	9.82023e-09
C12506.76691.T85692.c1.g1.i3	Q9LR75	Coproporphyrinogen-III oxidase 1, chloroplastic OS	4.48837	7.63567	1.70961e-14	5.4154e-12
C12506.81247.Ctg.7603	Q8LAD0	Probable pyridoxal 5'-phosphate synthase subunit PDX2 OS	4.4865	5.17292	1.32451e-05	0.000434635
C12506.71065.T82059.c0.g2.i6	NA	NA	4.48205	3.32469	7.28863e-07	3.65326e-05
C12506.61303.T84944.c2.g1.i2	NA	NA	4.48068	11.0191	1.21889e-06	5.69845e-05
C12506.55372.T93746.c0.g2.i1	NA	NA	4.48006	0.946668	0.000143552	0.0029603
C12506.12454.Ctg.13442	Q9LMM0	Glycerol-3-phosphate 2-O-acyltransferase 4 OS	4.47631	5.17217	2.84481e-10	3.76324e-08
C12506.19074.Ctg.19855	NA	NA	4.47259	0.839867	0.000328416	0.00555479
C12506.82320.Ctg.14020	Q2V9B0	Transcription factor MYB1R1 OS	4.4688	7.27588	1.94808e-14	6.12908e-12
C12506.53643.T80855.c3.g1.i4	P68430	Histone H3.2 OS	4.46698	1.83396	2.31777e-05	0.000696288
C12506.72596.T76473.c0.g1.i1	O64530	Thiosulfate/3-mercaptopyruvate sulfurtransferase 1, mitochondrial OS	4.46651	1.61833	1.96799e-06	8.64505e-05
C12506.57642.T85426.c1.g7.i4	Q66GR3	Transcription factor bHLH130 OS	4.46327	5.7669	9.45802e-05	0.00214936
C12506.17838.T93735.c1.g10.i1	NA	NA	4.46274	4.21671	8.90968e-14	2.42614e-11
C12506.74802.T93726.c0.g1.i4	Q9SV30	GATA transcription factor 8 OS	4.45982	4.99016	1.78859e-10	2.53143e-08
C12506.54823.T86489.c1.g5.i3	P19036	17.4 kDa class I heat shock protein OS	4.45944	3.98407	1.78292e-09	1.93971e-07
C12506.24819.Ctg.12925	NA	NA	4.45708	4.59481	9.26989e-17	4.40452e-14
C12506.86951.Ctg.562	A2RVK7	Exosome complex component RRP41-like OS	4.45414	6.87615	1.34287e-14	4.3423e-12
C12506.82743.T93616.c6.g1.i2	NA	NA	4.4517	2.78655	5.77724e-07	2.98901e-05
C12506.101450.Ctg.23555	NA	NA	4.44814	0.542555	0.000102551	0.00228696
C12506.22501.T80006.c2.g1.i1	O64416	Ribulose bisphosphate carboxylase small chain, chloroplastic OS	4.44742	6.34911	2.39334e-08	1.95858e-06
C12506.83574.Ctg.35679	NA	NA	4.44375	2.46309	4.71145e-05	0.00122773
C12506.21519.T77241.c0.g1.i1	NA	NA	4.43965	2.23901	0.000428688	0.00676658
C12506.101742.T76144.c0.g1.i1	Q94JV5	Nitrilase-like protein 2 OS	4.4361	0.823453	0.000221339	0.00408662
C12506.30928.Ctg.42254	Q9M9E8	F-box protein At1g78280 OS	4.43596	8.44399	4.39037e-08	3.32412e-06
C12506.32299.T82853.c0.g3.i1	NA	NA	4.43551	1.31437	2.62764e-05	0.000770003
C32349.0.T75120.c0.g1.i1	NA	NA	4.43538	0.502271	0.000242868	0.00440036
C12506.29308.T92337.c0.g10.i3	NA	NA	4.43433	2.23887	0.000520233	0.00783953
C12506.22965.Ctg.7223	O64967	3-hydroxy-3-methylglutaryl-coenzyme A reductase 2 OS	4.43255	5.93776	2.15599e-11	3.76833e-09
C12506.86010.Ctg.12161	Q8RWL2	Calcium-dependent protein kinase 29 OS	4.43193	5.96893	2.12495e-14	6.64069e-12
C12506.87082.T92243.c2.g3.i5	NA	NA	4.42768	5.17278	1.77844e-08	1.51681e-06
C12506.47904.T8242.c0.g1.i1	NA	NA	4.41783	1.52321	2.87958e-05	0.000827683
C12506.106463.T90421.c2.g1.i4	Q41224	Ubiquinol oxidase 1, mitochondrial OS	4.41781	1.13898	2.73481e-05	0.000792432
C12506.74504.Ctg.10055	B8BJ39	Pyruvate kinase 1, cytosolic OS	4.4171	5.46754	2.3527e-16	1.02384e-13
C12506.88781.T80200.c0.g3.i1	NA	NA	4.41357	1.7724	0.000109099	0.00240649
C12506.44792.Ctg.10605	NA	NA	4.41178	3.45767	2.55751e-10	3.45182e-08
C12506.75770.Ctg.47230	P25858	Glyceraldehyde-3-phosphate dehydrogenase GAPC1, cytosolic OS	4.4109	3.17044	4.90722e-07	2.62041e-05
C12506.47577.T73530.c0.g1.i1	NA	NA	4.40376	1.47579	9.93316e-05	0.00223551
C12506.39154.Ctg.13433	Q9ZQ98	UDP-glycosyltransferase 73C2 OS	4.4023	6.85633	9.69586e-23	1.32788e-19
C12506.13310.Ctg.91	NA	NA	4.40038	3.22182	1.98832e-05	0.000613955
C12506.49726.T85517.c2.g3.i6	NA	NA	4.40033	3.5871	1.64591e-08	1.41402e-06
C12506.7084.Ctg.25361	P10978	Retrovirus-related Pol polyprotein from transposon TNT 1-94 OS	4.39351	1.865	0.00034887	0.00579189
C12506.65301.T87539.c8.g3.i1	Q42962	Phosphoglycerate kinase, cytosolic OS	4.39012	2.27416	5.48256e-06	0.000205713
C12506.95467.Ctg.24811	NA	NA	4.38528	3.35374	1.18076e-06	5.53128e-05
C12506.61524.T40953.c0.g1.i1	Q05326	Pyruvate decarboxylase 2 (Fragment) OS	4.38413	4.08435	4.08488e-06	0.000161057
C12506.88249.Ctg.34813	NA	NA	4.38375	1.5432	4.01941e-06	0.000158745
C12506.28481.T95388.c6.g2.i2	O64966	3-hydroxy-3-methylglutaryl-coenzyme A reductase 1 OS	4.37964	5.08964	1.33577e-05	0.000437402
C12506.38752.Ctg.27178	B8BJ39	Pyruvate kinase 1, cytosolic OS	4.37843	5.29194	1.03149e-08	9.36268e-07
C12506.107508.Ctg.34197	NA	NA	4.37642	0.0660553	0.000278319	0.00488675
C12506.46400.T68585.c0.g2.i4	Q9LXL5	Sucrose synthase 4 OS	4.37621	0.493698	4.78459e-05	0.00124324
C12506.48385.Ctg.7097	Q9LFB8	Protein NRT1/ PTR FAMILY 8.2 OS	4.37023	1.63349	2.96585e-05	0.000846732
C12506.36984.T86376.c0.g4.i1	Q0J8A4	Glyceraldehyde-3-phosphate dehydrogenase 1, cytosolic OS	4.3652	0.666483	0.000661753	0.00940595
C12506.67129.T83664.c1.g5.i1	NA	NA	4.36466	0.447554	0.000228471	0.004195
C12506.39949.Ctg.35197	Q8VYJ2	AT-hook motif nuclear-localized protein 1 OS	4.36457	3.97768	4.08717e-07	2.25492e-05
C12506.68954.T93261.c3.g2.i5	O64592	Probable inactive poly [ADP-ribose] polymerase SRO3 OS	4.36418	4.24813	6.231e-07	3.1989e-05
C12506.75475.Ctg.30148	NA	NA	4.35245	1.23034	0.000132971	0.00279154
C12506.39547.T90901.c2.g5.i3	O82199	Zinc finger CCCH domain-containing protein 20 OS	4.35149	7.50348	3.20068e-14	9.74096e-12
C12506.58622.Ctg.36633	Q42342	Cytochrome b5 isoform E OS	4.3506	5.02528	4.09947e-14	1.21585e-11
C12506.54608.Ctg.23354	Q8LAD0	Probable pyridoxal 5'-phosphate synthase subunit PDX2 OS	4.34996	7.82657	4.2225e-07	2.32133e-05
C36126.1.T94372.c1.g2.i1	NA	NA	4.34923	1.92098	0.000252181	0.00452681
C12506.9732.T80514.c0.g2.i1	NA	NA	4.34833	3.25334	6.03443e-08	4.38357e-06
C12506.93008.T91134.c2.g3.i1	NA	NA	4.34595	1.31435	2.9483e-05	0.000842757
C12506.38639.T90442.c0.g8.i7	Q9LMR5	F-box/kelch-repeat protein At1g15670 OS	4.34391	5.4755	1.19424e-11	2.18073e-09
C12506.104170.Ctg.27710	NA	NA	4.33964	5.97378	2.58965e-10	3.47051e-08
C12506.87413.T87320.c0.g3.i1	NA	NA	4.33954	2.15291	7.96369e-05	0.00185969
C12506.87096.T96041.c9.g2.i2	NA	NA	4.33574	2.57777	0.000343465	0.00572613
C12506.84095.T88733.c5.g6.i3	NA	NA	4.32382	1.46236	7.50795e-05	0.00178186
C12506.73335.T94671.c3.g2.i5	NA	NA	4.32342	3.44493	2.22225e-06	9.54584e-05
C12506.61944.T82999.c1.g1.i2	NA	NA	4.32172	3.06418	0.00021679	0.00402657
C40116.0.T82331.c4.g1.i1	NA	NA	4.31993	3.85193	2.59371e-10	3.47051e-08
C12506.23296.T93575.c0.g7.i3	Q96255	Phosphoserine aminotransferase 1, chloroplastic OS	4.31989	7.21552	5.03878e-15	1.83302e-12
C12506.47898.T76811.c1.g2.i1	NA	NA	4.31776	5.74684	9.17907e-16	3.74925e-13
C12506.57273.T70701.c0.g1.i3	NA	NA	4.31759	0.0148478	0.000276707	0.00486367
C12506.59108.T90570.c0.g1.i2	NA	NA	4.31723	5.62637	7.97523e-09	7.41235e-07
C12506.88633.Ctg.3079	NA	NA	4.31579	0.776385	0.000229773	0.00421311
C12506.60521.Ctg.22451	Q6PQJ9	3-oxo-Delta(4,5)-steroid 5-beta-reductase OS	4.31227	2.70968	1.24219e-06	5.76681e-05
C12506.38084.T92106.c9.g2.i1	O49044	Superoxide dismutase [Cu-Zn] 2 OS	4.31069	7.61403	4.242e-12	8.55085e-10
C12506.83368.T89689.c1.g3.i1	NA	NA	4.3077	4.17161	3.3815e-09	3.49127e-07
C12506.92029.T85690.c1.g3.i1	Q9SAH7	Probable WRKY transcription factor 40 OS	4.30592	3.69113	1.99336e-06	8.72357e-05
C12506.7193.T94604.c0.g3.i1	NA	NA	4.30366	3.12807	0.000127712	0.00272038
C12506.19897.Ctg.29512	Q9FH57	GATA transcription factor 5 OS	4.30218	1.99183	5.25728e-05	0.0013421
C12506.63498.T88422.c0.g1.i1	NA	NA	4.29795	1.56493	2.68483e-05	0.000782816
C12506.55773.T89434.c1.g5.i7	P27396	17.8 kDa class I heat shock protein OS	4.29785	4.0015	6.67612e-10	8.09549e-08
C12506.14203.T82783.c0.g2.i1	Q8W1D5	CBL-interacting serine/threonine-protein kinase 25 OS	4.29641	0.734837	7.86485e-05	0.00184493
C12506.91464.T95331.c0.g3.i1	Q9S9N6	Photosynthetic NDH subunit of subcomplex B 1, chloroplastic OS	4.28863	1.37836	6.44278e-05	0.00157234
C12506.45488.Ctg.23383	Q8VYI1	Sphinganine C4-monooxygenase 1 OS	4.28542	9.73888	3.80959e-13	9.3363e-11
C12506.77818.Ctg.34171	Q43846	Soluble starch synthase 3, chloroplastic/amyloplastic OS	4.27526	1.74731	0.000273052	0.00481606
C12506.19053.Ctg.45579	NA	NA	4.27466	2.3247	2.39445e-05	0.000714711
C12506.47901.T82941.c1.g1.i1	NA	NA	4.27437	4.47687	7.95494e-11	1.19104e-08
C12506.54610.T85968.c5.g10.i2	Q8LAD0	Probable pyridoxal 5'-phosphate synthase subunit PDX2 OS	4.27151	5.83607	2.21032e-08	1.82988e-06
C12506.60215.Ctg.43372	Q9FGL9	Polypyrimidine tract-binding protein homolog 2 OS	4.27003	0.365634	0.000461021	0.00713609
C12506.14461.Ctg.39030	Q6AWU6	Probable thiol methyltransferase 2 OS	4.26987	3.2683	5.4185e-07	2.83491e-05
C12506.55082.T102369.c0.g1.i1	NA	NA	4.26922	3.02009	6.15753e-06	0.000227555
C12506.22500.Ctg.46827	O64416	Ribulose bisphosphate carboxylase small chain, chloroplastic OS	4.26764	4.09876	6.55898e-10	7.99509e-08
C12506.106812.T89988.c0.g1.i1	NA	NA	4.26659	2.09211	0.000583468	0.0085275
C12506.88653.T2451.c0.g1.i1	NA	NA	4.26293	0.370877	0.000236199	0.00430128
C12506.58456.Ctg.45473	NA	NA	4.25873	8.15289	1.00675e-08	9.1918e-07
C12506.19634.T81740.c5.g6.i1	Q9STJ9	Zinc finger A20 and AN1 domain-containing stress-associated protein 10 OS	4.25388	2.82737	3.07071e-06	0.000125425
C12506.107087.T86245.c2.g2.i1	NA	NA	4.25344	2.58296	8.64485e-08	5.97239e-06
C12506.67943.T94015.c1.g6.i1	NA	NA	4.25278	0.691173	0.000146193	0.00300146
C12506.101028.Ctg.19053	P22335	Heat shock factor protein HSF24 OS	4.25272	5.13302	5.46073e-11	8.61945e-09
C12506.7765.T75847.c0.g2.i1	NA	NA	4.25094	0.771627	5.03524e-05	0.00129608
C12506.84965.T33215.c0.g1.i1	P31843	RNA-directed DNA polymerase homolog OS	4.25088	0.693314	6.57332e-05	0.00159833
C12506.105078.T92788.c2.g1.i2	Q9LY66	50S ribosomal protein L1, chloroplastic OS	4.24934	1.17791	0.000189702	0.0036366
C12506.46515.T86164.c2.g3.i1	NA	NA	4.24578	0.0993485	0.000399481	0.0064298
C12506.90486.T80597.c1.g9.i8	NA	NA	4.24083	0.380228	8.67232e-05	0.00199712
C12506.33007.T83200.c0.g2.i4	NA	NA	4.24063	2.77007	2.14933e-06	9.28208e-05
C34649.0.Ctg.39138	NA	NA	4.23925	2.43391	1.57151e-05	0.000502925
C12506.86010.T94756.c2.g1.i7	Q8RWL2	Calcium-dependent protein kinase 29 OS	4.23808	6.13902	2.5354e-14	7.81845e-12
C12506.19333.T84176.c1.g2.i1	NA	NA	4.23511	1.41106	0.000561449	0.00829683
C12506.95165.T76475.c0.g1.i2	NA	NA	4.23209	2.0872	0.000436175	0.00684763
C12506.45744.T89033.c6.g2.i1	Q9XIM0	CCG-binding protein 1 OS	4.23131	8.25268	1.65547e-13	4.33062e-11
C12506.36665.T88041.c1.g2.i2	P28769	T-complex protein 1 subunit alpha OS	4.22824	1.28263	0.000430367	0.00678389
C12506.38639.T90442.c0.g8.i4	Q9LMR5	F-box/kelch-repeat protein At1g15670 OS	4.22635	5.51514	4.97115e-13	1.19318e-10
C12506.60813.Ctg.10152	Q9S9N9	Cinnamoyl-CoA reductase 1 OS	4.22555	6.33701	2.47506e-13	6.16303e-11
C12506.101434.Ctg.35117	O64530	Thiosulfate/3-mercaptopyruvate sulfurtransferase 1, mitochondrial OS	4.22335	5.72014	2.61587e-07	1.51877e-05
C12506.25240.T83991.c0.g1.i3	Q9SGS5	Uncharacterized protein At1g76070 OS	4.22246	1.18851	0.000174566	0.00342108
C12506.54396.T82027.c1.g5.i1	Q9LZF1	Heavy metal-associated isoprenylated plant protein 6 OS	4.21992	4.49236	7.62311e-10	9.17215e-08
C12506.74802.T93726.c0.g1.i1	Q9SV30	GATA transcription factor 8 OS	4.20966	4.87276	3.13231e-10	4.10853e-08
C12506.31090.T82840.c0.g1.i3	O23653	Aspartokinase 2, chloroplastic OS	4.20899	0.396897	0.000545838	0.00814367
C12506.35379.T94007.c3.g7.i1	NA	NA	4.20885	1.46729	7.48538e-05	0.00177831
C12506.31538.Ctg.40877	Q9LYJ9	DEAD-box ATP-dependent RNA helicase 46 OS	4.20702	-0.0191275	0.000392268	0.00633781
C12506.58465.T31378.c0.g1.i1	NA	NA	4.20487	3.01827	4.4832e-06	0.000173818
C12506.18074.T86877.c2.g4.i1	NA	NA	4.20374	3.07306	9.00289e-06	0.000314487
C12506.53648.T95504.c1.g2.i1	NA	NA	4.20112	0.352334	0.000113539	0.00248675
C12506.78872.T55429.c0.g3.i2	Q708Y0	EIN3-binding F-box protein 2 OS	4.20077	2.0055	6.26057e-05	0.00153916
C12506.3260.Ctg.14504	Q5EAF2	Type IV inositol polyphosphate 5-phosphatase 11 OS	4.19665	-0.0720715	0.000346013	0.0057542
C12506.96617.T83916.c4.g7.i1	NA	NA	4.19609	1.74116	0.00039762	0.00640428
C12506.44343.T74609.c1.g2.i2	P48977	Alcohol dehydrogenase OS	4.18689	8.29593	3.01011e-17	1.54025e-14
C39296.0.T65279.c0.g1.i2	NA	NA	4.18663	1.35615	0.000131157	0.00276558
C12506.36330.T89839.c2.g2.i1	NA	NA	4.18607	3.13675	1.11349e-05	0.000376533
C12506.89232.T89621.c0.g11.i2	B8BJ39	Pyruvate kinase 1, cytosolic OS	4.18166	0.596887	0.00057443	0.00843246
C12506.105053.T90454.c1.g2.i4	Q9CAN4	F-box protein PP2-A11 OS	4.17804	0.897168	6.28584e-05	0.00154374
C12506.80942.T38929.c0.g2.i1	NA	NA	4.17783	0.368539	0.000469405	0.00723191
C12506.86024.T83449.c1.g2.i1	NA	NA	4.16782	0.627622	0.000102042	0.00228001
C12506.94753.T89883.c1.g2.i3	Q944I4	D-glycerate 3-kinase, chloroplastic OS	4.1649	1.6018	4.01088e-05	0.00107582
C12506.32741.T85884.c3.g4.i7	NA	NA	4.16355	6.98049	1.04704e-14	3.48246e-12
C12506.32107.T84999.c6.g10.i1	B8BJ39	Pyruvate kinase 1, cytosolic OS	4.15978	7.13838	5.36202e-14	1.56048e-11
C12506.54818.Ctg.41170	P19037	18.1 kDa class I heat shock protein OS	4.15683	8.92374	1.67751e-14	5.35012e-12
C12506.87394.T87457.c7.g2.i1	Q43011	Asparagine synthetase [glutamine-hydrolyzing] 2 OS	4.15657	1.588	2.07712e-05	0.000634222
C12506.46404.T96784.c1.g4.i3	P49040	Sucrose synthase 1 OS	4.15219	3.48062	0.000229058	0.00420413
C12506.94302.T90420.c7.g2.i2	P48977	Alcohol dehydrogenase OS	4.15121	7.87044	1.1973e-19	9.7847e-17
C12506.38352.Ctg.1796	Q9LQI9	Oligouridylate-binding protein 1B OS	4.14865	4.82907	3.54822e-11	5.85884e-09
C12506.36330.T89839.c2.g2.i2	NA	NA	4.14758	3.18801	4.60799e-06	0.000178212
C12506.72543.T83784.c3.g3.i4	Q39013	NAC domain-containing protein 2 OS	4.14068	3.36127	3.53658e-07	1.98886e-05
C12506.87759.T87717.c1.g3.i3	Q9FH82	Pectin acetylesterase 11 OS	4.13857	1.12024	0.000131199	0.00276558
C12506.62542.T110276.c0.g1.i1	NA	NA	4.13723	0.392025	0.000358238	0.00590478
C12506.76043.T74652.c0.g1.i3	O22315	Serine/arginine-rich-splicing factor SR34 OS	4.13412	1.60902	5.15989e-06	0.000195815
C12506.58512.Ctg.32590	NA	NA	4.13307	3.25363	4.45897e-07	2.42556e-05
C12506.68668.Ctg.1961	Q42962	Phosphoglycerate kinase, cytosolic OS	4.12785	7.75349	4.15547e-14	1.22465e-11
C12506.45155.Ctg.7523	Q9LU41	Calcium-transporting ATPase 9, plasma membrane-type OS	4.12732	0.874571	6.9154e-05	0.0016693
C37302.0.T90409.c0.g1.i1	NA	NA	4.1231	0.258816	0.000357705	0.00589808
C12506.87645.T92336.c0.g1.i1	Q9LMT7	Protein MAINTENANCE OF MERISTEMS OS	4.12222	1.17237	9.13623e-05	0.00208539
C12506.71512.Ctg.42789	P35055	Oxygen-dependent coproporphyrinogen-III oxidase, chloroplastic OS	4.12206	3.06836	2.18156e-05	0.000660054
C12506.47898.T32795.c0.g1.i1	NA	NA	4.12153	5.75671	8.12621e-14	2.2658e-11
C12506.96550.T90618.c10.g1.i1	NA	NA	4.11473	1.36357	0.000381026	0.00617975
C12506.60522.T83675.c2.g1.i1	Q6PQJ9	3-oxo-Delta(4,5)-steroid 5-beta-reductase OS	4.11451	4.22732	1.88481e-07	1.15937e-05
C12506.68749.Ctg.9510	Q9M0R2	Patellin-5 OS	4.11335	0.29784	0.000160577	0.00321241
C12506.2916.T76459.c1.g1.i3	Q9LDE3	F-box/kelch-repeat protein At1g23390 OS	4.11234	1.66057	5.06185e-05	0.00130149
C12506.67754.T73390.c0.g2.i3	NA	NA	4.10966	0.788931	0.000702154	0.00986277
C12506.75479.T91130.c2.g1.i8	NA	NA	4.10737	1.21928	0.000146146	0.00300146
C12506.98387.T96751.c1.g6.i1	NA	NA	4.10276	2.96276	9.1141e-05	0.00208136
C34694.0.T84575.c7.g1.i1	NA	NA	4.10216	1.77251	0.000113911	0.0024913
C12506.21611.T94273.c0.g5.i2	Q94AF0	Pre-mRNA cleavage factor Im 25 kDa subunit 1 OS	4.10123	1.20847	0.000214621	0.00399107
C12506.100262.T82409.c2.g5.i2	P42824	DnaJ protein homolog 2 OS	4.0992	3.22384	1.66298e-05	0.000526768
C12506.80052.T85831.c2.g2.i6	O64823	Calcium uniporter protein 2, mitochondrial OS	4.0988	1.61361	0.000578301	0.00846797
C12506.77943.Ctg.46130	NA	NA	4.09603	0.560883	0.00017144	0.00337687
C12506.78657.T93201.c3.g1.i1	NA	NA	4.09589	1.89987	1.75887e-05	0.000551516
C12506.5483.Ctg.1056	Q9LNU3	Expansin-A11 OS	4.09067	3.9944	5.93485e-09	5.69795e-07
C12506.44330.Ctg.16702	P48977	Alcohol dehydrogenase OS	4.08829	10.2106	4.40244e-14	1.28928e-11
C32759.0.T82195.c1.g1.i1	O49561	Gibberellin 2-beta-dioxygenase 8 OS	4.08483	1.58548	0.000401239	0.00645123
C12506.38639.T90442.c0.g8.i5	Q9LMR5	F-box/kelch-repeat protein At1g15670 OS	4.08373	5.49806	1.01086e-11	1.86785e-09
C12506.47896.T86428.c0.g2.i3	B0F481	Bifunctional dethiobiotin synthetase/7,8-diamino-pelargonic acid aminotransferase, mitochondrial OS	4.0826	3.99027	4.49354e-10	5.7641e-08
C12506.54085.T82783.c0.g7.i5	Q5N725	Fructose-bisphosphate aldolase 3, cytoplasmic OS	4.08162	1.16256	2.90343e-05	0.000832997
C12506.38751.Ctg.25479	B8BM17	Pyruvate kinase 2, cytosolic OS	4.0816	2.10669	2.00827e-05	0.000618883
C12506.7682.Ctg.2565	D3UAG4	UDP-glycosyltransferase 88F4 OS	4.07944	1.92614	2.68966e-05	0.000783248
C12506.58466.T82880.c5.g7.i3	NA	NA	4.07798	6.45389	2.17553e-11	3.7799e-09
C12506.75828.T86134.c1.g7.i5	Q8LBH4	SPX domain-containing protein 1 OS	4.07368	1.9856	6.34468e-05	0.00155577
C12506.22860.Ctg.149	NA	NA	4.07261	1.56351	0.000223382	0.00411292
C12506.92737.Ctg.32976	NA	NA	4.06571	1.79867	2.82306e-05	0.000813447
C12506.94987.T82706.c0.g3.i1	P42896	Enolase OS	4.0653	0.26211	0.000234871	0.00428368
C12506.6368.T92874.c0.g1.i4	NA	NA	4.06467	0.756834	0.000533315	0.00799268
C12506.76258.T82876.c1.g1.i1	P14673	Alcohol dehydrogenase 1 OS	4.06247	3.2647	1.84473e-05	0.000574569
C12506.85573.Ctg.8474	NA	NA	4.05952	1.91247	0.000415676	0.00661275
C12506.69136.T70349.c0.g1.i1	NA	NA	4.05847	2.57679	2.75249e-06	0.000114812
C12506.47532.Ctg.15981	Q9ZW27	Glutathione S-transferase U4 OS	4.0548	3.24848	1.9365e-05	0.000601142
C12506.53648.T95504.c1.g1.i1	Q8LPQ5	Zinc finger protein BRUTUS OS	4.05203	0.604558	6.12489e-05	0.00151219
C12506.97290.T85325.c1.g5.i1	NA	NA	4.05111	3.72655	8.85256e-07	4.31634e-05
C12506.63188.T90701.c1.g3.i2	NA	NA	4.04845	1.79516	0.000370989	0.00605918
C12506.70278.Ctg.16780	Q6IEK5	WRKY transcription factor WRKY76 OS	4.04445	5.3175	6.38984e-07	3.26246e-05
C12506.100881.T79698.c3.g1.i1	NA	NA	4.04361	1.60995	0.000163186	0.00325562
C12506.64696.T83356.c2.g12.i1	Q9FG01	Splicing factor SF3a60 homolog OS	4.0436	2.07922	0.000561306	0.00829683
C12506.35545.Ctg.2881	NA	NA	4.03914	7.20582	6.72193e-13	1.58883e-10
C12506.80534.T85788.c0.g2.i1	Q9XI29	Uncharacterized protein At1g15400 OS	4.03832	1.47963	5.17334e-05	0.00132576
C12506.37872.T93182.c2.g2.i2	NA	NA	4.03741	4.01673	1.2712e-05	0.0004204
C12506.47887.Ctg.16175	NA	NA	4.03637	1.8502	7.06557e-06	0.000254645
C12506.58461.T47242.c0.g2.i1	NA	NA	4.03413	1.76658	5.50529e-05	0.00139168
C12506.68953.T93261.c3.g2.i2	NA	NA	4.0323	2.84271	5.6704e-07	2.94027e-05
C12506.92973.Ctg.34837	O23553	Beta-amylase 3, chloroplastic OS	4.03108	2.58562	9.9258e-05	0.00223494
C12506.63790.T88878.c1.g6.i5	NA	NA	4.03008	1.22088	0.000638245	0.00913595
C12506.47892.Ctg.7042	NA	NA	4.02076	1.56042	0.000212863	0.00396312
C12506.70586.Ctg.25027	NA	NA	4.02034	1.18033	7.6643e-05	0.00180974
C12506.63187.T30045.c0.g2.i1	NA	NA	4.01951	3.72485	7.40155e-07	3.69792e-05
C12506.5277.T85109.c0.g2.i2	Q93VV0	Probable protein S-acyltransferase 16 OS	4.01887	0.243175	0.000621212	0.00895823
C12506.4320.T93221.c1.g5.i1	NA	NA	4.01811	4.63082	2.1137e-06	9.18117e-05
C12506.25338.Ctg.9302	NA	NA	4.01645	4.44193	2.75427e-05	0.00079731
C12506.53997.T91592.c0.g1.i6	P42760	Glutathione S-transferase F6 OS	4.01343	1.60376	0.000130875	0.00276332
C12506.106265.T93545.c1.g2.i2	Q9S9N8	Metal transporter Nramp6 OS	4.00991	4.83901	4.75394e-05	0.00123735
C12506.81513.T97109.c6.g3.i5	F4KHI3	Protein VARIATION IN COMPOUND TRIGGERED ROOT growth response OS	4.00593	2.66835	0.000155746	0.00315019
C12506.25522.Ctg.16097	NA	NA	4.00464	0.940588	0.000159998	0.00320443
C12506.4836.Ctg.218	Q9SRW9	Cellulose synthase-like protein D5 OS	3.99851	0.227964	0.000269468	0.00476736
C12506.105424.Ctg.4048	P93401	NADH-ubiquinone oxidoreductase chain 2 OS	3.99612	5.2887	9.69023e-10	1.13656e-07
C12506.62431.Ctg.18464	Q9CA68	GDSL esterase/lipase At1g74460 OS	3.99373	0.199433	0.000367205	0.00601637
C12506.61777.T96056.c7.g10.i2	B2X050	(+)-neomenthol dehydrogenase OS	3.98814	3.44105	1.32956e-06	6.12966e-05
C12506.95168.T82776.c1.g1.i2	NA	NA	3.98698	1.13669	0.000113706	0.00248924
C12506.70336.Ctg.34884	Q9ZQX4	V-type proton ATPase subunit F OS	3.98276	1.01711	0.00010053	0.00225377
C12506.5814.Ctg.41097	Q9SX79	Polyadenylate-binding protein RBP47C OS	3.97975	4.1452	2.59551e-09	2.72201e-07
C12506.32425.T87077.c6.g13.i1	O24160	TGACG-sequence-specific DNA-binding protein TGA-2.1 OS	3.97843	1.08746	0.00069089	0.00975036
C12506.36864.T87847.c1.g6.i4	Q9SZD1	Protein tesmin/TSO1-like CXC 5 OS	3.97602	1.10854	0.000181368	0.00351445
C12506.93172.Ctg.35821	Q93Z53	Plastidial pyruvate kinase 3, chloroplastic OS	3.97537	4.47522	6.7041e-08	4.79524e-06
C12506.94564.T94222.c4.g3.i2	NA	NA	3.97335	1.30848	6.36446e-05	0.00155812
C12506.67061.T68461.c0.g1.i1	Q9FXI5	Protein IQ-DOMAIN 32 OS	3.97015	1.81911	0.000309388	0.00530083
C12506.45607.Ctg.31188	Q96558	UDP-glucose 6-dehydrogenase 1 OS	3.96607	2.86214	7.60802e-06	0.000271463
C12506.23844.Ctg.29249	Q9SA96	Arogenate dehydratase/prephenate dehydratase 1, chloroplastic OS	3.96495	3.96147	2.12745e-08	1.7785e-06
C12506.60523.T83675.c2.g1.i3	NA	NA	3.96449	3.84204	2.03535e-06	8.87396e-05
C12506.31054.T66552.c0.g1.i1	Q2XPU6	Cycloartenol synthase OS	3.96421	0.429732	0.000614204	0.00888468
C12506.37362.Ctg.45668	B8BJ39	Pyruvate kinase 1, cytosolic OS	3.96394	1.54391	0.000518614	0.00782526
C12506.38774.T15977.c0.g1.i1	B8BM17	Pyruvate kinase 2, cytosolic OS	3.96378	4.5969	7.69003e-14	2.17017e-11
C12506.12138.Ctg.34737	NA	NA	3.96367	1.71369	0.000207303	0.00387509
C12506.96770.Ctg.31004	NA	NA	3.96171	3.57277	2.60731e-08	2.11142e-06
C12506.33333.T91676.c0.g3.i1	NA	NA	3.95859	1.09702	0.000120662	0.00260598
C12506.18670.T82838.c2.g1.i1	Q8S3U9	Exocyst complex component SEC5A OS	3.95663	4.23315	3.9968e-06	0.000157986
C12506.39973.T86370.c3.g3.i4	Q5N725	Fructose-bisphosphate aldolase 3, cytoplasmic OS	3.95611	5.47918	7.44892e-15	2.56927e-12
C12506.106062.T83605.c0.g2.i1	NA	NA	3.95415	1.94789	7.95114e-05	0.00185955
C12506.44040.T88170.c3.g4.i1	NA	NA	3.95344	0.723764	0.000202505	0.00381655
C12506.48338.T92331.c1.g3.i3	P50218	Isocitrate dehydrogenase [NADP] OS	3.9529	2.49508	6.32342e-07	3.2392e-05
C12506.20838.T86057.c0.g2.i1	Q8RWU4	Homeobox-leucine zipper protein MERISTEM L1 OS	3.95232	0.450164	0.000167168	0.00331398
C12506.49669.Ctg.2027	Q04960	DnaJ protein homolog OS	3.95145	4.02792	4.78528e-06	0.000184455
C12506.51790.T83278.c2.g5.i3	NA	NA	3.94966	0.710173	9.67092e-05	0.00218706
C12506.106461.Ctg.14074	Q39219	Ubiquinol oxidase 1a, mitochondrial OS	3.94592	5.41587	3.94591e-06	0.000156239
C12506.86177.T51705.c0.g1.i1	Q9LR75	Coproporphyrinogen-III oxidase 1, chloroplastic OS	3.94141	1.74476	8.04804e-05	0.00187187
C12506.54823.T86489.c1.g5.i1	P19036	17.4 kDa class I heat shock protein OS	3.93994	3.95228	3.48918e-09	3.59448e-07
C12506.6070.Ctg.41755	Q9M084	Aspartate--tRNA ligase 2, cytoplasmic OS	3.9392	7.25974	2.09674e-11	3.68425e-09
C12506.42382.T92424.c10.g10.i1	P35055	Oxygen-dependent coproporphyrinogen-III oxidase, chloroplastic OS	3.93906	7.53543	3.8423e-15	1.41994e-12
C12506.64896.T109861.c0.g1.i1	NA	NA	3.93883	1.69674	0.000174817	0.00342313
C12506.94909.Ctg.42833	Q9FJR0	Regulator of nonsense transcripts 1 homolog OS	3.93462	0.432037	0.000300491	0.0051765
C12506.55589.Ctg.7052	NA	NA	3.93423	1.05716	0.000250231	0.00449702
C12506.12784.Ctg.28546	NA	NA	3.93347	1.63658	0.000137557	0.00286843
C12506.22498.Ctg.14749	O64416	Ribulose bisphosphate carboxylase small chain, chloroplastic OS	3.93291	0.525371	0.000303824	0.00521617
C12506.77337.T93990.c2.g6.i1	NA	NA	3.93128	0.922553	0.000318164	0.00541681
C12506.44746.Ctg.5664	Q9ZUH5	Short-chain dehydrogenase/reductase 2b OS	3.93116	5.71551	2.18622e-11	3.78436e-09
C12506.51307.Ctg.4759	Q6K7E6	Ethylene-responsive transcription factor 1 OS	3.93011	3.03717	5.78416e-05	0.00144647
C12506.72837.Ctg.9	Q9T009	Long chain acyl-CoA synthetase 5 OS	3.92733	0.705069	0.000274342	0.00483356
C12506.56085.Ctg.4413	Q9LV58	Multiprotein-bridging factor 1c OS	3.92469	7.53125	1.04701e-07	7.0452e-06
C12506.107042.T87931.c6.g2.i6	Q9S702	Aspartokinase 3, chloroplastic OS	3.92239	8.8826	7.6739e-17	3.72216e-14
C12506.95407.Ctg.25236	NA	NA	3.92186	4.03123	0.000337863	0.00566928
C12506.96020.T24517.c0.g2.i1	NA	NA	3.91895	1.76209	0.000445839	0.00695945
C12506.50665.Ctg.22682	Q38879	Thioredoxin H2 OS	3.91479	4.73814	3.45052e-07	1.94516e-05
C12506.75497.T75737.c0.g2.i2	NA	NA	3.91442	0.795249	0.000235318	0.0042869
C12506.71976.T91421.c0.g1.i2	O65416	F-box protein SKIP27 OS	3.91359	0.493429	0.00025599	0.00458105
C12506.69430.Ctg.35120	O64530	Thiosulfate/3-mercaptopyruvate sulfurtransferase 1, mitochondrial OS	3.91316	7.38373	5.00528e-10	6.28465e-08
C12506.61721.T89033.c6.g2.i3	Q9XIM0	CCG-binding protein 1 OS	3.91213	11.4439	5.15519e-18	3.01757e-15
C12506.63184.T47800.c0.g1.i1	NA	NA	3.9098	2.40209	3.8861e-05	0.00104597
C12506.44846.Ctg.405	NA	NA	3.90919	7.14022	2.49348e-15	9.59557e-13
C12506.51174.Ctg.36856	NA	NA	3.90904	1.07238	0.000633546	0.00909903
C12506.73469.T95727.c0.g6.i1	NA	NA	3.90443	4.96576	0.000200008	0.0037843
C12506.23512.T92718.c3.g1.i4	O04619	Mitochondrial adenine nucleotide transporter ADNT1 OS	3.89946	2.28477	0.000174803	0.00342313
C12506.60834.T95629.c2.g1.i1	NA	NA	3.89728	2.12366	7.99742e-05	0.00186382
C12506.13903.Ctg.38293	NA	NA	3.89646	1.36216	0.000228307	0.00419364
C12506.63185.T90719.c15.g2.i2	NA	NA	3.8946	8.61522	2.16155e-07	1.30752e-05
C12506.75590.Ctg.4101	NA	NA	3.89245	3.97538	3.60049e-09	3.70096e-07
C12506.81899.T86988.c4.g1.i3	Q7XJE6	Metacaspase-1 OS	3.88861	2.98121	2.0936e-05	0.000637981
C12506.28901.Ctg.4593	Q9ZU40	Sulfhydryl oxidase 2 OS	3.88706	3.66914	2.30568e-05	0.00069355
C12506.81697.T87061.c1.g1.i2	Q9SW11	U-box domain-containing protein 35 OS	3.88699	1.92472	3.08597e-06	0.000125938
C12506.30599.Ctg.409	NA	NA	3.88489	2.86026	3.78083e-05	0.00102355
C12506.57603.Ctg.34496	Q9SIH5	Probable F-box protein At1g60180 OS	3.88316	1.70496	2.72426e-05	0.000789867
C12506.67595.T55377.c0.g1.i1	NA	NA	3.88302	2.28213	1.75198e-05	0.000549725
C12506.94753.Ctg.6291	Q944I4	D-glycerate 3-kinase, chloroplastic OS	3.87963	5.20447	4.42215e-10	5.6882e-08
C12506.84056.Ctg.5344	NA	NA	3.87515	4.08911	1.00263e-05	0.000345057
C12506.44345.Ctg.18991	P14675	Alcohol dehydrogenase 3 OS	3.87374	3.76588	2.60395e-08	2.11142e-06
C12506.86194.Ctg.5995	NA	NA	3.87133	1.00949	0.000515195	0.00777871
C12506.91325.Ctg.30645	Q94K71	Haloacid dehalogenase-like hydrolase domain-containing protein At3g48420 OS	3.87131	1.88675	0.000130236	0.00275295
C12506.89244.T91931.c0.g10.i2	NA	NA	3.87115	5.07575	1.59532e-10	2.27867e-08
C12506.39321.T86750.c0.g3.i1	O04630	Threonine--tRNA ligase, mitochondrial 1 OS	3.86877	5.80594	3.9376e-10	5.10725e-08
C12506.33904.Ctg.3074	NA	NA	3.86572	0.476105	0.000595435	0.00867246
C12506.82380.T58170.c0.g1.i2	Q56ZI2	Patellin-2 OS	3.86063	2.94342	1.89273e-05	0.000588339
C12506.83278.T92518.c1.g1.i1	NA	NA	3.86039	3.43225	0.000168859	0.00333732
C12506.52632.T92800.c1.g1.i2	NA	NA	3.85935	2.52528	6.16887e-06	0.000227613
C12506.79055.Ctg.44172	NA	NA	3.85813	1.54213	0.000393175	0.00634926
C12506.100196.T87951.c2.g11.i2	NA	NA	3.85775	2.02505	0.000288471	0.00501956
C12506.25432.T91373.c1.g1.i1	NA	NA	3.85383	2.57017	0.000291283	0.00505527
C12506.94753.T89883.c1.g2.i2	Q944I4	D-glycerate 3-kinase, chloroplastic OS	3.85183	5.9208	5.11801e-11	8.18952e-09
C12506.18365.Ctg.44494	O82199	Zinc finger CCCH domain-containing protein 20 OS	3.85067	3.48201	0.000300236	0.00517436
C12506.58457.Ctg.47072	Q8GXE9	HVA22-like protein j OS	3.84943	9.97263	9.98361e-11	1.4758e-08
C12506.4758.Ctg.22957	NA	NA	3.84786	3.92331	2.04355e-07	1.24713e-05
C12506.44821.T87476.c3.g2.i3	Q9FT73	Mediator of RNA polymerase II transcription subunit 34 OS	3.84333	3.94592	0.000311171	0.00532502
C12506.53551.Ctg.36502	NA	NA	3.84262	2.23095	0.000353501	0.00584118
C12506.104530.Ctg.44396	Q8GZD4	Nucleobase-ascorbate transporter 3 OS	3.84013	3.76608	1.00872e-08	9.1918e-07
C12506.46509.T49639.c0.g2.i1	NA	NA	3.83793	4.38833	2.79503e-08	2.22475e-06
C12506.101670.T75536.c0.g4.i1	NA	NA	3.83526	0.629677	0.000275346	0.00484551
C12506.10270.T88733.c5.g6.i5	NA	NA	3.82949	3.722	7.18924e-07	3.61121e-05
C12506.25162.Ctg.38197	O22967	Cyclic dof factor 4 OS	3.82763	5.41248	3.94033e-14	1.17614e-11
C12506.43181.Ctg.12769	Q94AA4	ATP-dependent 6-phosphofructokinase 3 OS	3.82256	3.82917	9.63602e-06	0.0003336
C12506.74947.T90445.c1.g2.i1	NA	NA	3.82086	2.49283	0.000138906	0.00288751
C12506.97522.Ctg.30906	NA	NA	3.81935	1.28745	0.000154437	0.00313069
C12506.21429.T91252.c2.g2.i1	NA	NA	3.81914	4.43761	0.000551949	0.00821342
C12506.32101.Ctg.33860	NA	NA	3.8128	5.38694	3.8926e-13	9.4898e-11
C12506.4610.T94392.c0.g4.i1	NA	NA	3.81007	2.65796	2.09151e-05	0.000637781
C12506.97618.T78906.c0.g2.i3	Q9SD05	Protein STRICTOSIDINE SYNTHASE-LIKE 6 OS	3.80993	0.569799	0.000444691	0.00694852
C12506.74729.T85279.c2.g4.i8	Q9T0A0	Long chain acyl-CoA synthetase 4 OS	3.80598	2.20767	1.13809e-06	5.35293e-05
C12506.9165.T80702.c0.g1.i4	Q39176	Lipid transfer protein EARLI 1 OS	3.80445	1.61913	0.000281603	0.00492953
C12506.77622.T95287.c2.g1.i1	NA	NA	3.80358	2.12956	0.000506552	0.00767309
C12506.76180.Ctg.22218	Q9ZWM9	AP2/ERF and B3 domain-containing transcription factor RAV1 OS	3.7987	2.08073	0.000550972	0.00820449
C12506.95284.T85968.c5.g5.i1	Q8LAD0	Probable pyridoxal 5'-phosphate synthase subunit PDX2 OS	3.79863	2.97657	9.85058e-08	6.70393e-06
C12506.21221.T83471.c3.g5.i1	O82647	Pyruvate decarboxylase 1 OS	3.79624	0.799483	0.000280376	0.00491545
C12506.5814.Ctg.41096	Q9SX80	Polyadenylate-binding protein RBP47C' OS	3.7954	4.60701	4.89614e-12	9.7429e-10
C12506.44339.T120802.c0.g1.i1	NA	NA	3.79441	0.608274	0.000263127	0.00468001
C12506.89455.T90132.c3.g1.i1	NA	NA	3.79296	5.85641	0.000535386	0.00801598
C12506.65220.Ctg.8404	NA	NA	3.79208	4.13521	4.23137e-07	2.32346e-05
C12506.97001.T95770.c0.g13.i1	NA	NA	3.79113	5.25688	7.92885e-06	0.000281616
C12506.86010.Ctg.12160	Q8RWL2	Calcium-dependent protein kinase 29 OS	3.78402	5.80503	1.5745e-09	1.72913e-07
C12506.45332.T86815.c1.g1.i1	P54240	Glucose-6-phosphate isomerase, cytosolic 1 OS	3.78132	1.58374	0.000440369	0.00689487
C12506.94753.T89883.c1.g2.i10	Q944I4	D-glycerate 3-kinase, chloroplastic OS	3.78074	1.79756	0.000264975	0.00470567
C12506.82778.Ctg.16544	Q9LSM5	Protein ecdysoneless homolog OS	3.77977	2.69092	2.79259e-05	0.000806165
C12506.105214.T96784.c1.g4.i1	P13708	Sucrose synthase OS	3.77679	2.25314	0.000208312	0.00388928
C12506.35686.Ctg.1734	NA	NA	3.77627	2.76134	0.000129305	0.00274428
C12506.11114.T86877.c2.g1.i1	NA	NA	3.77236	2.82583	6.96332e-05	0.00167739
C12506.20333.T93685.c6.g1.i2	Q9LV77	Asparagine synthetase [glutamine-hydrolyzing] 2 OS	3.77139	6.19723	1.81148e-11	3.24421e-09
C12506.101826.Ctg.704	Q8VYW1	Nuclear poly(A) polymerase 4 OS	3.76376	2.88832	5.85234e-05	0.00145804
C12506.64900.T86766.c2.g7.i3	NA	NA	3.76315	4.40028	1.12452e-05	0.000379436
C12506.76878.Ctg.19152	Q84WQ5	CBS domain-containing protein CBSX5 OS	3.763	9.21462	4.53101e-11	7.30042e-09
C12506.7807.Ctg.15893	NA	NA	3.75873	5.4138	1.58285e-07	1.00005e-05
C12506.20811.Ctg.16136	Q8VZ80	Polyol transporter 5 OS	3.75768	6.5198	5.40799e-12	1.06252e-09
C12506.40095.T62572.c0.g5.i1	Q0JMD4	Probable protein phosphatase 2C 3 OS	3.75706	1.10809	0.000386023	0.00624775
C12506.34639.Ctg.15289	O81755	Putative Peroxidase 48 OS	3.75234	2.27065	0.000128854	0.00273721
C12506.5819.T89545.c2.g7.i1	NA	NA	3.75213	0.813528	0.000113368	0.00248418
C12506.51794.T94844.c0.g3.i1	Q8RVH5	Basic 7S globulin 2 OS	3.75109	5.28043	9.05953e-13	2.08836e-10
C12506.78744.T84124.c0.g2.i5	Q8S8W9	ATP synthase epsilon chain, chloroplastic OS	3.75106	0.945256	0.000430257	0.00678389
C12506.64686.T72130.c0.g3.i1	O64843	Polyadenylate-binding protein-interacting protein 7 OS	3.74975	1.09687	0.00052412	0.00788534
C12506.58460.T82880.c5.g7.i10	NA	NA	3.74967	10.1709	3.6705e-09	3.76461e-07
C12506.51932.Ctg.43795	O48920	ADP-ribosylation factor OS	3.74887	5.96839	3.54807e-12	7.27808e-10
C12506.87788.Ctg.30095	Q9C598	Protein ATAF2 OS	3.74851	7.35766	3.13763e-12	6.49337e-10
C12506.66631.T63388.c0.g1.i2	NA	NA	3.74666	0.942341	0.000394835	0.00637044
C12506.57794.T94756.c2.g1.i5	Q8RWL2	Calcium-dependent protein kinase 29 OS	3.74644	5.06311	3.76979e-11	6.18087e-09
C12506.16937.Ctg.17765	Q94KT8	Protein COBRA OS	3.74622	4.55236	2.70577e-12	5.72689e-10
C12506.86023.T83449.c1.g1.i2	Q00423	HMG-Y-related protein A OS	3.74498	2.98523	5.19253e-06	0.000196893
C12506.47609.Ctg.5947	A2WXB2	Fructose-1,6-bisphosphatase, cytosolic OS	3.74376	5.42015	7.32021e-05	0.00174352
C12506.13775.T93694.c1.g7.i4	NA	NA	3.742	2.12781	0.00019103	0.00365302
C12506.63171.Ctg.598	Q9LKB9	Myosin-6 OS	3.74191	2.50525	0.000517203	0.0078065
C12506.26846.Ctg.42894	O81716	Probable protein phosphatase 2C 21 OS	3.74026	0.539498	0.000219267	0.00406284
C12506.24137.T82407.c2.g1.i1	NA	NA	3.73962	5.41125	9.5655e-15	3.22759e-12
C12506.30836.Ctg.25193	NA	NA	3.73676	2.42936	7.69197e-05	0.00181535
C12506.47922.T93884.c4.g4.i6	Q94AL8	Cold-regulated 413 inner membrane protein 1, chloroplastic OS	3.732	4.36197	5.41176e-11	8.60045e-09
C12506.47244.Ctg.4047	NA	NA	3.7314	5.6581	2.46915e-08	2.01355e-06
C12506.33441.T85355.c1.g1.i1	NA	NA	3.72969	0.624978	0.000266886	0.00473239
C12506.43783.T85528.c0.g3.i1	Q38806	22.0 kDa heat shock protein OS	3.72936	2.10914	0.000283551	0.00495432
C12506.63499.T88422.c0.g1.i2	NA	NA	3.72825	5.16042	0.000175938	0.00343496
C12506.95284.T85968.c5.g3.i1	Q8LAD0	Probable pyridoxal 5'-phosphate synthase subunit PDX2 OS	3.72732	2.47301	0.000252494	0.0045279
C12506.86096.T85144.c1.g6.i1	NA	NA	3.72214	-0.0197231	0.000542193	0.00809188
C12506.13736.Ctg.9486	Q9C9Z2	Protein RETICULATA-RELATED 3, chloroplastic OS	3.72198	3.84618	0.00012513	0.00268134
C12506.4611.T94392.c0.g5.i2	NA	NA	3.72125	3.37379	0.00012167	0.00262327
C12506.96065.Ctg.2428	Q8VZR2	Alpha-L-arabinofuranosidase 2 OS	3.72003	9.91005	2.59904e-16	1.12057e-13
C12506.55593.Ctg.18398	Q1ACB3	Homogentisate solanesyltransferase, chloroplastic OS	3.71902	2.18778	8.37879e-05	0.00193868
C12506.105383.Ctg.2166	Q9LZF1	Heavy metal-associated isoprenylated plant protein 6 OS	3.7184	5.92689	5.0229e-10	6.28726e-08
C12506.67381.Ctg.31206	NA	NA	3.71729	2.43814	1.26396e-05	0.000418301
C12506.3952.T87001.c1.g1.i4	NA	NA	3.71682	2.44376	0.000160674	0.00321241
C12506.35281.T45955.c0.g1.i1	NA	NA	3.71587	5.52249	0.000105241	0.00233578
C12506.54310.Ctg.42266	O64816	Casein kinase II subunit alpha-4, chloroplastic OS	3.71457	5.17851	9.79921e-10	1.14646e-07
C12506.29893.Ctg.21644	Q9SF40	60S ribosomal protein L4-1 OS	3.71134	2.9057	1.13789e-06	5.35293e-05
C12506.39416.Ctg.44397	Q8GZD4	Nucleobase-ascorbate transporter 3 OS	3.71091	2.51398	0.000233159	0.00425925
C12506.24373.T90929.c0.g2.i5	Q6Z4H0	Probable 6-phosphogluconolactonase 2 OS	3.70687	2.70132	0.00011737	0.00254313
C12506.97129.Ctg.29959	NA	NA	3.70625	8.06258	2.9982e-08	2.3503e-06
C12506.25215.T85809.c1.g8.i5	NA	NA	3.70599	4.22676	4.13837e-08	3.159e-06
C12506.60836.T85126.c1.g1.i2	NA	NA	3.70493	1.67621	0.000396814	0.00639573
C12506.44344.T92765.c1.g6.i1	P28032	Alcohol dehydrogenase 2 OS	3.70438	1.95028	0.000172912	0.00339868
C12506.8280.Ctg.42798	NA	NA	3.70385	6.68171	1.90843e-10	2.67663e-08
C12506.94134.T85279.c2.g4.i6	Q9T0A0	Long chain acyl-CoA synthetase 4 OS	3.70157	2.09861	5.59743e-06	0.000208845
C12506.65121.T91865.c1.g2.i2	Q40392	TMV resistance protein N OS	3.70151	3.92482	2.2207e-08	1.83341e-06
C12506.90142.T57280.c0.g2.i1	NA	NA	3.70062	0.927331	0.000107315	0.00237502
C12506.31354.Ctg.10415	P46254	Heat shock 22 kDa protein, mitochondrial OS	3.70029	4.06977	8.72412e-10	1.0388e-07
C12506.66656.T91562.c4.g4.i9	Q9C566	Peptidyl-prolyl cis-trans isomerase CYP40 OS	3.69786	3.169	0.000238414	0.00433484
C12506.33142.Ctg.14135	NA	NA	3.69653	3.93829	5.92949e-05	0.00147411
C12506.33249.Ctg.31952	Q338N2	Zinc finger CCCH domain-containing protein 62 OS	3.69332	0.479072	0.000468349	0.00722605
C12506.80603.T87975.c3.g2.i1	Q64J17	Protein-L-isoaspartate O-methyltransferase 2 OS	3.68963	7.91356	3.02808e-13	7.49997e-11
C12506.94253.T82712.c2.g1.i2	NA	NA	3.68959	2.83678	5.21226e-07	2.758e-05
C12506.93124.Ctg.15489	NA	NA	3.68768	1.16187	0.00033514	0.00564392
C12506.78739.T79640.c0.g1.i1	NA	NA	3.68622	2.62685	1.71559e-05	0.000540127
C12506.32248.T90984.c2.g1.i5	NA	NA	3.6816	4.53582	0.000609974	0.00883172
C12506.92973.T83816.c0.g3.i3	O23553	Beta-amylase 3, chloroplastic OS	3.67073	2.41341	0.000212292	0.00395564
C12506.54487.T76130.c0.g3.i2	Q9M076	ATP-dependent 6-phosphofructokinase 6 OS	3.66912	1.80161	2.22457e-05	0.000671757
C12506.72661.Ctg.27851	NA	NA	3.66843	0.675053	0.000504802	0.00765405
C12506.42458.T84809.c1.g1.i2	Q9LNU3	Expansin-A11 OS	3.66825	4.18491	0.00016112	0.00321715
C12506.45336.T93565.c2.g1.i2	P54240	Glucose-6-phosphate isomerase, cytosolic 1 OS	3.66816	2.12414	6.702e-06	0.000243236
C12506.14074.Ctg.17927	Q8S9K3	Zinc finger protein VAR3, chloroplastic OS	3.66003	0.733533	0.000187189	0.00360111
C12506.59148.Ctg.28683	Q9ASQ6	Probable LRR receptor-like serine/threonine-protein kinase At1g29720 OS	3.65733	5.22036	0.000562846	0.00830956
C12506.56286.T82553.c0.g1.i2	NA	NA	3.65672	0.232029	0.000553722	0.00822704
C12506.14771.T86877.c1.g8.i1	Q0DWF2	Auxin-responsive protein IAA10 OS	3.65615	2.06256	0.000690916	0.00975036
C12506.100608.T94023.c1.g6.i1	F4J9M5	Probable ATP-dependent DNA helicase CHR12 OS	3.65532	0.842714	0.000313574	0.00535237
C12506.69598.T92636.c2.g1.i6	P20144	Wound-induced protein 1 OS	3.65458	3.27929	4.27622e-07	2.34532e-05
C12506.29590.T90984.c2.g1.i3	NA	NA	3.65441	4.45802	7.68666e-12	1.46091e-09
C12506.104051.T94756.c2.g4.i1	Q8RWL2	Calcium-dependent protein kinase 29 OS	3.65354	1.27417	0.000411662	0.00656459
C12506.72210.Ctg.23453	Q42806	Pyruvate kinase, cytosolic isozyme OS	3.65341	6.25285	2.91577e-15	1.09492e-12
C12506.100081.T93560.c8.g2.i1	B8BJ39	Pyruvate kinase 1, cytosolic OS	3.65317	9.36786	1.67895e-15	6.62529e-13
C12506.72211.T94535.c0.g4.i2	Q42806	Pyruvate kinase, cytosolic isozyme OS	3.65133	2.92329	0.0001085	0.00239555
C12506.77708.Ctg.9143	Q8VZJ7	Probable prolyl 4-hydroxylase 9 OS	3.65043	2.38851	9.8089e-06	0.000338877
C12506.78459.Ctg.35088	Q9LZF1	Heavy metal-associated isoprenylated plant protein 6 OS	3.64939	4.48703	1.22543e-06	5.71751e-05
C12506.28879.Ctg.13835	Q8H0T9	Katanin p80 WD40 repeat-containing subunit B1 homolog OS	3.64741	3.87372	2.04354e-05	0.00062561
C12506.34602.T45711.c0.g1.i1	Q43130	Enolase OS	3.64553	0.893946	0.000523672	0.0078837
C12506.40148.T94193.c1.g2.i4	Q9SDZ9	Purple acid phosphatase 2 OS	3.64415	0.686349	0.00037753	0.00614232
C12506.4048.T87134.c2.g12.i3	NA	NA	3.64338	3.70872	1.27879e-05	0.000422309
C12506.38353.T74973.c0.g2.i1	Q9M427	Oligouridylate-binding protein 1 OS	3.64153	1.25885	0.000469731	0.00723299
C12506.27983.Ctg.31357	NA	NA	3.63842	5.54262	4.97739e-07	2.64273e-05
C12506.49093.Ctg.9128	Q8GWB2	Protein NEOXANTHIN-DEFICIENT 1 OS	3.63574	1.49556	0.00047054	0.00723826
C12506.35042.T87457.c7.g9.i1	Q9LFU1	Asparagine synthetase [glutamine-hydrolyzing] 3 OS	3.63533	6.44707	2.70683e-11	4.56669e-09
C12506.32281.T83715.c1.g3.i2	NA	NA	3.63285	3.10286	4.04641e-05	0.00108223
C12506.29652.T82706.c0.g1.i1	Q42971	Enolase OS	3.63276	3.06821	1.41526e-05	0.000459235
C12506.41017.Ctg.15333	NA	NA	3.63142	6.60409	6.91669e-09	6.54612e-07
C12506.41210.Ctg.19529	NA	NA	3.6278	2.04452	0.000366805	0.00601193
C12506.65813.Ctg.24681	P28769	T-complex protein 1 subunit alpha OS	3.62463	1.36795	0.000132047	0.00277984
C12506.39973.T86370.c3.g3.i1	Q5N725	Fructose-bisphosphate aldolase 3, cytoplasmic OS	3.62457	5.49613	3.66275e-11	6.02658e-09
C12506.47609.T88218.c0.g1.i8	A2WXB2	Fructose-1,6-bisphosphatase, cytosolic OS	3.62369	4.6488	1.23724e-05	0.000410626
C12506.102611.T89020.c2.g2.i1	Q9FY14	Probable aquaporin TIP-type OS	3.62212	0.624355	0.000698178	0.00982724
C12506.102216.T92640.c2.g1.i3	O04203	Nematode resistance protein-like HSPRO2 OS	3.62079	0.81535	0.000603769	0.00876382
C12506.72562.T77452.c0.g1.i1	Q9C5E5	Diacylglycerol kinase 5 OS	3.62049	3.37427	0.000283767	0.00495438
C12506.44828.T87476.c3.g2.i8	Q9FT73	Mediator of RNA polymerase II transcription subunit 34 OS	3.62038	4.24611	2.67308e-06	0.000112134
C12506.60811.T73261.c0.g2.i2	NA	NA	3.61971	3.83456	3.9972e-09	4.06387e-07
C12506.50070.T85849.c0.g1.i5	NA	NA	3.61591	2.81922	3.74621e-05	0.00101713
C12506.60843.T117243.c0.g1.i1	NA	NA	3.61093	1.09696	0.000232366	0.00425143
C12506.60810.Ctg.2927	NA	NA	3.60955	1.00227	0.000576415	0.00845627
C12506.32743.T85018.c5.g2.i1	NA	NA	3.60887	7.88786	1.67536e-11	3.0237e-09
C12506.11196.T96470.c0.g1.i3	Q940J8	Pectin acetylesterase 7 OS	3.6075	5.4783	1.00367e-11	1.86195e-09
C12506.47108.T83566.c0.g2.i1	NA	NA	3.60324	0.82517	0.000469499	0.00723191
C12506.88424.Ctg.14040	F4JN35	Protein NTM1-like 9 OS	3.60315	5.09324	4.99689e-06	0.000190811
C12506.39973.T86370.c3.g3.i2	Q5N725	Fructose-bisphosphate aldolase 3, cytoplasmic OS	3.6009	4.99048	6.38467e-11	9.84424e-09
C12506.57828.Ctg.5442	NA	NA	3.60046	3.31521	0.000419189	0.006655
C12506.23512.Ctg.17752	O04619	Mitochondrial adenine nucleotide transporter ADNT1 OS	3.59948	2.31492	0.000115849	0.00252149
C12506.92384.T90885.c3.g4.i1	NA	NA	3.59314	0.439673	0.000485667	0.00741705
C35750.1.T92117.c1.g2.i6	NA	NA	3.59261	3.53228	0.000165838	0.00329441
C12506.47780.T88805.c1.g1.i11	P49208	50S ribosomal protein L1, chloroplastic (Fragment) OS	3.58484	1.79765	0.000561842	0.00829822
C12506.66408.T88102.c2.g4.i3	P36444	NADP-dependent malic enzyme, chloroplastic OS	3.58125	3.11972	1.85136e-06	8.22584e-05
C12506.42846.Ctg.6759	Q9ZQA1	Pentatricopeptide repeat-containing protein At2g36730 OS	3.57928	7.254	1.38058e-06	6.32108e-05
C12506.33442.T85355.c1.g3.i1	NA	NA	3.57882	4.42606	1.03803e-07	7.00503e-06
C12506.22572.T85884.c3.g1.i1	NA	NA	3.57789	4.01245	6.24721e-05	0.00153669
C12506.11813.Ctg.33956	NA	NA	3.57421	2.96716	0.000458804	0.00710941
C12506.35524.Ctg.2016	NA	NA	3.57272	8.00981	1.5463e-10	2.22229e-08
C12506.16322.Ctg.19178	Q8L936	Putative clathrin assembly protein At4g40080 OS	3.5684	2.31201	4.78834e-05	0.00124353
C12506.86108.Ctg.34532	Q9FX64	Homologous-pairing protein 2 homolog OS	3.56815	10.1258	7.26607e-10	8.78799e-08
C12506.92480.T83491.c4.g1.i1	NA	NA	3.5661	4.52271	1.07234e-09	1.2452e-07
C12506.71941.Ctg.35762	Q8L3X9	3-oxoacyl-[acyl-carrier-protein] synthase, mitochondrial OS	3.5658	2.93377	0.00020332	0.0038259
C12506.58450.Ctg.43032	Q6AWY3	Growth-regulating factor 6 OS	3.56268	2.74041	3.2648e-06	0.000132423
C12506.96993.T95770.c0.g2.i1	NA	NA	3.56263	3.50104	3.34885e-05	0.000929774
C12506.83278.T92518.c1.g2.i1	NA	NA	3.56016	3.37687	6.34485e-05	0.00155577
C12506.106917.T90329.c8.g2.i9	Q9ZVN4	Probable tyrosine-protein phosphatase At1g05000 OS	3.5581	8.05115	3.17332e-08	2.46682e-06
C12506.51917.T41552.c0.g2.i1	NA	NA	3.55091	1.4281	5.85994e-05	0.00145916
C12506.66652.T79059.c1.g1.i1	Q39176	Lipid transfer protein EARLI 1 OS	3.55003	4.76476	0.000113956	0.0024913
C12506.42225.Ctg.14036	Q9LQU4	Protein PLANT CADMIUM RESISTANCE 2 OS	3.54847	6.09818	2.46705e-07	1.44316e-05
C12506.61298.Ctg.15438	P10978	Retrovirus-related Pol polyprotein from transposon TNT 1-94 OS	3.54654	6.47342	4.6661e-06	0.000180159
C12506.78799.Ctg.2594	Q9M886	LOB domain-containing protein 41 OS	3.54507	4.80281	7.35965e-10	8.8781e-08
C12506.55874.Ctg.28669	Q9SJQ9	Fructose-bisphosphate aldolase 6, cytosolic OS	3.54333	10.0452	4.58114e-17	2.26932e-14
C12506.28879.T95875.c2.g1.i7	Q8H0T9	Katanin p80 WD40 repeat-containing subunit B1 homolog OS	3.54153	4.18554	5.27283e-05	0.00134415
C12506.15384.T88271.c0.g1.i8	NA	NA	3.53416	1.67342	0.0005239	0.00788458
C12506.88711.T80010.c0.g3.i1	NA	NA	3.53011	2.25134	7.1023e-05	0.00170207
C12506.27010.Ctg.917	Q9FVN0	Ammonium transporter 1 member 3 OS	3.52858	3.136	1.19058e-05	0.000397917
C12506.39949.Ctg.35195	Q8VYJ2	AT-hook motif nuclear-localized protein 1 OS	3.52854	1.74749	0.000501976	0.00762114
C12506.47609.T88218.c0.g1.i7	Q42649	Fructose-1,6-bisphosphatase, cytosolic OS	3.52847	2.56651	5.58469e-06	0.000208581
C12506.61483.Ctg.10998	P46257	Fructose-bisphosphate aldolase, cytoplasmic isozyme 2 OS	3.52783	3.75645	0.000244707	0.0044285
C12506.16780.T82218.c2.g2.i1	Q9FMT4	SWI/SNF complex component SNF12 homolog OS	3.52749	2.00216	0.000197836	0.00375082
C12506.4772.Ctg.2346	Q8RXX9	E3 ubiquitin-protein ligase ATL6 OS	3.52709	6.42392	3.85835e-12	7.81131e-10
C12506.94955.Ctg.1892	NA	NA	3.52554	8.39252	2.05115e-09	2.21479e-07
C12506.11684.Ctg.43170	NA	NA	3.52279	1.03908	0.000417349	0.00663258
C12506.35251.Ctg.2250	Q9SCW4	Heat stress transcription factor B-2a OS	3.52165	0.979971	0.000499222	0.00758922
C12506.31980.Ctg.7815	Q9SAH7	Probable WRKY transcription factor 40 OS	3.51922	5.73034	5.0423e-07	2.67209e-05
C12506.13086.Ctg.3994	Q9ZQ98	UDP-glycosyltransferase 73C2 OS	3.51888	2.82892	1.3155e-05	0.000432287
C12506.49857.Ctg.37075	Q943E7	16.9 kDa class I heat shock protein 3 OS	3.51565	3.43212	0.000336162	0.00564888
C12506.85219.T85156.c0.g1.i1	P04707	Alcohol dehydrogenase 2 OS	3.51471	2.98793	2.56691e-06	0.000107972
C12506.39444.T82781.c0.g2.i1	NA	NA	3.51369	2.96444	7.04314e-06	0.000254033
C12506.96833.T95469.c4.g1.i1	Q9LDV4	Alanine aminotransferase 2, mitochondrial OS	3.51006	3.23688	2.47744e-05	0.000732442
C12506.78893.T86724.c0.g2.i1	Q9LM18	F-box protein At1g22220 OS	3.5082	2.77561	0.000437277	0.0068603
C12506.51699.T99400.c1.g2.i1	O65200	Major allergen Pyr c 1 OS	3.50478	6.01561	3.49576e-11	5.79276e-09
C12506.60012.Ctg.23885	Q9LDE2	Protein BASIC PENTACYSTEINE2 OS	3.50415	3.70037	0.000279358	0.00490129
C12506.54260.Ctg.11901	Q9FN42	ATP-dependent Clp protease proteolytic subunit 2, mitochondrial OS	3.50021	1.58156	0.00034417	0.00573379
C12506.12157.Ctg.4865	Q67Y69	Protein WVD2-like 7 OS	3.49926	2.26917	1.70455e-05	0.000537741
C12506.64492.T84786.c4.g1.i1	Q6Z4G8	COBRA-like protein 1 OS	3.49851	1.02683	0.000577786	0.00846797
C12506.44333.Ctg.31824	P14673	Alcohol dehydrogenase 1 OS	3.49741	6.63525	2.2529e-07	1.34813e-05
C12506.5396.Ctg.15954	NA	NA	3.49673	1.97458	0.000468919	0.00723004
C12506.106463.T90421.c2.g1.i3	Q07185	Ubiquinol oxidase 1, mitochondrial OS	3.495	1.38026	0.00017179	0.00338092
C12506.10186.T88642.c3.g1.i3	NA	NA	3.49082	5.02704	1.53666e-06	6.94014e-05
C12506.105834.Ctg.7466	Q8VYI1	Sphinganine C4-monooxygenase 1 OS	3.49031	6.34669	1.77637e-10	2.5218e-08
C12506.47903.T60835.c0.g2.i1	NA	NA	3.48818	2.49126	2.78512e-06	0.000115688
C12506.52474.T64912.c0.g1.i1	F4JLM5	Isoleucine--tRNA ligase, cytoplasmic OS	3.48406	1.00541	0.000412145	0.00656781
C12506.9368.T85466.c1.g4.i2	NA	NA	3.47345	1.75158	0.000338946	0.00567723
C12506.46397.Ctg.8287	P13708	Sucrose synthase OS	3.46908	4.20487	2.89757e-10	3.82217e-08
C12506.52142.T3289.c0.g1.i1	NA	NA	3.46782	0.91218	0.00024999	0.00449616
C12506.21522.T83007.c2.g1.i1	NA	NA	3.46715	3.2078	2.11959e-05	0.000643814
C12506.98916.T43423.c0.g1.i1	Q8LPI7	Casein kinase 1-like protein 4 OS	3.46662	2.19752	0.000189996	0.00363923
C12506.47389.Ctg.17749	P30188	Probable calcium-binding protein CML35 OS	3.46578	6.8967	3.65384e-10	4.75244e-08
C12506.32983.T89546.c7.g10.i2	Q94AS5	Isoprenylcysteine alpha-carbonyl methylesterase ICME OS	3.4626	4.59349	9.32815e-06	0.000324388
C12506.93353.T87401.c0.g2.i11	Q3MKM6	U3 snoRNP-associated protein-like EMB2271 OS	3.45978	1.56761	0.000566559	0.0083485
C12506.103026.Ctg.18003	Q9FW03	Putative methylesterase 11, chloroplastic OS	3.45943	4.84319	1.05773e-07	7.09688e-06
C12506.37759.Ctg.34734	Q56Z59	Patellin-3 OS	3.45495	3.09358	1.00211e-05	0.000345057
C12506.72203.Ctg.9207	Q42806	Pyruvate kinase, cytosolic isozyme OS	3.45264	5.13669	3.33857e-06	0.00013518
C12506.60836.T85126.c1.g1.i8	NA	NA	3.4483	1.66503	8.102e-05	0.00188298
C12506.103420.T89492.c1.g5.i1	Q38908	Probable xyloglucan endotransglucosylase/hydrolase protein 30 OS	3.4474	6.07461	3.74563e-08	2.88761e-06
C12506.51687.Ctg.21872	P38949	Major pollen allergen Car b 1 isoforms 1A and 1B OS	3.44342	5.8212	2.61901e-11	4.43461e-09
C12506.94957.Ctg.28580	Q67Z52	Tubulin-folding cofactor B OS	3.44056	2.78426	0.000336665	0.00565529
C12506.4169.Ctg.31644	NA	NA	3.43792	1.7664	0.000300256	0.00517436
C12506.43189.T95276.c1.g5.i1	Q94AA4	ATP-dependent 6-phosphofructokinase 3 OS	3.43783	7.75534	6.55498e-09	6.2291e-07
C12506.72205.T90744.c2.g4.i4	Q42806	Pyruvate kinase, cytosolic isozyme OS	3.43745	9.21373	9.30208e-16	3.76645e-13
C12506.56025.T83996.c1.g7.i1	Q9SJQ9	Fructose-bisphosphate aldolase 6, cytosolic OS	3.43591	8.35242	8.07894e-14	2.2658e-11
C12506.90337.T86976.c2.g4.i11	NA	NA	3.43567	0.831296	0.000609029	0.00882079
C12506.9368.T85466.c1.g4.i1	NA	NA	3.43424	5.19088	3.60577e-07	2.01802e-05
C12506.106895.Ctg.12770	Q94AA4	ATP-dependent 6-phosphofructokinase 3 OS	3.4305	4.61072	4.35183e-07	2.38118e-05
C12506.16785.Ctg.14486	Q8VZQ6	LanC-like protein GCL2 OS	3.42937	2.50926	0.00026724	0.00473622
C12506.41338.Ctg.37159	NA	NA	3.42877	6.33318	2.15986e-13	5.44915e-11
C12506.97450.T86816.c0.g2.i1	NA	NA	3.42607	1.67967	0.000453946	0.00705054
C12506.29590.Ctg.44475	NA	NA	3.42493	6.43576	6.02251e-10	7.39926e-08
C12506.56622.T89365.c0.g3.i3	Q9SVR0	60S ribosomal protein L13a-3 OS	3.42481	3.17025	7.5277e-08	5.27891e-06
C12506.60350.Ctg.5577	Q9LZ57	60S ribosomal protein L36-3 OS	3.42471	5.62852	6.62277e-11	1.01442e-08
C12506.54095.T37927.c0.g1.i1	P48494	Triosephosphate isomerase, cytosolic OS	3.42401	1.73277	5.95728e-05	0.00147944
C12506.58235.Ctg.34668	Q96499	60S ribosomal protein L44 OS	3.4238	3.81811	0.000671129	0.00951597
C12506.19413.Ctg.11952	Q9SI52	Phosphatidylinositol 4-kinase gamma 7 OS	3.42186	3.00827	6.5839e-06	0.000240261
C12506.68946.Ctg.17223	NA	NA	3.42137	8.57197	1.09974e-13	2.97723e-11
C12506.43241.Ctg.15231	NA	NA	3.41977	2.72405	0.000247657	0.00446603
C12506.88544.T89451.c0.g1.i1	NA	NA	3.41556	2.7544	9.64403e-06	0.000333629
C12506.76253.T82407.c2.g8.i2	NA	NA	3.41525	5.88412	1.42556e-09	1.59185e-07
C12506.40427.Ctg.19531	O64592	Probable inactive poly [ADP-ribose] polymerase SRO3 OS	3.41002	4.85525	2.84167e-08	2.25801e-06
C12506.82322.T95601.c0.g13.i1	Q8L3X9	3-oxoacyl-[acyl-carrier-protein] synthase, mitochondrial OS	3.4098	2.98057	0.000281042	0.00492341
C12506.71014.T88074.c3.g4.i5	Q9SNB6	E3 ubiquitin-protein ligase RDUF1 OS	3.40823	3.53661	6.79265e-07	3.43424e-05
C12506.29477.T31401.c0.g1.i1	NA	NA	3.40404	1.94617	0.000101151	0.00226332
C12506.71512.Ctg.2409	P35055	Oxygen-dependent coproporphyrinogen-III oxidase, chloroplastic OS	3.40227	1.59637	0.000182952	0.00353485
C12506.97530.T93708.c0.g1.i3	NA	NA	3.40171	1.94941	6.06952e-05	0.00150011
C12506.12556.Ctg.7760	Q9FML2	Histone deacetylase 6 OS	3.39735	3.59832	4.61958e-05	0.00120846
C12506.76751.Ctg.44201	Q9XID3	G-type lectin S-receptor-like serine/threonine-protein kinase At1g34300 OS	3.39532	3.77825	0.000353101	0.00583789
C12506.55593.T85864.c2.g9.i1	NA	NA	3.39342	2.34743	0.000351184	0.00581816
C12506.61281.T91511.c2.g1.i1	NA	NA	3.39082	7.40042	1.27933e-12	2.84419e-10
C12506.55496.T83218.c1.g2.i1	NA	NA	3.38649	4.03097	5.49519e-07	2.86758e-05
C12506.89401.T90314.c3.g7.i3	Q3E9B4	Transcription repressor OFP8 OS	3.38636	6.56853	1.60124e-09	1.75024e-07
C12506.27070.Ctg.354	O04203	Nematode resistance protein-like HSPRO2 OS	3.37722	5.79651	7.19692e-11	1.08804e-08
C12506.92639.T86372.c0.g1.i1	NA	NA	3.37617	4.42685	6.20352e-05	0.00152756
C12506.43191.T87539.c9.g1.i1	Q9SAJ4	Phosphoglycerate kinase 3, cytosolic OS	3.37451	2.76113	2.01024e-05	0.00061908
C12506.95301.T28271.c0.g1.i2	NA	NA	3.37407	0.768297	0.00061761	0.00892287
C12506.47121.T87539.c8.g2.i1	Q42962	Phosphoglycerate kinase, cytosolic OS	3.37359	2.51444	1.08861e-05	0.00037027
C12506.42998.T95046.c10.g5.i1	NA	NA	3.37274	6.4478	3.39007e-12	6.98475e-10
C12506.6024.Ctg.36280	NA	NA	3.36916	2.52948	0.000510356	0.00772066
C12506.88973.T92238.c2.g7.i1	NA	NA	3.36867	2.44362	6.32948e-06	0.000232142
C12506.58439.Ctg.39207	NA	NA	3.36865	4.97459	3.35057e-05	0.000929774
C12506.88328.T93199.c0.g2.i2	Q9LDE1	Transcription factor MYB108 OS	3.36616	5.15264	1.61695e-08	1.39229e-06
C12506.61278.T90693.c1.g7.i5	NA	NA	3.36591	2.16756	0.00033991	0.0056811
C12506.35043.T87457.c7.g9.i2	Q43011	Asparagine synthetase [glutamine-hydrolyzing] 2 OS	3.36428	3.70893	5.65917e-07	2.93772e-05
C12506.59124.T90132.c5.g4.i4	NA	NA	3.36316	9.8765	1.79883e-06	8.02305e-05
C12506.90018.Ctg.24607	P31843	RNA-directed DNA polymerase homolog OS	3.36289	4.69539	0.000205057	0.003847
C12506.55358.T89033.c6.g1.i1	NA	NA	3.3616	3.33277	0.000554653	0.00823127
C12506.37337.T75032.c0.g5.i1	Q9M9A8	Aspartyl protease APCB1 OS	3.36119	4.95651	0.000713676	0.00999147
C12506.30917.Ctg.22726	NA	NA	3.35737	5.87059	1.42927e-10	2.06685e-08
C12506.48938.Ctg.18615	Q9ZUF4	Serine/threonine-protein kinase RIPK OS	3.3556	2.29351	0.000699111	0.00983487
C12506.68969.Ctg.2596	Q9M886	LOB domain-containing protein 41 OS	3.35523	8.78839	9.89622e-08	6.70561e-06
C12506.26525.Ctg.14713	Q9SV30	GATA transcription factor 8 OS	3.35086	3.55053	0.000560108	0.00828754
C12506.32982.Ctg.25372	Q94AS5	Isoprenylcysteine alpha-carbonyl methylesterase ICME OS	3.34891	5.39039	2.48631e-07	1.4526e-05
C12506.72183.T84022.c0.g2.i2	Q9FGT8	Temperature-induced lipocalin-1 OS	3.34838	3.71006	2.76207e-06	0.000115004
C12506.57484.T85020.c0.g1.i1	NA	NA	3.34828	3.76328	2.9814e-05	0.000848568
C12506.57484.Ctg.36628	NA	NA	3.34794	3.09037	1.55211e-05	0.000498432
C12506.99145.Ctg.21855	NA	NA	3.3438	3.58237	1.07405e-06	5.09805e-05
C12506.47100.Ctg.610	Q9LD57	Phosphoglycerate kinase 1, chloroplastic OS	3.34017	10.6223	8.1088e-12	1.53487e-09
C12506.49861.T83389.c0.g1.i3	Q38806	22.0 kDa heat shock protein OS	3.33874	4.37019	3.52637e-08	2.73043e-06
C12506.68746.T27779.c0.g1.i1	NA	NA	3.33594	1.4383	8.3391e-05	0.00193185
C12506.86061.Ctg.21531	P93596	Obtusifoliol 14-alpha demethylase (Fragment) OS	3.33498	4.41519	2.05478e-09	2.21479e-07
C12506.4824.Ctg.23012	Q9ZPE4	F-box protein FBW2 OS	3.33419	2.24674	2.68378e-05	0.000782816
C12506.45151.Ctg.18746	P41090	Naringenin,2-oxoglutarate 3-dioxygenase OS	3.33406	6.0414	6.51313e-12	1.25841e-09
C12506.97522.Ctg.30905	NA	NA	3.33391	5.82825	8.58147e-07	4.19735e-05
C12506.33444.T85355.c1.g4.i1	NA	NA	3.33381	3.93494	7.72259e-09	7.22078e-07
C12506.52138.T85651.c0.g1.i1	Q9FML2	Histone deacetylase 6 OS	3.32777	2.06492	0.000160738	0.00321241
C12506.94692.T76293.c0.g1.i1	A2YXC7	GDT1-like protein 4 OS	3.32697	2.79615	0.00055426	0.00823127
C12506.45491.T92297.c0.g1.i6	Q8VYI1	Sphinganine C4-monooxygenase 1 OS	3.32536	4.96014	9.1339e-11	1.35882e-08
C12506.59124.Ctg.35784	NA	NA	3.32286	9.66911	3.54635e-06	0.000143219
C12506.90128.T86261.c5.g1.i3	O80920	Abscisic acid receptor PYL4 OS	3.32279	1.94783	0.000169018	0.00333905
C12506.53087.T77215.c0.g2.i9	NA	NA	3.32154	2.18321	8.27179e-05	0.00191817
C12506.29656.Ctg.18253	NA	NA	3.31806	1.903	0.000122148	0.00263186
C12506.74499.Ctg.2659	B8BJ39	Pyruvate kinase 1, cytosolic OS	3.31132	6.46283	2.09762e-07	1.27678e-05
C12506.22935.T82007.c0.g1.i7	NA	NA	3.30965	1.5775	0.00059793	0.00869697
C12506.67910.Ctg.37274	NA	NA	3.30246	0.96025	0.000353177	0.00583789
C12506.63041.Ctg.21	Q9FZ32	F-box protein At1g55000 OS	3.30179	1.56621	0.000148288	0.00304046
C12506.56711.T76051.c0.g1.i3	NA	NA	3.28265	2.05473	0.000698358	0.00982724
C12506.30347.Ctg.32510	Q6AU53	Probable xyloglucan glycosyltransferase 9 OS	3.27709	1.74404	0.000621604	0.0089611
C12506.84130.T90699.c1.g2.i7	B2ZX90	Chromatin assembly factor 1 subunit FSM OS	3.27128	2.36218	9.68491e-05	0.00218917
C12506.75889.Ctg.34763	Q2V9B0	Transcription factor MYB1R1 OS	3.26906	1.65057	6.22515e-05	0.00153207
C12506.67843.Ctg.33786	NA	NA	3.26865	4.47969	1.23799e-09	1.40258e-07
C12506.68522.T85396.c0.g1.i1	Q9ZNR6	Pyridoxal 5'-phosphate synthase-like subunit PDX1.2 OS	3.26853	5.45909	6.77053e-07	3.42677e-05
C12506.62126.T89626.c2.g1.i2	NA	NA	3.26835	2.33352	0.000650961	0.00928942
C12506.30927.Ctg.33198	NA	NA	3.26667	5.39067	7.18101e-07	3.61098e-05
C12506.47110.T50673.c0.g1.i1	P12783	Phosphoglycerate kinase, cytosolic OS	3.26585	4.34285	1.37751e-07	8.81077e-06
C12506.97542.T93637.c3.g1.i2	NA	NA	3.26405	2.06656	0.000202972	0.00382175
C12506.80769.T92147.c1.g5.i1	Q6DBG8	Probable arabinosyltransferase ARAD1 OS	3.2578	1.65885	0.000363807	0.00597542
C12506.27174.Ctg.20746	Q9ZP41	EG45-like domain containing protein OS	3.25409	4.19044	2.45467e-08	2.00525e-06
C12506.72436.T48679.c0.g1.i1	P69310	Ubiquitin OS	3.25295	3.75348	4.0509e-08	3.10752e-06
C12506.60833.T93418.c13.g1.i1	Q500U8	Tetraketide alpha-pyrone reductase 1 OS	3.25129	10.4953	1.40262e-10	2.03463e-08
C12506.47889.Ctg.4337	NA	NA	3.24969	10.535	6.72669e-06	0.000243942
C12506.31881.Ctg.25366	O22174	Ethylene-responsive transcription factor ERF008 OS	3.24814	4.88714	1.92524e-08	1.62994e-06
C12506.70279.T92886.c1.g4.i1	Q9SAH7	Probable WRKY transcription factor 40 OS	3.24411	4.10457	1.89437e-06	8.37697e-05
C12506.61333.T86502.c2.g12.i6	Q42342	Cytochrome b5 isoform E OS	3.24307	2.74629	9.81029e-06	0.000338877
C12506.102347.T90844.c0.g2.i3	NA	NA	3.24206	2.12433	0.00040982	0.00655228
C12506.74773.Ctg.44408	O49596	High mobility group B protein 2 OS	3.24178	3.27494	3.71247e-06	0.000148639
C12506.64710.Ctg.22437	Q8RXS6	DNA helicase INO80 OS	3.24116	4.79277	6.89007e-06	0.000249285
C12506.46405.T96784.c1.g2.i2	P13708	Sucrose synthase OS	3.24032	4.23743	9.22755e-10	1.09054e-07
C12506.59147.Ctg.39121	NA	NA	3.2398	2.11342	0.00047326	0.00726332
C12506.59854.T91337.c0.g6.i5	Q39208	Delta(7)-sterol-C5(6)-desaturase 1 OS	3.23958	4.18185	5.99598e-05	0.00148746
C12506.11649.Ctg.27024	NA	NA	3.23914	7.14967	1.3948e-13	3.69021e-11
C12506.76723.Ctg.21686	Q8H115	NAC domain-containing protein 102 OS	3.23368	2.69852	9.61114e-06	0.000333234
C12506.78651.T92294.c7.g4.i1	P47924	Bifunctional riboflavin biosynthesis protein RIBA 1, chloroplastic OS	3.23336	3.46818	0.000416435	0.00662031
C12506.61333.Ctg.36632	Q42342	Cytochrome b5 isoform E OS	3.23263	2.75853	9.74956e-05	0.00219951
C12506.21211.Ctg.8328	NA	NA	3.22596	2.16704	0.000668995	0.0094915
C12506.68175.T91597.c1.g2.i1	Q8VYF4	Probable galacturonosyltransferase-like 7 OS	3.22372	4.29384	1.71545e-05	0.000540127
C12506.81896.Ctg.39553	Q7XJE6	Metacaspase-1 OS	3.21943	2.26265	0.000117167	0.0025411
C12506.52062.T68367.c0.g2.i1	Q8VYB2	Uridine kinase-like protein 3 OS	3.21749	3.11353	3.14388e-07	1.79332e-05
C12506.30601.Ctg.45684	NA	NA	3.21715	3.74212	0.000185027	0.00356735
C12506.61945.T71751.c0.g1.i1	NA	NA	3.21269	2.87103	0.000301883	0.00519855
C12506.51919.T36132.c0.g3.i1	NA	NA	3.21242	1.96306	0.000107971	0.00238725
C12506.86808.T92313.c17.g2.i8	Q9ZPH9	Probable methyltransferase PMT15 OS	3.2113	9.34236	1.4482e-07	9.22492e-06
C12506.38352.Ctg.1795	Q9LQI9	Oligouridylate-binding protein 1B OS	3.21094	5.18713	5.37114e-06	0.000202511
C12506.107491.T85429.c2.g1.i1	NA	NA	3.20785	1.3798	0.000296002	0.0051124
C12506.88711.T80010.c0.g1.i1	NA	NA	3.20493	0.818693	0.000600142	0.00872191
C12506.95511.T68223.c0.g1.i1	NA	NA	3.20272	4.34128	1.10314e-08	9.93551e-07
C12506.4249.T82476.c0.g1.i4	NA	NA	3.2025	2.24205	0.000218033	0.00404803
C12506.35032.T87457.c7.g4.i1	Q43011	Asparagine synthetase [glutamine-hydrolyzing] 2 OS	3.20015	4.96959	5.26664e-10	6.53962e-08
C12506.9748.Ctg.13569	NA	NA	3.19946	3.60993	6.77854e-08	4.81887e-06
C12506.78223.Ctg.32608	NA	NA	3.1994	3.23074	0.000292186	0.00506529
C12506.97986.Ctg.24472	Q8L3X9	3-oxoacyl-[acyl-carrier-protein] synthase, mitochondrial OS	3.19741	6.60948	6.18925e-09	5.91779e-07
C12506.105773.T87435.c0.g1.i1	Q6R0H0	Protein REVEILLE 3 OS	3.19653	1.82079	0.000351625	0.0058205
C12506.75623.Ctg.2548	NA	NA	3.18988	6.31431	2.54664e-09	2.68284e-07
C12506.74466.T92113.c0.g1.i2	NA	NA	3.1872	2.27975	5.78757e-05	0.00144655
C12506.56499.T87313.c5.g2.i1	NA	NA	3.18442	8.43969	3.80753e-11	6.21076e-09
C12506.33070.Ctg.16593	Q6IEK5	WRKY transcription factor WRKY76 OS	3.18339	1.64478	0.00035889	0.00591134
C12506.74501.T82551.c3.g3.i3	B8BJ39	Pyruvate kinase 1, cytosolic OS	3.18328	1.05532	0.000445341	0.00695634
C12506.34673.Ctg.3391	NA	NA	3.17266	3.03292	0.000182897	0.00353485
C12506.51873.Ctg.23975	NA	NA	3.16727	3.77656	7.82458e-08	5.45425e-06
C12506.84732.Ctg.3572	Q7X9I4	Endoplasmic reticulum oxidoreductin-2 OS	3.16503	6.24939	4.04011e-07	2.2369e-05
C12506.81247.T85968.c5.g11.i1	Q8LAD0	Probable pyridoxal 5'-phosphate synthase subunit PDX2 OS	3.16462	3.40345	2.04752e-06	8.91869e-05
C12506.103892.Ctg.6697	Q8RX87	Probable galactinol--sucrose galactosyltransferase 6 OS	3.16338	6.49717	0.000125306	0.00268264
C12506.44059.T80387.c0.g2.i1	P48493	Triosephosphate isomerase, cytosolic (Fragment) OS	3.16099	2.33772	2.01832e-05	0.000620747
C12506.68974.Ctg.412	NA	NA	3.16044	3.02906	0.000187797	0.00360788
C12506.56110.T96283.c12.g1.i2	P42896	Enolase OS	3.15783	8.26162	1.57825e-10	2.26122e-08
C12506.98273.T85692.c1.g1.i2	Q42946	Oxygen-dependent coproporphyrinogen-III oxidase, chloroplastic OS	3.15667	5.26927	8.57123e-10	1.02599e-07
C12506.107087.T86245.c2.g2.i3	NA	NA	3.15574	4.8087	0.000135653	0.00284018
C12506.19974.Ctg.35677	NA	NA	3.1532	6.33807	1.1541e-09	1.31393e-07
C12506.52912.Ctg.44545	Q9SM64	Superoxide dismutase [Mn], mitochondrial OS	3.15274	6.71451	4.31716e-12	8.62766e-10
C12506.3149.Ctg.6200	O23006	LysM domain-containing GPI-anchored protein 2 OS	3.15016	1.67981	0.000531721	0.00797393
C12506.37306.T93611.c6.g7.i1	Q9FKW8	Thiosulfate sulfurtransferase 18 OS	3.1467	3.86674	0.000200224	0.00378531
C12506.39275.Ctg.30792	Q39224	Protein SRG1 OS	3.14343	7.1807	3.29497e-08	2.55712e-06
C12506.35282.Ctg.29136	Q9FLU7	Putative F-box protein PP2-B12 OS	3.13889	3.09055	0.000617078	0.00891794
C12506.63500.T88422.c0.g3.i1	NA	NA	3.13467	4.09728	5.81947e-05	0.00145219
C12506.73871.T85018.c5.g3.i1	NA	NA	3.12766	8.96762	1.54384e-11	2.8081e-09
C12506.52062.T68367.c0.g1.i2	Q8VYB2	Uridine kinase-like protein 3 OS	3.12484	3.07103	9.20034e-05	0.00209694
C12506.63649.Ctg.10183	O22259	Ethylene-responsive transcription factor ERF071 OS	3.1239	8.59102	4.10565e-10	5.31043e-08
C12506.51697.T83909.c0.g1.i7	Q6TBX7	Carotene epsilon-monooxygenase, chloroplastic OS	3.12085	1.12244	0.00064315	0.00918921
C12506.52093.T89098.c0.g5.i1	Q9SSA8	Ethylene-responsive transcription factor RAP2-12 OS	3.11206	3.50974	0.000129936	0.00275201
C12506.64182.Ctg.2871	NA	NA	3.11198	3.22792	0.00019648	0.00373119
C12506.45471.T91337.c0.g6.i2	Q39208	Delta(7)-sterol-C5(6)-desaturase 1 OS	3.11074	1.72047	0.000125191	0.00268141
C12506.104530.Ctg.44398	Q8GZD4	Nucleobase-ascorbate transporter 3 OS	3.10444	3.01286	1.17693e-05	0.000394833
C12506.103754.T93649.c5.g1.i3	NA	NA	3.10216	2.62283	0.000189103	0.0036281
C12506.21511.Ctg.12435	Q84VQ1	SNF1-related protein kinase regulatory subunit beta-1 OS	3.10098	8.79732	6.08806e-10	7.46012e-08
C12506.59253.T86014.c1.g5.i3	B3SGL0	Beta-carotene 3-hydroxylase, chloroplastic OS	3.10048	9.20456	2.69754e-10	3.58881e-08
C12506.34135.Ctg.18820	Q94B77	Formin-like protein 5 OS	3.09922	3.51019	8.98837e-05	0.00205668
C12506.70279.T92886.c1.g1.i1	Q9SAH7	Probable WRKY transcription factor 40 OS	3.09917	3.80242	4.65058e-05	0.00121589
C12506.61084.Ctg.39620	P40934	Cytochrome b5 OS	3.09613	8.20861	5.80662e-10	7.17187e-08
C12506.56111.T96283.c12.g1.i7	P42896	Enolase OS	3.09479	10.4812	1.37363e-10	1.99881e-08
C12506.60855.Ctg.43735	Q9FML2	Histone deacetylase 6 OS	3.08742	4.68939	4.95057e-07	2.63449e-05
C12506.18171.Ctg.3925	NA	NA	3.08622	4.53245	5.81777e-05	0.00145219
C12506.57581.Ctg.10162	Q94KK7	Syntaxin-52 OS	3.08169	4.71634	1.81332e-05	0.00056592
C12506.3401.Ctg.45687	Q05762	Bifunctional dihydrofolate reductase-thymidylate synthase 1 OS	3.0811	4.47285	7.31047e-09	6.87686e-07
C12506.94303.T90420.c7.g4.i1	P17648	Alcohol dehydrogenase OS	3.07338	6.67063	4.0196e-09	4.07775e-07
C12506.69448.T95921.c1.g1.i1	Q9LR33	60S ribosomal protein L27a-2 OS	3.06997	4.06141	6.16818e-06	0.000227613
C12506.44373.T84893.c0.g4.i2	P14219	Alcohol dehydrogenase 1 OS	3.06869	3.16373	7.16184e-06	0.000257318
C12506.100141.T89688.c3.g4.i2	Q940U6	Protein FLUORESCENT IN BLUE LIGHT, chloroplastic OS	3.06862	5.14779	0.000618974	0.00893426
C12506.72841.Ctg.38490	Q9T009	Long chain acyl-CoA synthetase 5 OS	3.06746	1.67538	0.000299672	0.00516812
C12506.44326.Ctg.2040	P17648	Alcohol dehydrogenase OS	3.06735	8.4893	5.10528e-10	6.37325e-08
C12506.35577.T95789.c3.g2.i1	Q9FL69	Probable ADP-ribosylation factor GTPase-activating protein AGD5 OS	3.06451	2.63606	0.000461918	0.00714102
C12506.36406.Ctg.3228	Q41785	Tubulin beta-8 chain OS	3.06258	4.65565	6.65802e-07	3.38085e-05
C12506.80986.Ctg.21120	Q8VZ42	Zinc finger AN1 and C2H2 domain-containing stress-associated protein 11 OS	3.06247	5.75664	4.79585e-06	0.00018471
C12506.50660.T84158.c0.g2.i1	NA	NA	3.05811	4.61808	2.41867e-05	0.000719626
C12506.27560.Ctg.27877	NA	NA	3.05716	1.74549	0.000456702	0.00708627
C12506.100462.T96861.c7.g7.i5	NA	NA	3.05682	3.38011	0.000303653	0.00521617
C12506.61133.T89803.c2.g2.i1	Q8LBB2	SNF1-related protein kinase regulatory subunit gamma-1 OS	3.05613	6.74537	4.60396e-10	5.87339e-08
C12506.74618.Ctg.4289	P35017	Superoxide dismutase [Mn], mitochondrial OS	3.0548	7.13367	1.75092e-13	4.52944e-11
C12506.29934.Ctg.31201	Q93VI8	Tubby-like F-box protein 7 OS	3.05135	7.0941	2.38272e-10	3.25364e-08
C12506.28480.Ctg.7222	Q01559	3-hydroxy-3-methylglutaryl-coenzyme A reductase OS	3.04798	6.27953	8.67841e-10	1.03616e-07
C12506.61770.Ctg.16119	Q9M2E2	(+)-neomenthol dehydrogenase OS	3.04668	7.30927	1.46688e-10	2.11467e-08
C12506.24741.Ctg.18745	P41090	Naringenin,2-oxoglutarate 3-dioxygenase OS	3.04571	4.96177	1.62997e-10	2.32103e-08
C12506.21518.T96505.c1.g1.i3	Q84VQ1	SNF1-related protein kinase regulatory subunit beta-1 OS	3.04512	3.93663	2.39377e-07	1.4056e-05
C12506.58494.T90227.c0.g1.i1	NA	NA	3.04451	3.14164	3.82452e-06	0.00015247
C12506.57632.T86104.c1.g6.i1	Q94KK7	Syntaxin-52 OS	3.04419	2.81687	0.000177681	0.0034574
C12506.64421.T96890.c1.g2.i3	Q9SJQ9	Fructose-bisphosphate aldolase 6, cytosolic OS	3.03203	2.46012	1.24396e-05	0.000412562
C12506.15953.Ctg.27822	Q0WTI8	Chaperone protein dnaJ 72 OS	3.03178	7.31668	1.13992e-08	1.02272e-06
C12506.30054.Ctg.32443	NA	NA	3.02968	5.42543	4.63164e-08	3.47851e-06
C12506.65690.T86206.c0.g1.i3	NA	NA	3.02967	3.47483	0.000144082	0.00296992
C12506.87661.T36836.c0.g1.i1	P28032	Alcohol dehydrogenase 2 OS	3.02898	2.32231	9.41594e-05	0.00214084
C12506.74507.T84999.c4.g3.i1	B8BM17	Pyruvate kinase 2, cytosolic OS	3.02625	6.38196	7.46761e-12	1.43095e-09
C12506.56622.Ctg.10999	Q9SVR0	60S ribosomal protein L13a-3 OS	3.02518	2.67286	2.68004e-05	0.000782405
C12506.5621.Ctg.22314	NA	NA	3.02187	4.81889	1.56324e-09	1.72082e-07
C12506.86618.T91931.c1.g2.i1	NA	NA	3.02154	5.03178	5.89267e-06	0.000218983
C12506.51065.Ctg.19243	NA	NA	3.02091	3.91798	0.000437024	0.00685863
C12506.42426.Ctg.6381	Q8LGS1	Protein MARD1 OS	3.01758	6.53171	5.37578e-09	5.20411e-07
C12506.71110.T83967.c0.g3.i1	NA	NA	3.01529	4.94185	2.15712e-06	9.29178e-05
C12506.36002.T95505.c1.g2.i2	Q9FE20	Serine/threonine-protein kinase PBS1 OS	3.01053	4.08391	0.000434739	0.0068343
C12506.77943.Ctg.9369	NA	NA	3.00968	9.54395	1.99639e-08	1.68711e-06
C12506.32990.T96849.c0.g1.i2	Q8VYP9	Probable isoprenylcysteine alpha-carbonyl methylesterase ICMEL1 OS	3.00768	3.65125	9.87897e-07	4.76195e-05
C12506.59116.T101974.c0.g1.i1	NA	NA	3.00626	1.52429	0.000468025	0.00722344
C12506.57483.Ctg.33741	Q9FGL9	Polypyrimidine tract-binding protein homolog 2 OS	3.00557	1.68415	0.000421608	0.00668375
C12506.77179.Ctg.8130	Q9SNB6	E3 ubiquitin-protein ligase RDUF1 OS	3.00507	5.0511	1.79214e-06	8.00088e-05
C12506.56395.T94080.c1.g1.i1	Q69XV0	bZIP transcription factor 50 OS	3.00027	5.59009	1.04871e-07	7.04649e-06
C12506.106179.T85968.c5.g10.i3	Q8LAD0	Probable pyridoxal 5'-phosphate synthase subunit PDX2 OS	2.99993	3.46993	1.10352e-05	0.000373433
C12506.61133.T89803.c2.g2.i5	Q8LBB2	SNF1-related protein kinase regulatory subunit gamma-1 OS	2.99762	6.29102	1.59394e-07	1.00434e-05
C12506.13404.Ctg.17251	Q8L7W7	Probable adenylate kinase 7, mitochondrial OS	2.99694	4.02075	1.86463e-07	1.15e-05
C12506.81743.Ctg.12131	NA	NA	2.98346	4.11922	9.56259e-08	6.54418e-06
C12506.95756.T89725.c1.g6.i1	NA	NA	2.98332	4.04244	0.000104809	0.0023284
C12506.70278.T92886.c1.g2.i1	Q6IEK5	WRKY transcription factor WRKY76 OS	2.97945	2.20078	0.000201485	0.00380298
C12506.48323.T82890.c2.g6.i2	Q8LC76	Cysteine proteinase inhibitor 7 OS	2.97704	9.97925	2.75715e-08	2.20212e-06
C12506.59109.T83520.c1.g1.i1	NA	NA	2.97376	1.71718	0.000154367	0.00313063
C12506.12157.T88888.c1.g2.i3	Q67Y69	Protein WVD2-like 7 OS	2.97308	2.17936	0.000202301	0.00381528
C12506.67138.T95943.c1.g3.i2	NA	NA	2.97102	5.349	3.04377e-08	2.37955e-06
C12506.17839.T93735.c1.g12.i1	NA	NA	2.97075	6.00321	4.74731e-05	0.00123632
C12506.57600.T96258.c1.g3.i3	NA	NA	2.96064	7.61078	1.92715e-12	4.19326e-10
C12506.60007.Ctg.39572	Q9SUL7	CBL-interacting serine/threonine-protein kinase 4 OS	2.95771	5.47851	4.20182e-10	5.41976e-08
C12506.78867.T85065.c5.g1.i3	NA	NA	2.95604	1.95263	0.000711303	0.0099656
C12506.14104.Ctg.39404	NA	NA	2.95504	7.08931	2.07907e-11	3.66703e-09
C12506.78958.T85424.c1.g1.i1	NA	NA	2.95369	7.63363	0.000362759	0.00596452
C12506.97522.Ctg.17209	NA	NA	2.95095	6.07706	6.59786e-10	8.02148e-08
C12506.80840.T76139.c0.g1.i1	P25460	40S ribosomal protein S11 OS	2.94647	3.85623	1.34428e-07	8.74232e-06
C12506.77430.Ctg.42267	P28523	Casein kinase II subunit alpha OS	2.94518	3.8084	0.000148029	0.00303649
C12506.5470.T95531.c0.g2.i8	Q9LL84	DNA ligase 4 OS	2.9449	2.68713	0.000274356	0.00483356
C12506.96926.T86496.c5.g1.i4	NA	NA	2.94315	2.65007	0.000170061	0.00335396
C12506.59153.T94850.c2.g1.i2	NA	NA	2.94211	5.87074	1.92243e-11	3.42973e-09
C12506.53205.Ctg.40862	Q9M8J2	Probable galacturonosyltransferase-like 4 OS	2.93396	4.14857	1.20738e-07	7.90722e-06
C12506.51774.Ctg.2921	O80933	Scarecrow-like protein 9 OS	2.93052	2.40395	8.38106e-05	0.00193868
C12506.6824.T93759.c0.g3.i8	Q84WW2	Probable 6-phosphogluconolactonase 5, chloroplastic OS	2.92694	4.52343	9.85279e-08	6.70393e-06
C12506.67128.T83664.c1.g4.i1	Q56ZI2	Patellin-2 OS	2.92285	6.67862	1.65823e-09	1.80829e-07
C12506.13107.T89451.c0.g2.i2	NA	NA	2.92191	3.25245	2.11853e-06	9.19361e-05
C12506.87733.T88804.c0.g3.i1	O24160	TGACG-sequence-specific DNA-binding protein TGA-2.1 OS	2.91997	4.12019	0.000221539	0.00408834
C12506.6822.Ctg.1295	Q84WW2	Probable 6-phosphogluconolactonase 5, chloroplastic OS	2.91796	6.90405	2.34771e-10	3.22474e-08
C12506.17335.T89896.c4.g1.i5	Q40546	Pyruvate kinase isozyme G, chloroplastic OS	2.91674	5.46017	2.45107e-05	0.000726954
C12506.20891.Ctg.38371	Q9LFP7	Probable serine/threonine-protein kinase PIX7 OS	2.91571	3.01614	0.000278043	0.00488374
C12506.15169.T83454.c1.g2.i3	Q7Y175	Plant UBX domain-containing protein 5 OS	2.91513	3.46633	0.00060879	0.00882007
C12506.94304.T90420.c7.g5.i1	P17648	Alcohol dehydrogenase OS	2.91202	7.21261	6.03004e-06	0.00022302
C12506.47163.Ctg.43789	F4I1G5	Cold-regulated 413 inner membrane protein 2, chloroplastic OS	2.90667	7.44889	3.76551e-12	7.65664e-10
C12506.74940.T90530.c1.g3.i1	NA	NA	2.90626	2.94115	0.000711331	0.0099656
C12506.85947.Ctg.5607	P24806	Xyloglucan endotransglucosylase/hydrolase protein 24 OS	2.90601	7.42402	1.33433e-08	1.17009e-06
C12506.10902.Ctg.10337	NA	NA	2.90404	3.1427	1.40407e-05	0.00045624
C12506.19838.Ctg.16589	Q9C5T4	WRKY transcription factor 18 OS	2.90292	3.6988	9.34524e-05	0.00212788
C12506.47232.T95314.c0.g8.i4	Q9SR86	Alanine--glyoxylate aminotransferase 2 homolog 3, mitochondrial OS	2.90281	5.2383	1.627e-07	1.0224e-05
C12506.46684.Ctg.6820	Q6ZGL9	Signal peptide peptidase 1 OS	2.90253	9.46841	6.64232e-06	0.000241447
C12506.95527.T96849.c0.g1.i3	Q8VZJ9	Calmodulin-binding receptor-like cytoplasmic kinase 2 OS	2.89949	6.19284	3.03106e-10	3.98696e-08
C12506.59101.Ctg.27467	P08927	RuBisCO large subunit-binding protein subunit beta, chloroplastic OS	2.89636	9.4127	1.36778e-10	1.99653e-08
C12506.67167.T88797.c3.g3.i1	P43297	Cysteine proteinase RD21A OS	2.89552	6.117	1.46205e-09	1.6248e-07
C12506.12668.Ctg.29556	A7PZL3	Probable polygalacturonase OS	2.89463	3.45546	0.000175421	0.00342663
C12506.52377.Ctg.35189	Q9C5W7	Tobamovirus multiplication protein 2A OS	2.89394	5.19876	4.53377e-06	0.000175633
C12506.76692.T93349.c3.g8.i4	NA	NA	2.89223	3.02217	0.000487832	0.00743792
C12506.65119.Ctg.42383	Q40392	TMV resistance protein N OS	2.88968	6.14622	1.09957e-05	0.000372366
C12506.7451.T86766.c2.g5.i1	NA	NA	2.88493	3.31655	7.21205e-05	0.00172489
C12506.48411.Ctg.2740	NA	NA	2.88283	8.29158	4.5545e-10	5.82626e-08
C12506.54309.Ctg.5349	O64816	Casein kinase II subunit alpha-4, chloroplastic OS	2.88005	4.06754	1.20709e-08	1.06857e-06
C12506.37889.Ctg.6916	Q9SCJ9	Ubiquitin carboxyl-terminal hydrolase 26 OS	2.87844	4.68666	7.44014e-07	3.71321e-05
C12506.28637.T90020.c2.g1.i1	Q9XF57	Peroxisome biogenesis protein 7 OS	2.87509	3.91708	3.00111e-07	1.72523e-05
C12506.73468.T95727.c0.g2.i1	NA	NA	2.87138	7.52669	3.84824e-06	0.000153285
C12506.52157.Ctg.33547	Q6WNQ8	Cytochrome P450 81E8 OS	2.86959	8.47195	8.81891e-09	8.13156e-07
C12506.71935.Ctg.22764	Q8L3X9	3-oxoacyl-[acyl-carrier-protein] synthase, mitochondrial OS	2.86888	4.64406	1.90862e-06	8.42397e-05
C12506.85781.Ctg.33246	B9DGD6	Acetyl-coenzyme A synthetase, chloroplastic/glyoxysomal OS	2.8656	4.31005	3.30243e-05	0.000919702
C12506.32832.Ctg.4159	Q8LFN2	Probable inactive leucine-rich repeat receptor-like protein kinase At3g03770 OS	2.85757	4.21437	0.000100399	0.00225223
C12506.50724.T83298.c0.g8.i1	Q8LEM7	Calcineurin B-like protein 3 OS	2.85467	2.5829	5.31481e-05	0.00135234
C12506.86618.Ctg.8308	NA	NA	2.85333	5.64627	1.01778e-05	0.000348812
C12506.42432.T95943.c1.g3.i1	Q8LGS1	Protein MARD1 OS	2.85284	6.07697	5.22652e-09	5.09137e-07
C12506.99753.Ctg.10483	O22467	Histone-binding protein MSI1 OS	2.84863	2.64178	6.89085e-05	0.0016651
C12506.45486.T84085.c1.g2.i1	Q8VYI1	Sphinganine C4-monooxygenase 1 OS	2.84432	6.35011	7.30529e-09	6.87686e-07
C12506.23497.Ctg.22752	NA	NA	2.84328	5.9308	4.38637e-09	4.40187e-07
C12506.81982.Ctg.5009	Q9FE62	Thioredoxin-like protein YLS8 OS	2.84205	5.4057	0.000102228	0.00228196
C12506.30246.Ctg.12474	Q9CAG8	F-box/kelch-repeat protein At1g67480 OS	2.84162	4.74028	4.07058e-05	0.00108745
C12506.47107.Ctg.27849	P12783	Phosphoglycerate kinase, cytosolic OS	2.84075	3.83838	2.03693e-05	0.000624407
C12506.52060.T93568.c0.g2.i5	Q3EAF8	Pentatricopeptide repeat-containing protein At3g62540, mitochondrial OS	2.83827	2.07592	0.000332206	0.00561075
C12506.51739.Ctg.5729	Q8LCL3	60S ribosomal protein L27-2 OS	2.83826	3.99509	0.000190336	0.00364317
C12506.49916.T80341.c1.g1.i2	NA	NA	2.83763	9.62808	2.39315e-11	4.11198e-09
C12506.52477.T2958.c0.g3.i1	NA	NA	2.83071	3.6295	3.44289e-07	1.94321e-05
C12506.61769.Ctg.1654	Q9ZUH5	Short-chain dehydrogenase/reductase 2b OS	2.83016	5.91684	4.16481e-07	2.29232e-05
C12506.25456.T91806.c1.g1.i6	Q39962	Citrate-binding protein OS	2.83003	5.73874	4.3071e-06	0.000168534
C12506.95671.T38139.c0.g1.i1	NA	NA	2.82936	4.67969	1.04487e-05	0.000356696
C12506.66406.Ctg.13997	P36444	NADP-dependent malic enzyme, chloroplastic OS	2.82812	4.68224	1.02385e-08	9.31139e-07
C12506.88449.Ctg.2202	Q9LD47	Copper chaperone for superoxide dismutase, chloroplastic/cytosolic OS	2.82749	6.07691	6.08825e-07	3.13599e-05
C12506.35613.Ctg.27323	NA	NA	2.81569	5.11679	7.59815e-05	0.0017996
C12506.78661.T94920.c2.g3.i12	Q9LK31	Kelch repeat-containing protein At3g27220 OS	2.81518	4.47684	2.16217e-07	1.30752e-05
C12506.106895.Ctg.12771	Q94AA4	ATP-dependent 6-phosphofructokinase 3 OS	2.81351	3.94857	3.05453e-05	0.000861486
C12506.48335.T91358.c2.g4.i1	Q06197	Isocitrate dehydrogenase [NADP] OS	2.81314	7.57533	5.1313e-06	0.000195207
C12506.96844.T88733.c5.g4.i3	NA	NA	2.81257	2.98687	0.000563874	0.00831947
C12506.33431.Ctg.462	NA	NA	2.80997	4.56422	1.06782e-07	7.14396e-06
C12506.60801.Ctg.493	Q9C8L4	Persulfide dioxygenase ETHE1 homolog, mitochondrial OS	2.80936	6.62873	9.38309e-10	1.10611e-07
C12506.50795.Ctg.20571	Q9FML2	Histone deacetylase 6 OS	2.80663	6.06992	7.91434e-11	1.18878e-08
C12506.47467.T95224.c1.g1.i1	NA	NA	2.80538	4.64069	1.09651e-05	0.000372136
C12506.61134.T89803.c2.g2.i6	Q8LBB2	SNF1-related protein kinase regulatory subunit gamma-1 OS	2.79989	5.08097	4.99934e-06	0.000190811
C12506.59266.T86014.c1.g5.i5	B3SGL0	Beta-carotene 3-hydroxylase, chloroplastic OS	2.79859	8.48217	6.72976e-08	4.8062e-06
C12506.66577.T85144.c1.g2.i6	Q8LF05	Rhomboid-like protein 19 OS	2.79848	4.58494	2.88522e-06	0.000119208
C12506.47864.Ctg.15503	NA	NA	2.79229	4.40369	1.91699e-06	8.45293e-05
C12506.47101.T85377.c3.g5.i1	NA	NA	2.79186	3.79841	1.54614e-05	0.0004972
C12506.71781.T81263.c0.g4.i9	Q9LD43	Acetyl-coenzyme A carboxylase carboxyl transferase subunit alpha, chloroplastic OS	2.78652	3.07079	8.26711e-05	0.00191804
C12506.3897.Ctg.41590	NA	NA	2.78595	1.92007	0.000637465	0.0091304
C12506.36683.Ctg.3644	Q9SZN7	Heavy metal-associated isoprenylated plant protein 26 OS	2.78568	5.78665	1.24795e-08	1.10265e-06
C12506.37922.T88611.c0.g4.i1	Q9M376	Vesicle-associated membrane protein 727 OS	2.78178	2.6476	0.000126823	0.00270764
C12506.105249.T95601.c0.g12.i3	Q8L3X9	3-oxoacyl-[acyl-carrier-protein] synthase, mitochondrial OS	2.77957	3.41407	3.79582e-05	0.00102641
C12506.25984.Ctg.33501	P46573	Probable serine/threonine-protein kinase PBL10 OS	2.77861	2.95057	0.000232842	0.00425679
C12506.49166.Ctg.19417	Q96289	Zinc finger protein ZAT10 OS	2.77397	6.19376	2.49127e-05	0.000735595
C12506.78661.Ctg.35683	Q9LK31	Kelch repeat-containing protein At3g27220 OS	2.77347	4.354	6.54944e-08	4.69181e-06
C12506.19974.Ctg.35676	NA	NA	2.76864	5.84423	3.26562e-07	1.84988e-05
C12506.96294.Ctg.6668	O64816	Casein kinase II subunit alpha-4, chloroplastic OS	2.76625	7.86862	1.84498e-10	2.59545e-08
C12506.102127.T86013.c7.g1.i1	Q84JR9	TPR repeat-containing thioredoxin TTL4 OS	2.76442	7.35664	7.44183e-11	1.12143e-08
C12506.25577.T92605.c5.g11.i6	NA	NA	2.76175	4.72239	6.02282e-05	0.00149262
C12506.37792.T93653.c5.g1.i1	Q9CAC4	Myosin-binding protein 2 OS	2.75663	3.16282	2.92345e-05	0.000837709
C12506.64098.T87051.c0.g5.i1	Q9SPE6	Alpha-soluble NSF attachment protein 2 OS	2.75005	2.39782	0.000466695	0.0072053
C12506.63270.T93977.c5.g4.i5	P41090	Naringenin,2-oxoglutarate 3-dioxygenase OS	2.74909	3.31318	2.5946e-05	0.00076224
C12506.21290.Ctg.44146	B8BM17	Pyruvate kinase 2, cytosolic OS	2.74211	6.25977	3.00839e-05	0.000853124
C12506.24893.T91425.c0.g5.i5	NA	NA	2.73529	3.15958	0.000140713	0.00291986
C12506.60812.Ctg.2886	Q500U8	Tetraketide alpha-pyrone reductase 1 OS	2.73167	3.74134	9.49177e-06	0.000329586
C12506.89328.T91212.c0.g1.i4	Q9FMV0	F-box/LRR-repeat protein At5g63520 OS	2.72589	1.94684	0.000595871	0.00867608
C12506.66194.T87005.c2.g2.i8	Q8RXD3	E3 ubiquitin-protein ligase AIP2 OS	2.72409	3.26279	0.000324227	0.00549593
C12506.35036.T87457.c7.g10.i1	NA	NA	2.72127	5.26151	6.12304e-08	4.42138e-06
C12506.28478.T30801.c0.g1.i1	NA	NA	2.72125	3.395	5.58587e-06	0.000208581
C12506.100984.T95607.c4.g2.i3	Q9LYJ9	DEAD-box ATP-dependent RNA helicase 46 OS	2.72117	7.17829	2.72179e-09	2.83529e-07
C12506.48520.T89937.c1.g1.i2	Q9SCL7	Acetylglutamate kinase, chloroplastic OS	2.72049	4.15292	3.8616e-05	0.00104058
C12506.61196.T73824.c0.g1.i1	NA	NA	2.71992	4.49775	7.1916e-08	5.08921e-06
C12506.35314.Ctg.45131	NA	NA	2.71864	7.37499	5.44461e-07	2.84537e-05
C12506.60803.T87767.c0.g9.i3	Q9C8L4	Persulfide dioxygenase ETHE1 homolog, mitochondrial OS	2.71727	2.23365	0.000577111	0.00846114
C12506.76454.T96375.c1.g7.i2	Q8GUH2	Uncharacterized protein At1g01500 OS	2.71715	7.21366	1.33455e-06	6.13747e-05
C12506.39766.Ctg.6604	Q9SZ30	Imidazole glycerol phosphate synthase hisHF, chloroplastic OS	2.71649	6.52761	2.06319e-05	0.000630797
C12506.55786.Ctg.22380	Q9FFY9	Telomere repeat-binding protein 4 OS	2.71349	2.60857	0.000524904	0.00789458
C12506.30370.T92641.c4.g3.i5	NA	NA	2.70931	5.18951	4.43609e-05	0.0011657
C12506.36000.Ctg.20523	Q9FE20	Serine/threonine-protein kinase PBS1 OS	2.70915	4.57456	0.000170629	0.00336374
C12506.55269.T90273.c2.g1.i1	NA	NA	2.70911	3.46412	3.38474e-05	0.000934798
C12506.82652.T16125.c0.g1.i1	P25998	60S ribosomal protein L8 OS	2.70748	3.90172	0.00033888	0.00567723
C12506.45360.Ctg.15343	Q8S8Q6	Tetraspanin-8 OS	2.70441	6.98861	0.000181353	0.00351445
C12506.29399.Ctg.16988	NA	NA	2.70037	4.93842	1.60718e-08	1.39102e-06
C12506.64850.T97146.c17.g7.i1	Q0D576	Probable homogentisate phytyltransferase 2, chloroplastic OS	2.69912	2.29726	0.000688398	0.00972529
C12506.97177.T91236.c2.g5.i2	NA	NA	2.69652	5.8278	3.91585e-08	3.01385e-06
C12506.26648.Ctg.40641	Q96287	Shaggy-related protein kinase theta OS	2.69644	4.164	6.28767e-06	0.000231494
C12506.70343.T72036.c0.g1.i1	NA	NA	2.69609	6.25983	8.91186e-06	0.000312244
C12506.34797.Ctg.8288	Q01390	Sucrose synthase OS	2.69469	3.49264	3.36044e-05	0.000930295
C12506.47293.Ctg.35097	Q9FYA6	Branched-chain-amino-acid aminotransferase 5, chloroplastic OS	2.69168	2.91517	0.000461452	0.00713619
C12506.36415.T78272.c0.g1.i2	P20364	Tubulin beta-1 chain (Fragment) OS	2.68651	3.64252	3.71297e-05	0.00101141
C12506.95554.Ctg.40044	NA	NA	2.68322	5.26761	5.28313e-08	3.88631e-06
C12506.83056.T92389.c2.g1.i1	NA	NA	2.68004	9.79286	6.75308e-08	4.81547e-06
C12506.69420.T73484.c0.g1.i1	NA	NA	2.67072	4.28819	0.00037828	0.00615023
C12506.57428.T77195.c0.g1.i3	Q9SAG8	Chaperone protein dnaJ 8, chloroplastic OS	2.66973	4.54976	1.61525e-05	0.0005148
C12506.45305.Ctg.6944	P54240	Glucose-6-phosphate isomerase, cytosolic 1 OS	2.66876	8.89551	1.20438e-08	1.0682e-06
C12506.32662.T80596.c0.g3.i1	Q6JB11	Protein MATERNALLY EXPRESSED GENE 5 OS	2.6684	2.80076	0.000312772	0.0053426
C12506.5426.Ctg.19387	NA	NA	2.66792	2.06468	0.000556155	0.00823779
C12506.47522.T95224.c1.g1.i5	NA	NA	2.66717	3.45228	3.77481e-05	0.00102251
C12506.25349.Ctg.33502	P46573	Probable serine/threonine-protein kinase PBL10 OS	2.66055	4.62585	7.01797e-05	0.00168564
C12506.106558.Ctg.37871	F4IEM5	LanC-like protein GCR2 OS	2.66034	3.61994	0.000175155	0.00342542
C12506.57449.T77048.c0.g3.i1	NA	NA	2.65892	4.42272	1.35936e-05	0.000444192
C12506.64711.Ctg.35904	NA	NA	2.65436	4.62262	7.25217e-07	3.6389e-05
C12506.46416.T90151.c7.g4.i4	NA	NA	2.65221	6.01715	3.66941e-07	2.05117e-05
C12506.42384.T92424.c10.g15.i1	NA	NA	2.64973	6.1043	0.000563675	0.00831916
C12506.103960.T95849.c3.g1.i2	Q42525	Hexokinase-1 OS	2.6495	7.71069	1.09438e-09	1.25824e-07
C12506.100654.Ctg.44798	O80507	Putative casein kinase II subunit beta-4 OS	2.64838	6.02469	6.02316e-05	0.00149262
C12506.33790.Ctg.34784	NA	NA	2.64763	3.62911	0.000291006	0.00505234
C12506.66577.T85144.c1.g2.i2	Q8LF05	Rhomboid-like protein 19 OS	2.64761	4.33287	1.26867e-06	5.88392e-05
C12506.28438.Ctg.37724	NA	NA	2.64021	3.88693	0.000574317	0.00843246
C12506.81010.T95832.c1.g1.i4	NA	NA	2.63868	3.29185	6.19177e-05	0.00152547
C12506.90450.T87051.c0.g1.i1	P0C2F6	Putative ribonuclease H protein At1g65750 OS	2.6382	3.49353	0.000229411	0.00420895
C12506.42427.Ctg.20137	NA	NA	2.63807	3.75094	1.00242e-05	0.000345057
C12506.53391.T92729.c5.g1.i1	P30188	Probable calcium-binding protein CML35 OS	2.63711	7.44742	6.07083e-08	4.40315e-06
C12506.103335.T93668.c7.g1.i2	Q9C9Z1	Putative zinc transporter At3g08650 OS	2.63618	8.04191	1.41815e-09	1.58737e-07
C12506.22070.T92054.c1.g1.i2	NA	NA	2.63494	4.24975	1.19036e-05	0.000397917
C12506.69262.T96521.c4.g2.i1	P48495	Triosephosphate isomerase, cytosolic OS	2.63454	8.92343	1.27325e-09	1.43554e-07
C12506.47097.T85377.c3.g1.i2	NA	NA	2.63207	3.87447	5.2303e-05	0.00133815
C12506.63513.T83957.c0.g4.i1	P29357	Chloroplast envelope membrane 70 kDa heat shock-related protein OS	2.62639	5.03914	1.1586e-06	5.44388e-05
C12506.61196.T78712.c1.g1.i1	NA	NA	2.62579	3.09319	0.000142926	0.00295524
C12506.83405.Ctg.30907	NA	NA	2.62445	3.53165	1.74198e-05	0.000547325
C12506.38694.Ctg.38272	Q07346	Glutamate decarboxylase OS	2.6241	3.97771	6.11823e-05	0.00151135
C12506.13288.T96892.c1.g1.i2	NA	NA	2.62368	5.97315	9.50015e-09	8.69086e-07
C12506.49653.T95469.c3.g1.i4	Q9LDV4	Alanine aminotransferase 2, mitochondrial OS	2.62346	4.02662	5.91171e-05	0.00147048
C12506.47778.T88805.c1.g1.i3	P49208	50S ribosomal protein L1, chloroplastic (Fragment) OS	2.61959	4.07192	1.42522e-06	6.4999e-05
C12506.80749.T96998.c2.g1.i3	P21616	Pyrophosphate-energized vacuolar membrane proton pump OS	2.61912	5.79889	1.94602e-06	8.56469e-05
C12506.92346.T83882.c2.g2.i1	Q8GZD4	Nucleobase-ascorbate transporter 3 OS	2.61063	4.39025	0.000592959	0.00864179
C12506.93169.T88141.c1.g2.i2	NA	NA	2.60828	2.20483	0.000636495	0.00912492
C12506.32891.Ctg.35193	NA	NA	2.60769	3.74697	0.00032258	0.00547797
C12506.24892.T91425.c0.g5.i4	A5JTQ3	Beta-xylosidase/alpha-L-arabinofuranosidase 2 OS	2.6045	7.41774	2.97884e-05	0.000848568
C12506.52475.T58617.c0.g2.i1	NA	NA	2.60442	3.56679	7.79617e-06	0.000277751
C12506.59111.T78544.c0.g5.i1	NA	NA	2.60232	4.266	1.08138e-06	5.12763e-05
C12506.10671.Ctg.33419	NA	NA	2.60116	4.97222	2.04117e-05	0.000625298
C12506.63119.T91358.c2.g9.i2	Q9SRZ6	Cytosolic isocitrate dehydrogenase [NADP] OS	2.60049	6.75652	8.81832e-07	4.30867e-05
C12506.99570.T88654.c2.g1.i1	NA	NA	2.59959	2.6438	0.000506184	0.00767251
C12506.30274.Ctg.28453	NA	NA	2.59677	5.78638	4.13623e-05	0.00110183
C12506.72569.T85018.c5.g1.i2	NA	NA	2.59362	4.98669	1.13747e-06	5.35293e-05
C12506.73872.T85018.c5.g3.i3	NA	NA	2.59202	9.1903	1.76093e-07	1.09182e-05
C12506.52185.T67496.c0.g1.i1	Q93WF6	Protein SENESCENCE-ASSOCIATED GENE 21, mitochondrial OS	2.58935	6.3073	2.25862e-07	1.34813e-05
C12506.38753.Ctg.39165	B8BJ39	Pyruvate kinase 1, cytosolic OS	2.58758	4.60498	2.34181e-06	0.00010004
C12506.69543.Ctg.20427	Q9SV68	Putative quinone-oxidoreductase homolog, chloroplastic OS	2.58577	5.38008	2.07884e-06	9.04665e-05
C12506.19195.T93810.c1.g15.i1	NA	NA	2.5855	2.42292	0.000359902	0.00592381
C12506.100974.T86480.c3.g4.i10	Q9FNN6	Transcription factor SRM1 OS	2.58299	4.43318	0.000152373	0.00309946
C12506.52475.Ctg.10259	NA	NA	2.57603	4.26067	5.49942e-07	2.86758e-05
C12506.21480.Ctg.7167	Q84TH4	Serine/arginine-rich splicing factor SR45a OS	2.57307	3.29689	7.86897e-05	0.00184497
C12506.42419.T87728.c1.g2.i1	Q9LUQ6	60S ribosomal protein L19-2 OS	2.56955	3.46315	0.000141163	0.00292789
C12506.60165.Ctg.3922	Q7XQP4	Serine/threonine-protein kinase SAPK7 OS	2.56661	6.85739	6.54599e-07	3.33123e-05
C12506.88968.T92238.c2.g3.i2	Q9ZWS6	Two-component response regulator ARR6 OS	2.56541	5.59814	5.65481e-07	2.93772e-05
C12506.45558.Ctg.42660	NA	NA	2.56484	3.9034	1.53526e-05	0.000494725
C12506.102128.T86013.c7.g2.i2	NA	NA	2.5634	3.81039	4.0344e-05	0.00108026
C12506.6038.Ctg.36270	NA	NA	2.55934	5.65598	2.25953e-07	1.34813e-05
C12506.30306.Ctg.37132	Q9MAB9	Membrane-anchored ubiquitin-fold protein 1 OS	2.55808	7.03008	5.7632e-07	2.98507e-05
C12506.67020.T90719.c15.g2.i1	Q2R8Z5	Alcohol dehydrogenase 1 OS	2.55713	4.46421	4.0607e-07	2.24563e-05
C12506.85820.Ctg.41954	Q9ZQ85	Myb family transcription factor EFM OS	2.55656	3.77213	0.000485532	0.00741705
C12506.57119.Ctg.2443	Q8RY59	Inactive poly [ADP-ribose] polymerase RCD1 OS	2.55509	5.22651	0.000294042	0.00508799
C12506.47780.T88805.c1.g1.i6	P49208	50S ribosomal protein L1, chloroplastic (Fragment) OS	2.5544	3.3989	1.00967e-05	0.000346968
C12506.63120.T91358.c2.g4.i2	Q9SRZ6	Cytosolic isocitrate dehydrogenase [NADP] OS	2.55184	5.82694	1.23244e-05	0.000409909
C12506.56347.Ctg.6519	Q8S919	Ubiquitin-conjugating enzyme E2 5B OS	2.55133	7.01278	5.41754e-08	3.9789e-06
C12506.39322.Ctg.32815	O04630	Threonine--tRNA ligase, mitochondrial 1 OS	2.54801	3.42697	0.00030367	0.00521617
C12506.61776.T85267.c2.g4.i3	B2X050	(+)-neomenthol dehydrogenase OS	2.54521	2.73045	0.000240115	0.00435895
C12506.44557.T95428.c0.g1.i1	NA	NA	2.54438	4.70027	8.22554e-08	5.70811e-06
C12506.25725.Ctg.16511	NA	NA	2.54156	2.63954	0.000129891	0.00275201
C12506.56345.T94402.c5.g1.i1	Q69XV0	bZIP transcription factor 50 OS	2.54139	6.63093	2.38679e-06	0.000101775
C12506.6824.T93759.c0.g3.i1	Q84WW2	Probable 6-phosphogluconolactonase 5, chloroplastic OS	2.53854	4.37355	1.1815e-05	0.000395793
C12506.49330.T89557.c5.g1.i1	P0CG83	Polyubiquitin (Fragment) OS	2.53717	4.15335	2.76618e-06	0.000115004
C12506.92346.Ctg.44399	Q8GZD4	Nucleobase-ascorbate transporter 3 OS	2.53645	4.96264	0.000114969	0.00250745
C12506.17933.T89042.c2.g3.i4	Q9SRV1	BTB/POZ and MATH domain-containing protein 4 OS	2.53459	3.10133	5.8684e-05	0.00146048
C12506.97477.T84922.c1.g3.i2	NA	NA	2.53336	4.39222	0.000187817	0.00360788
C12506.40417.Ctg.30531	Q84TH4	Serine/arginine-rich splicing factor SR45a OS	2.52383	4.93708	3.72193e-05	0.00101231
C12506.63114.T91358.c2.g4.i3	Q9SRZ6	Cytosolic isocitrate dehydrogenase [NADP] OS	2.52373	5.75271	0.000107886	0.0023865
C12506.21184.Ctg.30429	NA	NA	2.52023	7.63392	8.18498e-07	4.04163e-05
C12506.38050.Ctg.15853	NA	NA	2.5192	7.88064	1.203e-07	7.90079e-06
C12506.19639.Ctg.40761	Q94B40	Zinc finger A20 and AN1 domain-containing stress-associated protein 6 OS	2.5183	7.65947	3.32889e-07	1.88114e-05
C12506.34626.Ctg.43823	Q94A38	La-related protein 6A OS	2.51669	6.51258	1.70041e-08	1.45547e-06
C12506.7197.T92039.c1.g3.i2	NA	NA	2.51642	3.52164	0.00029402	0.00508799
C12506.46856.Ctg.2171	Q8LC76	Cysteine proteinase inhibitor 7 OS	2.51342	7.5139	1.98709e-06	8.71491e-05
C12506.14771.T86877.c1.g6.i1	Q38831	Auxin-responsive protein IAA13 OS	2.50843	3.05876	0.000181885	0.00352109
C12506.71254.T82438.c0.g1.i2	Q8LG98	Ubiquitin thioesterase otubain-like OS	2.50709	3.14721	0.00011751	0.002545
C12506.65213.T92313.c17.g2.i2	NA	NA	2.49237	3.81256	0.000694978	0.00978855
C12506.67618.T82655.c2.g10.i2	NA	NA	2.49081	5.08635	7.09696e-06	0.000255578
C12506.48467.Ctg.7768	Q39613	Peptidyl-prolyl cis-trans isomerase OS	2.48886	9.54829	2.16539e-08	1.80374e-06
C12506.52894.T91025.c1.g2.i2	P40934	Cytochrome b5 OS	2.48783	6.13891	1.5077e-08	1.31469e-06
C12506.33838.Ctg.35111	Q67YE6	Zinc finger AN1 domain-containing stress-associated protein 12 OS	2.48621	2.83411	0.000401901	0.00645637
C12506.88999.Ctg.15574	NA	NA	2.48589	4.08717	4.36497e-05	0.00115221
C12506.40306.T93762.c1.g2.i1	Q8L716	Splicing factor U2af large subunit B OS	2.48468	3.16805	0.00053464	0.00800739
C12506.61128.T88757.c0.g3.i1	NA	NA	2.48341	4.11409	2.75547e-05	0.00079731
C12506.34838.Ctg.4255	NA	NA	2.48282	5.62652	2.97002e-08	2.33214e-06
C12506.63119.T91358.c2.g9.i3	Q9SRZ6	Cytosolic isocitrate dehydrogenase [NADP] OS	2.47519	5.76135	1.58847e-07	1.00224e-05
C12506.107517.Ctg.2117	NA	NA	2.47348	4.55076	1.00005e-06	4.80065e-05
C12506.99922.Ctg.8217	Q9LU46	DEAD-box ATP-dependent RNA helicase 35 OS	2.4734	3.69537	6.65618e-06	0.000241762
C12506.517.T90762.c1.g3.i1	NA	NA	2.47258	4.73817	2.37647e-07	1.39896e-05
C12506.82737.Ctg.41092	Q9LY84	GDSL esterase/lipase At5g14450 OS	2.47235	3.84344	6.40611e-05	0.00156423
C12506.49089.Ctg.9464	NA	NA	2.4723	3.80254	4.12033e-06	0.000162043
C12506.92583.T83144.c2.g1.i1	Q8GY42	NAC transcription factor 25 OS	2.47215	4.54985	8.31042e-07	4.09056e-05
C12506.64194.Ctg.5464	Q9MAH3	Protein DJ-1 homolog B OS	2.47023	6.38477	5.49439e-06	0.000205946
C12506.57583.Ctg.10161	Q9SA23	Syntaxin-51 OS	2.46885	4.8794	2.485e-06	0.000104906
C12506.76433.T81387.c2.g3.i3	NA	NA	2.46884	5.30857	8.82918e-07	4.30946e-05
C12506.62887.Ctg.23466	Q9ZSD4	Syntaxin-121 OS	2.46619	7.3214	0.000368764	0.0060313
C12506.76840.T83298.c0.g3.i2	Q75LU8	Calcineurin B-like protein 3 OS	2.462	2.99522	0.000373036	0.00608834
C12506.35035.T87457.c7.g3.i1	NA	NA	2.45851	5.79302	4.61292e-07	2.49922e-05
C12506.65120.Ctg.42387	Q9FI14	Disease resistance protein TAO1 OS	2.45504	5.66198	1.17347e-06	5.50265e-05
C12506.26345.Ctg.47843	NA	NA	2.45501	3.77181	3.89037e-05	0.00104629
C12506.4862.Ctg.8075	F4KDN0	KH domain-containing protein HEN4 OS	2.45283	3.27366	5.3697e-05	0.00136482
C12506.101722.Ctg.44602	NA	NA	2.45198	5.94544	2.25761e-07	1.34813e-05
C12506.52375.Ctg.31759	P42824	DnaJ protein homolog 2 OS	2.45091	7.30048	6.97443e-08	4.95057e-06
C12506.28369.T86273.c6.g2.i1	NA	NA	2.44948	3.46454	0.000157789	0.00317614
C12506.81298.T89649.c4.g1.i1	P46297	40S ribosomal protein S23 OS	2.44786	4.94095	6.11293e-08	4.42138e-06
C12506.99399.Ctg.16898	NA	NA	2.44579	3.14667	0.000682604	0.00966397
C12506.53826.T82206.c4.g2.i1	NA	NA	2.4438	5.252	2.70965e-06	0.000113464
C12506.61274.Ctg.41611	NA	NA	2.44025	4.41443	1.09919e-05	0.000372366
C12506.49661.Ctg.43263	Q9LDV4	Alanine aminotransferase 2, mitochondrial OS	2.43759	5.04731	6.55993e-05	0.00159758
C12506.103028.T94453.c0.g1.i5	D2XNQ8	Flotillin-like protein 1 OS	2.43739	5.68815	8.82281e-08	6.0863e-06
C12506.104317.T88329.c2.g2.i1	NA	NA	2.43602	6.04808	3.04572e-08	2.37955e-06
C12506.88124.Ctg.23924	P37116	NADPH--cytochrome P450 reductase OS	2.43543	3.61976	2.10084e-05	0.000639369
C12506.63445.T90288.c3.g4.i1	Q8S8Q6	Tetraspanin-8 OS	2.43485	7.88669	0.000264498	0.00469899
C12506.97661.T92455.c4.g1.i8	Q9FVS1	F-box/kelch-repeat protein At1g57790 OS	2.43315	6.37545	7.70134e-07	3.83125e-05
C12506.52159.T91489.c6.g5.i3	NA	NA	2.43315	3.41593	0.000690761	0.00975036
C12506.48458.T82469.c0.g2.i1	Q39613	Peptidyl-prolyl cis-trans isomerase OS	2.43227	6.86891	0.000426287	0.00674012
C12506.93378.Ctg.44542	P35017	Superoxide dismutase [Mn], mitochondrial OS	2.43144	10.0677	4.19672e-09	4.22979e-07
C12506.40283.Ctg.34587	Q9LIC2	Transmembrane 9 superfamily member 7 OS	2.43056	5.51737	8.2415e-06	0.000291387
C12506.72287.T95224.c1.g1.i2	NA	NA	2.42473	4.87613	0.000250223	0.00449702
C12506.82745.T93616.c6.g5.i2	NA	NA	2.42456	5.92515	1.63894e-07	1.02601e-05
C12506.44332.Ctg.35454	P17648	Alcohol dehydrogenase OS	2.42191	7.15691	4.03947e-07	2.2369e-05
C12506.43238.Ctg.8090	Q8L7N4	E3 ubiquitin-protein ligase SP1 OS	2.42058	6.48256	4.62296e-07	2.50016e-05
C12506.32106.T84999.c6.g5.i1	NA	NA	2.41988	5.2052	0.000380603	0.00617505
C12506.58057.Ctg.45279	NA	NA	2.41972	4.46385	1.87028e-05	0.000581749
C12506.56995.T88897.c6.g1.i4	NA	NA	2.41949	2.69048	0.000426525	0.00674158
C12506.94089.Ctg.6968	Q94DR2	Dephospho-CoA kinase OS	2.41912	2.99229	8.96831e-05	0.00205512
C12506.49653.T95469.c3.g1.i2	Q9LDV4	Alanine aminotransferase 2, mitochondrial OS	2.41856	4.34868	1.40719e-05	0.000456933
C12506.42445.T89815.c1.g1.i4	NA	NA	2.41759	3.51867	3.30086e-05	0.000919702
C12506.48337.T91358.c2.g7.i1	P50218	Isocitrate dehydrogenase [NADP] OS	2.41621	3.92349	0.000112239	0.00246524
C12506.35037.T87457.c7.g8.i4	P49092	Asparagine synthetase [glutamine-hydrolyzing] 1 OS	2.41292	5.38375	5.34402e-06	0.000201652
C12506.50174.Ctg.3107	P09189	Heat shock cognate 70 kDa protein OS	2.41165	6.35319	1.69986e-07	1.05677e-05
C12506.92583.Ctg.39742	Q9CAR0	NAC transcription factor 32 OS	2.4101	4.9821	1.27739e-06	5.91844e-05
C12506.61824.T96056.c7.g13.i1	NA	NA	2.40667	3.51088	0.000220066	0.0040728
C12506.87605.Ctg.36825	NA	NA	2.40588	6.72191	7.43325e-09	6.97827e-07
C12506.31614.T86394.c2.g4.i1	O65639	Cold shock protein 1 OS	2.39484	5.5718	1.70342e-05	0.000537741
C12506.67565.Ctg.10978	O24301	Sucrose synthase 2 OS	2.39199	5.5856	1.32409e-06	6.11048e-05
C12506.80137.Ctg.45610	Q8VZA5	Probable 3-deoxy-D-manno-octulosonic acid transferase, mitochondrial OS	2.39078	4.31175	0.000267323	0.00473622
C12506.82740.T93616.c6.g4.i2	NA	NA	2.38952	5.96199	1.36743e-07	8.79949e-06
C12506.63515.T83957.c2.g10.i1	Q9LHA8	Probable mediator of RNA polymerase II transcription subunit 37c OS	2.38755	6.58549	3.64759e-05	0.000997922
C12506.102282.T89763.c2.g1.i7	Q07346	Glutamate decarboxylase OS	2.3874	3.66379	0.000351234	0.00581816
C12506.63414.T95659.c1.g3.i3	Q8RXS6	DNA helicase INO80 OS	2.38624	3.70443	1.34808e-05	0.000441125
C12506.70353.T85445.c0.g4.i2	Q9XHS0	40S ribosomal protein S12 OS	2.3854	5.22013	0.000493603	0.00751115
C12506.54415.T82691.c5.g7.i3	NA	NA	2.38021	3.95814	0.000225699	0.00415064
C12506.85288.Ctg.13767	O49508	F-box protein At4g18380 OS	2.37995	3.02248	0.000231558	0.00423997
C12506.76692.T93349.c3.g8.i2	NA	NA	2.37972	3.34989	0.000167481	0.00331749
C12506.11508.Ctg.6601	Q9SCW4	Heat stress transcription factor B-2a OS	2.37898	5.10835	0.000143051	0.00295651
C12506.51182.Ctg.18619	NA	NA	2.37815	4.44656	2.44963e-05	0.000726954
C12506.51185.Ctg.18618	NA	NA	2.3755	4.83825	7.21166e-05	0.00172489
C12506.17599.T92765.c1.g2.i7	NA	NA	2.37548	3.78277	0.000174036	0.00341501
C12506.36003.T91996.c4.g1.i3	Q9FE20	Serine/threonine-protein kinase PBS1 OS	2.37431	6.01122	2.91479e-08	2.30824e-06
C12506.49509.Ctg.2024	Q04960	DnaJ protein homolog OS	2.37175	4.07334	0.000157727	0.00317614
C12506.36267.Ctg.8666	F4IDI6	Probable BOI-related E3 ubiquitin-protein ligase 2 OS	2.37145	4.15739	5.25148e-05	0.0013421
C12506.52381.T85234.c4.g6.i1	Q04960	DnaJ protein homolog OS	2.37141	3.30688	0.000552456	0.00821608
C12506.53001.Ctg.39465	Q9STX3	F-box protein GID2 OS	2.37038	5.24609	0.000564936	0.00832985
C12506.88976.T92238.c2.g4.i2	NA	NA	2.36661	4.71688	3.62857e-05	0.000993301
C12506.11708.T29188.c1.g2.i1	NA	NA	2.36568	4.55582	0.000470741	0.00723896
C12506.80987.T94128.c0.g2.i2	Q8VZ42	Zinc finger AN1 and C2H2 domain-containing stress-associated protein 11 OS	2.36301	6.63686	5.82824e-05	0.0014536
C12506.47327.T91568.c2.g2.i1	Q07090	Thioredoxin H-type 2 OS	2.3614	4.75358	0.000195982	0.00372327
C12506.29206.T84418.c0.g9.i2	Q9LE95	50S ribosomal protein L1, chloroplastic OS	2.36034	4.89476	2.37141e-05	0.000710111
C12506.28846.T97121.c4.g11.i1	Q9C9W9	Adagio protein 3 OS	2.36029	6.92776	2.52981e-07	1.47617e-05
C12506.89602.T93365.c0.g6.i1	NA	NA	2.35708	4.21866	3.20492e-05	0.000897918
C12506.54549.T78880.c0.g1.i2	Q8LPN7	E3 ubiquitin-protein ligase RING1-like OS	2.35659	4.0984	0.000525618	0.00789913
C12506.27813.Ctg.548	Q9LS28	Transcription factor GTE12 OS	2.35418	4.70692	4.51706e-07	2.45143e-05
C12506.31758.T82427.c5.g1.i1	Q8LPN7	E3 ubiquitin-protein ligase RING1-like OS	2.35372	2.87502	0.000323541	0.0054883
C12506.30657.Ctg.29055	Q9FHD7	Probable serine/threonine-protein kinase At5g41260 OS	2.35254	4.87843	0.000276576	0.00486347
C12506.52186.T81212.c0.g5.i3	Q93WF6	Protein SENESCENCE-ASSOCIATED GENE 21, mitochondrial OS	2.35165	5.83117	2.35021e-05	0.000704671
C12506.26969.T76303.c0.g1.i1	NA	NA	2.35064	3.35182	8.20674e-05	0.00190498
C12506.34753.T89073.c1.g3.i1	NA	NA	2.34817	6.53003	2.02536e-05	0.000622501
C12506.58811.Ctg.41833	P56331	Eukaryotic translation initiation factor 1A OS	2.34717	3.05571	0.000539697	0.00806211
C12506.27932.T94297.c3.g2.i3	Q9M8S6	Potassium channel SKOR OS	2.34713	2.82687	0.000244936	0.00443092
C12506.71911.Ctg.10322	Q40034	Elongation factor 1-alpha OS	2.34525	2.98873	0.000288873	0.0050228
C12506.65710.Ctg.2711	Q9LFF9	Soluble inorganic pyrophosphatase 4 OS	2.34466	3.39106	6.13492e-05	0.00151387
C12506.9121.T92191.c2.g8.i1	NA	NA	2.34328	5.27502	4.95138e-05	0.00127775
C12506.94198.T95948.c0.g8.i2	Q96287	Shaggy-related protein kinase theta OS	2.34304	5.71596	1.46958e-06	6.66956e-05
C12506.73466.T95727.c0.g3.i2	NA	NA	2.34238	3.58633	0.000127604	0.00272038
C12506.29284.T87098.c1.g2.i3	Q8W206	COP9 signalosome complex subunit 6a OS	2.34186	4.86846	0.000153692	0.00311832
C12506.28996.T96375.c1.g6.i1	NA	NA	2.33175	6.45662	3.02856e-05	0.000856234
C12506.103170.T89850.c0.g1.i3	Q9ZS88	Derlin-2.2 OS	2.31643	4.12859	0.000125515	0.00268501
C12506.72894.T84130.c1.g1.i1	NA	NA	2.31505	3.13258	0.000160744	0.00321241
C12506.20291.T94423.c2.g1.i3	Q9SSA5	Peptidyl-prolyl cis-trans isomerase CYP38, chloroplastic OS	2.31154	5.23481	4.29826e-05	0.00113977
C12506.23401.T91032.c0.g2.i1	O04619	Mitochondrial adenine nucleotide transporter ADNT1 OS	2.3086	3.75588	2.95008e-05	0.000842757
C12506.41641.Ctg.42778	NA	NA	2.30569	5.81604	0.000380482	0.00617505
C12506.17599.Ctg.17584	NA	NA	2.29915	5.764	8.50989e-07	4.17201e-05
C12506.88973.T92238.c2.g3.i3	Q9ZWS7	Two-component response regulator ARR7 OS	2.29846	2.85889	0.000552101	0.00821342
C12506.64092.T86473.c4.g2.i11	P93798	Alpha-soluble NSF attachment protein OS	2.29802	4.72961	0.000166325	0.00330125
C12506.88976.T92238.c2.g4.i4	NA	NA	2.29675	4.66793	6.58418e-05	0.00159904
C12506.57869.Ctg.44693	Q9M330	Probable proteasome inhibitor OS	2.29671	5.94961	2.39516e-06	0.000102039
C12506.87921.T87747.c0.g21.i1	Q8L9S1	60S ribosomal protein L18a-like protein OS	2.29556	5.98126	0.000178308	0.0034667
C12506.52476.T89357.c2.g3.i2	O04469	Enoyl-CoA delta isomerase 1, peroxisomal OS	2.29415	3.40492	0.000100413	0.00225223
C12506.61272.Ctg.41605	NA	NA	2.29387	4.03583	9.69055e-05	0.00218938
C12506.48814.T94546.c0.g3.i1	NA	NA	2.29147	4.67377	0.000247836	0.00446603
C12506.85500.Ctg.36366	NA	NA	2.29091	6.03197	0.000441003	0.00690015
C12506.22858.Ctg.8405	Q9FYB5	Chaperone protein dnaJ 11, chloroplastic OS	2.29032	5.03691	0.000330935	0.00559334
C12506.90497.T69945.c0.g2.i1	Q9XI90	Probable WRKY transcription factor 4 OS	2.28983	4.31835	1.32406e-05	0.000434635
C12506.32495.Ctg.43532	NA	NA	2.28894	3.83367	4.9091e-05	0.00126922
C12506.101043.T94080.c1.g2.i2	NA	NA	2.28891	5.58362	0.000202532	0.00381655
C12506.65350.T92809.c4.g6.i2	Q9SIP1	Stress-response A/B barrel domain-containing protein UP3 OS	2.28503	4.40437	4.47715e-05	0.00117583
C12506.81745.T94714.c3.g5.i1	NA	NA	2.28219	3.84403	6.7881e-05	0.00164283
C12506.48319.T82890.c2.g5.i3	Q8LC76	Cysteine proteinase inhibitor 7 OS	2.2819	8.3626	4.39962e-07	2.39887e-05
C12506.56517.T95480.c0.g1.i2	Q9ZQ85	Myb family transcription factor EFM OS	2.28189	5.23016	0.000102762	0.00228947
C12506.68606.T78553.c0.g1.i1	NA	NA	2.28153	2.61991	0.000476895	0.00730705
C12506.36407.T91330.c1.g4.i1	Q9ZRB1	Tubulin beta-2 chain OS	2.27984	3.97119	0.000153484	0.00311544
C12506.18763.Ctg.41738	P05414	Peroxisomal (S)-2-hydroxy-acid oxidase OS	2.27943	5.2833	8.47556e-05	0.00195665
C12506.96304.T85886.c4.g9.i1	NA	NA	2.27939	5.00801	3.22998e-07	1.83639e-05
C12506.52167.T71871.c8.g1.i5	Q93WF6	Protein SENESCENCE-ASSOCIATED GENE 21, mitochondrial OS	2.27748	10.7563	9.39226e-07	4.54617e-05
C12506.76433.T81387.c2.g3.i1	NA	NA	2.27686	4.99674	9.5295e-06	0.00033065
C12506.67613.Ctg.43231	O82775	ATG8-interacting protein 1 OS	2.27626	7.94345	3.12282e-07	1.78857e-05
C12506.44198.T97103.c2.g1.i1	Q69VG1	Chitin-inducible gibberellin-responsive protein 1 OS	2.27543	8.05715	0.000548463	0.00817754
C12506.81384.T86594.c0.g1.i1	NA	NA	2.27333	4.12277	0.000218205	0.00404815
C12506.93633.T85427.c3.g1.i2	NA	NA	2.27118	4.80024	1.5634e-05	0.000500675
C12506.95003.Ctg.15467	NA	NA	2.27018	3.8303	0.000265441	0.00471217
C12506.58027.Ctg.41083	NA	NA	2.26986	3.51921	0.000521319	0.00785335
C12506.55099.T81818.c1.g4.i1	P42824	DnaJ protein homolog 2 OS	2.26779	4.33229	5.00408e-05	0.00128948
C12506.91834.Ctg.36203	NA	NA	2.26385	4.63663	2.72375e-05	0.000789867
C12506.80165.Ctg.19060	O04630	Threonine--tRNA ligase, mitochondrial 1 OS	2.26173	6.93568	1.33009e-05	0.000436056
C12506.57583.T86104.c1.g4.i1	Q9SA23	Syntaxin-51 OS	2.26007	4.32393	1.6784e-05	0.000530931
C12506.28617.Ctg.12514	Q9FH57	GATA transcription factor 5 OS	2.2598	6.6786	1.64968e-05	0.000523269
C12506.44337.T90719.c14.g2.i4	P17648	Alcohol dehydrogenase OS	2.25817	7.36088	2.48005e-06	0.000104792
C12506.90227.Ctg.27019	Q9LYU3	Ethylene-responsive transcription factor ERF113 OS	2.25779	6.5699	4.59241e-05	0.00120298
C12506.23387.Ctg.4217	Q9FH57	GATA transcription factor 5 OS	2.25721	4.48327	0.000379317	0.00616277
C12506.75955.Ctg.17862	Q7G1L2	Ethylene-responsive transcription factor RAP2-6 OS	2.25535	5.4249	0.000206571	0.00386762
C12506.48353.T86957.c0.g4.i9	Q93ZG7	DEAD-box ATP-dependent RNA helicase 38 OS	2.25425	5.37566	9.61899e-06	0.000333258
C12506.12444.Ctg.10887	Q9FK35	Adenylate kinase 3 OS	2.25395	6.54126	1.35641e-07	8.78442e-06
C12506.56184.T84534.c11.g1.i6	Q9SW70	Stress-related protein OS	2.24857	5.05152	0.000155598	0.00315012
C12506.18061.Ctg.19074	NA	NA	2.24721	7.21111	1.04887e-06	5.00405e-05
C12506.74264.Ctg.3424	Q9ZW03	Tropinone reductase homolog At2g29150 OS	2.24234	10.7574	8.74073e-06	0.000307172
C12506.42332.T81808.c0.g15.i1	NA	NA	2.23812	4.3559	0.000435132	0.00683586
C12506.91838.T77556.c0.g1.i3	NA	NA	2.237	4.68254	0.000116331	0.00252803
C12506.93231.T88653.c0.g3.i5	NA	NA	2.23542	3.74427	0.000127696	0.00272038
C12506.35033.T87457.c7.g8.i1	P49092	Asparagine synthetase [glutamine-hydrolyzing] 1 OS	2.23511	3.21846	0.000589851	0.00860727
C12506.73154.T95042.c0.g8.i2	NA	NA	2.23441	2.96308	0.000285781	0.00498394
C12506.10604.Ctg.36313	F4IG73	BEACH domain-containing protein C2 OS	2.23434	5.78541	5.27983e-07	2.79058e-05
C12506.95595.T84543.c1.g6.i2	Q9LYW3	Mediator of RNA polymerase II transcription subunit 7a OS	2.23258	4.15293	8.46473e-06	0.0002986
C12506.78597.T77267.c4.g3.i1	Q9SDN0	Chaperone protein dnaJ 20, chloroplastic OS	2.23245	6.9	4.08841e-05	0.00109096
C12506.82795.Ctg.34224	P42731	Polyadenylate-binding protein 2 OS	2.22807	6.72665	4.97501e-06	0.000190194
C12506.55437.T83022.c1.g1.i1	NA	NA	2.22749	4.18973	1.23513e-05	0.000410509
C12506.90140.Ctg.2025	Q04960	DnaJ protein homolog OS	2.22507	2.98737	0.000537761	0.00804295
C12506.81424.T95891.c1.g5.i2	Q9FJN9	Polyadenylate-binding protein 2 OS	2.22472	3.93292	2.99058e-05	0.000848883
C12506.50111.Ctg.16298	NA	NA	2.2208	3.67557	0.000151142	0.00308404
C12506.26217.Ctg.13172	NA	NA	2.22053	5.39194	5.65479e-07	2.93772e-05
C12506.48322.T82890.c2.g6.i1	NA	NA	2.21437	7.98411	4.35082e-05	0.00114913
C12506.16154.T88233.c0.g4.i1	Q8VWK4	Telomere repeat-binding factor 1 OS	2.21394	2.69236	0.000680502	0.00963713
C12506.61251.T82608.c0.g5.i2	Q9M0E2	60S ribosomal protein L28-2 OS	2.21242	4.15797	0.000174901	0.00342333
C12506.72417.T96439.c2.g1.i2	O49339	PTI1-like tyrosine-protein kinase 2 OS	2.20946	5.59316	0.000445776	0.00695945
C12506.38475.T90561.c3.g3.i1	Q41638	Xyloglucan endotransglucosylase/hydrolase protein A OS	2.20627	7.9642	6.21543e-07	3.19443e-05
C12506.17582.T93575.c0.g1.i1	NA	NA	2.20225	4.76545	0.000261774	0.00466307
C12506.48712.T85815.c0.g1.i3	Q10LG8	Tubby-like F-box protein 6 OS	2.20119	3.22092	0.000341803	0.0057066
C12506.91570.Ctg.17944	Q9SIE7	PLAT domain-containing protein 2 OS	2.20085	5.00841	0.000474998	0.00728517
C12506.76237.T94378.c2.g1.i1	Q9M8R4	Protein DJ-1 homolog D OS	2.20064	8.63846	0.000427969	0.00675981
C12506.102233.T52238.c0.g2.i7	NA	NA	2.20039	3.10989	0.00033611	0.00564888
C12506.74901.T47576.c0.g1.i1	NA	NA	2.19962	3.58209	0.000185348	0.00356929
C12506.39745.Ctg.2118	NA	NA	2.19408	6.89427	3.03516e-06	0.0001243
C12506.43237.T31608.c0.g1.i1	O04496	Aspartyl protease AED3 OS	2.19365	5.1107	4.42426e-05	0.00116454
C12506.101480.Ctg.47361	NA	NA	2.19164	4.509	2.71452e-05	0.000788513
C12506.59245.T93689.c4.g2.i1	P42056	Mitochondrial outer membrane protein porin of 36 kDa OS	2.18865	5.58931	4.91722e-07	2.62274e-05
C12506.34494.T91270.c8.g4.i2	Q7XQP4	Serine/threonine-protein kinase SAPK7 OS	2.18861	6.65669	2.84992e-06	0.000117959
C12506.49213.Ctg.281	P69317	Ubiquitin OS	2.18755	7.07357	1.4023e-05	0.000455982
C12506.54366.Ctg.39284	Q6IVC3	Transcription factor TGA2.2 OS	2.1869	4.71371	0.000507717	0.00768324
C12506.58973.Ctg.9443	Q9LD47	Copper chaperone for superoxide dismutase, chloroplastic/cytosolic OS	2.18516	7.59788	2.38751e-07	1.40369e-05
C12506.50637.Ctg.31720	Q56ZI2	Patellin-2 OS	2.18509	4.22542	0.000137508	0.00286843
C12506.50484.T95213.c0.g3.i2	B9FHF3	DnaJ protein ERDJ3B OS	2.18434	5.60318	1.55424e-06	7.01276e-05
C12506.49650.Ctg.443	Q9LDV4	Alanine aminotransferase 2, mitochondrial OS	2.18408	5.57015	6.52727e-06	0.000238568
C12506.74240.T88925.c0.g9.i1	Q96543	Oleosin 16 kDa OS	2.18346	3.76123	3.65889e-05	0.000999839
C12506.65255.Ctg.41497	Q39162	Transcription factor TGA4 OS	2.18321	5.08059	1.19764e-05	0.000399763
C12506.26751.Ctg.25157	Q02283	Homeobox-leucine zipper protein HAT5 OS	2.17739	8.35417	6.93886e-05	0.00167379
C12506.85297.T91507.c0.g3.i2	NA	NA	2.17735	4.19297	3.52395e-05	0.000966368
C12506.19163.T91572.c0.g1.i2	Q94JU3	COP9 signalosome complex subunit 7 OS	2.17688	5.24323	1.23247e-06	5.73182e-05
C12506.100904.Ctg.21047	Q9FNZ1	Zinc finger CCCH domain-containing protein 63 OS	2.174	6.62835	0.000123839	0.00266017
C12506.95796.Ctg.43084	D1I234	Anamorsin homolog OS	2.17187	4.66886	0.000200689	0.00379257
C12506.67019.T32768.c0.g1.i1	P48977	Alcohol dehydrogenase OS	2.17111	6.09459	4.6647e-07	2.5198e-05
C12506.95957.Ctg.12344	NA	NA	2.17081	5.04881	3.07651e-05	0.000865064
C12506.57448.T77048.c0.g2.i1	NA	NA	2.16726	6.62274	2.82073e-06	0.000117063
C12506.101421.Ctg.36329	NA	NA	2.16619	7.65596	4.99703e-08	3.70512e-06
C12506.37467.T41995.c0.g1.i1	O48724	Protein WEAK CHLOROPLAST MOVEMENT UNDER BLUE LIGHT 1 OS	2.16508	3.64155	7.90061e-05	0.00185145
C12506.49706.Ctg.8773	NA	NA	2.16388	3.36546	0.000264041	0.00469446
C12506.40553.Ctg.14497	O80932	Expansin-A3 OS	2.16344	4.14052	1.27753e-05	0.000422194
C12506.55097.T70766.c0.g1.i1	P43644	DnaJ protein homolog ANJ1 OS	2.16314	3.58855	0.000123295	0.002653
C12506.65474.Ctg.47395	Q8VYK7	Autophagy-related protein 8f OS	2.15644	8.90527	4.18593e-08	3.18242e-06
C12506.101794.T93507.c4.g10.i1	Q9FLF0	40S ribosomal protein S9-2 OS	2.15625	5.22568	2.11008e-05	0.000641425
C12506.53744.T92710.c0.g10.i4	Q84MB6	Probable 2-oxoglutarate-dependent dioxygenase At3g49630 OS	2.15565	4.16265	0.000386762	0.00625535
C12506.22474.T80039.c0.g1.i4	NA	NA	2.15535	4.49113	0.000155726	0.00315019
C12506.60472.Ctg.31093	NA	NA	2.15267	4.0318	5.95367e-05	0.00147933
C12506.59245.T93689.c4.g2.i8	P42056	Mitochondrial outer membrane protein porin of 36 kDa OS	2.15203	5.49682	5.30037e-07	2.79826e-05
C12506.31525.Ctg.27401	Q8H0W3	Protein REVEILLE 6 OS	2.15184	3.21809	0.000240796	0.00436532
C12506.77905.Ctg.14859	Q9SN23	LOB domain-containing protein 38 OS	2.15175	6.20057	2.17566e-05	0.000658696
C12506.63439.T82679.c2.g9.i1	O80582	F-box/kelch-repeat protein At2g44130 OS	2.15041	4.7836	0.000637337	0.0091304
C12506.31614.T86394.c2.g4.i5	O65639	Cold shock protein 1 OS	2.15021	5.37545	0.00015057	0.00307641
C12506.100951.Ctg.12875	NA	NA	2.14896	6.72928	8.38604e-07	4.12342e-05
C12506.51575.T85875.c5.g1.i2	Q9SA96	Arogenate dehydratase/prephenate dehydratase 1, chloroplastic OS	2.14764	4.05611	5.13867e-05	0.00131906
C12506.60802.T87767.c0.g4.i1	Q9C8L4	Persulfide dioxygenase ETHE1 homolog, mitochondrial OS	2.14604	6.48565	4.39563e-07	2.39887e-05
C12506.26021.Ctg.23377	Q8LGJ5	Plant cysteine oxidase 2 OS	2.14117	4.1809	6.36179e-05	0.00155812
C12506.25821.T91409.c4.g7.i4	Q9SMT7	Oxalate--CoA ligase OS	2.13878	3.96051	0.00020419	0.0038395
C12506.45130.T83983.c0.g2.i3	NA	NA	2.13825	5.26116	0.000160308	0.00320918
C12506.99396.Ctg.1584	NA	NA	2.13678	5.38165	1.09729e-05	0.000372136
C12506.42306.Ctg.33488	Q56XG6	DEAD-box ATP-dependent RNA helicase 15 OS	2.13598	5.39335	2.5966e-05	0.000762347
C12506.70871.T45302.c0.g1.i1	P52427	Proteasome subunit alpha type-4 OS	2.13566	5.71105	0.0001713	0.00337555
C12506.42048.Ctg.8653	Q8RWA2	Mediator of RNA polymerase II transcription subunit 9 OS	2.13552	6.58367	1.42054e-06	6.48492e-05
C12506.86961.T87611.c3.g1.i3	Q5I7K3	40S ribosomal protein S29 OS	2.13481	4.39275	4.29173e-05	0.00113869
C12506.72894.T84130.c1.g1.i3	NA	NA	2.13419	3.41481	0.000240792	0.00436532
C12506.21481.Ctg.26273	NA	NA	2.13373	7.05017	3.15916e-06	0.000128699
C12506.82642.T93355.c3.g4.i1	Q66PF2	Putative UDP-rhamnose:rhamnosyltransferase 1 OS	2.13366	3.45802	0.000554841	0.00823127
C12506.43841.Ctg.165	Q2V9B0	Transcription factor MYB1R1 OS	2.13075	9.74499	1.52018e-07	9.6307e-06
C12506.101891.Ctg.4810	NA	NA	2.12983	3.78194	0.000246353	0.00444964
C12506.71132.Ctg.45408	NA	NA	2.12938	4.78815	4.55961e-05	0.00119613
C12506.39279.T91836.c12.g2.i3	P38546	GTP-binding nuclear protein Ran1 OS	2.12818	9.65461	4.16213e-06	0.000163257
C12506.33600.Ctg.644	Q42541	Ubiquitin-conjugating enzyme E2 13 OS	2.12798	3.42997	0.000503166	0.00763423
C12506.25096.Ctg.25026	Q6Z8C8	Cyclin-dependent kinase F-4 OS	2.12328	8.21315	1.00579e-06	4.82324e-05
C12506.96070.T94088.c1.g1.i1	NA	NA	2.11772	4.46861	0.000101877	0.00227848
C12506.53743.Ctg.17833	Q84MB6	Probable 2-oxoglutarate-dependent dioxygenase At3g49630 OS	2.11517	4.37391	2.99162e-05	0.000848883
C12506.19154.T92297.c0.g1.i5	NA	NA	2.10926	3.67711	0.000699707	0.00983706
C12506.49661.Ctg.43262	F4I7I0	Alanine aminotransferase 1, mitochondrial OS	2.10777	3.94891	0.000204522	0.00384153
C12506.42421.Ctg.34761	P49693	60S ribosomal protein L19-3 OS	2.10699	7.01041	4.96503e-07	2.63917e-05
C12506.100624.Ctg.767	P09189	Heat shock cognate 70 kDa protein OS	2.10639	6.57053	0.000380261	0.00617381
C12506.42850.T96811.c2.g2.i2	Q9ZQA1	Pentatricopeptide repeat-containing protein At2g36730 OS	2.10601	5.56475	6.95855e-05	0.00167711
C12506.97499.T91499.c0.g2.i1	P51413	60S ribosomal protein L17-2 OS	2.10264	5.30238	1.36034e-05	0.000444199
C12506.46875.T55869.c0.g3.i1	NA	NA	2.10112	5.11281	6.38859e-05	0.00156321
C12506.27472.Ctg.19176	P0CH30	E3 ubiquitin-protein ligase RING1 OS	2.09874	7.09226	2.83524e-06	0.000117456
C12506.11486.Ctg.16049	Q7F8R0	Zinc finger CCCH domain-containing protein 14 OS	2.09649	3.78555	8.86594e-05	0.00203567
C12506.90541.T92184.c4.g2.i1	NA	NA	2.09593	4.92269	5.83703e-05	0.00145501
C12506.75204.Ctg.45376	NA	NA	2.0948	5.28937	9.82215e-05	0.00221374
C12506.60352.Ctg.32204	Q41916	Cysteine proteinase inhibitor 5 OS	2.09338	10.0201	1.39901e-05	0.000455547
C12506.76043.Ctg.5292	Q9XFR5	Serine/arginine-rich splicing factor SR30 OS	2.09156	4.02057	0.000555688	0.00823749
C12506.84960.Ctg.8386	Q43291	60S ribosomal protein L21-1 OS	2.08755	7.22454	8.14783e-07	4.02755e-05
C12506.106005.T83498.c1.g2.i3	Q93VM8	Copper transporter 5 OS	2.08511	6.44452	3.61355e-06	0.000145555
C12506.12143.T92136.c5.g10.i2	Q949W6	Protein KAKU4 OS	2.083	4.25049	0.000130065	0.00275201
C12506.32959.Ctg.29227	NA	NA	2.08008	5.31519	5.30672e-05	0.00135102
C12506.63365.Ctg.23429	Q9SXA5	Secretory carrier-associated membrane protein 5 OS	2.07756	5.34885	1.01219e-05	0.000347322
C12506.39395.T93297.c10.g2.i2	Q01517	Fructose-bisphosphate aldolase 2, chloroplastic OS	2.07716	7.35398	6.76372e-07	3.42677e-05
C12506.39395.Ctg.19625	Q01517	Fructose-bisphosphate aldolase 2, chloroplastic OS	2.07278	7.37913	7.88364e-07	3.91776e-05
C12506.48930.Ctg.27101	O48716	Protein JINGUBANG OS	2.07218	3.44769	0.000419428	0.00665652
C12506.37477.Ctg.25887	NA	NA	2.07096	4.13859	0.000159099	0.00319595
C12506.63216.Ctg.5065	NA	NA	2.06957	4.79656	0.000125532	0.00268501
C12506.23659.Ctg.20880	Q8VZ67	Uncharacterized zinc finger CCHC domain-containing protein At4g19190 OS	2.06269	3.82645	0.000559151	0.008276
C12506.71556.T78554.c0.g1.i2	Q8GUK7	E3 ubiquitin-protein ligase RMA3 OS	2.06062	4.2818	1.77037e-05	0.000554747
C12506.25309.Ctg.2522	Q9ZPQ3	D-aminoacyl-tRNA deacylase OS	2.05849	6.82781	1.97217e-05	0.000609776
C12506.95732.T89492.c1.g1.i2	Q8L7H3	Probable xyloglucan endotransglucosylase/hydrolase protein 29 OS	2.05626	5.86765	0.000282915	0.00494692
C12506.71599.T97056.c3.g1.i4	Q9XHH2	Dynein light chain 1, axonemal OS	2.05586	8.41874	0.000142289	0.00294469
C12506.37931.T93579.c2.g6.i1	Q9M376	Vesicle-associated membrane protein 727 OS	2.05376	4.63615	3.42037e-05	0.000943521
C12506.87106.T90916.c4.g4.i8	Q9M0R2	Patellin-5 OS	2.04914	10.5936	1.83268e-06	8.15061e-05
C12506.99305.T93086.c5.g4.i4	NA	NA	2.04528	5.80889	2.14954e-06	9.28208e-05
C12506.42523.Ctg.24481	Q0DJA0	Coatomer subunit delta-1 OS	2.04472	5.13391	3.5054e-05	0.000962981
C12506.48318.T82890.c2.g5.i2	Q8LC76	Cysteine proteinase inhibitor 7 OS	2.03533	9.09144	2.6865e-05	0.000782816
C12506.34940.Ctg.6546	NA	NA	2.0344	4.17582	0.000130043	0.00275201
C12506.74662.Ctg.13451	P25776	Oryzain alpha chain OS	2.03321	9.25625	4.74975e-06	0.000183237
C12506.31595.Ctg.16249	Q9FT72	ATP-dependent DNA helicase Q-like 3 OS	2.0298	9.24562	2.37925e-05	0.000711545
C12506.55216.T90914.c4.g3.i6	Q43008	Superoxide dismutase [Mn], mitochondrial OS	2.02871	5.14705	6.29411e-06	0.000231494
C12506.32138.Ctg.6060	NA	NA	2.02746	5.90773	6.99614e-06	0.000252533
C12506.33513.Ctg.19032	Q06364	Probable 26S proteasome non-ATPase regulatory subunit 3 OS	2.02472	3.0552	0.000649425	0.00927033
C12506.27373.T84879.c1.g1.i1	NA	NA	2.02338	4.32471	3.74195e-05	0.00101657
C12506.93829.Ctg.38047	NA	NA	2.02294	5.20505	0.000226663	0.00416673
C12506.106537.T80893.c0.g1.i1	P27484	Glycine-rich protein 2 OS	2.02211	7.50261	6.05346e-05	0.00149773
C12506.64007.T90712.c1.g1.i4	Q9SWH4	Syntaxin-42 OS	2.022	5.40738	0.000218818	0.00405614
C12506.5728.Ctg.39893	Q39030	Serine/threonine-protein kinase AtPK2/AtPK19 OS	2.01914	5.50595	0.00011472	0.00250438
C12506.61805.T96056.c7.g8.i1	B2X050	(+)-neomenthol dehydrogenase OS	2.01764	6.35258	1.78504e-05	0.000558969
C12506.52166.T71871.c8.g1.i3	Q93WF6	Protein SENESCENCE-ASSOCIATED GENE 21, mitochondrial OS	2.01608	10.8682	2.91672e-05	0.000836294
C12506.60856.T95552.c0.g3.i5	NA	NA	2.01584	3.6318	0.000302845	0.00521127
C12506.64086.Ctg.38534	Q9M5P8	Alpha-soluble NSF attachment protein OS	2.01476	4.79987	0.000642185	0.00918105
C12506.18341.Ctg.41787	Q3ED65	2-phytyl-1,4-beta-naphthoquinone methyltransferase, chloroplastic OS	2.01008	3.9772	9.62086e-05	0.00217998
C12506.34836.Ctg.4254	NA	NA	2.01001	7.5586	3.59761e-06	0.000145038
C12506.98702.Ctg.8335	Q9SJM6	Zinc finger A20 and AN1 domain-containing stress-associated protein 4 OS	2.00907	5.87975	0.000130914	0.00276332
C12506.82694.T84193.c1.g5.i1	O64816	Casein kinase II subunit alpha-4, chloroplastic OS	2.00873	6.51801	1.08755e-05	0.000370181
C12506.15407.T90893.c2.g2.i2	Q6Z8C8	Cyclin-dependent kinase F-4 OS	2.00766	4.84679	5.43913e-05	0.0013781
C12506.103818.Ctg.10604	NA	NA	2.00752	5.14906	8.98254e-05	0.00205664
C12506.76296.T77493.c0.g5.i1	P42824	DnaJ protein homolog 2 OS	2.00625	7.72483	3.0104e-05	0.000853173
C12506.101480.Ctg.44699	NA	NA	2.00565	5.45066	1.74182e-05	0.000547325
C12506.99196.T83901.c0.g5.i1	NA	NA	2.00492	5.42914	0.000182895	0.00353485
C12506.42528.T90592.c4.g1.i1	NA	NA	2.00438	5.7743	0.000258634	0.00461242
C12506.33959.Ctg.7623	Q67XJ2	Nuclear transcription factor Y subunit B-10 OS	2.0023	5.24769	0.000352291	0.00582738
C12506.74593.Ctg.12922	Q04960	DnaJ protein homolog OS	2.00095	6.84327	3.67742e-06	0.000147591
C12506.79865.Ctg.29216	Q8L3W1	B3 domain-containing transcription factor VRN1 OS	1.99782	6.95208	2.93133e-06	0.000120685
C12506.27157.Ctg.9303	Q7XI08	Probable E3 ubiquitin-protein ligase XBOS34 OS	1.99776	5.72001	9.16754e-06	0.000319758
C12506.78411.Ctg.36725	NA	NA	1.99659	7.1177	8.70813e-06	0.000306258
C12506.79597.T94001.c3.g1.i1	Q5JME8	Protein DEHYDRATION-INDUCED 19 homolog 5 OS	1.9941	3.11959	0.000567829	0.00836087
C12506.82541.Ctg.2987	P49598	Protein phosphatase 2C 37 OS	1.99396	5.04574	0.000165355	0.00328902
C12506.4238.Ctg.3021	Q9SYA9	Probable transcription factor At1g61730 OS	1.99223	3.47951	0.000519037	0.007829
C12506.37828.T84890.c0.g8.i1	NA	NA	1.99033	3.86214	9.40629e-05	0.00213969
C12506.45487.T84085.c1.g7.i4	Q8VYI1	Sphinganine C4-monooxygenase 1 OS	1.99008	6.63939	8.49895e-05	0.0019601
C12506.101164.T88785.c1.g3.i1	Q9SQ56	RGG repeats nuclear RNA binding protein A (Fragment) OS	1.98604	5.66476	4.16522e-06	0.000163257
C12506.59245.T93689.c4.g2.i4	P42056	Mitochondrial outer membrane protein porin of 36 kDa OS	1.98288	6.05066	2.86743e-06	0.000118578
C12506.48813.Ctg.23246	NA	NA	1.98254	5.01574	0.000185121	0.00356735
C12506.48147.T84781.c0.g4.i2	Q9FLD7	Beta-glucuronosyltransferase GlcAT14A OS	1.97917	4.4646	7.82068e-05	0.00183642
C12506.9749.T88754.c1.g1.i8	NA	NA	1.97696	4.1923	5.18387e-05	0.00132773
C12506.56734.T91328.c0.g2.i3	NA	NA	1.97409	5.3247	0.00034266	0.00571886
C12506.95011.Ctg.24223	NA	NA	1.9722	5.85074	1.52733e-06	6.91143e-05
C12506.35575.Ctg.13921	Q9FL69	Probable ADP-ribosylation factor GTPase-activating protein AGD5 OS	1.96861	8.03906	2.00717e-06	8.7643e-05
C12506.47162.Ctg.39071	Q94AL8	Cold-regulated 413 inner membrane protein 1, chloroplastic OS	1.96471	5.30536	6.55091e-05	0.00159621
C12506.93251.T88570.c0.g8.i2	NA	NA	1.96002	4.24305	0.000413484	0.00658689
C12506.29295.Ctg.12472	NA	NA	1.95995	7.51117	0.000124333	0.00266549
C12506.100111.T85299.c1.g3.i3	Q4FE45	E3 ubiquitin-protein ligase XBAT33 OS	1.95665	5.8291	5.23658e-05	0.00133902
C12506.81319.Ctg.32830	Q93ZG7	DEAD-box ATP-dependent RNA helicase 38 OS	1.95632	6.53393	9.58829e-05	0.00217366
C12506.96594.T93365.c0.g6.i3	NA	NA	1.95563	5.79018	0.000204958	0.0038467
C12506.57583.T86104.c1.g4.i4	Q9SA23	Syntaxin-51 OS	1.95524	5.21999	0.000116347	0.00252803
C12506.61293.Ctg.18693	NA	NA	1.95416	4.10383	0.000410634	0.0065549
C12506.86581.Ctg.12133	NA	NA	1.953	3.62604	0.000252308	0.00452735
C12506.52386.T83626.c1.g2.i1	Q04960	DnaJ protein homolog OS	1.9528	3.92641	0.000309741	0.00530444
C12506.96522.T92184.c4.g8.i2	NA	NA	1.95256	5.35767	0.0001731	0.00340094
C12506.37920.T88611.c0.g1.i1	Q9M376	Vesicle-associated membrane protein 727 OS	1.95067	4.86743	3.2764e-05	0.000915192
C12506.14909.Ctg.21085	A7PQW3	Glucan endo-1,3-beta-glucosidase OS	1.94991	6.05122	3.03481e-05	0.000857481
C12506.99546.T88195.c1.g3.i2	O22229	NADPH-dependent thioredoxin reductase 3 OS	1.94791	4.53574	0.000406956	0.00651857
C12506.8565.Ctg.15372	P0CH30	E3 ubiquitin-protein ligase RING1 OS	1.94646	7.71789	2.31446e-06	9.89626e-05
C12506.82732.Ctg.1105	O80683	Calmodulin-binding protein 25 OS	1.94213	5.06442	0.000138679	0.00288537
C12506.46971.Ctg.8248	NA	NA	1.94121	5.18546	0.00064175	0.00917766
C12506.5609.Ctg.2290	P46637	Arginase 1, mitochondrial OS	1.93934	4.54236	0.00016552	0.00328978
C12506.101098.T96880.c0.g2.i1	O22808	Protein LYK5 OS	1.93693	5.28503	3.36564e-05	0.00093118
C12506.61277.T71749.c1.g1.i1	NA	NA	1.93223	4.50219	0.000106969	0.00236961
C12506.99886.Ctg.47113	Q9LS28	Transcription factor GTE12 OS	1.93055	7.28237	5.91472e-06	0.000219628
C12506.81070.T95438.c1.g1.i3	Q38813	Chaperone protein dnaJ 1, mitochondrial OS	1.92733	9.37568	5.55526e-05	0.00140279
C12506.43443.Ctg.45222	Q6Z358	Zinc finger CCCH domain-containing protein 49 OS	1.92655	5.17699	7.77366e-05	0.00182814
C12506.19470.T85445.c0.g3.i1	Q9XHS0	40S ribosomal protein S12 OS	1.92427	3.85426	0.00031273	0.0053426
C12506.15617.Ctg.4589	NA	NA	1.92211	4.46578	0.0001534	0.0031151
C12506.31833.Ctg.9485	Q9C9Z2	Protein RETICULATA-RELATED 3, chloroplastic OS	1.92164	4.36339	0.000657422	0.00936439
C12506.84529.Ctg.18218	Q5I7K3	40S ribosomal protein S29 OS	1.92006	7.01356	1.50186e-05	0.000484635
C12506.76125.T91951.c3.g3.i3	Q9LDV4	Alanine aminotransferase 2, mitochondrial OS	1.91835	5.82703	0.000102329	0.00228312
C12506.35919.Ctg.12814	NA	NA	1.91249	6.45261	7.21234e-05	0.00172489
C12506.6462.T86439.c0.g1.i1	Q9FDX1	F-box protein SKIP1 OS	1.91241	6.62936	1.87083e-06	8.30441e-05
C12506.40679.Ctg.21084	P37707	B2 protein OS	1.91221	5.1004	0.000220744	0.00408047
C12506.24131.Ctg.43924	Q9SJA6	Serine/arginine-rich splicing factor RSZ22A OS	1.91208	7.58522	4.34337e-06	0.000169526
C12506.45685.Ctg.42300	P51819	Heat shock protein 83 OS	1.91065	7.02343	7.65727e-06	0.000273011
C12506.71057.Ctg.2401	Q8GWR3	KH domain-containing protein At1g09660/At1g09670 OS	1.90801	4.3033	0.000355675	0.00587292
C12506.51755.Ctg.4341	NA	NA	1.9076	3.88672	0.000157838	0.00317614
C12506.65127.T83015.c1.g1.i1	NA	NA	1.90637	5.68369	0.000160001	0.00320443
C12506.35334.Ctg.22615	Q56Z59	Patellin-3 OS	1.905	4.8429	0.000258024	0.00460684
C12506.55863.Ctg.17692	Q9SPL2	E3 ubiquitin-protein ligase CIP8 OS	1.90374	5.12538	3.43726e-05	0.000947055
C12506.50089.T92035.c4.g3.i3	O82572	Profilin-1 OS	1.90365	7.97404	1.30942e-05	0.000430816
C12506.61434.T90778.c3.g4.i1	NA	NA	1.90272	3.88749	0.000377337	0.00614132
C12506.61686.T79419.c0.g1.i2	Q42064	60S ribosomal protein L8-3 OS	1.90191	5.32466	2.48526e-05	0.000734286
C12506.28024.T94384.c1.g6.i5	P50287	Isoaspartyl peptidase/L-asparaginase 1 OS	1.89926	5.03799	1.95186e-05	0.000605103
C12506.39746.T90440.c3.g4.i1	NA	NA	1.89549	5.0795	0.000160961	0.00321534
C12506.31611.Ctg.44831	O65639	Cold shock protein 1 OS	1.89313	4.80441	0.00016122	0.00321777
C12506.58147.T93084.c2.g5.i2	NA	NA	1.89091	3.55664	0.00070315	0.00987082
C12506.103244.Ctg.9629	Q9SF32	Protein IQ-DOMAIN 1 OS	1.88692	4.8458	0.000257647	0.00460363
C12506.27813.T90863.c3.g1.i2	Q9LS28	Transcription factor GTE12 OS	1.88593	4.22164	0.000231724	0.00424135
C12506.35658.Ctg.12422	NA	NA	1.88344	5.18259	3.02196e-05	0.000855408
C12506.92148.Ctg.18025	Q9S713	Serine/threonine-protein kinase STN7, chloroplastic OS	1.88306	4.53559	5.07366e-05	0.00130381
C12506.73375.T77267.c4.g2.i2	Q9SDN0	Chaperone protein dnaJ 20, chloroplastic OS	1.88004	8.46498	2.3276e-05	0.000698339
C12506.6194.Ctg.15171	P51566	Serine/threonine-protein kinase AFC1 OS	1.87988	4.30113	0.000335679	0.00564559
C12506.84074.T94762.c2.g8.i3	NA	NA	1.87821	5.01429	0.000152282	0.00309916
C12506.48334.T87033.c11.g6.i3	P50218	Isocitrate dehydrogenase [NADP] OS	1.87488	9.09083	4.80992e-06	0.000184885
C12506.56349.T88105.c6.g4.i1	P35135	Ubiquitin-conjugating enzyme E2-17 kDa OS	1.8741	5.79407	1.81168e-05	0.000565788
C12506.63650.Ctg.30094	NA	NA	1.8731	5.82308	0.000349493	0.00579757
C12506.43276.Ctg.17719	O22197	Probable E3 ubiquitin-protein ligase RHC1A OS	1.87284	7.02673	8.22042e-06	0.000290863
C12506.42978.T88654.c2.g1.i4	NA	NA	1.87265	6.43121	8.91873e-06	0.000312249
C12506.46870.Ctg.1324	NA	NA	1.87208	7.21743	0.000190713	0.00364846
C12506.60700.Ctg.8131	Q940T5	E3 ubiquitin-protein ligase RDUF2 OS	1.8692	6.05904	7.2271e-05	0.00172576
C12506.69490.T94439.c2.g2.i1	O23252	Eukaryotic translation initiation factor 4E-1 OS	1.8686	6.32881	0.000168396	0.00333101
C12506.13935.T94485.c3.g6.i1	O49500	E3 ubiquitin-protein ligase MBR2 OS	1.86796	5.76812	8.72455e-05	0.00200816
C12506.28844.Ctg.5057	Q9C9W9	Adagio protein 3 OS	1.86488	9.31316	2.89747e-05	0.000832312
C12506.38955.T83491.c5.g7.i2	Q9SRV7	Putative syntaxin-131 OS	1.86432	9.70144	0.000166187	0.00329993
C12506.43116.T84094.c3.g3.i2	P35135	Ubiquitin-conjugating enzyme E2-17 kDa OS	1.86357	6.53119	8.83817e-06	0.000310128
C12506.46110.Ctg.41687	P92964	Serine/arginine-rich splicing factor RS31 OS	1.86295	7.2706	2.98905e-05	0.000848883
C12506.48950.T89615.c1.g13.i1	NA	NA	1.85712	9.48351	3.79165e-05	0.00102588
C12506.48262.Ctg.16997	Q9LFD5	Binding partner of ACD11 1 OS	1.85458	7.94064	0.00010391	0.00231064
C12506.95358.Ctg.6993	Q8LDQ4	PP2A regulatory subunit TAP46 OS	1.85263	8.21825	5.7667e-05	0.00144444
C12506.61708.Ctg.21640	Q8W1D5	CBL-interacting serine/threonine-protein kinase 25 OS	1.84969	7.5157	1.23676e-05	0.000410626
C12506.95812.Ctg.12110	NA	NA	1.84501	4.84315	8.49616e-05	0.0019601
C12506.46320.Ctg.7773	NA	NA	1.84358	3.80722	0.000550481	0.00819981
C12506.46517.Ctg.12424	O82312	Nuclear poly(A) polymerase 2 OS	1.84348	6.18571	4.88608e-05	0.00126468
C12506.20592.Ctg.2424	NA	NA	1.84284	6.77093	8.87649e-06	0.000311239
C12506.14076.Ctg.17926	Q8S9K3	Zinc finger protein VAR3, chloroplastic OS	1.84095	6.04604	3.35785e-05	0.00093013
C12506.82147.Ctg.3377	NA	NA	1.83969	9.80364	0.000110213	0.00242645
C12506.81196.Ctg.34561	Q9FM19	Hypersensitive-induced response protein 1 OS	1.83921	6.0384	2.13249e-05	0.00064731
C12506.103598.Ctg.35520	Q66GP9	NO-associated protein 1, chloroplastic/mitochondrial OS	1.83763	4.89544	0.000410628	0.0065549
C12506.107632.Ctg.22948	F4JQ95	Diacylglycerol kinase 7 OS	1.83594	4.10117	0.000447979	0.00698507
C12506.37653.T86718.c2.g1.i1	Q9C9C5	60S ribosomal protein L6-3 OS	1.83488	4.42185	0.000382873	0.00620324
C12506.3777.Ctg.39096	P42027	NADH dehydrogenase [ubiquinone] iron-sulfur protein 7, mitochondrial OS	1.83315	5.47347	0.000275051	0.00484215
C12506.105229.T91245.c2.g2.i2	NA	NA	1.83219	5.20261	4.76123e-05	0.00123856
C12506.18891.Ctg.4123	Q9FFY6	Protein ELC-like OS	1.83213	6.20318	0.000200926	0.0037955
C12506.6744.Ctg.43817	Q9LY87	E3 ubiquitin-protein ligase RGLG2 OS	1.83152	5.69461	0.00037686	0.00613571
C12506.66023.Ctg.32669	F4KF27	Mediator-associated protein 2 OS	1.83125	4.46866	0.000440239	0.00689487
C12506.82271.T88009.c0.g5.i3	NA	NA	1.83086	6.46996	0.000285543	0.00498165
C12506.45870.Ctg.41052	Q8S9J2	Tyrosine--tRNA ligase 1, cytoplasmic OS	1.82992	5.30311	4.31985e-05	0.0011442
C12506.102124.Ctg.42456	O64732	UDP-glycosyltransferase 87A1 OS	1.82775	5.48568	0.000321652	0.00546421
C12506.61875.Ctg.35130	Q6Z234	Probable bifunctional riboflavin biosynthesis protein RIBA 1, chloroplastic OS	1.82678	4.38259	0.000169211	0.00334004
C12506.90255.T94452.c8.g2.i1	Q7XA06	Synaptotagmin-3 OS	1.82609	8.39094	1.40165e-05	0.000455982
C12506.44351.Ctg.30446	B1NWE0	DNA-directed RNA polymerase subunit beta'' OS	1.82476	4.14436	0.000207868	0.00388409
C12506.32724.Ctg.38290	NA	NA	1.82122	8.15419	0.000407337	0.00652243
C12506.46877.T93442.c5.g6.i1	NA	NA	1.81833	5.26212	0.000136091	0.00284807
C12506.94718.Ctg.45172	NA	NA	1.81289	10.4074	0.000134905	0.00282832
C12506.30318.Ctg.21645	Q9SF40	60S ribosomal protein L4-1 OS	1.81109	4.68282	5.70165e-05	0.00143045
C12506.27377.T84879.c1.g2.i2	NA	NA	1.80689	6.51908	4.59345e-05	0.00120298
C12506.48288.Ctg.24509	NA	NA	1.8059	5.83692	0.000197981	0.00375204
C12506.89957.Ctg.7318	O04529	Metalloendoproteinase 2-MMP OS	1.80544	7.62961	0.000437844	0.00686689
C12506.24374.Ctg.7101	B9DFS6	Sorting nexin 2B OS	1.80256	5.8788	0.000137215	0.00286514
[truncated: 1,327 more rows]
