# Supplementary material for: Comparative transcriptome analysis of translucent flesh disorder in mangosteen (Garcinia mangostana L.) fruits in response to different water regimes
Source: PLoS One. 2019 Jul 19;14(7):e0219976. doi: 10.1371/journal.pone.0219976 (PMC6641209; doi:10.1371/journal.pone.0219976)
Supplement: S5 File — (XLSX) [file pone.0219976.s005.xlsx]

## Sheet: GO Control
Gene Regulate	Category	Term	Count	%	PValue	Genes	Fold Enrichment	Bonferroni	Benjamini	FDR
Up	GOTERM_BP_DIRECT	GO:0006355~regulation of transcription, DNA-templated	138	12.766	2.22259e-06	Q9LSN7, Q9ZV88, Q9SZ67, Q9LY05, Q8H115, Q9LP56, Q93WV6, Q9LXG8, O80340, Q9FGB0, Q8RWM3, O49255, O82199, O23620, Q84TE6, Q9LSD5, Q9ZWA1, Q43386, Q9ZWA6, Q8L3W1, O22174, Q9FH54, Q94ID6, Q8RWU4, F4JN35, Q9C5G0, Q9SCW4, Q9FDW1, Q9SZL8, Q9SY59, O80450, Q9LNC4, Q8LBM2, Q9LV52, F4I171, Q8GYU3, Q9C598, Q9SR17, O22900, Q9SYS6, Q9LMA8, P93007, Q8RXS6, Q9LNJ5, Q9FFY9, Q9LS28, Q8LAL2, Q9SFE4, O49459, Q6NNN0,…	1.4746	0.00222899	0.000318732	0.00351335
Up	GOTERM_BP_DIRECT	GO:0006351~transcription, DNA-templated	134	12.3959	2.48122e-08	Q56XM9, Q9LSN7, Q9ZV88, Q9SZ67, Q9LY05, Q8H115, Q9LP56, Q93WV6, Q9LXG8, O80340, Q9FGB0, Q8RWM3, O22967, O49255, O23620, Q84TE6, Q9LSD5, Q9ZWA1, Q9ZWA6, Q8L3W1, O22174, Q9FH54, Q94ID6, Q8RWU4, F4JN35, Q9SCW4, Q9FDW1, C4B7M6, O80450, Q9LNC4, Q8LBM2, F4KD38, Q9LV52, Q946J8, F4I171, Q9C598, Q9SR17, O22900, Q9SYS6, Q9LMA8, P93007, Q8RXS6, Q9LNJ5, Q9FFY9, Q9LS28, Q9SFE4, Q8LAL2, O49459, Q6NNN0, Q9LV58,…	1.60875	2.49112e-05	6.22785e-06	3.92226e-05
Up	GOTERM_BP_DIRECT	GO:0006952~defense response	54	4.99537	1.73927e-05	Q941L3, Q7XJE6, Q9M2E2, Q9FKX5, Q9SZA7, Q9ZUF7, Q9FL92, Q9SZ67, Q9SCX6, Q8L9T5, Q41916, Q9LXG8, Q9M0X5, Q9LSF1, Q9XGM3, Q9FI14, Q93WF6, C4B7M7, Q9STX1, O23006, Q94ID6, Q9LDD1, Q9SS01, Q8LC76, O80959, Q8W491, C4B7M6, Q9T058, Q8LGB6, Q9FHE4, Q8LBM2, Q9FE20, F4I1S7, Q9FKZ1, Q9FE67, Q9C9H7, F4JNA9, Q9LY61, F4J339, O82225, Q9FY48, Q58FX0, Q680Q4, Q5M750, Q9SF32, F4JNB7, F4KHI3, Q84TG3, Q39086, Q9LRR4,…	1.85821	0.0173109	0.00193839	0.0274905
Up	GOTERM_BP_DIRECT	GO:0009737~response to abscisic acid	50	4.62535	5.5267e-11	Q9FML2, Q8H0W3, Q9FNF8, Q940T5, O22893, Q8GX77, P46897, Q9SNB6, Q9LS40, Q8RWC9, Q9FLI3, Q9FGW9, O80340, Q9S760, Q96303, Q9C7B1, Q8L7L1, Q93WF6, Q84J70, Q93ZG7, Q9XIE2, Q9FDW1, Q94AL8, Q93VY3, P49598, Q9SLV0, F4I1S7, Q9SB48, Q67YE6, Q9FXI5, Q8VZU2, C0SVG5, Q1PET6, Q93ZT5, O81716, Q9FY48, Q8VYP9, Q9LV58, Q96289, P54888, P06525, Q94AZ2, Q9ZPE4, Q7G1L2, O48686, F4HZB2, Q94AS5, Q9LDE1, Q9ZSD4, Q9LNA5	2.87343	5.54881e-08	2.7744e-08	8.73647e-08
Up	GOTERM_BP_DIRECT	GO:0006468~protein phosphorylation	49	4.53284	0.0634822	Q8LFN2, Q9ZUF4, Q9LVN2, Q9XIN0, O49839, Q9SUL7, Q9LT35, Q9LTC0, Q7XJR9, Q9FMD7, Q9SZ67, Q8RWC9, Q39011, Q39030, Q9ASQ6, Q9ASS4, Q8GYA4, Q93VK0, Q9SGP2, Q9FY48, Q9M0X5, Q9LJM4, Q6R2K3, Q9LSF1, C0LGP4, P46573, Q8RWL2, O64816, C0LGN2, Q9FKW4, Q9SXB8, F4HPN2, O49840, Q9ZWC8, C0LGE0, Q39086, O64682, Q9LFP7, O64477, O22932, Q9C6K9, P51566, Q9FXF2, Q9SPK4, O80623, Q9T058, Q8LGB6, C0LGX3, Q8VZG8	1.27527	1	0.642597	64.5405
Up	GOTERM_BP_DIRECT	GO:0009651~response to salt stress	46	4.25532	2.04764e-06	O65639, Q9FML2, Q8H0W3, Q9ZT50, P25858, Q8VZD5, P42731, O22893, Q8GX77, Q9FT52, Q38998, Q8RWC9, Q43314, Q9SGW8, C0SVG5, Q39030, Q9FX43, Q0PGJ6, Q94KT8, Q93ZT5, Q9FGW9, P50700, Q56XP4, P93033, Q96289, O82289, Q9SKT1, Q9FJJ3, P06525, Q84J70, O81235, Q94AZ2, Q9C8L4, Q7G1L2, Q8RY59, Q9SB51, Q9SJQ9, Q6R0H0, O80917, Q9LDE1, Q9FDW1, O04529, Q9FMH8, Q8S8P5, Q9SY59, Q9SU14	2.15198	0.00205372	0.000342581	0.00323681
Up	GOTERM_BP_DIRECT	GO:0016567~protein ubiquitination	38	3.51526	0.000271139	Q9FV02, Q9SUS5, O81851, Q9LZW3, Q9ZT50, F4JKK0, Q8LF97, Q8GY23, O81902, Q8RXX9, Q9CAG8, Q9SRT0, Q8LFY8, Q949S5, Q9LHJ8, Q8L9T5, Q6NPT8, Q9ZVX1, Q9FY48, O82343, Q9ZVQ6, Q8LPN7, Q5PNY6, Q9XF63, Q9FPW6, O22193, Q9LDD1, Q84TG3, Q9LHA8, Q9ZPE4, O65416, Q9C7R6, Q9FMF5, Q9FT72, Q9LEX0, O49279, Q9SY59, Q9LU91	1.88688	0.238344	0.0150118	0.42775
Up	GOTERM_BP_DIRECT	GO:0009414~response to water deprivation	37	3.42276	7.62266e-09	O65639, F4JKK0, Q940T5, O22893, Q38998, Q9M9W9, P46897, Q9SNB6, Q9LS40, Q0PGJ6, P43297, Q93ZT5, Q9LHJ8, Q9S760, Q9LV58, Q9FPR3, Q680Q4, O82132, Q94BZ1, Q96289, Q93WF6, P06525, Q9FGT8, Q84J70, Q94AZ2, Q84TG3, Q7G1L2, Q8RY59, Q9SL05, Q9FH76, P49040, O80917, Q9FDW1, Q8S8P5, Q9FJ17, Q93VY3, P49598	3.00278	7.65312e-06	2.55105e-06	1.20497e-05
Up	GOTERM_BP_DIRECT	GO:0010200~response to chitin	30	2.77521	6.25065e-13	Q9SUS5, Q42410, Q9LZW3, O49403, Q940T5, Q9FKX5, Q8GYY1, Q67YE6, Q8RXX9, Q9SNB6, P93007, Q9LX85, Q9C5T4, Q9SZ06, O82155, Q8L9T5, O80340, Q96289, Q5PNY6, Q9SLD4, Q84TG3, Q93ZS9, Q94B40, Q9SAH7, Q9SCW4, Q9FDW1, O82645, Q8S8P5, Q39023, Q9M0M5	5.10735	6.27556e-10	6.27556e-10	9.88076e-10
Up	GOTERM_BP_DIRECT	GO:0009409~response to cold	29	2.6827	0.000149608	Q42410, O65639, Q6NPP4, O22893, Q9SYS6, Q39162, Q39030, Q0PGJ6, Q9LUW5, Q9FGW9, Q9S760, O48780, Q39219, Q96289, Q93WF6, O81916, P06525, Q9FGT8, Q93ZG7, Q9S9N9, Q7G1L2, Q8RX87, O23553, P49040, O65590, Q8S8P5, P49598, Q39023, Q9LD57	2.1961	0.139479	0.0106725	0.236235
Up	GOTERM_BP_DIRECT	GO:0006979~response to oxidative stress	28	2.59019	0.000226363	Q42410, F4I1S7, O81755, Q9SB48, P25858, O22893, P46421, Q96520, Q94B74, A9LNK9, Q43729, Q9LSF1, O22040, O82199, P93033, Q96289, Q93WF6, O82289, Q96512, O23609, O04203, Q39172, Q8RY59, Q8RX87, Q94A08, Q9LQU4, Q9SU14, Q39023	2.17867	0.203314	0.0132813	0.357231
Up	GOTERM_BP_DIRECT	GO:0046686~response to cadmium ion	26	2.40518	0.00940559	Q9SUS5, Q39242, Q9SZD4, Q8H0W3, P36428, Q9SMT7, P25858, Q56XG6, Q43314, C0SVG5, Q8VZ79, F4I7I0, Q9SHP0, P54609, Q8RWL5, P06525, Q9LHA8, Q39172, Q9SJQ9, Q9LV03, P49040, Q9FDW1, O04529, Q9M084, P46643, Q9LD57	1.72137	0.999924	0.226191	13.8762
Up	GOTERM_BP_DIRECT	GO:0009873~ethylene-activated signaling pathway	25	2.31267	1.20166e-06	Q9FE67, P42736, P93007, O22259, Q9LY05, Q9FX43, Q9SZ06, Q9SFE4, Q9LY29, O80340, Q9LV58, Q9FPR3, Q9SSA8, Q9SKT1, O22174, Q9FH54, Q84QC2, Q9SUK8, Q94ID6, Q8RY59, Q7G1L2, Q9C5I3, Q9LYD3, Q9ZWM9, Q9FQ04	3.16237	0.00120574	0.000241265	0.00189954
Up	GOTERM_BP_DIRECT	GO:0009738~abscisic acid-activated signaling pathway	25	2.31267	5.52238e-06	Q8RWL2, F4I1S7, Q9ZT50, Q9FKW4, Q940T5, P46897, Q7XJR9, Q9SNB6, Q39086, Q9SRT0, O80871, Q9FJ93, Q9XEE8, Q93ZT5, O80917, Q9LV37, Q9FDW1, Q93VK0, Q9FGW9, Q9SPK4, Q9FY48, O80920, P49598, Q39023, Q9FPR3	2.9029	0.00552914	0.00069282	0.00872928
Up	GOTERM_BP_DIRECT	GO:0042742~defense response to bacterium	24	2.22017	0.00264331	Q9FE20, O81851, Q93ZE2, Q9ZUF4, C4B7M7, Q9STX1, Q9SZA7, Q9LMA8, O81235, Q9XIE2, Q9C5T4, Q39162, Q9SAH7, Q9LPQ3, Q9ASS4, Q9SCX6, Q9FDW1, Q8GYA4, Q41963, Q8S8P5, O80934, Q9SU14, Q84WW2, Q9SY59, Q9XGM3, Q9FI14	1.96892	0.92987	0.104815	4.09769
Up	GOTERM_BP_DIRECT	GO:0071555~cell wall organization	23	2.12766	0.0219445	Q8LDW9, Q9SVV2, Q9SFU6, Q940J8, O48684, Q9LUD7, Q9ZQB9, Q94AJ5, Q9ZV40, Q8L9A9, Q9S7G2, P24806, Q9M069, Q9LTZ9, Q9LJK1, Q6DBG8, Q38908, Q9FH82, O04536, Q9SJM0, Q38910, Q8L7H3, Q8VXZ7	1.65853	1	0.390464	29.5844
Up	GOTERM_BP_DIRECT	GO:0009408~response to heat	21	1.94265	2.60947e-05	Q42410, Q9SZD4, P25858, Q9S9N1, Q9FGT8, O22893, Q8GYY1, Q93ZG7, Q9SAJ4, Q9LHA8, Q9SMV6, Q39030, Q9SYG1, Q38806, Q9ATY5, P19036, Q8S8P5, Q9LV58, O82132, Q9SLV0, P19037	2.97184	0.0258592	0.00261651	0.0412419
Up	GOTERM_BP_DIRECT	GO:0009555~pollen development	20	1.85014	0.000920878	Q500U8, O64806, Q93VI8, Q6NLW5, P54888, Q9SFU6, O65590, Q9S760, Q2LAE1, Q9SQU6, Q9SEI2, Q9FYF7, O22467, Q9SJM0, Q39023, Q9LMA8, Q9LUM0, Q9SMV6, Q9LU41, Q9SAJ6	2.34638	0.603463	0.0411732	1.44582
Up	GOTERM_BP_DIRECT	GO:0009611~response to wounding	19	1.75763	0.00316656	Q42410, Q96289, Q93WF6, Q9STX2, Q9C598, Q8GX77, Q9LMA8, Q9SRE6, Q43866, Q7G1L2, O80871, Q39013, Q9FX43, Q9SAH7, Q9LEX0, Q9M2U5, Q9LSF1, Q39023, Q8LBM2	2.16186	0.958592	0.115269	4.88996
Up	GOTERM_BP_DIRECT	GO:0045893~positive regulation of transcription, DNA-templated	19	1.75763	0.00774106	Q9XE58, Q6NPP4, Q9XIN0, O49403, Q9SV30, Q84J70, P42736, P46897, Q7G1L2, Q9FX43, P49040, O80917, Q9SFE4, Q9LYD3, Q93VY3, Q9LV58, O49459, O82132, O22131	1.98253	0.999591	0.205052	11.5599
Up	GOTERM_BP_DIRECT	GO:0006633~fatty acid biosynthetic process	17	1.57262	0.000163165	Q8H1Z0, Q9LD43, Q8VYI1, Q8S8S1, Q84VY3, Q9FUP0, Q39208, Q8L3X9, Q93Z53, Q8LBB2, Q84VQ1, Q9CA83, Q9T009, Q9T0A0, O48780, Q9C7W4, Q9SJE2	3.00722	0.151114	0.0108626	0.257615
Up	GOTERM_BP_DIRECT	GO:0009908~flower development	16	1.48011	0.0343465	Q946J8, Q9LMA8, F4JL28, Q8RWR1, Q9SB51, Q8LFS6, Q9C5G0, Q9LR33, Q9ZQ85, Q9S760, Q680Q4, O22467, O22967, O49255, O22040, F4I8B9	1.79347	1	0.490746	42.4482
Up	GOTERM_BP_DIRECT	GO:0046777~protein autophosphorylation	15	1.3876	0.00257171	Q9FE20, Q8RWL2, Q9LK35, Q9FKW4, Q8VZD5, Q7XJR9, Q39086, Q39011, O48814, Q9FX43, Q8RWZ5, Q93VK0, Q9SPK4, Q9FPR3, O22040	2.51584	0.924629	0.106318	3.9888
Up	GOTERM_BP_DIRECT	GO:0009751~response to salicylic acid	15	1.3876	0.00874618	Q9SGP6, Q8H0W3, F4I171, Q9C598, Q8GX77, O04203, Q9C5T4, Q7G1L2, C0SVG5, Q9SAH7, Q9ZW24, Q9FDW1, Q9SFE4, Q9ZSA8, Q9M9E1	2.19122	0.999852	0.217291	12.9655
Up	GOTERM_BP_DIRECT	GO:0009416~response to light stimulus	14	1.2951	0.0732914	Q42410, Q93WF6, Q9FHH8, Q9C598, Q9FGT8, Q9SAJ4, Q9FMF5, Q0PGJ6, Q8GT74, Q93VK0, Q9SAG8, P16972, Q9SPK4, O48780	1.68615	1	0.669631	69.9775
Up	GOTERM_BP_DIRECT	GO:0016310~phosphorylation	14	1.2951	0.0996772	Q9S702, P54888, Q9SCL7, O23653, O81893, C0LGE0, O80568, Q84MD8, Q944I4, Q84VQ1, Q9C5E5, P46014, Q8VYB2, Q8L7L1	1.60099	1	0.736698	80.9831
Up	GOTERM_BP_DIRECT	GO:0006096~glycolytic process	13	1.20259	5.82439e-05	Q94AA4, P25858, Q9M0F9, Q9SAJ4, Q9C5J7, Q9SAJ6, Q9M076, Q9SJQ9, Q93Z53, Q56XE8, Q9FKG3, Q5E924, Q9LD57	4.14583	0.0568016	0.00530213	0.0920308
Up	GOTERM_BP_DIRECT	GO:0048364~root development	13	1.20259	0.047249	Q94BZ1, Q9LQF2, Q9SIY3, Q93WF6, Q67XD9, Q9SZD4, Q946J8, Q9XIN0, O22193, Q9SB51, Q9FXA8, Q9LRZ5, Q9LNC4	1.863	1	0.586687	53.4722
Up	GOTERM_BP_DIRECT	GO:0009620~response to fungus	12	1.11008	0.000296665	O48814, O80871, Q93WF6, Q93VI8, Q9FX43, Q9SCS9, Q9LDE1, Q9ZSD4, Q9ZSA8, Q9C598, Q9FPR3, Q9FUP0	3.77377	0.257621	0.0155565	0.467932
Up	GOTERM_BP_DIRECT	GO:0006470~protein dephosphorylation	12	1.11008	0.00571233	O80871, Q9FLI3, Q8RX37, Q9XEE8, Q9ZW21, Q3EAF9, O81716, P46014, Q9LUS8, Q9LNW3, P49598, Q9M9W9	2.63797	0.996822	0.164511	8.65786
Up	GOTERM_BP_DIRECT	GO:0006970~response to osmotic stress	12	1.11008	0.0190528	O82289, P49040, Q93ZT5, P06525, Q9LHJ8, Q8GX77, Q8S8P5, Q39023, Q9SLV0, Q8RWC9, Q8RY59, Q7G1L2	2.22714	1	0.368621	26.2205
Up	GOTERM_BP_DIRECT	GO:0009723~response to ethylene	12	1.11008	0.021235	Q93WF6, C0SVG5, Q8H0W3, Q9FDW1, Q9LDE1, O80340, Q9M9E1, Q9LV58, Q9FPR3, P42736, Q9FQ04, Q8RY59	2.19122	1	0.394168	28.7727
Up	GOTERM_BP_DIRECT	GO:0009753~response to jasmonic acid	12	1.11008	0.0846823	C0SVG5, Q8H0W3, Q9FDW1, Q9LDE1, Q9SFE4, O04529, Q9C598, Q9M9E1, Q8GX77, P42736, Q9LMA8, Q7G1L2	1.74174	1	0.70387	75.309
Up	GOTERM_BP_DIRECT	GO:0042542~response to hydrogen peroxide	11	1.01758	0.000108191	Q9LQF2, Q93WF6, Q9FXA8, P25858, P06525, Q9SYG1, O22893, O82132, Q9LHA8, Q8RY59, P19037	4.61238	0.102937	0.00832131	0.170889
Up	GOTERM_BP_DIRECT	GO:0045892~negative regulation of transcription, DNA-templated	11	1.01758	0.0726169	O48686, Q96289, F4JN35, Q9SAH7, Q9FE67, Q9FGW9, Q3E9B4, O80340, Q9ZWM9, Q9XEC3, O22967	1.85872	1	0.671458	69.6302
Up	GOTERM_BP_DIRECT	GO:0001666~response to hypoxia	10	0.925069	7.26254e-05	Q9SSA8, P49040, Q8H115, P06525, Q9STX1, Q8LGJ5, Q9LDV4, F4I7I0, Q9C6E4, Q9LXG9	5.39109	0.0703234	0.00605812	0.114743
Up	GOTERM_BP_DIRECT	GO:0009626~plant-type hypersensitive response	10	0.925069	0.0051336	Q941L3, Q9C7R6, C4B7M7, Q9SCS9, Q9SCX6, A9LNK9, Q8L612, Q9M2U5, Q9SU14, Q39023, Q9XGM3, Q8LFS6	3.05981	0.994301	0.153539	7.8138
Up	GOTERM_BP_DIRECT	GO:0016036~cellular response to phosphate starvation	10	0.925069	0.0306698	Q38924, Q8S4F6, Q8S403, Q93VK0, Q67YC0, Q9LRZ5, Q680Q4, Q9SIV9, Q8LBH4, O48781	2.28713	1	0.4584	38.8849
Up	GOTERM_BP_DIRECT	GO:0010411~xyloglucan metabolic process	9	0.832562	0.000430461	Q9ZV40, Q8LDW9, Q8L9A9, Q9SVV2, P24806, Q38908, Q9LRS2, Q38910, Q8L7H3	4.85198	0.35097	0.0213819	0.678297
Up	GOTERM_BP_DIRECT	GO:0042546~cell wall biogenesis	9	0.832562	0.00464982	Q9ZV40, Q8LDW9, Q8L9A9, Q9SVV2, Q9LTZ9, P24806, Q38908, Q38910, Q8L7H3	3.39639	0.990715	0.144421	7.1026
Up	GOTERM_BP_DIRECT	GO:0009816~defense response to bacterium, incompatible interaction	8	0.740056	0.00291519	Q9FE20, F8S296, P50700, C4B7M6, O04203, Q8RXX9, Q8RY59, Q9FI14	4.11684	0.946663	0.110633	4.51012
Up	GOTERM_BP_DIRECT	GO:0009644~response to high light intensity	8	0.740056	0.010176	Q9SL05, Q96289, Q84TH4, Q9SYG1, O22893, Q9FGT8, Q9LHA8, P19037	3.29347	0.999965	0.236803	14.929
Up	GOTERM_BP_DIRECT	GO:0009846~pollen germination	8	0.740056	0.0134668	Q39242, Q39243, P54609, O48716, Q9SFU6, O65590, Q8S3U9, Q9SMV6	3.12312	0.999999	0.288453	19.2915
Up	GOTERM_BP_DIRECT	GO:0009845~seed germination	8	0.740056	0.0530475	Q8RWU4, Q9FDX9, Q9SV30, Q9FJZ3, C0Z2L5, Q8L7L1, F4JL28, A2RVK7	2.35248	1	0.610746	57.7524
Up	GOTERM_BP_DIRECT	GO:0009825~multidimensional cell growth	7	0.647549	0.000164642	Q39011, Q946J8, Q9LSD6, F4HZB2, Q94KT8, Q84ZT9, O49255	7.92491	0.152373	0.010279	0.259946
Up	GOTERM_BP_DIRECT	GO:0034605~cellular response to heat	7	0.647549	0.000779782	Q9SX79, O80917, Q9SFE4, Q9SX80, Q8S8P5, Q9STJ9, Q7G1L2	6.09608	0.543062	0.0366086	1.22557
Up	GOTERM_BP_DIRECT	GO:0002229~defense response to oomycetes	7	0.647549	0.00337458	Q9LPQ3, Q8RWL5, Q9ZSA7, Q9ZSA8, Q9M9E1, Q84WW2, Q9FPR3	4.66171	0.966419	0.118118	5.20322
Up	GOTERM_BP_DIRECT	GO:0009817~defense response to fungus, incompatible interaction	7	0.647549	0.0122142	Q9C7R6, F4JNB7, Q9FDX9, P50700, F4JNA9, Q9XIE2, F4J339	3.60223	0.999996	0.271213	17.6563
Up	GOTERM_BP_DIRECT	GO:0009744~response to sucrose	7	0.647549	0.0262404	P49040, Q94B38, P25858, P06525, Q84VQ1, O65683, Q9C598	3.04804	1	0.420066	34.3178
Up	GOTERM_BP_DIRECT	GO:0031347~regulation of defense response	7	0.647549	0.0663579	F4JN35, O81851, Q9SAH7, Q9LMA8, Q8LBM2, Q9LDD1, Q9C5T4	2.43843	1	0.65374	66.2231
Up	GOTERM_BP_DIRECT	GO:0048316~seed development	7	0.647549	0.0789293	Q500U8, Q39242, Q39243, P25858, Q9SCJ9, O22467, Q9C8L4	2.33086	1	0.68734	72.7384
Up	GOTERM_BP_DIRECT	GO:0010286~heat acclimation	6	0.555042	0.0248049	Q9FGT8, P42736, Q680Q4, O82132, Q9FQ04, P19037	3.57515	1	0.422023	32.7703
Up	GOTERM_BP_DIRECT	GO:0009788~negative regulation of abscisic acid-activated signaling pathway	6	0.555042	0.0274534	Q39013, Q9FY48, Q9LNW3, P49598, Q9FPR3, Q9LU91	3.48348	1	0.428204	35.5993
Up	GOTERM_BP_DIRECT	GO:0009910~negative regulation of flower development	6	0.555042	0.0509634	Q946J8, Q9C5G0, Q9ZWM9, Q2LAE1, Q9XER9, Q680Q4	2.95338	1	0.60202	56.2584
Up	GOTERM_BP_DIRECT	GO:0048527~lateral root development	6	0.555042	0.0550505	Q9SRT0, Q84TE6, O64948, Q9FDX9, O22161, Q9ZWM9	2.89054	1	0.618469	59.1431
Up	GOTERM_BP_DIRECT	GO:0051707~response to other organism	6	0.555042	0.0942908	Q9SCS9, Q8W491, Q9SV43, P50700, Q9SJ52, P42736	2.4701	1	0.729729	79.1027
Up	GOTERM_BP_DIRECT	GO:0048589~developmental growth	5	0.462535	0.00347333	Q9LV03, Q9SFU6, Q9FY48, Q9SJM0, Q680Q4	7.54753	0.969599	0.117292	5.35159
Up	GOTERM_BP_DIRECT	GO:0006002~fructose 6-phosphate metabolic process	5	0.462535	0.00447119	Q9M076, Q94AA4, Q9FKG3, Q9M0F9, Q9C5J7	7.07581	0.988881	0.143707	6.83872
Up	GOTERM_BP_DIRECT	GO:0009646~response to absence of light	5	0.462535	0.0259303	Q93WF6, Q0PGJ6, Q9STX1, Q9SLV0, Q43314	4.35435	1	0.422779	33.9863
Up	GOTERM_BP_DIRECT	GO:0045489~pectin biosynthetic process	5	0.462535	0.0507663	Q9S7G2, Q6DBG8, Q9LN68, O48684, O04536	3.53791	1	0.607054	56.1146
Up	GOTERM_BP_DIRECT	GO:0010193~response to ozone	5	0.462535	0.0558327	O82500, Q9M9E1, Q9SU14, Q8RY59, Q9FUP0	3.4307	1	0.611554	59.6745
Up	GOTERM_BP_DIRECT	GO:0009741~response to brassinosteroid	5	0.462535	0.0611607	Q9ZPE7, Q9LK35, P24806, Q9ZWM9, Q9FMZ0	3.32979	1	0.634237	63.1252
Up	GOTERM_BP_DIRECT	GO:0016311~dephosphorylation	5	0.462535	0.0915989	Q9ZVJ5, Q38924, Q9SHJ5, Q9FZ62, Q9ZVN4	2.9029	1	0.723639	78.099
Up	GOTERM_BP_DIRECT	GO:0019760~glucosinolate metabolic process	5	0.462535	0.0915989	Q9FJ93, Q9SYA9, Q8H115, Q9FE67, O82225	2.9029	1	0.723639	78.099
Up	GOTERM_BP_DIRECT	GO:0009643~photosynthetic acclimation	4	0.370028	0.00588202	Q42410, Q94B38, P16972, F4JNY0	10.0634	0.997323	0.164299	8.90397
Up	GOTERM_BP_DIRECT	GO:0005987~sucrose catabolic process	4	0.370028	0.00812965	Q9LQF2, Q67XD9, Q84JL5, Q9FXA8	9.05704	0.999724	0.208763	12.1058
Up	GOTERM_BP_DIRECT	GO:0019430~removal of superoxide radicals	4	0.370028	0.0139542	Q39242, Q39243, O81235, Q9LD47	7.54753	0.999999	0.291151	19.9195
Up	GOTERM_BP_DIRECT	GO:0051865~protein autoubiquitination	4	0.370028	0.0216229	Q9LHJ8, Q940T5, Q9SNB6, Q84TG3	6.46931	1	0.392745	29.2175
Up	GOTERM_BP_DIRECT	GO:0007033~vacuole organization	4	0.370028	0.0425591	Q9ZNT0, Q94A27, F4HZB2, Q9LUM0	5.03169	1	0.561271	49.7168
Up	GOTERM_BP_DIRECT	GO:0070588~calcium ion transmembrane transport	4	0.370028	0.0557405	O64806, O64823, O81108, Q9LU41	4.52852	1	0.617003	59.6121
Up	GOTERM_BP_DIRECT	GO:2000028~regulation of photoperiodism, flowering	4	0.370028	0.0557405	Q93WF6, O04529, F4JL28, Q8LFS6	4.52852	1	0.617003	59.6121
Up	GOTERM_BP_DIRECT	GO:0010214~seed coat development	4	0.370028	0.0706152	Q9SMT7, O65351, O22467, O81893	4.11684	1	0.66626	68.5773
Up	GOTERM_BP_DIRECT	GO:0009056~catabolic process	4	0.370028	0.0786517	Q1PET6, Q94AS5, Q9LYC1, Q8VYP9	3.93784	1	0.691158	72.6082
Up	GOTERM_BP_DIRECT	GO:0031348~negative regulation of defense response	4	0.370028	0.0958419	P54609, Q9ASS4, Q9ZSD4, Q9XIE2	3.62282	1	0.726607	79.6613
Up	GOTERM_BP_DIRECT	GO:0080022~primary root development	4	0.370028	0.0958419	Q9ZV40, Q5E924, Q9LUB7, Q9SAJ6	3.62282	1	0.726607	79.6613
Up	GOTERM_BP_DIRECT	GO:0070483~detection of hypoxia	3	0.277521	0.025896	Q9SSA8, Q8LGJ5, Q9LXG9	11.3213	1	0.429061	33.9496
Up	GOTERM_BP_DIRECT	GO:2000117~negative regulation of cysteine-type endopeptidase activity	3	0.277521	0.0455914	Q8LC76, O81851, Q41916	8.49097	1	0.580039	52.176
Up	GOTERM_BP_DIRECT	GO:0009094~L-phenylalanine biosynthetic process	3	0.277521	0.0569369	Q9SA96, Q9SGD6, Q9FNJ8	7.54753	1	0.612988	60.4135
Up	GOTERM_BP_DIRECT	GO:0009648~photoperiodism	3	0.277521	0.0569369	Q9C9Z2, Q946J8, Q570U6	7.54753	1	0.612988	60.4135
Up	GOTERM_BP_DIRECT	GO:0051262~protein tetramerization	3	0.277521	0.0691387	P93033, Q9FZ62, Q67YC0	6.79278	1	0.66374	67.7788
Up	GOTERM_BP_DIRECT	GO:0048194~Golgi vesicle budding	3	0.277521	0.0691387	Q9SAF5, Q9SX33, Q9LI83	6.79278	1	0.66374	67.7788
Up	GOTERM_BP_DIRECT	GO:0090333~regulation of stomatal closure	3	0.277521	0.0691387	Q94BZ1, Q38998, Q56XP4	6.79278	1	0.66374	67.7788
Up	GOTERM_BP_DIRECT	GO:0010120~camalexin biosynthetic process	3	0.277521	0.0691387	Q9FX43, Q8S8P5, Q39023	6.79278	1	0.66374	67.7788
Up	GOTERM_BP_DIRECT	GO:0009642~response to light intensity	3	0.277521	0.0820994	Q9C9C0, Q9M3H5, Q9SY59	6.17525	1	0.697165	74.1843
Up	GOTERM_BP_DIRECT	GO:1900056~negative regulation of leaf senescence	3	0.277521	0.0820994	Q9LV16, Q9LSD5, O04529	6.17525	1	0.697165	74.1843
Up	GOTERM_BP_DIRECT	GO:0006075~(1->3)-beta-D-glucan biosynthetic process	3	0.277521	0.0957284	Q9SFU6, Q9LUD7, Q9SJM0	5.66065	1	0.730733	79.621
Up	GOTERM_BP_DIRECT	GO:0006835~dicarboxylic acid transport	2	0.185014	0.0862775	Q9C5M0, Q8LG88	22.6426	1	0.706001	75.9806
Up	GOTERM_BP_DIRECT	GO:0051307~meiotic chromosome separation	2	0.185014	0.0862775	Q8RVQ9, Q5IBC5	22.6426	1	0.706001	75.9806
Up	GOTERM_BP_DIRECT	GO:0050691~regulation of defense response to virus by host	2	0.185014	0.0862775	Q9SAH7, Q9C5T4	22.6426	1	0.706001	75.9806
Up	GOTERM_BP_DIRECT	GO:0042964~thioredoxin biosynthetic process	2	0.185014	0.0862775	Q39242, Q39243	22.6426	1	0.706001	75.9806
Up	GOTERM_CC_DIRECT	GO:0005634~nucleus	408	37.7428	4.90134e-06	Q9LZW3, Q9LFU5, Q9LY05, Q39030, Q6NPT8, O82199, F4I9Q5, Q67XD9, C4B7M7, Q570U6, Q9FH57, O22174, Q93ZG7, Q9FH54, Q9SZL8, Q9SPK4, C4B7M6, Q39023, Q9FQ04, Q9M8L2, Q9FV02, Q9SR17, Q67YE6, Q3ECP0, Q9LUB7, Q9SN23, Q9FH28, Q9LNJ5, Q9SFE4, Q9ZVQ6, Q9FPR3, O64733, Q9C7W4, Q9SF32, Q96289, F4KHI3, Q9FGR0, Q9SUK8, O22193, Q9LL84, Q9SHL7, P0CH33, F4JL28, O49662, Q9M2U3, Q5E915, Q9M0M5, Q9LD57, Q8GXN9, Q9FML2,…	1.18749	0.00106792	0.000213676	0.00622976
Up	GOTERM_CC_DIRECT	GO:0005737~cytoplasm	229	21.1841	1.71614e-10	Q9M2E2, Q9SKX8, Q9LZW3, Q56XM9, Q9SNB6, Q9ZQA8, Q39030, Q9FDX9, Q9SCX6, Q9ZNR6, O48639, Q9ZSA7, F4I116, Q9LV77, Q9LYC1, Q93YU6, P49691, O22040, P92935, Q42064, Q9C7F5, Q94AA4, C4B7M7, Q9FGT8, Q0WTI8, Q9S9P3, Q93ZG7, Q9LZF1, Q67Y69, Q9SPK4, C4B7M6, Q9FHE4, P49598, Q39023, Q9FJN9, Q9FJN7, Q67Z52, Q3EBC8, Q9SR17, Q9SFU1, Q9SR15, Q9C723, Q9LNJ5, Q9ZW24, Q93VK0, Q9LV58, Q9LD47, O64733, Q9SFV7, O22193,…	1.48153	3.74118e-08	1.87059e-08	2.18133e-07
Up	GOTERM_CC_DIRECT	GO:0005886~plasma membrane	190	17.5763	2.99154e-08	Q9ZVJ5, O64806, Q9M2E2, Q9LVN2, Q9SV68, Q9SUL7, Q9M0E2, Q9LUD7, Q9S735, Q9LY87, Q9LE20, Q9FDX9, Q8S403, O48639, O81108, Q9SGP2, A8MRV9, Q9LJM4, P49691, Q9LSF1, Q9SE97, Q96303, O82199, Q42064, Q9LQF2, Q9C7F5, Q9FHM7, Q9LK64, Q9FGT8, Q9M0F9, Q93ZG7, O64682, O04023, F4JN35, Q9LZF1, Q9C6K9, Q9FXF2, O80623, Q9SPK4, Q8GZD4, Q9T058, Q9SJM0, O48724, Q9SLV0, Q9FJN7, Q9FE20, O49839, Q9SV43, P25858, Q9SFU6,…	1.4633	6.52154e-06	2.17385e-06	3.80245e-05
Up	GOTERM_CC_DIRECT	GO:0005829~cytosol	165	15.2636	4.13751e-19	Q9ZVJ5, Q9LMI0, Q39242, Q9M2E2, Q39243, Q9SV68, Q9FNF8, Q940T5, Q8VZD5, Q9C5Z1, Q9LDV4, Q9SNB6, Q9FE06, Q8GUH2, F4IBB2, Q9ZNR6, F4I116, Q9LV77, Q9ZVX1, F4I7I0, Q93YU6, Q56XE8, Q9LXG9, P49691, F4I0P8, Q9LQF2, P93033, Q9C7F5, Q38942, O64816, Q67XD9, Q94AA4, Q9FGT8, O49596, Q9M9X7, Q9M0F9, Q93ZG7, Q9LMR5, B9DGD6, O64682, Q9FMH8, P49598, O48724, Q9SIV9, Q9FQ04, Q9M8L2, P36428, Q9SZD4, Q9LF33, Q67Z52,…	2.03741	9.01977e-17	9.01977e-17	5.25906e-16
Up	GOTERM_CC_DIRECT	GO:0016020~membrane	79	7.30805	0.028527	Q9C503, Q9SI03, Q9SKX8, Q9FH02, Q9MAB3, Q9LFB8, Q9SRK7, Q9S735, Q84VY3, Q8LE47, Q9SGW8, Q9LE20, O04630, Q9SCX6, Q9LMM0, O48639, O81108, P49691, Q9SE97, Q9XGM3, Q96303, Q8H1Z0, Q9LQF2, Q9SHJ5, C4B7M7, Q9FHM7, Q9XIE2, Q9SJQ9, Q9SW25, P51413, Q6DBG8, Q41963, Q8GZD4, F4J9Q6, Q9SLV0, Q8VZG8, Q9LD43, Q9SZD4, Q9FE67, P25858, Q8GY23, Q940J8, Q9M5P2, Q9FGQ2, Q9LY66, Q9LFD5, Q9FKS8, Q3ECP7, Q9SFU1, Q9SAJ4,…	1.25342	0.998181	0.249328	30.7793
Up	GOTERM_CC_DIRECT	GO:0009506~plasmodesma	65	6.01295	3.62738e-06	Q941L3, Q9LK35, Q9SMT7, Q9M0E2, P46421, Q9SJ52, Q9LY84, Q9FE06, Q9LXS6, Q9FH82, B9DHQ0, Q9LV77, F4I116, Q9M0X5, P49691, Q96303, C0LGN2, Q9LK64, Q9FHM7, O23006, Q9SXB8, Q9FGT8, Q9S9P3, Q9ZQB9, Q9SJQ9, Q9SK27, P49040, P51413, Q9T058, Q8GZD4, Q9SJM0, Q9SIV9, Q8VZG8, Q8W5R2, Q9LD90, Q940J8, Q8GY23, Q56XG6, Q8S3U9, Q8GZ17, Q9SAJ4, Q9FMD7, Q9SFU1, Q96520, Q8VZU2, Q9C5M0, Q9LR33, Q9ASS4, P43297, Q8GYA4,…	1.83853	0.000790458	0.000197673	0.00461055
Up	GOTERM_CC_DIRECT	GO:0005794~Golgi apparatus	64	5.92044	0.00157655	Q9SI03, Q8VYI1, Q56ZI2, Q9ZPH9, Q9SV68, Q9LN68, O48684, Q9FT52, Q9LN20, Q9LRS2, Q9FE06, O04630, Q9FDX9, Q8S403, O04536, Q8L7L1, F4I0P8, Q96303, Q52T38, Q9FHM7, Q9C7F9, Q8LCL3, Q9FGT8, Q0WTI8, Q9FK35, Q9ZQB9, Q42406, Q9LHA8, P51413, Q6DBG8, Q41963, Q9SJM0, Q38910, Q9SLV0, P25858, Q9SFU6, Q9M5P2, Q8GZ17, Q8L936, Q9SAJ4, Q9LV16, Q9C5M0, Q8L7V3, Q941R4, P43297, Q9LJK1, Q9T0A0, Q8VZJ7, Q67YI9, P54609,…	1.48836	0.291042	0.0374965	1.98551
Up	GOTERM_CC_DIRECT	GO:0005618~cell wall	36	3.33025	0.00173527	Q9LF33, Q8LDW9, Q940J8, O65351, Q9FE06, Q43866, Q96520, O04630, Q9C5M0, Q94B77, Q9ZV40, Q9LUW5, Q38908, Q43729, Q9FH82, Q41916, B9DHQ0, Q9SRX4, Q9SE97, Q8L7H3, P54609, Q9SVV2, Q9S9N1, O04496, Q9LHA8, Q9FIC8, Q9ZPE7, Q8L9A9, P24806, Q9M069, Q9FHQ6, F4JFN3, Q9M2U5, Q38910, Q9SIV9, Q9LD57	1.74559	0.315192	0.037154	2.18337
Up	GOTERM_CC_DIRECT	GO:0009570~chloroplast stroma	33	3.05273	0.0358694	Q9LD43, Q9SMT7, Q9SCL7, Q9SGD6, O23653, Q96255, Q9LY66, F4K0E8, Q9SAJ4, Q9SAJ6, Q9SAG8, P16972, Q9SHP0, O64654, Q5E924, Q9LD47, Q9FYB5, Q9S702, Q9C9C0, Q9FN42, Q9SA96, B9DGD6, Q9LV03, O23553, Q944I4, P47924, Q93Z53, Q9SZ30, F4JFN3, O80934, Q84WW2, Q9FNJ8, Q9LD57	1.44085	0.999652	0.272782	37.1427
Up	GOTERM_CC_DIRECT	GO:0005774~vacuolar membrane	32	2.96022	0.00469791	Q9SI03, Q9ZPH9, Q9LVJ1, P25858, Q9FT52, Q9FL92, Q9SAJ4, Q8L7V3, Q9C5M0, Q94B38, O04619, P25818, P49691, Q8LG88, Q67YI9, Q56XP4, Q9LTV6, Q8VZZ4, Q9LK64, Q9FHM7, Q9FGT8, Q9FM19, B9DFI7, Q9FK35, Q42406, Q9XIE2, Q9LHA8, Q9M1Q9, Q94A27, Q9FHQ6, Q41963, Q42342	1.70217	0.641762	0.0759286	5.80983
Up	GOTERM_CC_DIRECT	GO:0048046~apoplast	31	2.86772	0.0026647	Q9LVJ1, Q8LDW9, Q9SMT7, P25858, Q9SZA7, O65351, Q9FE06, Q43866, Q9SAJ4, Q9ZV40, P43297, Q38908, B9DHQ0, Q8L7H3, Q8VXZ7, P54609, Q9LK64, Q9SVV2, Q42406, Q9LL84, O04496, Q9LHA8, Q9FIC8, Q9ZPE7, Q8L9A9, P24806, O80934, Q9C6E4, Q38910, Q9LD57, P29448	1.78917	0.441041	0.0515061	3.33467
Up	GOTERM_CC_DIRECT	GO:0009941~chloroplast envelope	28	2.59019	0.0438428	Q1ACB3, Q9LD43, Q9FML2, Q39243, Q9FH02, Q9SV68, Q9SAJ3, Q9LY66, F4I1G5, F4K0E8, Q9SZ67, Q9FXI5, Q9C9Z2, Q9C5M0, Q8S4F6, P25818, P92935, Q9SUV1, Q9C9C0, Q9FGT8, Q9M3H5, Q9XIE2, Q39002, P49040, Q944I4, Q94AL8, Q6AWU6, Q9LD57	1.4702	0.999943	0.294646	43.4394
Up	GOTERM_CC_DIRECT	GO:0000139~Golgi membrane	27	2.49769	0.000354057	Q9ZPH9, O48684, F4J339, Q9LI83, Q9LV16, Q8L7V3, Q9FDX9, Q8S403, Q941R4, Q1PET6, Q9LJK1, O04536, Q8VYP9, Q9C827, Q52T38, Q9C7F9, B9DFI7, Q9SX33, Q9ZQB9, Q9S7G2, Q94AS5, Q9LTZ9, Q6DBG8, Q9SAF5, Q6NQB7, Q94A40, Q9SLV0	2.16847	0.0742935	0.00960335	0.449099
Up	GOTERM_CC_DIRECT	GO:0005730~nucleolus	27	2.49769	0.0049203	Q9LD90, Q9FML2, Q9SYA9, Q9MAB3, Q56XG6, Q9FT52, Q9SCJ9, P93007, Q9SFU1, Q9C578, Q9C551, O48814, Q9LR33, Q9LUW5, Q39211, P49691, Q9LV58, Q9FPR3, Q6NLH0, Q8VYJ2, P54609, Q43386, P51413, Q9FHQ6, Q9FLX9, O80450, A2RVK7	1.79861	0.658796	0.0739298	6.07699
Up	GOTERM_CC_DIRECT	GO:0009536~plastid	26	2.40518	7.29622e-05	Q1ACB3, Q9LD43, Q93VI8, O49839, Q9SAJ3, Q96255, Q9SAJ6, Q9C9Z2, O80871, Q8S4F6, O04619, Q5E924, Q93XM7, P92935, Q9FYB5, Q9SUV1, Q9SGA2, Q8RWL5, Q9M3H5, O49840, Q9LV03, Q39002, Q9SZ30, Q84WW2, Q8VZI8, Q9SJE2	2.44652	0.0157805	0.00226975	0.0927003
Up	GOTERM_CC_DIRECT	GO:0005789~endoplasmic reticulum membrane	24	2.22017	0.0222153	Q8H1Z0, Q6NQI8, Q8VYI1, Q9FKE9, Q9SB48, Q9LN68, Q8S8S1, Q9LN20, F4HXY7, Q9SRQ1, Q9SUM3, Q39208, F4J339, O04023, Q8L586, F4JN35, Q8S403, Q1PET6, Q94AS5, O81108, Q42342, Q8VYP9, F4J9Q6, Q8VZJ7	1.64094	0.992535	0.227223	24.8403
Up	GOTERM_CC_DIRECT	GO:0009505~plant-type cell wall	23	2.12766	0.00465888	Q38924, Q9LVJ1, O81755, Q940J8, O65351, Q9LY84, Q9FE06, Q9FMD7, Q96520, O04496, Q9ZPE7, Q94AJ5, Q94KT8, Q8LBB2, P24806, Q43729, Q9FH82, Q8VZR2, Q9SRX4, Q8VXX5, Q9C6E4, Q8VXZ7, Q9SIV9	1.92305	0.638687	0.0813354	5.76287
Up	GOTERM_CC_DIRECT	GO:0005802~trans-Golgi network	19	1.75763	0.0101802	Q52T38, Q9ZPH9, Q9C7F9, Q9M5P2, Q9LN20, Q8GZ17, B9DFI7, Q9SX33, Q9LI83, Q8VZU2, Q8L7V3, Q8S403, Q6DBG8, Q9SAF5, Q9ZSD4, Q9ZU40, Q9FY48, Q9FL69, Q9FPR3	1.9347	0.892541	0.138181	12.1957
Up	GOTERM_CC_DIRECT	GO:0005887~integral component of plasma membrane	18	1.66512	0.0174036	O64806, O65717, C0LGN2, Q9LEQ3, Q9FGQ2, Q9M3H5, Q38998, Q3ECP7, Q94AZ2, Q9S735, Q9SW25, O48639, O81108, Q9SH30, P25818, Q8VZ80, Q96303, Q9LU41	1.8662	0.978234	0.191547	20.0012
Up	GOTERM_CC_DIRECT	GO:0005777~peroxisome	16	1.48011	0.0138186	Q9LTV6, Q9M1J1, Q8GXD9, Q9FNF8, Q8S8S1, Q9LKB9, Q8GYN9, Q94BV7, Q9SS01, Q9FUP0, O64948, Q9LXS6, P0C5B6, Q1PEY5, Q84WW2, Q96329	2.0185	0.951852	0.163425	16.2111
Up	GOTERM_CC_DIRECT	GO:0022625~cytosolic large ribosomal subunit	12	1.11008	0.0266317	Q42064, Q9SKX8, O23290, Q9LR33, Q9SVR0, P51413, Q8LCL3, Q9M0E2, Q9LY66, P49691, P51419, Q9SFU1	2.12507	0.997218	0.244375	29.043
Up	GOTERM_CC_DIRECT	GO:0031969~chloroplast membrane	11	1.01758	0.0235747	Q1ACB3, Q9C9Z2, Q39002, Q8S4F6, Q94B38, Q8RWL5, Q9FGT8, Q8VYB2, O64654, F4JNY0, P92935	2.27264	0.994488	0.22898	26.1577
Up	GOTERM_CC_DIRECT	GO:0005759~mitochondrial matrix	9	0.832562	0.0361061	Q8L733, Q39242, Q9FN42, Q93YU6, Q8W487, Q8L8C0, O81235, O49627, P46643	2.37594	0.99967	0.265332	37.3385
Up	GOTERM_CC_DIRECT	GO:0005643~nuclear pore	7	0.647549	0.0112348	Q9FJD4, Q38942, Q8RY25, P49040, Q9M9X7, Q9CAF4, Q9SMV6	3.69591	0.914826	0.142678	13.3775
Up	GOTERM_CC_DIRECT	GO:0016607~nuclear speck	7	0.647549	0.0358279	Q8GXN9, Q1PDV2, Q84TH4, Q9LHP2, Q680Q4, P92964, Q9FJN9	2.85113	0.999649	0.282089	37.1082
Up	GOTERM_CC_DIRECT	GO:0000785~chromatin	6	0.555042	0.0553635	O48686, P93047, O04539, Q8RVQ9, O49596, F4JL28	2.89946	0.999996	0.348283	51.5161
Up	GOTERM_CC_DIRECT	GO:0015934~large ribosomal subunit	6	0.555042	0.0587348	Q42064, Q9LR33, P51413, Q9LY66, P49691, Q9SFU1	2.85113	0.999998	0.35587	53.6701
Up	GOTERM_CC_DIRECT	GO:0005945~6-phosphofructokinase complex	5	0.462535	4.81215e-05	Q9M076, Q94AA4, Q9FKG3, Q9M0F9, Q9C5J7	20.3652	0.0104359	0.00174693	0.0611485
Up	GOTERM_CC_DIRECT	GO:0010494~cytoplasmic stress granule	4	0.370028	0.0356193	Q9SX79, P43297, Q9SX80, Q9FQ04	5.43073	0.999632	0.290907	36.9351
Up	GOTERM_CC_DIRECT	GO:0016363~nuclear matrix	3	0.277521	0.0374772	O82289, Q9FJJ3, Q8RY59	9.50378	0.999758	0.265386	38.4621
Up	GOTERM_CC_DIRECT	GO:0000148~1,3-beta-D-glucan synthase complex	3	0.277521	0.0641257	Q9SFU6, Q9LUD7, Q9SJM0	7.12783	0.999999	0.372528	56.932
Up	GOTERM_CC_DIRECT	GO:0031463~Cul3-RING ubiquitin ligase complex	3	0.277521	0.074072	O82343, Q9FPW6, Q9CAG8	6.57954	1	0.40802	62.4012
Up	GOTERM_MF_DIRECT	GO:0005524~ATP binding	166	15.3562	3.81382e-10	O64806, Q9LVN2, Q56XM9, Q9FNF8, Q8VZD5, Q9SUL7, Q9LDV4, Q9SZ67, Q9SGW8, Q39030, O81108, Q9ZVX1, Q9LV77, F4I116, Q9SGP2, F4I7I0, Q9LJM4, Q56XE8, Q9LSF1, Q8L7L1, O22040, Q9FI14, P92935, F4I9Q5, O64816, Q94AA4, Q9LSD6, Q9LK64, Q9M0F9, Q93ZG7, B9DGD6, Q9LUM0, O64682, B0F481, Q9C6K9, Q9FXF2, O80623, Q9SPK4, C4B7M6, Q9T058, Q39023, Q9FE20, Q9LD43, P36428, Q9SZD4, Q9FKZ1, O49839, Q3EBC8, Q9LKB9, Q9SAJ4,…	1.59958	2.35313e-07	1.17656e-07	5.65426e-07
Up	GOTERM_MF_DIRECT	GO:0005515~protein binding	144	13.321	3.71356e-11	Q9SI03, Q56XM9, Q9C5Z1, Q9SZ67, Q9FDX9, Q8VZ79, Q9ZPX9, Q9SCX6, Q9ZNR6, Q9LYC1, O80340, Q9LSF1, Q9SE97, Q96303, Q9LQF2, P93033, Q9LSD5, Q38942, C4B7M7, Q9C7F9, Q9ZWA1, Q9ZWA6, Q9FPW6, Q9S9P3, Q9FH54, O04023, Q8RWU4, F4JN35, P49598, O80450, Q39023, O48724, Q8LBM2, Q9FJN9, Q9FQ04, Q9FE20, Q946J8, Q67Z52, F4I171, P60300, Q9C598, Q1G3I2, Q9FGQ2, Q9LMA8, F4JNA9, Q9LY61, Q9SMV6, Q9LUB7, Q9FH28, Q9LNJ5,…	1.73138	2.29127e-08	2.29127e-08	5.50562e-08
Up	GOTERM_MF_DIRECT	GO:0003677~DNA binding	117	10.8233	0.00186461	Q9MAB3, Q9LSN7, Q9ZV88, Q9LS40, Q9LY05, Q8H115, O80340, Q9FGB0, O22967, O49255, O82199, Q84TE6, Q43386, Q9ZWA1, O49596, Q8L3W1, Q9S9P3, O22174, Q9FH54, Q8LC68, Q94ID6, F4JN35, Q8RWU4, Q9C5G0, Q9SCW4, Q9SJM6, Q9FDW1, C4B7M6, Q9LNC4, F4KD38, Q9LV52, Q946J8, P25858, Q9C598, Q9SYS6, Q9FNZ2, P93007, Q8RXS6, Q9LS04, Q9FFY9, Q9LNJ5, Q9LS28, Q9SFE4, Q6NNN0, Q9LV58, O49459, O65685, O65683, Q9SCQ6, Q9SUK8,…	1.30641	0.683851	0.0915012	2.72907
Up	GOTERM_MF_DIRECT	GO:0003700~transcription factor activity, sequence-specific DNA binding	115	10.6383	2.87507e-06	Q9LSN7, Q9ZV88, Q9SZ67, Q9LY05, Q8H115, Q9LP56, Q93WV6, Q9LXG8, O80340, Q9FGB0, O22967, O49255, O82199, O23620, Q84TE6, Q9LSD5, Q9ZWA1, Q9ZWA6, Q9FH57, O49596, O22174, Q9FH54, Q94ID6, Q8RWU4, F4JN35, Q9C5G0, Q9SCW4, Q9FDW1, C4B7M6, Q9SY59, O80450, Q9LV52, Q9SR17, O22900, Q9SYS6, P93007, Q9LNJ5, Q9SFE4, Q8LAL2, Q6NNN0, Q9LV58, O49459, Q96289, O65685, C0SUT9, Q9SV30, O65683, Q9SCQ6, Q9SUK8, Q84QC2,…	1.53624	0.00177235	0.000443382	0.00426241
Up	GOTERM_MF_DIRECT	GO:0046872~metal ion binding	100	9.25069	0.000279035	O64806, Q9ZU95, Q56XM9, Q5PNZ7, Q9M9W9, Q9FGS4, Q9ZT87, Q9ZSA7, O81108, Q9ZSA8, Q9LXG9, O22967, O82199, Q94AA4, Q96512, Q9ZWA1, Q9FZ62, Q9ZWA6, O23609, Q9M0F9, Q9LUM0, Q9C5G0, Q9LZF1, P49598, Q9SIV9, F4KD38, Q39224, O81755, Q3EBC8, Q9FNZ2, Q96520, Q9ZW21, Q9LMX4, P16972, Q39219, Q96289, Q38924, Q9SFV7, C0SUT9, O03982, F4HPN2, Q9SCQ6, Q9M3H5, Q9LL84, Q9SHL7, Q9SB51, Q9FT73, Q93ZS9, Q9FT72, Q5MAU8,…	1.4232	0.15818	0.0242983	0.412892
Up	GOTERM_MF_DIRECT	GO:0008270~zinc ion binding	73	6.75301	0.0761348	Q42410, Q9ZT50, Q9SV68, Q9FKX5, Q940T5, Q9FT52, Q2LAE1, Q9SNB6, Q9LX85, Q9LY87, Q9LW77, Q56XI1, Q8L9T5, Q9LHJ8, P54968, Q52T38, Q8GX84, Q9FN42, Q9FH57, Q9SS90, Q9LDD1, Q9LUM0, Q9SJM6, O04529, Q9SZL8, Q9FXB9, Q9FHE4, Q9SY59, Q9FQ04, Q9SUS5, O65639, O81851, P36428, Q9FHH8, F4JKK0, Q1G3I2, Q39092, Q8L6Y1, Q67YE6, Q8RXX9, F4JNY0, Q43314, Q9SAJ6, Q9LUB7, O23507, Q8LFY8, B9DFV2, Q852U6, Q9FY48, Q680Q4,…	1.1978	1	0.752412	69.0883
Up	GOTERM_MF_DIRECT	GO:0043565~sequence-specific DNA binding	62	5.73543	6.30271e-08	Q42410, Q9SYA9, Q6NPP4, O49403, Q94C37, Q9FL92, P46897, P42736, Q9SZ67, Q9LX85, Q9FJ93, Q8H115, Q9LP56, Q93WV6, Q9LXG8, O80340, Q8VYJ2, Q9LSD5, Q9SSA8, Q9STX0, Q8L3W1, Q9FH54, Q8RWU4, Q9SAH7, O64948, Q9SCW4, O80917, Q9FDW1, Q93VY3, C4B7M6, O80450, Q9XEC3, Q9LV52, Q9XE58, Q9ZSI7, Q9FE67, Q8GYY1, Q39092, O22900, Q9SYS6, Q9C5T4, Q39162, Q9SFE4, C0Z2L5, Q9LV58, O49459, O82132, Q96289, Q93ZE2, Q9SKT1,…	2.09632	3.88869e-05	1.29625e-05	9.3442e-05
Up	GOTERM_MF_DIRECT	GO:0016301~kinase activity	56	5.18039	0.0800745	Q9ZUF4, Q9LK35, Q9FNF8, Q9SUL7, Q9LT35, Q8RWC9, Q39030, Q9ASQ6, Q8RWZ5, Q84VQ1, Q9SGP2, Q6R2K3, Q9M0X5, Q9LSF1, Q8L7L1, O22040, P46573, O64816, Q9SXB8, C0LGE0, O64682, O22932, Q9C6K9, Q9FXF2, P51566, Q9SPK4, O80623, Q9T058, Q8VYB2, Q8LGB6, Q39023, Q8VZG8, Q9FE20, O49839, Q9LTC0, Q9FMD7, Q39011, O48814, Q9FX43, Q9ASS4, Q93VK0, Q8GYA4, Q9FPR3, C0LGP4, C0LGG8, Q8RWL2, F4HPN2, O49840, Q9ZWC8, Q39086,…	1.23192	1	0.742096	70.986
Up	GOTERM_MF_DIRECT	GO:0004674~protein serine/threonine kinase activity	55	5.08788	0.00112731	Q8LFN2, Q9LVN2, Q9ZUF4, Q9LK35, Q9XIN0, Q8VZD5, Q9SUL7, Q9LT35, Q8RWC9, Q9SZ67, Q39030, Q9ASQ6, Q8RWZ5, Q9SGP2, Q6R2K3, Q9LJM4, Q9M0X5, Q9LSF1, O22040, P46573, O64816, C0LGN2, Q9FKW4, Q9SXB8, C0LGE0, O64682, O64477, O22932, Q9C6K9, P51566, Q9FXF2, Q9SPK4, O80623, Q9T058, Q8LGB6, Q8VZG8, Q9FE20, O49839, Q9LTC0, Q9FMD7, Q39011, O48814, Q9FX43, Q93VK0, Q8GYA4, Q9FY48, C0LGP4, C0LGG8, F4HPN2, O49840,…	1.56357	0.501395	0.0613075	1.65835
Up	GOTERM_MF_DIRECT	GO:0003723~RNA binding	43	3.9778	0.0793681	Q8GXN9, Q9LD90, O65639, Q8RY25, Q56XM9, Q3EBC8, P42731, Q56XG6, P84634, Q9LY66, Q9LFD5, Q9C551, Q9C578, Q8LE47, Q9ZQA8, Q9SX79, Q9LFU5, O04630, Q94A38, Q1PDV2, Q9LYN7, Q8VZ79, Q9LUW5, A9LNK9, Q9LQI9, Q42064, Q38942, Q6NQJ6, Q93W34, Q9SAI2, Q9S9P3, Q93ZG7, P92964, Q9SHL7, Q8LFS6, Q9SW44, Q9LJH8, Q84TH4, Q9SX80, Q9SJK3, Q9LHP2, Q9FJN9, A2RVK7	1.27807	1	0.748168	70.6539
Up	GOTERM_MF_DIRECT	GO:0004672~protein kinase activity	31	2.86772	0.0327863	Q9FE20, Q8LFN2, Q9LVN2, Q9LK35, Q8VZD5, Q9FMD7, Q7XJR9, Q9SZ67, Q39011, Q39030, Q9ASS4, Q8RWZ5, Q9LV37, Q9FY48, Q9LJM4, Q6R2K3, Q9LSF1, Q9FPR3, C0LGG8, Q8RWL2, Q9S702, C0LGN2, Q9FKW4, C0LGE0, Q39086, O64682, O64477, O22932, Q9C6K9, P51566, Q39023	1.47003	1	0.546647	38.9958
Up	GOTERM_MF_DIRECT	GO:0004842~ubiquitin-protein transferase activity	29	2.6827	0.0674458	Q9SUS5, O81851, Q9LZW3, Q9ZT50, O22161, F4JKK0, Q8LF97, Q8GY23, Q940T5, O81902, Q9FF66, Q8RXX9, Q9SNB6, Q9LY87, Q9SRT0, Q9LHJ8, Q9ZVX1, Q9FY48, O82343, Q5PNY6, Q9FPW6, Q9SS90, O22193, Q9LDD1, Q9ZPE4, Q84TG3, Q9C7R6, O49279, Q9FHE4	1.39546	1	0.728983	64.4862
Up	GOTERM_MF_DIRECT	GO:0005516~calmodulin binding	28	2.59019	0.00013113	O64806, O65717, Q6NPP4, Q9LKB9, Q7XJR9, Q39162, Q9FXI5, Q8RWZ5, A9LNK9, Q93VK0, O81108, Q9SF32, Q8RWL2, Q93ZE2, Q9FKW4, Q9STX0, Q9LEQ3, Q9SXB8, Q9SEI2, F4JN35, O64477, Q9LHN9, O82645, F4IPM3, Q9SAF5, Q9SPK4, Q9T058, Q9LU41	2.25347	0.0777256	0.0133949	0.194233
Up	GOTERM_MF_DIRECT	GO:0016874~ligase activity	27	2.49769	7.67109e-05	Q9SUS5, O81851, Q9LZW3, Q9ZT50, F4JKK0, Q8GY23, Q940T5, O81902, Q8RXX9, Q9SNB6, Q9LY87, Q9SRT0, Q852U6, Q9LW77, Q9FY48, Q680Q4, Q8LPN7, Q5PNY6, Q9SS90, O22193, Q9LDD1, Q84TG3, Q9C7R6, P0C5B6, Q9SY59, Q9FHE4, O82333	2.37357	0.0462298	0.00942183	0.113669
Up	GOTERM_MF_DIRECT	GO:0044212~transcription regulatory region DNA binding	23	2.12766	0.0231168	Q42410, Q96289, O65685, Q9SYA9, Q93VI8, Q9ZWA6, Q9SLD4, Q39092, Q9LX85, F4JN35, Q9SAH7, O80917, Q8H115, Q9LNJ5, Q9FDW1, Q9LDE1, O82155, Q9SFE4, Q8S8P5, C0Z2L5, O49459, Q9XEC3, O82132	1.64797	0.999999	0.497	29.3015
Up	GOTERM_MF_DIRECT	GO:0004722~protein serine/threonine phosphatase activity	16	1.48011	0.00239974	Q38924, Q9M9W9, O80871, Q9FLI3, Q8RX37, Q5MAU8, Q9XEE8, Q3EAF9, Q9ZW21, O81716, Q9LMX4, P46014, Q9LNW3, Q9LUS8, P49598, Q9SIV9	2.43804	0.772913	0.107771	3.49937
Up	GOTERM_MF_DIRECT	GO:0043531~ADP binding	14	1.2951	0.0358656	F4JNB7, C4B7M7, Q9FKZ1, F4KHI3, Q9SZA7, Q9FL92, F4JNA9, Q9SZ67, F4J339, Q9LRR4, Q9CAK1, O82500, Q9SCX6, C4B7M6, Q9XGM3, Q9FI14	1.88231	1	0.565976	41.8127
Up	GOTERM_MF_DIRECT	GO:0042803~protein homodimerization activity	14	1.2951	0.0506551	Q9LFU1, Q9XIN0, O49403, P06525, Q570U6, Q9FPW6, Q9FGS4, Q9LUB7, Q9C5G0, Q0PGJ6, Q9CA83, Q9LV77, O82343, O80920	1.78767	1	0.656689	53.7305
Up	GOTERM_MF_DIRECT	GO:0000287~magnesium ion binding	12	1.11008	0.0833183	Q84MD8, Q9ZVJ5, Q9SGA2, Q9M040, B0F481, Q93Z53, Q9SAF5, O82647, O81893, Q9SX33, Q9LI83, O80568	1.747	1	0.738651	72.4664
Up	GOTERM_MF_DIRECT	GO:0046982~protein heterodimerization activity	10	0.925069	0.0933893	Q8LAD0, Q9C5G0, Q9ZNR6, O65683, Q8RVQ9, C0Z2L5, O82343, Q9FPW6, Q9FMZ0, Q9LUB7	1.84327	1	0.76314	76.626
Up	GOTERM_MF_DIRECT	GO:0016798~hydrolase activity, acting on glycosyl bonds	9	0.832562	0.000765658	Q9ZV40, Q8LDW9, Q8L9A9, Q9SVV2, P24806, Q38908, Q8VZR2, Q38910, Q8L7H3	4.47194	0.376616	0.0511554	1.12915
Up	GOTERM_MF_DIRECT	GO:0051287~NAD binding	9	0.832562	0.0140953	Q94B74, Q9LF33, P25858, P93306, Q9CA83, Q9SU14, Q9FZE1, Q5E924, Q9SAJ6	2.81794	0.999843	0.369337	18.9789
Up	GOTERM_MF_DIRECT	GO:0008026~ATP-dependent helicase activity	9	0.832562	0.0233542	Q9FT73, Q9FT72, Q9SW44, Q9LUW5, Q3EBC8, Q56XG6, Q93ZG7, Q9C551, F4ILR7	2.57137	1	0.484568	29.5559
Up	GOTERM_MF_DIRECT	GO:0016762~xyloglucan:xyloglucosyl transferase activity	8	0.740056	0.000467425	Q9ZV40, Q8LDW9, Q8L9A9, Q9SVV2, P24806, Q38908, Q38910, Q8L7H3	5.54099	0.25059	0.0354162	0.690756
Up	GOTERM_MF_DIRECT	GO:0016597~amino acid binding	7	0.647549	0.0104772	P36428, Q9S702, Q9SA96, Q9SGD6, O23653, Q9LNA5, Q9FNJ8	3.72084	0.998494	0.303043	14.4571
Up	GOTERM_MF_DIRECT	GO:0004222~metalloendopeptidase activity	6	0.555042	0.0662469	O23507, Q9FH02, O04529, Q5XF51, Q9SAJ3, Q8VZI8	2.74279	1	0.733292	63.8033
Up	GOTERM_MF_DIRECT	GO:0016791~phosphatase activity	6	0.555042	0.0808438	Q9LMI0, Q9ZVJ5, Q9SHJ5, Q9LMM0, Q67YC0, Q9ZVN4	2.58754	1	0.736488	71.3437
Up	GOTERM_MF_DIRECT	GO:0003872~6-phosphofructokinase activity	5	0.462535	0.000933212	Q9M076, Q94AA4, Q9FKG3, Q9M0F9, Q9C5J7	10.3894	0.437892	0.0559783	1.37466
Up	GOTERM_MF_DIRECT	GO:0004564~beta-fructofuranosidase activity	5	0.462535	0.000933212	Q9LQF2, Q67XD9, Q84JL5, Q9FXA8, Q43866	10.3894	0.437892	0.0559783	1.37466
Up	GOTERM_MF_DIRECT	GO:0003950~NAD+ ADP-ribosyltransferase activity	5	0.462535	0.00335651	O82289, Q9ZUD9, Q9FJJ3, O64592, Q8RY59	7.61887	0.874375	0.13772	4.86245
Up	GOTERM_MF_DIRECT	GO:0004575~sucrose alpha-glucosidase activity	5	0.462535	0.00335651	Q9LQF2, Q67XD9, Q84JL5, Q9FXA8, Q43866	7.61887	0.874375	0.13772	4.86245
Up	GOTERM_MF_DIRECT	GO:0003680~AT DNA binding	5	0.462535	0.00432226	O23620, Q8VYJ2, Q9LTA2, Q9SR17, O49662	7.14269	0.930929	0.163203	6.22008
Up	GOTERM_MF_DIRECT	GO:0004843~thiol-dependent ubiquitin-specific protease activity	5	0.462535	0.0765726	Q93Y01, Q8L6Y1, Q9SCJ9, Q8LG98, Q9SB51	3.08873	1	0.744705	69.3047
Up	GOTERM_MF_DIRECT	GO:0009931~calcium-dependent protein serine/threonine kinase activity	5	0.462535	0.0765726	Q8RWL2, Q9FKW4, Q93VK0, Q9SPK4, Q7XJR9	3.08873	1	0.744705	69.3047
Up	GOTERM_MF_DIRECT	GO:0004683~calmodulin-dependent protein kinase activity	5	0.462535	0.0958618	Q8RWL2, Q9FKW4, Q93VK0, Q9SPK4, Q7XJR9	2.85708	1	0.756616	77.5534
Up	GOTERM_MF_DIRECT	GO:0033926~glycopeptide alpha-N-acetylgalactosaminidase activity	4	0.370028	0.00572817	Q9LQF2, Q67XD9, Q84JL5, Q9FXA8	10.1585	0.971115	0.188196	8.16423
Up	GOTERM_MF_DIRECT	GO:0015114~phosphate ion transmembrane transporter activity	4	0.370028	0.0255235	Q8S403, O48639, Q9S735, Q96303	6.09509	1	0.485564	31.8403
Up	GOTERM_MF_DIRECT	GO:0005388~calcium-transporting ATPase activity	4	0.370028	0.030416	O64806, O81108, Q9M3H5, Q9LU41	5.71415	1	0.533418	36.7414
Up	GOTERM_MF_DIRECT	GO:0015662~ATPase activity, coupled to transmembrane movement of ions, phosphorylative mechanism	4	0.370028	0.0415608	Q9SAF5, Q9SH30, Q9SX33, Q9LI83	5.07925	1	0.60757	46.7056
Up	GOTERM_MF_DIRECT	GO:0010296~prenylcysteine methylesterase activity	3	0.277521	0.00555486	Q1PET6, Q94AS5, Q8VYP9	22.8566	0.967836	0.193303	7.92662
Up	GOTERM_MF_DIRECT	GO:0004365~glyceraldehyde-3-phosphate dehydrogenase (NAD+) (phosphorylating) activity	3	0.277521	0.0174615	P25858, Q5E924, Q9SAJ6	13.714	0.999981	0.419256	22.9847
Up	GOTERM_MF_DIRECT	GO:0004792~thiosulfate sulfurtransferase activity	3	0.277521	0.0174615	Q9FKW8, Q24JL3, O64530	13.714	0.999981	0.419256	22.9847
Up	GOTERM_MF_DIRECT	GO:0008106~alcohol dehydrogenase (NADP+) activity	3	0.277521	0.0174615	Q9M2E2, Q0PGJ6, Q9ZUH5	13.714	0.999981	0.419256	22.9847
Up	GOTERM_MF_DIRECT	GO:0004664~prephenate dehydratase activity	3	0.277521	0.0254396	Q9SA96, Q9SGD6, Q9FNJ8	11.4283	1	0.499063	31.7532
Up	GOTERM_MF_DIRECT	GO:0047769~arogenate dehydratase activity	3	0.277521	0.0254396	Q9SA96, Q9SGD6, Q9FNJ8	11.4283	1	0.499063	31.7532
Up	GOTERM_MF_DIRECT	GO:0016208~AMP binding	3	0.277521	0.0448124	Q9SMT7, B9DGD6, Q8LGG8	8.57123	1	0.622976	49.3242
Up	GOTERM_MF_DIRECT	GO:0102391~decanoate--CoA ligase activity	3	0.277521	0.0559793	Q9T009, Q9T0A0, Q9C7W4	7.61887	1	0.682275	57.432
Up	GOTERM_MF_DIRECT	GO:0004467~long-chain fatty acid-CoA ligase activity	3	0.277521	0.0679943	Q9T009, Q9T0A0, Q9C7W4	6.85698	1	0.721364	64.7946
Up	GOTERM_MF_DIRECT	GO:0008143~poly(A) binding	3	0.277521	0.0941941	Q9SX79, Q93W34, Q9SX80	5.71415	1	0.758173	76.9317
Up	GOTERM_MF_DIRECT	GO:0004648~O-phospho-L-serine:2-oxoglutarate aminotransferase activity	2	0.185014	0.085485	Q96255, Q9SHP0	22.8566	1	0.739403	73.4156
Up	GOTERM_MF_DIRECT	GO:0046975~histone methyltransferase activity (H3-K36 specific)	2	0.185014	0.085485	Q2LAE1, Q8RWR1	22.8566	1	0.739403	73.4156
Up	GOTERM_MF_DIRECT	GO:0016784~3-mercaptopyruvate sulfurtransferase activity	2	0.185014	0.085485	Q24JL3, O64530	22.8566	1	0.739403	73.4156
Up	GOTERM_MF_DIRECT	GO:0004359~glutaminase activity	2	0.185014	0.085485	Q8LAD0, Q9C723	22.8566	1	0.739403	73.4156
Up	GOTERM_MF_DIRECT	GO:0004071~aspartate-ammonia ligase activity	2	0.185014	0.085485	Q9LFU1, Q9LV77	22.8566	1	0.739403	73.4156
Up	GOTERM_MF_DIRECT	GO:0030275~LRR domain binding	2	0.185014	0.085485	F4JNA9, F4J339	22.8566	1	0.739403	73.4156
Down	GOTERM_BP_DIRECT	GO:0006468~protein phosphorylation	36	4.59184	0.0680396	Q9CAV6, Q8LFN2, Q9XIN0, Q9FN92, Q9M0G7, Q9LX66, Q9ZPS9, C0LGH2, Q9SGY7, Q9SIT1, Q9FMD7, Q9LYN6, Q58G01, Q9FII5, Q39183, P0C7P8, Q1PDV6, Q9FY48, Q8W4I7, C0LGP4, O64816, Q9LVM0, Q56X05, Q8RWL6, Q39019, O64842, C0LGR3, F4JEQ2, Q9SD62, Q9SX31, Q5XF57, Q0WVM4, O22932, Q9C9U2, Q94CG0, C0LGV1, Q9SJM3	1.33358	1	0.84137	66.1559
Down	GOTERM_BP_DIRECT	GO:0015031~protein transport	32	4.08163	8.19718e-08	P40940, Q9FM67, Q9LIL4, Q9AST6, Q8VYK7, Q8GXN6, Q9SKI2, F4JH46, Q6NNP0, Q8VZ14, O23657, F4J7S8, Q9SEH3, Q6NQ54, O82201, Q8S927, Q8VY98, Q8RWM6, Q94A34, O04514, Q9C7F5, Q9SKT3, Q9XI98, Q8H1Q8, F4JVA6, P92963, Q9FME8, Q8VWI1, Q8GYD7, Q9LXH5, Q9SL04, Q9S7M9	3.04219	6.6395e-05	6.6395e-05	0.000126032
Down	GOTERM_BP_DIRECT	GO:0006810~transport	23	2.93367	0.00137409	Q9LIL4, Q9ZPS7, Q9C7F5, Q9AST6, Q9LJX5, Q9FL08, Q9FNL8, Q8RWA5, Q94JU2, Q84MA8, Q945L4, F4J7S8, F4JVA6, Q9FIT8, O65023, Q3E9B5, Q8VY63, Q9SCY3, P25818, F4HT41, Q94A34, F4KHA8, Q93XM7	2.12392	0.671685	0.310136	2.09194
Down	GOTERM_BP_DIRECT	GO:0055085~transmembrane transport	16	2.04082	0.0025995	Q9ZR72, Q8LPQ8, Q9LJX5, Q940M4, Q8RWA5, Q0WML0, Q9FME8, Q9LZD0, Q8LPK2, Q9FHF1, O65023, Q9M9S6, F4HT41, Q8GZD4, Q9LZN2, Q8VZR6	2.43232	0.87856	0.260063	3.92294
Down	GOTERM_BP_DIRECT	GO:0016192~vesicle-mediated transport	14	1.78571	0.00290668	Q9LIL4, P40940, Q8GXN6, Q9LXH5, Q9SKI2, Q5M759, Q9S7M9, Q9SPE5, Q0WLB5, Q9FVU0, Q8RWM6, Q94A40, O04834, Q8VWI1	2.60806	0.905375	0.255267	4.37687
Down	GOTERM_BP_DIRECT	GO:0006511~ubiquitin-dependent protein catabolic process	13	1.65816	0.0749862	Q84K34, Q9LT08, Q9SKK0, O22207, Q7DLR9, Q9FKD7, Q67XW5, Q570C0, Q9SIM9, P42749, P42748, O23712, Q9FKT3	1.73127	1	0.860964	69.8335
Down	GOTERM_BP_DIRECT	GO:0009734~auxin-activated signaling pathway	12	1.53061	0.0348329	Q9ZR72, F4IUE7, Q39183, Q7DMA9, Q9S7A3, Q9ZPS9, Q570C0, Q9LZN2, Q9SIM9, Q38827, Q9ZTX8, Q38826	2.03547	1	0.713093	42.0221
Down	GOTERM_BP_DIRECT	GO:0006886~intracellular protein transport	11	1.40306	0.0781184	Q9FJD4, P0DI74, O82201, Q9S7M9, Q9SPE5, Q0WLB5, Q9FVU0, Q8RWM6, Q94A40, O04834, Q9FVJ3	1.83684	1	0.855975	71.3663
Down	GOTERM_BP_DIRECT	GO:0009826~unidimensional cell growth	10	1.27551	0.00899305	P93031, Q7XJ98, Q9LK35, Q7DMA9, Q9LX66, Q9FL79, Q9FL80, O22476, O22874, Q9S7X6	2.82704	0.999336	0.456528	12.968
Down	GOTERM_BP_DIRECT	GO:0006855~drug transmembrane transport	9	1.14796	0.00140811	Q8VYL8, Q8L731, Q9SYD6, Q8W4G3, Q9SFB0, F4JH46, Q9C994, Q9FH21, Q9LUH2	4.14363	0.680619	0.248243	2.1432
Down	GOTERM_BP_DIRECT	GO:0006635~fatty acid beta-oxidation	8	1.02041	0.000237306	O65202, Q9LKJ1, Q8S4Y1, Q8RY16, Q8LGF7, Q9M841, Q1PEY5, Q9CA86	6.28843	0.174892	0.0916454	0.364239
Down	GOTERM_BP_DIRECT	GO:0008652~cellular amino acid biosynthetic process	8	1.02041	0.0054127	Q9LV03, Q8W2B8, Q42565, O81852, Q9M439, Q9SQT8, Q9S757, Q9FJM5	3.73661	0.987676	0.329448	8.00599
Down	GOTERM_BP_DIRECT	GO:0071554~cell wall organization or biogenesis	6	0.765306	0.00421647	F4IWA8, Q6DR10, Q5BPJ0, F4I037, Q9SIN2, Q9ZV89	5.52484	0.967371	0.316333	6.29003
Down	GOTERM_BP_DIRECT	GO:0006914~autophagy	6	0.765306	0.0147242	Q8GYD7, Q8VYK7, Q9SL04, Q8S927, Q8VY98, F4JH46	4.11424	0.999994	0.528084	20.393
Down	GOTERM_BP_DIRECT	GO:0009744~response to sucrose	6	0.765306	0.0220153	O80462, Q94B38, Q9LPL5, Q05609, O65683, Q8LC03	3.71864	1	0.612884	28.9842
Down	GOTERM_BP_DIRECT	GO:0006857~oligopeptide transport	6	0.765306	0.0564268	Q9SZY4, Q3E9B5, Q9FNL8, Q9M817, O04514, Q9FME8	2.88611	1	0.813665	59.0576
Down	GOTERM_BP_DIRECT	GO:0009624~response to nematode	6	0.765306	0.0792958	Q9M1C7, Q9ZR72, Q94B38, O65023, Q9FNL8, F4HW17	2.6131	1	0.852213	71.9235
Down	GOTERM_BP_DIRECT	GO:0010105~negative regulation of ethylene-activated signaling pathway	5	0.637755	0.00157171	Q0WPQ2, Q9SKK0, Q05609, F4ITL6, Q9SXL4	9.47889	0.720313	0.224941	2.3894
Down	GOTERM_BP_DIRECT	GO:0009411~response to UV	5	0.637755	0.00907554	Q8VZG2, Q9FKD7, O04716, Q00874, Q9FN03	5.96819	0.999379	0.409911	13.0793
Down	GOTERM_BP_DIRECT	GO:0010154~fruit development	5	0.637755	0.0131767	Q38909, Q9FUA4, O22152, Q9FYC2, Q9XFB1	5.37137	0.999978	0.511429	18.4488
Down	GOTERM_BP_DIRECT	GO:0010090~trichome morphogenesis	5	0.637755	0.0202436	Q9SAF1, Q9FF86, Q38850, Q9FV71, F4I878	4.73944	1	0.601604	26.9803
Down	GOTERM_BP_DIRECT	GO:0048481~plant ovule development	5	0.637755	0.0499806	P29382, P47927, P29381, P29384, P29385	3.58091	1	0.797567	54.5394
Down	GOTERM_BP_DIRECT	GO:0016558~protein import into peroxisome matrix	4	0.510204	0.00215971	Q8RY16, Q8LGF7, Q9M841, Q9CA86	14.3237	0.826444	0.253139	3.26952
Down	GOTERM_BP_DIRECT	GO:0010204~defense response signaling pathway, resistance gene-independent	4	0.510204	0.00527726	Q9LMA1, Q0WL80, Q9MA83, Q8VWI1	10.7427	0.986239	0.348573	7.8132
Down	GOTERM_BP_DIRECT	GO:0010020~chloroplast fission	4	0.510204	0.0197964	P52410, O22993, Q8GWA7, O82533	6.78489	1	0.614302	26.4661
Down	GOTERM_BP_DIRECT	GO:0010026~trichome differentiation	4	0.510204	0.0330378	Q8S8F8, O64728, Q38850, Q39265	5.60491	1	0.709729	40.3419
Down	GOTERM_BP_DIRECT	GO:0008299~isoprenoid biosynthetic process	4	0.510204	0.0498573	P46086, Q9XFS9, Q8S4Y1, F4JKK0	4.77455	1	0.809297	54.4486
Down	GOTERM_BP_DIRECT	GO:0071215~cellular response to abscisic acid stimulus	4	0.510204	0.0595501	O64816, Q9SYK9, Q9LV28, Q9ZUZ2	4.44527	1	0.820015	61.0925
Down	GOTERM_BP_DIRECT	GO:0019252~starch biosynthetic process	4	0.510204	0.0755957	Q0WVX5, Q9C524, Q9FNF2, Q8L735	4.02853	1	0.854767	70.1376
Down	GOTERM_BP_DIRECT	GO:0010540~basipetal auxin transport	4	0.510204	0.0755957	Q9ZR72, Q39183, Q93V47, Q8LPK2	4.02853	1	0.854767	70.1376
Down	GOTERM_BP_DIRECT	GO:0009791~post-embryonic development	4	0.510204	0.0813255	Q9LU39, Q9LK35, Q9LTT8, Q9LX66	3.90645	1	0.851701	72.8601
Down	GOTERM_BP_DIRECT	GO:0071805~potassium ion transmembrane transport	4	0.510204	0.0933233	O64769, Q8RWU6, O80739, Q38898	3.68323	1	0.869287	77.8268
Down	GOTERM_BP_DIRECT	GO:0016120~carotene biosynthetic process	3	0.382653	0.00900027	Q07356, Q9SAC0, Q9FKF4	19.3369	0.99934	0.430687	12.9778
Down	GOTERM_BP_DIRECT	GO:0071492~cellular response to UV-A	3	0.382653	0.00900027	P93735, P29384, Q9SJ02	19.3369	0.99934	0.430687	12.9778
Down	GOTERM_BP_DIRECT	GO:0071486~cellular response to high light intensity	3	0.382653	0.0236922	P93735, P29384, Q9SJ02	12.0856	1	0.621328	30.8336
Down	GOTERM_BP_DIRECT	GO:0010189~vitamin E biosynthetic process	3	0.382653	0.0298444	Q8VWJ1, Q9FN30, Q9LY74	10.7427	1	0.689219	37.2396
Down	GOTERM_BP_DIRECT	GO:0051510~regulation of unidimensional cell growth	3	0.382653	0.0365518	Q9LZW2, Q9LK35, Q9LX66	9.66847	1	0.715418	43.5895
Down	GOTERM_BP_DIRECT	GO:0007186~G-protein coupled receptor signaling pathway	3	0.382653	0.0365518	O80462, Q9FDX9, Q93V47	9.66847	1	0.715418	43.5895
Down	GOTERM_BP_DIRECT	GO:0010192~mucilage biosynthetic process	3	0.382653	0.0514737	Q9SZG1, O81007, Q9FNI7	8.05706	1	0.795129	55.6257
Down	GOTERM_BP_DIRECT	GO:0046854~phosphatidylinositol phosphorylation	3	0.382653	0.0863393	Q6NPM8, Q38945, Q9C680	6.04279	1	0.861482	75.0503
Down	GOTERM_BP_DIRECT	GO:0010541~acropetal auxin transport	3	0.382653	0.0863393	Q9ZR72, Q9FDX9, Q8LPK2	6.04279	1	0.861482	75.0503
Down	GOTERM_BP_DIRECT	GO:0018345~protein palmitoylation	2	0.255102	0.0609915	Q9FDX9, Q93V47	32.2282	1	0.817157	61.9993
Down	GOTERM_BP_DIRECT	GO:2000069~regulation of post-embryonic root development	2	0.255102	0.0609915	O65020, Q05609	32.2282	1	0.817157	61.9993
Down	GOTERM_BP_DIRECT	GO:0015712~hexose phosphate transport	2	0.255102	0.0900801	Q94B38, Q9LF61	21.4855	1	0.866303	76.5755
Down	GOTERM_BP_DIRECT	GO:0010392~galactoglucomannan metabolic process	2	0.255102	0.0900801	Q9SZG1, O81007	21.4855	1	0.866303	76.5755
Down	GOTERM_BP_DIRECT	GO:0051070~galactomannan biosynthetic process	2	0.255102	0.0900801	Q9SZG1, O81007	21.4855	1	0.866303	76.5755
Down	GOTERM_CC_DIRECT	GO:0016021~integral component of membrane	193	24.6173	4.66684e-07	Q9SS37, Q94F27, Q9FM67, Q9LYS2, Q9SJ02, Q8RY60, Q9LUE3, Q9FII5, O23693, Q94B38, Q9FHF1, Q8RWM6, Q9LJU2, Q0WTI8, Q9SIN2, Q9SXL4, O49636, Q9FDW8, Q8LPK2, Q9ZUA0, Q6AWW5, Q9LJX5, Q9T093, Q8VZ14, Q9T0H9, Q9FH21, Q0WML0, Q9SGY7, B0F9L7, Q9LIH7, Q8L706, Q9SFE9, Q8LGU1, Q9SAC0, Q9FWA4, Q9C884, Q9LSK9, F4HW17, Q9LZD0, Q9SFB0, Q6DR10, Q94F09, Q9SKX0, Q8LFN2, Q9LK35, Q9FNL8, Q84R16, Q8VWJ1, Q8GUK7, Q9S7V4,…	1.3856	0.000104065	2.60173e-05	0.000595353
Down	GOTERM_CC_DIRECT	GO:0005886~plasma membrane	163	20.7908	1.27795e-12	Q9SRR7, Q08466, Q93V47, Q9FN92, Q9LYS2, F4J7S8, Q8RY60, Q9FDX9, Q9FII5, Q9LUE3, Q39183, P98204, O23693, Q9FHF1, Q8GWJ6, Q9C7F5, Q9LVM0, O04373, Q39019, C0LGR3, Q8L868, Q9SXL4, F4JVA6, F4IEM5, Q9SU58, Q9SE83, Q8LPK2, O82628, Q8RWU6, Q9MAK9, Q9ZUA0, Q6AWW5, Q8RWN7, Q8GZD4, Q9SJM3, Q9ZR72, P40940, Q8W4G3, Q8VZF6, Q8S4Y1, Q9LX66, Q9C698, Q9M817, Q9FH21, Q0WML0, Q9SGY7, Q9C9H7, Q9FMD7, Q9SEH3, Q9S752,…	1.7193	2.84989e-10	2.84989e-10	1.63033e-09
Down	GOTERM_CC_DIRECT	GO:0009507~chloroplast	131	16.7092	0.000451805	Q9ASV6, Q9FM67, Q0WNN7, Q9CAC1, Q9FYC2, Q8GZ43, Q9SJ02, O82533, Q8W033, Q94B38, Q9LVV5, Q8GWS0, Q9FJM5, Q93XM7, Q9FYB5, Q9LPF6, O64816, O04373, Q9ZVX4, Q9LI74, O23049, Q8VZT6, Q9FIJ4, Q8LPK2, Q9ZPY7, Q39108, Q9SUE0, Q8GZD4, Q9M9F5, Q9LZX1, Q66GQ3, Q8W4G3, Q9FFZ1, Q9SQI8, Q8VZF3, Q9S757, Q9LPZ1, Q9T0H9, Q84VW9, Q9SZ46, Q07356, Q9XFS9, Q8S528, Q9SAC0, Q9S7E4, Q9MAT2, Q9FJD4, O80439, Q9FZ89, Q9C5W3,…	1.32693	0.0958638	0.00717239	0.574845
Down	GOTERM_CC_DIRECT	GO:0005829~cytosol	92	11.7347	2.14531e-05	Q38953, O22797, Q9ZVJ2, Q08466, Q9FF86, Q9SZA3, Q9C998, Q9XIN0, Q3E936, Q8L4D8, O04834, Q8W034, F4JLM5, Q8LAC4, Q9FYQ8, Q9LQM3, Q9FJM5, Q8S8F8, Q9C7F5, O64816, Q8VY21, P93031, Q9ZNV9, Q56X05, Q9SHE7, Q84J75, Q94BQ2, Q8H1Q8, P42749, Q9SNC6, Q9FN03, P42748, Q8GYD7, Q9SE83, Q9SCW1, P46086, O04130, Q9MAK9, O82628, Q9ZPY7, Q9SJM7, Q9LV28, Q9FKF7, Q9M8L4, Q9LTX3, Q9CAV6, O65202, Q9SQI8, Q9FLW9, Q8S4Y1,…	1.55584	0.00477266	0.000683207	0.0273645
Down	GOTERM_CC_DIRECT	GO:0016020~membrane	87	11.0969	1.33539e-08	Q9ASV6, O22795, Q9C994, Q9FNL8, Q84R16, Q9LUE3, P98204, Q42290, Q9FRL3, Q9FUQ7, Q9FVU0, Q9LFQ0, Q8RWM6, F4KHA8, Q9LPF6, O22227, Q9FL80, O23049, Q9C7Z1, Q9SE83, Q7XJ98, Q9MAK9, Q8LPK2, Q9ZPY7, Q8VY63, Q9S7M9, O64700, Q4TU14, Q8GZD4, O22874, Q0WP96, Q9SUW1, Q9CAV6, P40940, Q9SQI8, Q8RXE8, Q9FL08, F4JH46, Q94JU2, Q9M817, C0LGH2, Q9FH21, Q84MA8, Q8W4R9, Q9SZ46, Q8RWS6, F4JWS8, Q9FMD7, Q9LUH2, Q9SEH3,…	1.89048	2.97791e-06	9.92638e-07	1.70357e-05
Down	GOTERM_CC_DIRECT	GO:0005794~Golgi apparatus	60	7.65306	2.58304e-06	Q94F27, Q9ZPS7, P83291, Q84R16, Q9LN20, Q9ZV89, O04834, Q9FIT8, Q9FDX9, O82201, Q9FYQ8, Q5BPJ0, Q9FRL3, Q9LFQ0, F4JRE0, P93031, Q9SZG1, Q7XJJ7, Q9XI98, Q9C521, Q9SWH5, Q0WTI8, Q8W486, Q9SIN2, F4JVA6, Q8VWI1, F4IWA8, Q9SE83, Q7XJ98, O82628, Q9S7M9, P40940, Q9LIL4, F4IIM1, Q9SWS1, F4I037, Q8W4R9, B0F9L7, Q9SEH3, Q9SFE9, F4IUE7, Q9SPE5, Q9FNI7, Q9FWA4, Q9FVJ3, Q8LPQ8, Q0WQX7, O81007, Q84TJ0, P92963,…	1.911	0.000575853	0.000115197	0.00329517
Down	GOTERM_CC_DIRECT	GO:0009570~chloroplast stroma	36	4.59184	3.62412e-05	Q9ASV6, Q93W20, Q9LU39, O22795, O81852, Q9FFZ1, Q8L9X2, Q9SQI8, Q8GW78, Q9FLW9, Q9LZ23, Q8VZF3, Q9LPZ1, O49292, O82533, Q9M098, Q9SQT8, Q9XFS9, Q8L493, Q8RUF8, Q9FYB5, P52410, P25864, Q9C524, O80439, Q8LB10, O23049, Q9CAK8, Q9LV03, Q944I4, O04130, Q8VZT6, P51412, Q9FNF2, Q8W463, Q9M9F5	2.15273	0.00804937	0.00100973	0.0462236
Down	GOTERM_CC_DIRECT	GO:0009506~plasmodesma	35	4.46429	0.0625442	Q38953, Q9ZPS7, Q9ZR72, Q9ZVD2, O65202, Q9LK35, Q9FN92, F4IIM1, Q9LX66, F4JUI9, Q9SJ54, P54873, Q9SIT1, Q9FMD7, Q9SEH3, Q38898, Q8L706, Q9SU40, F4JRE0, Q9M1C7, Q39176, Q9SIN2, Q9C5N2, F4JZL7, Q9SE83, Q9SCW1, Q9MAK9, Q9ZPY7, O23712, Q0WLB5, Q8GZD4, Q94F09, Q9CA86, Q9SU35, P42158	1.35584	0.999999	0.437916	56.1295
Down	GOTERM_CC_DIRECT	GO:0009941~chloroplast envelope	34	4.33673	4.78009e-06	Q9ASV6, Q84WN0, Q9FPG2, Q8W4G3, O22795, Q9SQI8, Q8RXE8, Q8GW78, Q9FYC2, Q9T0H9, Q9LPZ1, Q8GWA7, Q8W033, Q07356, Q9M098, Q6NQ54, Q9LF61, P25818, P52410, P25864, O80439, Q8LB10, Q9SHU7, O23049, Q9LY74, Q944I4, P51412, Q9SZN1, O22993, O65023, Q8W463, Q6AWU6, Q9SUE0, B3LF83	2.445	0.00106539	0.000177644	0.00609785
Down	GOTERM_CC_DIRECT	GO:0000139~Golgi membrane	32	4.08163	3.29374e-09	Q94F27, Q9SUW1, Q9ZPS7, Q8VZ14, Q84R16, F4J7S8, B0F9L7, Q9SEH3, Q9SFE9, Q9FDX9, Q9FYQ8, Q9LFQ0, F4JRE0, Q9FVU0, Q9FNI7, Q9FWA4, Q94A34, Q0WQX7, O81007, Q9SZG1, Q8W486, F4HW17, F4JVA6, Q8VWI1, Q9C5N2, Q9SE83, Q9LSG3, Q9S845, Q8RXL8, F4ITL6, Q94A40, A8MRC7	3.51983	7.34503e-07	3.67251e-07	4.20186e-06
Down	GOTERM_CC_DIRECT	GO:0005774~vacuolar membrane	29	3.69898	0.000322333	Q9ZPS7, Q9C994, Q9LYS2, Q0WML0, Q9LIH7, Q94B38, Q9SU40, Q9FRL3, Q42290, Q9SPE5, P25818, F4JRE0, Q8LGU1, Q9C884, Q8LPQ8, Q940M2, Q7XJJ7, Q9XI98, Q8H1Q8, Q9SHH0, Q84TJ0, Q8GYD7, Q9SE83, O82628, Q9SZN1, Q9ZUA0, Q9ZW75, Q94F09, Q9SKX0	2.11268	0.0693684	0.00551487	0.410426
Down	GOTERM_CC_DIRECT	GO:0005783~endoplasmic reticulum	28	3.57143	0.0245025	Q9SS37, Q9LIL4, Q66GQ3, Q0WL80, Q9LZK5, O04834, Q0WPQ2, Q8L706, Q8GUK7, Q8VY98, Q9SPE5, Q8RWM6, Q9M643, Q39176, O22227, O04373, Q7DMA9, Q7XJJ7, Q9SXL4, Q8VXY9, Q9S7M9, Q9ZUA0, Q6AWW5, F4ITL6, Q94F09, A0JJX5, Q9CA86, Q9SU35	1.55526	0.996042	0.241647	27.1287
Down	GOTERM_CC_DIRECT	GO:0005789~endoplasmic reticulum membrane	26	3.31633	8.34482e-05	Q9SS37, Q8VZF6, F4JH46, Q9LN20, Q9SEH3, Q38898, Q0WPQ2, P98204, Q8VY98, Q05609, Q9FVU0, Q9LZN2, Q8RWM6, Q9C884, O22227, Q7DMA9, Q7XJJ7, Q84TJ0, Q8L7W5, Q8VWI1, F4JZ24, P0DI74, Q9SCY3, Q9S7M9, F4ITL6, Q9ZW75	2.43466	0.0184376	0.00185924	0.106404
Down	GOTERM_CC_DIRECT	GO:0005768~endosome	21	2.67857	5.04766e-05	Q94F27, Q9ZPS7, O81007, Q8GXN6, Q9SZG1, Q9LN20, Q8W486, Q84TJ0, Q9C5N2, Q9FIT8, Q7XJ98, Q8RWU6, Q9LSG3, Q8RXL8, Q9FYQ8, F4JRE0, Q9ZW75, Q9FL69, O22476, Q9FWA4, Q9C884	2.87723	0.0111934	0.00124995	0.0643746
Down	GOTERM_CC_DIRECT	GO:0005802~trans-Golgi network	20	2.55102	0.000120202	Q94F27, Q9ZPS7, Q93ZF5, O81007, Q9SZG1, Q9LN20, Q8W486, Q84TJ0, Q9C5N2, Q7XJ98, Q9LSG3, O82201, Q8RXL8, Q9FYQ8, Q9FY48, F4JRE0, Q9ZW75, Q9FL69, Q9FWA4, Q9C884	2.78915	0.0264506	0.002434	0.153235
Down	GOTERM_CC_DIRECT	GO:0005887~integral component of plasma membrane	13	1.65816	0.0507173	Q8LPQ8, Q8RXE8, Q9SHH0, Q38898, Q9FME8, Q9SU58, Q9LUE3, Q9LV11, Q9FRL3, P25818, Q94AS9, O04514, Q0WUU6	1.84591	0.999991	0.383452	48.5208
Down	GOTERM_CC_DIRECT	GO:0009536~plastid	13	1.65816	0.0920842	Q9FYB5, P52410, Q8VY21, O80439, Q8LB10, Q3E936, Q9LY74, Q9LV03, Q8W033, O22993, Q9LF61, Q93XM7, Q9FKF4	1.67533	1	0.500887	70.8404
Down	GOTERM_CC_DIRECT	GO:0010008~endosome membrane	10	1.27551	0.000151487	Q9C5N2, Q9ZPS7, Q9AST6, Q8RWU6, Q8VZF6, Q9SKI2, Q9FYQ8, F4JRE0, O22476, F4HW17	5.07119	0.0332198	0.00281138	0.193082
Down	GOTERM_CC_DIRECT	GO:0005874~microtubule	10	1.27551	0.0229924	Q9ZP55, Q8W5R5, Q8VYK7, Q9SE83, Q9SL04, Q8S927, F4JUI9, Q940Y8, F4JDI6, Q94C48	2.42535	0.994412	0.238914	25.6764
Down	GOTERM_CC_DIRECT	GO:0005743~mitochondrial inner membrane	9	1.14796	0.0731659	O49636, O22854, Q9LJX5, O65023, Q9ZW33, Q42290, Q8RWA5, F4HT41, Q93XM7	2.05517	1	0.453997	62.065
Down	GOTERM_CC_DIRECT	GO:0009706~chloroplast inner membrane	8	1.02041	0.0032914	Q9FM67, O22993, Q9FYC2, Q9T0H9, Q9SHU7, Q9ZQZ9, Q8GWA7, Q9LY74	4.11033	0.520587	0.0478312	4.1186
Down	GOTERM_CC_DIRECT	GO:0031969~chloroplast membrane	8	1.02041	0.0644693	Q9LZD0, Q8VWJ1, Q8W4G3, Q94B38, O65023, Q9LF61, Q9SAC0, F4HT41	2.26366	1	0.423285	57.265
Down	GOTERM_CC_DIRECT	GO:0005834~heterotrimeric G-protein complex	6	0.765306	0.0352362	O80462, Q9FDX9, Q93V47, Q6NNP0, Q9FN19, Q9LV28	3.29984	0.999664	0.316771	36.7214
Down	GOTERM_CC_DIRECT	GO:0032580~Golgi cisterna membrane	5	0.637755	0.0118316	Q9LIL4, Q7XJ98, Q8RWU6, Q9S7M9, Q9SWH5	5.57831	0.929643	0.14455	14.0872
Down	GOTERM_CC_DIRECT	GO:0009707~chloroplast outer membrane	5	0.637755	0.0362679	Q9FDW8, Q39176, O23215, Q9LI74, Q9SU35	3.9845	0.999736	0.312337	37.5793
Down	GOTERM_CC_DIRECT	GO:0005871~kinesin complex	5	0.637755	0.0640499	Q8W5R5, F4JUI9, Q940Y8, F4JDI6, F4I1T9	3.30916	1	0.433191	57.02
Down	GOTERM_CC_DIRECT	GO:0000502~proteasome complex	5	0.637755	0.0811419	Q9LT08, Q9MAK9, O23712, Q7DLR9, Q94BQ2	3.05064	1	0.478333	66.0253
Down	GOTERM_CC_DIRECT	GO:0000421~autophagosome membrane	4	0.510204	0.00392954	Q8VYK7, Q9SL04, Q8S927, Q6NNP0	12.0148	0.584393	0.0533974	4.89879
Down	GOTERM_CC_DIRECT	GO:0005788~endoplasmic reticulum lumen	4	0.510204	0.0819848	Q66GQ3, O04373, Q0WL80, Q9LZK5	3.90481	1	0.470519	66.4208
Down	GOTERM_CC_DIRECT	GO:0000815~ESCRT III complex	3	0.382653	0.0208604	Q8GXN6, Q9LXH5, Q9SKI2	13.016	0.990914	0.22985	23.5806
Down	GOTERM_CC_DIRECT	GO:0033110~Cvt vesicle membrane	3	0.382653	0.0208604	Q8VYK7, Q9SL04, Q8S927	13.016	0.990914	0.22985	23.5806
Down	GOTERM_CC_DIRECT	GO:0045335~phagocytic vesicle	2	0.255102	0.0504865	Q9XI98, Q9FGH9	39.0481	0.99999	0.394856	48.3608
Down	GOTERM_MF_DIRECT	GO:0005515~protein binding	96	12.2449	1.2146e-06	Q9LZW2, Q93V43, Q9LU39, Q08466, Q8GXN6, Q9SKK0, Q93V47, Q9ZPS9, Q38898, O82533, Q84JZ6, Q0WVX5, Q9FDX9, Q9FII5, P98204, Q9LUE3, Q9M098, F4J7T2, Q8S927, O82201, Q1PDV6, Q05609, Q94B71, Q9ZNV9, Q9SWH5, Q9LSQ6, Q9SXL4, Q9SNC6, Q9FN03, F4IEM5, Q9FDW8, Q7XJ98, Q9SJQ6, Q9FUA4, O04130, O22932, Q39108, Q8LGF7, Q4TU14, C0LGV1, Q94K49, Q9SJM3, Q9FV71, O22476, Q9FJN9, Q8GY61, P40940, Q8VYK7, Q9FFZ1, Q9SKI2,…	1.63863	0.000585265	0.000585265	0.00174004
Down	GOTERM_MF_DIRECT	GO:0005524~ATP binding	94	11.9898	0.00765028	Q38953, Q8LFN2, Q08466, Q9LK35, Q9FN92, Q8GW78, Q9ZPS9, F4JUI9, Q9LYS2, Q940Y8, Q8GY89, Q9SIT1, Q0WPQ2, F4JLM5, Q39183, P98204, Q9FII5, Q9FHF1, Q1PDV6, Q05609, Q8S9M3, Q9M0X9, Q8W4I7, Q9C524, O64816, Q9LVM0, Q39019, Q94BQ2, O64842, C0LGR3, F4JEQ2, Q8GWW8, P42749, P42748, Q8W5R5, Q9SU58, P46086, Q0WVM4, Q9MAK9, Q8VZG2, O22932, Q8LPK2, Q9LDD8, Q8LGF7, C0LGV1, Q9SJM3, F4JDI6, O22476, Q9M8L4, F4I1T9,…	1.28589	0.975316	0.309377	10.4184
Down	GOTERM_MF_DIRECT	GO:0046872~metal ion binding	74	9.43878	0.000453512	Q9SHD0, Q9FYC2, Q94AD9, O49675, Q93Z25, Q0WPQ2, Q9FIT8, Q9FFF6, Q681X4, Q42290, Q94B71, Q9ZSA7, Q9ZSA8, P48528, Q9M8K5, Q9LQM3, P93755, Q84J75, Q93WF1, Q8GWW8, Q84W91, Q9FN02, Q9FN03, F4IEM5, F4JZL7, Q8VXY9, Q84MB3, Q9FDW8, Q9C777, Q9C7Z1, Q9SU58, Q9SJQ6, Q84MB6, Q39108, Q42485, O64700, Q8RWN7, Q9M9F5, Q84WB7, Q9LTX3, O80462, Q8S4Y1, Q9SWS1, Q42580, Q8RWS6, P50651, Q39265, Q9CAJ0, Q8L706, Q9LXI7,…	1.49512	0.196391	0.0427861	0.647749
Down	GOTERM_MF_DIRECT	GO:0004674~protein serine/threonine kinase activity	42	5.35714	0.00107216	Q9CAV6, Q8LFN2, Q08466, Q9LK35, Q9FN92, Q9XIN0, Q9M0G7, Q9LX66, Q9ZPS9, C0LGH2, Q9SGY7, Q9SIT1, Q9FMD7, Q0WPQ2, Q58G01, Q4V3C8, Q9FII5, Q39183, P0C7P8, Q05609, Q9FY48, Q8W4I7, Q9ZUZ2, C0LGP4, O64816, Q9LVM0, Q56X05, Q8RWL6, Q39019, O64842, C0LGR3, F4JEQ2, Q9SD62, Q9SX31, Q5XF57, Q0WVM4, O22932, Q9C9U2, Q94CG0, C0LGV1, Q9SJM3, O22476, P42158	1.69506	0.403727	0.0825674	1.52507
Down	GOTERM_MF_DIRECT	GO:0005215~transporter activity	26	3.31633	6.7831e-05	Q9AST6, Q8RXE8, Q9LJX5, F4JH46, Q9C994, Q9FNL8, Q9M817, Q84MA8, Q9FH21, Q0WML0, F4J7S8, Q9LUH2, Q9SZY4, Q3E9B5, Q9LF61, Q9SPE5, Q94A34, Q8VYL8, Q9LPF6, F4JVA6, Q9LZD0, Q8L731, Q9SFB0, O65023, Q8GZD4, Q94A40	2.45248	0.0321669	0.0108394	0.0971319
Down	GOTERM_MF_DIRECT	GO:0016757~transferase activity, transferring glycosyl groups	23	2.93367	0.0585064	Q94F27, Q940V3, Q9SUW1, O81007, Q9SZG1, Q9ZVX4, Q9SWH5, Q0WL80, Q84R16, O22182, Q8W486, Q9S9U0, Q0WVX5, Q7XJ98, Q9SYK9, Q9LSG3, Q9FNF2, Q9LZD8, Q9LFQ0, Q9FNI7, Q84WB7, Q9FWA4, A8MRC7	1.49561	1	0.766117	57.8398
Down	GOTERM_MF_DIRECT	GO:0015297~antiporter activity	13	1.65816	1.96687e-05	Q8VYL8, Q8W4G3, Q9SYD6, F4JH46, Q9C994, Q8RWA5, Q9FH21, Q9SHH0, Q9LUH2, Q8L731, Q9SFB0, Q94B38, Q9LF61	4.68696	0.00943562	0.00472899	0.028174
Down	GOTERM_MF_DIRECT	GO:0042803~protein homodimerization activity	13	1.65816	0.0095328	Q9LJW5, Q9SJ56, Q9XIN0, Q8S8F5, Q9LTT8, Q9FGM1, Q9SWH5, Q9SBJ1, O80931, Q9SZR9, Q9SHU7, O22476, Q9FN03	2.35657	0.990116	0.319371	12.8225
Down	GOTERM_MF_DIRECT	GO:0008017~microtubule binding	12	1.53061	0.00177128	Q9ZP55, Q8W5R5, Q8VYK7, Q9SE83, Q9SL04, F4IIM1, Q8S927, F4JUI9, Q940Y8, F4JDI6, F4I1T9, Q94C48	3.09031	0.57451	0.114917	2.50783
Down	GOTERM_MF_DIRECT	GO:0042626~ATPase activity, coupled to transmembrane movement of substances	10	1.27551	0.00540839	Q9M1C7, Q9ZR72, Q8LPK2, Q9FHF1, Q9LYS2, Q9SZR9, Q8LGU1, Q0WML0, Q9SKX0, Q9FLX5	3.06115	0.926753	0.278729	7.47505
Down	GOTERM_MF_DIRECT	GO:0016705~oxidoreductase activity, acting on paired donors, with incorporation or reduction of molecular oxygen	10	1.27551	0.0395262	Q07356, Q9T093, Q3ED68, F4IK45, Q9ASR3, Q9LJK2, B3LF83, Q9LN20, Q9SZ46, F4JZ24	2.19245	1	0.681277	43.8842
Down	GOTERM_MF_DIRECT	GO:0016758~transferase activity, transferring hexosyl groups	10	1.27551	0.067105	Q94F27, Q940V3, Q9SYK9, Q9LSG3, Q9ZVX4, Q0WL80, Q9LZD8, O22182, Q9FWA4, A8MRC7	1.97855	1	0.781695	63.0326
Down	GOTERM_MF_DIRECT	GO:0015238~drug transmembrane transporter activity	9	1.14796	0.000334243	Q8VYL8, Q8L731, Q9SYD6, Q8W4G3, Q9SFB0, F4JH46, Q9C994, Q9FH21, Q9LUH2	5.1234	0.14882	0.0394824	0.477777
Down	GOTERM_MF_DIRECT	GO:0022857~transmembrane transporter activity	8	1.02041	0.0197898	Q9SKT3, Q9FL08, Q940M4, Q94JU2, Q8W4R9, Q8GZD4, Q945L4, F4KHA8	2.91669	0.999935	0.497503	24.9004
Down	GOTERM_MF_DIRECT	GO:0016413~O-acetyltransferase activity	6	0.765306	0.0065684	F4IWA8, Q6DR10, Q5BPJ0, F4I037, Q9SIN2, Q9ZV89	4.99203	0.958265	0.297377	9.00907
Down	GOTERM_MF_DIRECT	GO:0030570~pectate lyase activity	5	0.637755	0.00773465	Q944R1, Q9M8Z8, Q93WF1, Q9LJ42, Q93Z25	6.24004	0.976307	0.288398	10.5275
Down	GOTERM_MF_DIRECT	GO:0016597~amino acid binding	5	0.637755	0.0425107	O04130, O81852, Q8RWL6, Q9LZ23, Q9C7T4	3.77305	1	0.68753	46.3313
Down	GOTERM_MF_DIRECT	GO:0016706~oxidoreductase activity, acting on paired donors, with incorporation or reduction of molecular oxygen, 2-oxoglutarate as one donor, and incorporation of one atom each of oxygen into both donors	5	0.637755	0.0754567	Q84MB3, Q9ZSA7, Q9ZSA8, Q9LN20, F4JZ24	3.12002	1	0.793126	67.5011
Down	GOTERM_MF_DIRECT	GO:0008559~xenobiotic-transporting ATPase activity	4	0.510204	0.0120272	Q9M1C7, Q9LYS2, Q8LGU1, Q9SKX0	8.11205	0.997069	0.361501	15.9155
Down	GOTERM_MF_DIRECT	GO:0008378~galactosyltransferase activity	4	0.510204	0.0324651	Q94F27, Q9SZG1, O81007, A8MRC7	5.64317	1	0.653725	37.6757
Down	GOTERM_MF_DIRECT	GO:0008320~protein transmembrane transporter activity	3	0.382653	0.0360942	Q9S7M9, Q9FVU0, Q8RWM6	9.73446	1	0.669599	40.9423
Down	GOTERM_MF_DIRECT	GO:0009927~histidine phosphotransfer kinase activity	3	0.382653	0.0432324	Q9ZNV9, Q9SBJ1, Q9SXL4	8.84951	1	0.674095	46.9078
Down	GOTERM_MF_DIRECT	GO:0004028~3-chloroallyl aldehyde dehydrogenase activity	3	0.382653	0.0673434	Q9S795, Q8W033, Q8S528	6.95319	1	0.768008	63.1677
Down	GOTERM_MF_DIRECT	GO:0004029~aldehyde dehydrogenase (NAD) activity	3	0.382653	0.0673434	Q9S795, Q8W033, Q8S528	6.95319	1	0.768008	63.1677
Down	GOTERM_MF_DIRECT	GO:0015137~citrate transmembrane transporter activity	2	0.255102	0.0605819	Q9SYD6, Q9SFB0	32.4482	1	0.761742	59.1518
Down	GOTERM_MF_DIRECT	GO:0045437~uridine nucleosidase activity	2	0.255102	0.0605819	Q8LAC4, Q9SJM7	32.4482	1	0.761742	59.1518
Down	GOTERM_MF_DIRECT	GO:0003985~acetyl-CoA C-acetyltransferase activity	2	0.255102	0.0894847	Q8S4Y1, P54873	21.6321	1	0.835919	73.8939
Down	GOTERM_MF_DIRECT	GO:0047724~inosine nucleosidase activity	2	0.255102	0.0894847	Q8LAC4, Q9SJM7	21.6321	1	0.835919	73.8939

## Sheet: GO Treatment
Gene Regulate	Category	Term	Count	%	PValue	Genes	Fold Enrichment	Bonferroni	Benjamini	FDR
Up	GOTERM_BP_DIRECT	GO:0006351~transcription, DNA-templated	68	9.23913	0.0546273	Q42410, Q9FML2, Q9SYA9, Q8H0W3, Q9XIN0, O49403, O80482, Q9FMT4, P42736, Q8GY42, Q94A38, Q9LY05, Q8H115, Q9LYW3, O22467, O22967, O23620, Q8VYJ2, Q9SSA8, Q9STX0, Q9ZWA1, Q8L3W1, O22174, Q9LHA8, Q9XI90, F4JN35, Q9LTA2, Q8RWU4, Q9SAH7, Q9SCW4, Q9ZWM9, Q9FNN6, Q9C598, Q8GYY1, Q9LYU3, Q9CAR0, Q9SN74, Q9C5T4, Q9SV87, Q8RXS6, Q39162, O22259, Q39013, Q9FFY9, Q9LS28, Q3E9B4, Q38831, Q9LV58, Q9SEZ1, Q9ZWS6,…	1.2306	1	0.640775	57.3341
Up	GOTERM_BP_DIRECT	GO:0009651~response to salt stress	38	5.16304	1.08187e-07	O65639, Q9FML2, Q8H0W3, P25858, P42731, O22893, Q9LYU3, Q39030, Q9FX43, Q94KT8, Q9SRZ6, P93033, F4J9M5, Q02283, Q96289, Q39176, O82289, Q66GP9, Q9FJJ3, P06525, P43292, Q8VWK4, P42760, P43291, Q9C8L4, Q7G1L2, Q8RY59, O80683, Q9SJQ9, Q6R0H0, Q5EAF2, P43288, Q9LDE1, Q9FMH8, O04529, Q9SU14, Q9FLT0, Q9SRW9	2.67971	7.88652e-05	3.94334e-05	0.000164039
Up	GOTERM_BP_DIRECT	GO:0009737~response to abscisic acid	32	4.34783	6.4314e-07	Q9M8S6, Q9FML2, Q8H0W3, Q9SB48, Q940T5, O22893, Q9LYU3, Q67YE6, Q9SNB6, Q9FXI5, Q9FLI3, Q93VM8, O81716, Q8VYP9, Q9LV58, Q8RXD3, Q96289, Q93WF6, Q39176, P06525, Q8LGS1, Q8VWK4, Q93ZG7, P43291, Q9ZPE4, Q7G1L2, Q5EAF2, Q9LDE1, Q94AS5, Q9ZSD4, Q94AL8, P49598	2.77206	0.000468739	0.000156271	0.000975159
Up	GOTERM_BP_DIRECT	GO:0016567~protein ubiquitination	29	3.94022	0.000193369	Q9STX3, O49500, Q9C9W9, Q9SKK0, Q9XF63, Q4FE45, Q9FDX1, Q8RXX9, Q9ZPE4, Q9LHA8, Q9FZ32, P35133, Q9CAG8, Q42541, O65416, Q9FT72, Q9SPL2, Q9M310, Q9LEX0, Q9SRV1, Q9SW11, Q8L7N4, Q8L9T5, Q708Y0, Q9CAN4, Q8VZK0, Q8LPN7, Q8RXD3, Q8LPQ5	2.17061	0.131493	0.0199385	0.292796
Up	GOTERM_BP_DIRECT	GO:0046686~response to cadmium ion	23	3.125	0.000495441	Q9LFF9, Q8H0W3, Q9SMT7, P25858, P06525, Q9C942, Q56XG6, P20115, Q8VWK4, P42760, Q94JV5, Q9LHA8, Q9SJQ9, F4JLM5, P49040, O04529, F4I7I0, Q9M084, Q9FLT0, Q9SHP0, P46643, Q9SRZ6, Q9LD57	2.29536	0.303206	0.0296568	0.748585
Up	GOTERM_BP_DIRECT	GO:0009408~response to heat	21	2.85326	4.74883e-08	F4J9M5, Q42410, Q8GWL1, P25858, Q9FGT8, O22893, Q8GYY1, Q8LDQ4, Q93ZG7, Q9SAJ4, Q9LHA8, Q9FN03, Q39030, Q9SYG1, Q38806, P19036, Q9SJZ7, Q38813, Q9LV58, P31170, P19037	4.47969	3.46184e-05	3.46184e-05	7.20044e-05
Up	GOTERM_BP_DIRECT	GO:0009414~response to water deprivation	21	2.85326	0.000220794	F4J9M5, O65639, Q96289, Q93WF6, P06525, Q940T5, Q9FGT8, O22893, Q9LYU3, P42760, Q9SNB6, O80683, Q7G1L2, Q8RY59, P49040, P43297, Q9FJ17, Q9LV58, P49598, Q9SRW9, Q9SEZ1	2.569	0.148688	0.0177273	0.334257
Up	GOTERM_BP_DIRECT	GO:0009409~response to cold	20	2.71739	0.00134877	Q42410, Q96289, O65639, Q93WF6, Q39176, P06525, Q9FGT8, O22893, Q8LDQ4, Q93ZG7, Q9S9N9, Q39162, Q7G1L2, O23553, Q8RX87, Q39030, P49040, P49598, Q39219, Q9LD57	2.28301	0.626156	0.0596421	2.02566
Up	GOTERM_BP_DIRECT	GO:0006979~response to oxidative stress	18	2.44565	0.00552627	Q42410, P93033, Q96289, Q93WF6, O82289, Q66GP9, O81755, Q9SB48, P25858, O22893, Q9C942, O04203, P42760, Q8RY59, Q8RX87, Q9LQU4, Q9SU14, O82199	2.1112	0.982399	0.201032	8.05915
Up	GOTERM_BP_DIRECT	GO:0010200~response to chitin	16	2.17391	8.1933e-06	Q42410, Q96289, O49403, Q940T5, Q9FKX5, Q8GYY1, Q67YE6, Q8RXX9, Q9SNB6, Q9C5T4, O04609, Q9SAH7, Q94B40, Q9SCW4, Q8L9T5, Q9ZWS7	4.10598	0.00595514	0.00119387	0.0124224
Up	GOTERM_BP_DIRECT	GO:0042742~defense response to bacterium	16	2.17391	0.016131	Q9FE20, Q9SSA5, Q39237, Q9ZUF4, Q9FJR0, P42760, Q9C5T4, Q39162, Q9SAH7, P46637, Q9LPQ3, Q8GYA4, Q9SU14, Q84WW2, Q9SRZ6, Q9FI14	1.97861	0.999993	0.326441	21.8532
Up	GOTERM_BP_DIRECT	GO:0006457~protein folding	14	1.90217	0.0816321	Q9FYB5, Q9SQZ9, Q9SSA5, Q0WTI8, Q9SDN0, Q9C566, Q9LHA8, Q38879, Q9SAG8, Q9ZU40, Q9SJZ7, Q38813, P28769, O64654	1.65915	1	0.703956	72.5059
Up	GOTERM_BP_DIRECT	GO:0009723~response to ethylene	13	1.7663	0.000282289	Q93WF6, Q8H0W3, Q9SKK0, Q9LDE1, Q9LDE2, Q708Y0, Q9LYU3, Q8VWK4, Q9LV58, P42736, Q9SD05, Q8RY59, Q9XI90	3.57825	0.186019	0.0203714	0.427168
Up	GOTERM_BP_DIRECT	GO:0006633~fatty acid biosynthetic process	13	1.7663	0.000378572	Q8L3X9, Q9LD43, Q8VYI1, Q84P23, Q9SGY2, Q93Z53, Q8LBB2, Q84VQ1, Q9T009, Q9T0A0, Q9C7W4, Q39208, Q84VY3	3.46643	0.241211	0.0247815	0.572475
Up	GOTERM_BP_DIRECT	GO:0009873~ethylene-activated signaling pathway	13	1.7663	0.00651579	Q9SSA8, Q9SKK0, Q9LYU3, O22174, P42736, Q7G1L2, Q8RY59, O22259, Q9LY05, Q9FX43, Q708Y0, Q9ZWM9, Q9LV58	2.47879	0.991482	0.221836	9.43653
Up	GOTERM_BP_DIRECT	GO:0043161~proteasome-mediated ubiquitin-dependent protein catabolic process	13	1.7663	0.0741114	O49500, O22197, Q9SPL2, Q9XF63, Q940T5, Q8RWU7, F4IDI6, Q9FHE4, Q9LMR5, Q8RXD3, Q9SNB6, Q9M8L2, Q9LK31	1.73321	1	0.704859	68.8867
Up	GOTERM_BP_DIRECT	GO:0006397~mRNA processing	12	1.63043	0.0146396	Q9SX79, O22315, F4KDN0, Q84TH4, Q1H595, Q8L716, Q9SX80, Q8VYW1, Q9FGL9, Q9FLT0, Q9LQI9, Q9SJA6	2.32711	0.999979	0.318849	20.0377
Up	GOTERM_BP_DIRECT	GO:0009611~response to wounding	12	1.63043	0.0326069	Q42410, Q96289, Q93WF6, Q39013, Q9SAH7, Q9FX43, Q9LEX0, Q9STX2, Q9FJR0, Q9C598, Q9SD05, Q7G1L2	2.05815	1	0.488953	39.507
Up	GOTERM_BP_DIRECT	GO:0045893~positive regulation of transcription, DNA-templated	12	1.63043	0.0547989	Q02283, P49040, Q9FX43, Q9XIN0, O49403, Q9SV30, Q9LYU3, Q9LV58, P42736, Q9SEZ1, Q9SV87, Q7G1L2	1.88743	1	0.63288	57.4515
Up	GOTERM_BP_DIRECT	GO:0006511~ubiquitin-dependent protein catabolic process	12	1.63043	0.09954	Q42541, Q9C9W9, Q9SKK0, O64425, Q8RWU5, Q8W206, Q9M330, Q8RWF0, Q708Y0, Q9SCJ9, Q9ZPE4, P35133	1.69245	1	0.744598	79.6031
Up	GOTERM_BP_DIRECT	GO:0009751~response to salicylic acid	11	1.49457	0.0158943	Q9SAH7, Q8H0W3, Q9ZSA8, Q9C598, Q8VWK4, O04203, Q9LYU3, Q9SD05, Q9C5T4, Q7G1L2, Q9XI90	2.4222	0.999992	0.331527	21.5677
Up	GOTERM_BP_DIRECT	GO:0009753~response to jasmonic acid	11	1.49457	0.0165559	Q5EAF2, Q8H0W3, Q9LDE1, O04529, Q9C598, Q8VWK4, Q9LYU3, P42736, Q9SD05, Q7G1L2, Q9XI90	2.40667	0.999995	0.316358	22.3633
Up	GOTERM_BP_DIRECT	GO:0016310~phosphorylation	11	1.49457	0.0663191	Q9SI52, Q944I4, Q9S702, P43288, Q84VQ1, Q9C5E5, Q8VYB2, Q9SCL7, O23653, C0LGE0, F4JQ95	1.89617	1	0.670985	64.6709
Up	GOTERM_BP_DIRECT	GO:0001666~response to hypoxia	10	1.3587	2.75972e-06	Q9SSA8, P94077, P49040, Q8H115, P06525, Q8LGJ5, Q9LXL5, Q9LDV4, F4I7I0, Q9LXG9	8.12643	0.00200981	0.000502833	0.00418435
Up	GOTERM_BP_DIRECT	GO:0042542~response to hydrogen peroxide	10	1.3587	2.40956e-05	Q93WF6, P25858, P06525, Q9SYG1, O22893, Q9C942, P31170, Q9LHA8, Q8RY59, P19037	6.32055	0.0174125	0.00292337	0.0365288
Up	GOTERM_BP_DIRECT	GO:0006096~glycolytic process	10	1.3587	0.000217326	Q9SJQ9, Q9M076, Q94AA4, Q93Z53, P25858, Q42525, Q9M0F9, Q9SAJ4, Q9LD57, Q9SAJ6	4.80718	0.146533	0.0196111	0.329015
Up	GOTERM_BP_DIRECT	GO:0006970~response to osmotic stress	10	1.3587	0.00964765	O82289, P49040, Q9SRV1, P06525, P43292, Q9SRW9, Q84JR9, P43291, Q8RY59, Q7G1L2	2.79762	0.999147	0.255074	13.67
Up	GOTERM_BP_DIRECT	GO:0042787~protein ubiquitination involved in ubiquitin-dependent protein catabolic process	10	1.3587	0.0762159	O22197, Q9SPL2, Q8GUK7, O64425, Q940T5, Q9LMR5, Q8RXD3, Q9SNB6, Q9M8L2, Q9LK31	1.9283	1	0.700013	69.9419
Up	GOTERM_BP_DIRECT	GO:0009735~response to cytokinin	10	1.3587	0.0893376	Q9SJQ9, Q9SMT7, Q9LR75, Q9FGT8, Q9LFD5, Q96255, P42736, Q9ZWS6, Q9ZWS7, Q9SAJ6	1.86508	1	0.717301	75.8034
Up	GOTERM_BP_DIRECT	GO:0009644~response to high light intensity	8	1.08696	0.00105867	Q96289, Q9SYG1, Q84TH4, O22893, Q9FGT8, P31170, Q9LHA8, P19037	4.96451	0.537995	0.0501761	1.59324
Up	GOTERM_BP_DIRECT	GO:0009620~response to fungus	8	1.08696	0.00502603	Q93WF6, Q93VI8, Q9FX43, Q9LDE1, Q9ZSD4, Q9ZSA8, Q9C598, Q9SD05	3.79233	0.974605	0.194322	7.35541
Up	GOTERM_BP_DIRECT	GO:0061025~membrane fusion	7	0.951087	0.00087346	Q9SA23, Q9SJL6, Q9SWH4, Q9ZSD4, Q8RWU7, Q9SPE6, Q9SRV7	6.12608	0.471139	0.0444825	1.31623
Up	GOTERM_BP_DIRECT	GO:0042546~cell wall biogenesis	7	0.951087	0.00800945	Q8LDW9, Q8L9A9, P24806, Q38908, Q9SRW9, Q38910, Q8L7H3	3.98195	0.997156	0.224996	11.4792
Up	GOTERM_BP_DIRECT	GO:0048316~seed development	7	0.951087	0.0144187	Q500U8, P25858, Q7XJU0, Q9SCJ9, O22467, Q9C8L4, Q9SLP1	3.51348	0.999975	0.32439	19.7655
Up	GOTERM_BP_DIRECT	GO:0030001~metal ion transport	7	0.951087	0.0970659	Q9C9Z1, Q9LZF1, O03982, Q9SH30, Q9LD47, Q9SZN7, Q9S9N8	2.21219	1	0.741631	78.7366
Up	GOTERM_BP_DIRECT	GO:0034605~cellular response to heat	6	0.815217	0.000830032	Q9SX79, Q9SX80, Q9FLT0, Q9C9K2, Q9STJ9, Q7G1L2	7.87638	0.454114	0.0454974	1.25117
Up	GOTERM_BP_DIRECT	GO:0007568~aging	6	0.815217	0.00660185	Q9SGY2, Q84MB6, P24806, Q24JL3, Q8S8Q6, O64530	4.99478	0.992003	0.2145	9.55541
Up	GOTERM_BP_DIRECT	GO:0010411~xyloglucan metabolic process	6	0.815217	0.00731774	Q8LDW9, Q8L9A9, P24806, Q38908, Q38910, Q8L7H3	4.87586	0.995272	0.225056	10.5387
Up	GOTERM_BP_DIRECT	GO:0006906~vesicle fusion	6	0.815217	0.00978691	Q9SA23, Q9SWH4, Q9ZSD4, Q94KK7, Q9M376, Q9SRV7	4.5508	0.999231	0.249332	13.8539
Up	GOTERM_BP_DIRECT	GO:0009744~response to sucrose	6	0.815217	0.0176415	P49040, P25858, P06525, Q84VQ1, Q9FJR0, Q9C598	3.93819	0.999998	0.317253	23.6527
Up	GOTERM_BP_DIRECT	GO:0009845~seed germination	6	0.815217	0.0748756	Q9STX3, Q8RWU4, Q9SV30, Q9FGL9, Q9FLT0, A2RVK7	2.65956	1	0.700951	69.2739
Up	GOTERM_BP_DIRECT	GO:0048278~vesicle docking	5	0.679348	0.00744047	Q9SA23, Q9SWH4, Q9ZSD4, Q94KK7, Q9SRV7	6.32055	0.995679	0.219228	10.7062
Up	GOTERM_BP_DIRECT	GO:0010286~heat acclimation	5	0.679348	0.0243464	Q8GWL1, Q9FGT8, P42736, Q9SZN7, P19037	4.49092	1	0.401529	31.1832
Up	GOTERM_BP_DIRECT	GO:0009816~defense response to bacterium, incompatible interaction	5	0.679348	0.0390975	Q9FE20, O04203, Q8RXX9, Q8RY59, Q9FI14	3.87852	1	0.544241	45.3772
Up	GOTERM_BP_DIRECT	GO:0002237~response to molecule of bacterial origin	4	0.543478	0.0170052	Q9SAH7, Q8VZG2, Q9SAJ4, Q9C5T4	7.18547	0.999996	0.315379	22.8994
Up	GOTERM_BP_DIRECT	GO:0070417~cellular response to cold	4	0.543478	0.061072	Q94AL8, F4I1G5, Q9C9K2, Q9STJ9	4.404	1	0.656425	61.5377
Up	GOTERM_BP_DIRECT	GO:0009741~response to brassinosteroid	4	0.543478	0.0763259	Q9LK35, P24806, Q96287, Q9ZWM9	4.01541	1	0.693095	69.9962
Up	GOTERM_BP_DIRECT	GO:0002229~defense response to oomycetes	4	0.543478	0.0763259	Q9LPQ3, Q9ZSA7, Q9ZSA8, Q84WW2	4.01541	1	0.693095	69.9962
Up	GOTERM_BP_DIRECT	GO:0006541~glutamine metabolic process	4	0.543478	0.0817482	Q9LFU1, Q8LAD0, Q9SZ30, Q9LV77	3.90069	1	0.697481	72.5586
Up	GOTERM_BP_DIRECT	GO:0070483~detection of hypoxia	3	0.407609	0.0118428	Q9SSA8, Q8LGJ5, Q9LXG9	17.0655	0.999831	0.283973	16.5264
Up	GOTERM_BP_DIRECT	GO:2000762~regulation of phenylpropanoid metabolic process	3	0.407609	0.016261	O80582, Q9LMR5, Q9M8L2	14.6276	0.999994	0.319917	22.0097
Up	GOTERM_BP_DIRECT	GO:0018401~peptidyl-proline hydroxylation to 4-hydroxy-L-proline	3	0.407609	0.0394243	Q24JN5, Q9LN20, Q8VZJ7	9.30845	1	0.537744	45.6581
Up	GOTERM_BP_DIRECT	GO:1900150~regulation of defense response to fungus	3	0.407609	0.0538097	Q93WF6, Q9SWH4, Q9XI90	7.87638	1	0.644383	56.7713
Up	GOTERM_BP_DIRECT	GO:0019243~methylglyoxal catabolic process to D-lactate via S-lactoyl-glutathione	3	0.407609	0.0615918	Q9M8R4, Q9C8L4, Q9MAH3	7.31378	1	0.651195	61.8592
Up	GOTERM_BP_DIRECT	GO:0043067~regulation of programmed cell death	3	0.407609	0.0615918	P94077, F4IDI6, Q9FHE4	7.31378	1	0.651195	61.8592
Up	GOTERM_BP_DIRECT	GO:0009061~anaerobic respiration	3	0.407609	0.0781914	Q8LGJ5, Q9LXG9, Q9LK31	6.39956	1	0.694886	70.9019
Up	GOTERM_BP_DIRECT	GO:0006002~fructose 6-phosphate metabolic process	3	0.407609	0.0781914	Q9M076, Q94AA4, Q9M0F9	6.39956	1	0.694886	70.9019
Up	GOTERM_BP_DIRECT	GO:0010102~lateral root morphogenesis	3	0.407609	0.0781914	O82289, C0LGX3, Q8RY59	6.39956	1	0.694886	70.9019
Up	GOTERM_BP_DIRECT	GO:0010322~regulation of isopentenyl diphosphate biosynthetic process, methylerythritol 4-phosphate pathway	2	0.271739	0.0576359	Q66GP9, Q9SDN0	34.131	1	0.643129	59.3472
Up	GOTERM_BP_DIRECT	GO:0015680~intracellular copper ion transport	2	0.271739	0.0576359	Q93VM8, Q9LD47	34.131	1	0.643129	59.3472
Up	GOTERM_BP_DIRECT	GO:0050691~regulation of defense response to virus by host	2	0.271739	0.0576359	Q9SAH7, Q9C5T4	34.131	1	0.643129	59.3472
Up	GOTERM_BP_DIRECT	GO:0000303~response to superoxide	2	0.271739	0.0576359	P94077, Q8RY59	34.131	1	0.643129	59.3472
Up	GOTERM_BP_DIRECT	GO:0061727~methylglyoxal catabolic process to lactate	2	0.271739	0.0851982	Q9M8R4, Q9MAH3	22.754	1	0.706192	74.0809
Up	GOTERM_BP_DIRECT	GO:0010608~posttranscriptional regulation of gene expression	2	0.271739	0.0851982	Q8GWL1, Q9ZPE4	22.754	1	0.706192	74.0809
Up	GOTERM_BP_DIRECT	GO:0019249~lactate biosynthetic process	2	0.271739	0.0851982	Q9M8R4, Q9MAH3	22.754	1	0.706192	74.0809
Up	GOTERM_BP_DIRECT	GO:0009413~response to flooding	2	0.271739	0.0851982	P49040, P06525	22.754	1	0.706192	74.0809
Up	GOTERM_BP_DIRECT	GO:0043631~RNA polyadenylation	2	0.271739	0.0851982	O82312, Q8VYW1	22.754	1	0.706192	74.0809
Up	GOTERM_BP_DIRECT	GO:0070981~L-asparagine biosynthetic process	2	0.271739	0.0851982	Q9LFU1, Q9LV77	22.754	1	0.706192	74.0809
Up	GOTERM_CC_DIRECT	GO:0005634~nucleus	270	36.6848	0.000209292	Q9FG01, O49500, Q940T5, O49508, Q940T9, Q9SNB6, Q9LY05, Q39030, O64425, O82199, F4J9M5, Q9FYB5, Q9ZWA1, Q9LSM5, Q9FDX1, Q9FH57, O22174, Q93ZG7, Q9FN03, O65416, Q9SCW4, Q67Y69, Q8L716, P49598, Q8VZK0, Q9SJA6, Q9FJN9, Q9M8L2, Q67Z52, Q9LYU3, Q67YE6, Q8RXS6, Q9SN23, Q9ZUD9, Q9FIK8, Q9CAN4, Q9FYA6, Q9LV58, Q9ZWS6, Q9C7W4, Q9ZWS7, F4I8B9, Q9SF32, Q96289, Q8GWL1, F4KHI3, Q96287, Q8LGS1, P43292, Q66GR3,…	1.18683	0.0381842	0.00431647	0.258897
Up	GOTERM_CC_DIRECT	GO:0005737~cytoplasm	166	22.5543	5.29229e-11	Q9LFF9, Q9M2E2, Q9C9W9, Q9SV68, Q9CAC4, Q9C5Z1, Q9SNB6, Q9ZT87, Q39030, F4JLM5, Q0WPU1, Q9ZNR6, Q9ZSA7, Q9LV77, F4I116, P49693, P50287, P28769, O23620, Q42064, O22229, Q94AA4, Q4FE45, Q9LZ57, Q9FGT8, Q8RWF0, Q9FDX1, Q0WTI8, Q9M0F9, Q93ZG7, Q9C566, Q9FN03, O04469, O82312, Q9LZF1, Q9SYG1, F4IDI6, Q67Y69, Q9FHE4, P49598, Q8VZK0, Q9FJN9, Q9FJN7, Q39224, Q9SGY2, Q67Z52, P25858, Q9LKB9, Q8LDQ4, Q9FGL9,…	1.62195	9.84366e-09	4.92183e-09	6.55445e-08
Up	GOTERM_CC_DIRECT	GO:0005829~cytosol	130	17.663	1.11116e-21	Q9LFF9, Q9M2E2, Q9FG01, Q9SV68, Q940T5, Q9C5Z1, Q9LDV4, Q9SNB6, Q9FE06, Q9FLF0, Q8GUH2, F4JLM5, Q9SIP1, Q9SJL6, Q9ZNR6, F4I116, Q9LV77, F4I7I0, P49693, P50287, Q9LXG9, O65896, P28769, Q9SRZ6, P93033, O64816, Q94AA4, Q8RWF0, Q9FGT8, O49596, Q93ZG7, Q9LMR5, Q9M0F9, F4JT76, Q9C566, B9DGD6, Q9FN03, Q8RWU7, Q9FMH8, Q9SII9, P49598, Q9SII8, O48724, Q9SJA6, Q9M8L2, Q9CAV6, Q9SGY2, Q67Z52, Q9SB48, P25858,…	2.42434	2.06675e-19	2.06675e-19	1.37616e-18
Up	GOTERM_CC_DIRECT	GO:0005886~plasma membrane	123	16.712	2.74088e-05	Q9M2E2, Q9SV68, Q9ZQX4, Q940U6, Q9SUL7, Q9M0E2, Q9LY87, P49693, Q9MAB9, Q9SRZ6, O82199, Q42064, Q9FGT8, Q9C942, Q93ZG7, Q9M0F9, F4IEM5, Q8LEM7, F4JN35, Q9FLD7, Q9LZF1, P0C897, Q9FXF2, O80623, Q8GZD4, O48724, Q9FJN7, Q9FE20, F4IG73, P25858, Q9SAJ4, Q9XIH7, F4J339, Q9FXI5, Q9C9Z1, Q38879, Q94KT8, Q9ZW21, Q8GYA4, Q9SH30, Q9FIK8, Q9FHD7, Q9SRX2, Q9T0A0, Q9SUR3, Q9C5W7, Q8RWH8, P43293, Q9LFP7, P30188,…	1.43068	0.00508514	0.000849324	0.0339403
Up	GOTERM_CC_DIRECT	GO:0016020~membrane	57	7.74457	0.0150479	Q9LFF9, Q9C503, Q9SA23, Q9LFB8, Q9ZQX4, Q940U6, Q9LXL5, Q9SLP1, Q84VY3, Q9FLF0, O04630, Q9SJL6, Q9LMM0, O64425, Q8S8Q6, Q9SD05, Q9SIE7, Q8LEM7, Q9SJQ9, Q9SF40, Q9FLD7, Q6DBG8, P51413, Q8GZD4, Q9C9C5, Q9CAV6, Q9LD43, Q8GXE9, P25858, Q940J8, Q9LFD5, Q9LY66, Q9SAJ4, Q9XIH7, Q9SAJ6, Q9C9Z1, Q9SVR0, O04619, Q9M376, Q9SRX2, Q9SPE6, Q8RWL2, B9DFS6, Q9C5W7, Q8RWH8, O82647, Q9FM19, P43291, Q9LNU3, Q940B0,…	1.36584	0.940405	0.14502	17.1206
Up	GOTERM_CC_DIRECT	GO:0005794~Golgi apparatus	54	7.33696	1.07252e-05	Q9SA23, Q8VYI1, Q56ZI2, Q9ZPH9, Q9SV68, Q9ZQX4, Q9LN20, Q9FE06, Q9FLF0, Q9LK31, O04630, Q93VM8, Q9SJL6, Q8S8Q6, Q9SF53, Q8VYF4, Q9SWH4, Q8LCL3, Q94KK7, Q9FGT8, Q9C942, Q0WTI8, F4JT76, Q9FK35, Q9LHA8, Q9FLD7, Q6DBG8, P51413, Q9SRW9, Q7X9I4, Q38910, Q9FH90, Q9M8J2, P25858, P20115, Q9SAJ4, Q8L936, Q6NMK1, P43297, Q9T0A0, Q8VZJ7, Q9LZR8, B9DFS6, Q9C5W7, P06525, Q84WU4, Q9LIC2, Q9FM19, Q949W6, Q940B0,…	1.8966	0.00199291	0.0003989	0.0132822
Up	GOTERM_CC_DIRECT	GO:0009506~plasmodesma	48	6.52174	5.07112e-06	Q9LK35, Q9SMT7, Q940J8, Q9M0E2, Q56XG6, O49508, Q8S3U9, Q9LY84, Q9FE06, Q9SAJ4, Q9FLF0, Q9LR33, Q93VM8, P43297, Q9FFS0, Q8GYA4, Q8S8Q6, Q9FH82, Q9SF53, F4I116, Q9LV77, Q9SPE6, Q9SRX2, Q9SRZ6, Q39176, O49339, Q9C5W7, O23006, Q9LZ57, Q9FJR0, Q9FGT8, Q9C942, Q9FM19, P42760, Q9LL84, Q9SJQ9, Q940B0, Q8RX87, Q9SK27, P49040, Q9SF40, Q9ZSD4, P51413, Q9LM18, Q8GZD4, Q9FLT0, Q9SZN7, Q9C9C5	2.05047	0.000942787	0.00023578	0.00628036
Up	GOTERM_CC_DIRECT	GO:0009570~chloroplast stroma	34	4.61957	2.80035e-05	Q9LD43, Q9SMT7, Q9SCL7, O23653, Q96255, Q9LY66, Q9SAJ4, Q9SAJ6, Q9SIP1, Q9SAG8, Q8S9K3, Q9LR75, Q9SHP0, O64654, Q9SRZ6, Q9LD47, Q9MAH3, O82775, Q9FYB5, O22229, Q9SSA5, Q9S702, Q94K71, Q9FN42, Q9SA96, B9DGD6, O23553, Q944I4, P47924, Q93Z53, Q9SZ30, Q84WW2, P81760, Q9LD57	2.24202	0.00519519	0.000743828	0.0346766
Up	GOTERM_CC_DIRECT	GO:0005783~endoplasmic reticulum	26	3.53261	0.0237797	Q8VYI1, Q9SB48, Q7XA06, Q8GUK7, O64425, Q9FFS0, Q24JN5, Q9M330, Q9C7W4, O82775, Q39176, Q9SUR3, Q9FGT8, Q9C942, Q9FYF7, Q9SD05, Q8LBH4, Q9SIE7, Q500U8, Q9FMH8, Q38806, Q9LZM1, Q42342, Q9M084, Q7X9I4, Q9FLT0	1.59254	0.988626	0.191977	25.7749
Up	GOTERM_CC_DIRECT	GO:0005773~vacuole	24	3.26087	0.0225478	Q42064, Q9SA23, Q9C5W7, Q9SV68, Q9ZQX4, Q9SUR3, Q9FGT8, Q9LXL5, Q94KK7, Q9FM19, Q9FYF7, P42760, Q9SD05, Q8LEM7, Q940B0, Q93VM8, P43297, Q9SF40, P51413, Q9FMH8, Q42525, Q9FIK8, Q42342, Q9SPE6	1.64299	0.98562	0.191112	24.6065
Up	GOTERM_CC_DIRECT	GO:0005618~cell wall	22	2.98913	0.0352454	Q8LDW9, Q8GWL1, Q940J8, P20115, P42760, Q9FE06, Q9LHA8, O04496, Q9LNU3, O04630, Q94B77, O22197, Q8L9A9, Q9SF40, P24806, Q38908, O80932, Q9FH82, Q41916, Q38910, Q8L7H3, Q9LD57	1.61109	0.998737	0.242765	35.8784
Up	GOTERM_CC_DIRECT	GO:0005730~nucleolus	19	2.58152	0.0116182	Q8VYJ2, Q9FML2, Q9SYA9, Q56XG6, Q9SCJ9, Q8VWK4, O23252, Q43291, Q3MKM6, Q9LR33, Q9SF40, O22268, F4KF27, P51413, Q9SF53, Q9SRX2, Q9LV58, Q9SJA6, A2RVK7	1.91154	0.886236	0.120024	13.4746
Up	GOTERM_CC_DIRECT	GO:0009941~chloroplast envelope	19	2.58152	0.0821826	Q1ACB3, Q9LD43, Q9FML2, Q9SV68, Q940U6, Q9FGT8, Q94K71, Q9LY66, F4I1G5, Q9C9Z2, Q9FXI5, Q944I4, P49040, Q6TBX7, Q8L7N4, Q94AL8, Q6AWU6, Q9SJZ7, Q9LD57	1.5067	1	0.37446	65.4268
Up	GOTERM_CC_DIRECT	GO:0000139~Golgi membrane	18	2.44565	0.00412249	Q8VYF4, Q9ZPH9, Q9M8J2, Q9LIC2, F4JT76, Q9LK31, F4J339, Q6NMK1, Q93VV0, Q9C9Z1, Q9FLD7, Q9SJL6, Q24JN5, Q94AS5, Q6DBG8, Q8VYP9, Q9SRW9, Q9FH90	2.18332	0.536231	0.0534045	4.98755
Up	GOTERM_CC_DIRECT	GO:0005840~ribosome	18	2.44565	0.00470753	Q42064, Q9LZ57, Q8LCL3, Q9M0E2, Q9LY66, P51419, Q8L9S1, Q43291, Q940B0, Q9LR33, Q9SF40, Q9SVR0, P51413, Q9LUQ6, Q9SF53, P49693, Q9SRX2, Q9C9C5	2.153	0.584248	0.0568323	5.67651
Up	GOTERM_CC_DIRECT	GO:0022625~cytosolic large ribosomal subunit	17	2.30978	1.15293e-06	Q42064, Q9LZ57, Q8LCL3, Q9M0E2, Q9LY66, P51419, Q43291, Q940B0, Q9LR33, Q9SF40, Q9SVR0, P51413, Q9LUQ6, Q9SF53, P49693, Q9SRX2, Q9C9C5	4.5467	0.000214423	7.14794e-05	0.00142789
Up	GOTERM_CC_DIRECT	GO:0005789~endoplasmic reticulum membrane	17	2.30978	0.0350857	Q8VYI1, Q9SUR3, Q9SB48, Q9LN20, Q39208, F4J339, Q9ZS88, F4JN35, Q9FFS0, Q9SJL6, Q24JN5, Q94AS5, Q42342, Q8VYP9, Q8VZJ7, Q7X9I4, O82775	1.75544	0.998697	0.250863	35.7468
Up	GOTERM_CC_DIRECT	GO:0009535~chloroplast thylakoid membrane	15	2.03804	0.0914043	Q9C503, Q9SSA5, Q9S713, Q9S9N6, Q9SV68, Q940U6, Q9FN42, Q9LY66, F4I1G5, Q8GT74, Q8GT75, Q94AL8, Q9SJZ7, Q42342, P81760	1.58698	1	0.399145	69.4912
Up	GOTERM_CC_DIRECT	GO:0009536~plastid	13	1.7663	0.0516124	Q9FYB5, Q1ACB3, Q9LD43, Q93VI8, Q96255, Q94JV5, Q9SAJ6, Q9C9Z2, Q9SZ30, O04619, Q42525, Q9LR75, Q84WW2	1.84746	0.999948	0.280033	48.1233
Up	GOTERM_CC_DIRECT	GO:0005802~trans-Golgi network	12	1.63043	0.0634719	Q9LZR8, Q9C9Z1, Q9ZPH9, Q9SWH4, Q9ZU40, Q6DBG8, Q9ZSD4, Q9LIC2, Q9LN20, Q9FL69, Q949W6, Q9LK31	1.84543	0.999995	0.325278	55.6097
Up	GOTERM_CC_DIRECT	GO:0022626~cytosolic ribosome	10	1.3587	0.0493458	Q42064, Q940B0, Q9LR33, Q9SF40, P51413, Q8LCL3, P49693, Q9SRX2, P51419, Q43291	2.11078	0.999918	0.285492	46.5667
Up	GOTERM_CC_DIRECT	GO:0016607~nuclear speck	9	1.22283	0.000212339	O22315, Q9XFR5, F4KDN0, Q84TH4, Q8L716, P92965, P92964, Q9FJN9, Q42404	5.53628	0.0387294	0.00394214	0.262663
Up	GOTERM_CC_DIRECT	GO:0005681~spliceosomal complex	9	1.22283	0.000864292	Q9FG01, O22315, Q9XFR5, Q84TH4, Q56XG6, P92965, P92964, Q9SJA6, Q9FE62	4.50627	0.148561	0.0133129	1.06517
Up	GOTERM_CC_DIRECT	GO:0031201~SNARE complex	8	1.08696	0.000336348	Q9SA23, Q9SJL6, Q9SWH4, Q9ZSD4, Q94KK7, Q9M376, Q9SPE6, Q9SRV7	6.0435	0.060654	0.00567216	0.415768
Up	GOTERM_CC_DIRECT	GO:0031969~chloroplast membrane	8	1.08696	0.0421341	Q1ACB3, Q9C9Z2, Q6TBX7, Q940U6, Q9FGT8, Q8VYB2, O64654, O82775	2.49623	0.999667	0.265052	41.324
Up	GOTERM_CC_DIRECT	GO:0000932~cytoplasmic mRNA processing body	7	0.951087	0.00112428	P43297, Q8LGS1, Q9FJR0, Q1H595, Q9FGL9, Q9FLT0, O23252	5.91019	0.188795	0.0159661	1.38354
Up	GOTERM_CC_DIRECT	GO:0010494~cytoplasmic stress granule	6	0.815217	9.84667e-05	Q9SX79, P43297, Q8LGS1, Q9SX80, Q9FLT0, O23252	12.3028	0.018149	0.00228684	0.121882
Up	GOTERM_CC_DIRECT	GO:0019898~extrinsic component of membrane	5	0.679348	0.026636	F4IEM5, Q8VZQ6, B9DFS6, F4IG73, Q9FJN7	4.39387	0.993405	0.204074	28.4202
Up	GOTERM_CC_DIRECT	GO:0000785~chromatin	5	0.679348	0.0478759	F4HRV8, P93047, O49596, Q8VWK4, Q9FN03	3.64915	0.999891	0.286782	45.5344
Up	GOTERM_CC_DIRECT	GO:0015934~large ribosomal subunit	5	0.679348	0.0503942	Q42064, Q940B0, Q9LR33, P51413, Q9LY66	3.58833	0.999933	0.282259	47.292
Up	GOTERM_CC_DIRECT	GO:0016592~mediator complex	4	0.543478	0.0998613	Q9FT73, F4KF27, Q8RWA2, Q9LYW3	3.58833	1	0.419326	72.8277
Up	GOTERM_CC_DIRECT	GO:0005945~6-phosphofructokinase complex	3	0.407609	0.0104298	Q9M076, Q94AA4, Q9M0F9	18.4543	0.857745	0.114749	12.1774
Up	GOTERM_CC_DIRECT	GO:0016363~nuclear matrix	3	0.407609	0.0173389	O82289, Q9FJJ3, Q8RY59	14.3533	0.961354	0.15737	19.4768
Up	GOTERM_CC_DIRECT	GO:0005740~mitochondrial envelope	3	0.407609	0.0406114	Q8VZG2, P25858, O49354	9.22713	0.999552	0.265419	40.1582
Up	GOTERM_CC_DIRECT	GO:0043234~protein complex	3	0.407609	0.0774589	Q940U6, O22467, Q9C9K2	6.45899	1	0.365185	63.1573
Up	GOTERM_CC_DIRECT	GO:0035061~interchromatin granule	2	0.271739	0.0679537	O22315, Q9XFR5	28.7066	0.999998	0.335714	58.1702
Up	GOTERM_CC_DIRECT	GO:0031357~integral component of chloroplast inner membrane	2	0.271739	0.0679537	Q94AL8, F4I1G5	28.7066	0.999998	0.335714	58.1702
Up	GOTERM_MF_DIRECT	GO:0005515~protein binding	109	14.8098	3.15616e-12	O49500, Q9C9W9, Q9C5Z1, Q9SRR0, Q9FLF0, Q0WPU1, Q9ZNR6, P93033, O22229, Q9LSM5, Q9ZWA1, Q9FDX1, F4JT76, Q9FN03, F4IEM5, Q8LEM7, F4JN35, Q8RWU4, O82312, Q8L716, Q708Y0, Q9SII8, P49598, O48724, Q9FJN9, Q9FE20, Q67Z52, Q9SKI2, Q9C598, O23252, Q9SN74, O48716, Q8S9K3, Q9FFY6, Q9SEZ1, Q9ZWS7, Q9SF32, Q39237, F4KHI3, Q9C5W7, Q84WU4, Q9SDN0, Q9LL84, Q9LDM4, Q8RY59, Q9FT73, O22315, Q8GT74, Q8W206, Q9ZSD4,…	1.98079	1.39186e-09	1.39186e-09	4.46468e-09
Up	GOTERM_MF_DIRECT	GO:0005524~ATP binding	105	14.2663	6.89708e-06	Q9SUL7, Q9LDV4, F4JLM5, Q39030, Q0WPU1, F4I116, Q9LV77, F4I7I0, P28769, Q9FI14, F4J9M5, O64816, Q94AA4, Q93ZG7, Q9M0F9, B9DGD6, Q9LYJ9, O82312, B0F481, Q9FXF2, O80623, Q9CAV6, Q9LD43, Q9FE20, Q9SGY2, P20115, Q9LKB9, Q9SAJ4, F4J339, Q8RXS6, Q8GYA4, Q9SH30, Q9FHD7, Q9T0A0, Q9C7W4, F4KHI3, Q96287, P43292, P43293, Q9LL84, P43291, Q8L7W7, Q9LFP7, Q9FT73, Q9FT72, Q944I4, Q9LPQ3, P43288, Q42525, Q8LPI7,…	1.52921	0.003037	0.00151965	0.00975617
Up	GOTERM_MF_DIRECT	GO:0046872~metal ion binding	63	8.55978	0.0112732	Q42410, O22893, Q7XA06, Q84VY3, O04630, Q9ZT87, Q9FLI3, Q8LGJ5, Q9ZSA7, Q9ZSA8, Q38813, Q9LXG9, O22967, O82199, Q94AA4, Q9ZWA1, Q9M0F9, Q9FN03, Q9XI90, F4IEM5, Q8VZ67, O82312, Q84MB6, Q9LZF1, Q9SJZ7, Q9LNW3, Q42342, Q9SU14, Q9M084, P49598, Q94AF0, Q9SZD1, Q8VZQ6, Q39224, Q9FNZ1, O81755, Q9M0G2, O49561, Q9M076, P46637, Q9ZW21, Q9ASS2, O81716, Q9FIK8, Q9SEZ1, Q39219, Q96289, Q8LGS1, O03982, Q94K71,…	1.35515	0.99326	0.283455	14.8177
Up	GOTERM_MF_DIRECT	GO:0003700~transcription factor activity, sequence-specific DNA binding	62	8.42391	0.0490206	Q42410, Q8H0W3, Q93VI8, Q9XIN0, O49403, O80482, Q940T9, P42736, Q8GY42, Q9LY05, Q8H115, Q8LDF9, O22967, O82199, O23620, Q9SSA8, Q9STX0, Q9ZWA1, Q9FH57, O49596, O22174, Q9XI90, F4JN35, Q9LTA2, Q8RWU4, Q9SAH7, Q9SCW4, Q9ZWM9, Q9SZD1, Q9FNN6, Q8GYY1, Q9CAR0, Q9LYU3, Q9M0G2, Q9SN74, Q9C5T4, Q9SV87, Q39162, O22259, P93047, Q39013, Q38831, Q9LV58, Q9SEZ1, Q02283, Q39237, Q96289, Q9SV30, Q7XJU0, Q67XJ2,…	1.2518	1	0.573668	50.8857
Up	GOTERM_MF_DIRECT	GO:0016301~kinase activity	40	5.43478	0.0568069	Q9S713, Q9FE20, Q9CAV6, Q9SI52, Q9ZUF4, Q9LK35, Q9XID3, O22808, Q9SUL7, Q39030, Q9FX43, Q9ASQ6, Q9SW11, Q8GYA4, Q84VQ1, Q9LTW5, Q9FHD7, Q8VZJ9, Q8RWL2, P46573, O64816, O49339, Q96287, P43292, Q9LQQ8, P43293, P43291, C0LGE0, Q9LEU7, Q9LFP7, Q944I4, Q9LPQ3, Q93Z53, P51566, Q9FXF2, Q8W1D5, O80623, Q8VYB2, Q8LPI7, C0LGX3	1.32996	1	0.576719	56.278
Up	GOTERM_MF_DIRECT	GO:0003723~RNA binding	37	5.02717	0.00313638	Q9FG01, O65639, P42731, Q56XG6, Q9LY66, Q9LFD5, Q9FGL9, Q9LN27, O23252, Q9SX79, O04630, Q94A38, F4KDN0, Q9LQI9, Q42064, Q9LU46, Q9FJR0, Q1H595, Q93ZG7, P92965, P92964, Q9LYJ9, Q9SHL7, Q42404, O22315, Q940B0, Q9XFR5, O82312, O22268, Q8GWR3, Q84TH4, Q9SX80, Q8L716, Q8VYW1, Q9FLT0, Q9FJN9, A2RVK7	1.66214	0.749756	0.159001	4.34642
Up	GOTERM_MF_DIRECT	GO:0004674~protein serine/threonine kinase activity	36	4.8913	0.0103989	Q9S713, Q9FE20, Q9CAV6, Q8LFN2, Q9ZUF4, Q9LK35, Q9XIN0, Q9XID3, O80507, Q9SUL7, Q39030, Q9FX43, Q9ASQ6, Q9SW11, Q8GYA4, Q9LTW5, Q9FHD7, Q8VZJ9, P46573, O64816, Q96287, P43292, Q9LQQ8, P43293, P43291, C0LGE0, Q9LEU7, Q9LFP7, P43288, Q9LPQ3, P51566, Q9FXF2, Q8W1D5, O80623, Q8LPI7, C0LGX3	1.54682	0.990047	0.280558	13.7459
Up	GOTERM_MF_DIRECT	GO:0043565~sequence-specific DNA binding	29	3.94022	0.0360404	Q42410, Q9SYA9, O49403, Q8GYY1, Q9LYU3, P42736, Q9C5T4, Q39162, Q8H115, Q9LV58, Q8VYJ2, Q02283, Q39237, Q96289, Q9SSA8, Q9STX0, Q9SV30, Q67XJ2, Q8VWK4, Q8L3W1, Q9XI90, Q8RWU4, Q9SAH7, O04609, Q9SCW4, Q9LDE1, Q9LDE2, Q9ZQ85, O80933	1.48199	1	0.505296	40.5028
Up	GOTERM_MF_DIRECT	GO:0003676~nucleic acid binding	26	3.53261	0.0552715	Q42410, O65639, Q9FNZ1, Q9SLC6, Q9C5Z1, Q56XG6, Q9LFD5, F4ILR7, F4KDN0, Q9LQI9, O82199, Q96289, Q9LU46, Q9ZWA1, Q8VZ42, Q9SCQ6, P92965, P92964, Q9LYJ9, Q42404, Q8VZ67, Q8GWR3, Q84TH4, Q9M084, Q9FLT0, Q9SJA6	1.46047	1	0.578792	55.2603
Up	GOTERM_MF_DIRECT	GO:0000166~nucleotide binding	25	3.39674	0.012025	F4IG73, P42731, Q9C5Z1, Q9LFD5, Q9FGL9, Q9SX79, Q94A38, O48716, Q9SH30, Q8H0T9, Q9LQI9, P06525, P92965, P92964, O04496, Q42404, Q3MKM6, O22315, Q9XFR5, Q84TH4, Q9SX80, Q8L716, Q93VR9, Q9SJA6, Q9FJN9	1.71357	0.995181	0.26936	15.7294
Up	GOTERM_MF_DIRECT	GO:0003729~mRNA binding	23	3.125	0.000593963	O65639, Q9FNZ1, O64843, P42731, Q9FJR0, Q9FGL9, Q42404, Q9SX79, Q8RX87, O22315, Q940B0, Q9XFR5, Q9SF40, Q9SVR0, Q9ASS2, Q9LUQ6, Q9SF53, Q9SX80, Q9SRX2, Q9LD55, Q94AF0, Q9FLT0, Q9LQI9	2.26367	0.230501	0.0634046	0.836949
Up	GOTERM_MF_DIRECT	GO:0016874~ligase activity	21	2.85326	7.23081e-05	Q84P26, O49500, Q84P23, Q4FE45, Q940T5, Q8RXX9, Q9SNB6, Q9LY87, O22197, Q9SPL2, Q8GUK7, Q9SW11, Q8L7N4, O64425, P0C5B6, F4IDI6, Q9FHE4, Q8VZK0, Q8LPN7, Q8RXD3, Q8LPQ5	2.79022	0.0313859	0.0105734	0.102238
Up	GOTERM_MF_DIRECT	GO:0003735~structural constituent of ribosome	20	2.71739	0.0970756	Q42064, Q9LZ57, Q8LCL3, Q9M0E2, Q9LY66, P51419, Q8L9S1, Q43291, Q9FLF0, Q940B0, Q9LR33, Q9SF40, Q9SVR0, O04619, P51413, Q9LUQ6, Q9SF53, P49693, Q9SRX2, Q9C9C5	1.45455	1	0.72381	76.4146
Up	GOTERM_MF_DIRECT	GO:0004842~ubiquitin-protein transferase activity	20	2.71739	0.0970756	Q9C9W9, Q9SKK0, Q4FE45, Q940T5, Q8RXX9, Q9SNB6, Q9LY87, Q9ZPE4, P35133, Q42541, Q9M310, Q9LDE3, Q8GUK7, O64425, Q8RWU5, Q9SW11, Q8L7N4, Q8VZK0, Q9FHE4, Q8RXD3	1.45455	1	0.72381	76.4146
Up	GOTERM_MF_DIRECT	GO:0042803~protein homodimerization activity	13	1.7663	0.00593213	Q02283, Q9LFU1, Q9XIN0, O49403, P06525, O22808, Q9LR75, Q9LV77, Q8VWK4, O80920, O65896, Q9SEZ1, Q9FN03	2.5089	0.927478	0.230786	8.07213
Up	GOTERM_MF_DIRECT	GO:0005507~copper ion binding	12	1.63043	0.091191	Q9SJQ9, Q9SK27, P25858, Q9SH30, Q9LDV4, P42760, Q9C9K2, Q9SRZ6, Q9FK35, P46643, Q9SZN7, Q9SAJ6	1.72011	1	0.710689	74.1445
Up	GOTERM_MF_DIRECT	GO:0016798~hydrolase activity, acting on glycosyl bonds	7	0.951087	0.00198509	Q8LDW9, Q8L9A9, P24806, Q38908, Q8VZR2, Q38910, Q8L7H3	5.25694	0.583677	0.135885	2.77176
Up	GOTERM_MF_DIRECT	GO:0000149~SNARE binding	7	0.951087	0.00589375	Q9SA23, Q9SJL6, Q9SWH4, Q9ZSD4, Q94KK7, Q9M376, Q9SRV7	4.24245	0.926232	0.251473	8.02191
Up	GOTERM_MF_DIRECT	GO:0005484~SNAP receptor activity	7	0.951087	0.00756437	Q9SA23, Q9SJL6, Q9SWH4, Q9ZSD4, Q94KK7, Q9M376, Q9SRV7	4.03032	0.964865	0.262445	10.1845
Up	GOTERM_MF_DIRECT	GO:0008026~ATP-dependent helicase activity	7	0.951087	0.0281531	Q9FT73, Q9FT72, Q9LU46, Q56XG6, Q93ZG7, Q9LYJ9, F4ILR7	3.02274	0.999997	0.451022	33.2334
Up	GOTERM_MF_DIRECT	GO:0016762~xyloglucan:xyloglucosyl transferase activity	6	0.815217	0.00240083	Q8LDW9, Q8L9A9, P24806, Q38908, Q38910, Q8L7H3	6.28102	0.653557	0.140525	3.34314
Up	GOTERM_MF_DIRECT	GO:0016706~oxidoreductase activity, acting on paired donors, with incorporation or reduction of molecular oxygen, 2-oxoglutarate as one donor, and incorporation of one atom each of oxygen into both donors	6	0.815217	0.0168247	Q39224, Q24JN5, Q9ZSA7, Q9ZSA8, Q9LN20, Q8VZJ7	3.98603	0.999437	0.34013	21.3394
Up	GOTERM_MF_DIRECT	GO:0003950~NAD+ ADP-ribosyltransferase activity	5	0.679348	0.000729585	O82289, Q9ZUD9, Q9FJJ3, O64592, Q8RY59	11.5152	0.275203	0.0623447	1.02714
Up	GOTERM_MF_DIRECT	GO:0016671~oxidoreductase activity, acting on a sulfur group of donors, disulfide as acceptor	5	0.679348	0.0376514	Q9SQZ9, O22229, Q38879, Q7X9I4, O64654	3.92564	1	0.505993	41.8941
Up	GOTERM_MF_DIRECT	GO:0003680~AT DNA binding	4	0.543478	0.010144	O23620, Q8VYJ2, Q9LTA2, O49662	8.63641	0.98885	0.292396	13.4311
Up	GOTERM_MF_DIRECT	GO:0005543~phospholipid binding	4	0.543478	0.0502719	B9DFS6, F4IG73, Q9FIK8, Q8L936	4.76491	1	0.569352	51.792
Up	GOTERM_MF_DIRECT	GO:0004792~thiosulfate sulfurtransferase activity	3	0.407609	0.00786272	Q9FKW8, Q24JL3, O64530	20.7274	0.969228	0.251809	10.5657
Up	GOTERM_MF_DIRECT	GO:0004737~pyruvate decarboxylase activity	3	0.407609	0.0115694	Q9M040, O82647, Q9LF46	17.2728	0.994094	0.274388	15.178
Up	GOTERM_MF_DIRECT	GO:0016208~AMP binding	3	0.407609	0.0207841	Q9SMT7, B9DGD6, Q8LGG8	12.9546	0.999905	0.385837	25.7038
Up	GOTERM_MF_DIRECT	GO:0102391~decanoate--CoA ligase activity	3	0.407609	0.0262171	Q9T009, Q9T0A0, Q9C7W4	11.5152	0.999992	0.44334	31.3271
Up	GOTERM_MF_DIRECT	GO:0030976~thiamine pyrophosphate binding	3	0.407609	0.0262171	Q9M040, O82647, Q9LF46	11.5152	0.999992	0.44334	31.3271
Up	GOTERM_MF_DIRECT	GO:0004467~long-chain fatty acid-CoA ligase activity	3	0.407609	0.0321532	Q9T009, Q9T0A0, Q9C7W4	10.3637	0.999999	0.480618	37.0175
Up	GOTERM_MF_DIRECT	GO:0003872~6-phosphofructokinase activity	3	0.407609	0.0385589	Q9M076, Q94AA4, Q9M0F9	9.42153	1	0.500247	42.6645
Up	GOTERM_MF_DIRECT	GO:0004708~MAP kinase kinase activity	3	0.407609	0.0385589	Q9FX43, Q9LPQ3, Q94JU3	9.42153	1	0.500247	42.6645
Up	GOTERM_MF_DIRECT	GO:0019887~protein kinase regulator activity	3	0.407609	0.0385589	Q8LBB2, Q84VQ1, O80507	9.42153	1	0.500247	42.6645
Up	GOTERM_MF_DIRECT	GO:0004656~procollagen-proline 4-dioxygenase activity	3	0.407609	0.0526528	Q24JN5, Q9LN20, Q8VZJ7	7.97207	1	0.573401	53.4737
Up	GOTERM_MF_DIRECT	GO:0016207~4-coumarate-CoA ligase activity	3	0.407609	0.0526528	Q84P26, Q84P23, P0C5B6	7.97207	1	0.573401	53.4737
Up	GOTERM_MF_DIRECT	GO:0002020~protease binding	3	0.407609	0.0602813	Q8LC76, Q56ZI2, Q41916	7.40263	1	0.575501	58.5019
Up	GOTERM_MF_DIRECT	GO:0004071~aspartate-ammonia ligase activity	2	0.271739	0.0569512	Q9LFU1, Q9LV77	34.5456	1	0.565762	56.3725
Up	GOTERM_MF_DIRECT	GO:0016784~3-mercaptopyruvate sulfurtransferase activity	2	0.271739	0.0569512	Q24JL3, O64530	34.5456	1	0.565762	56.3725
Up	GOTERM_MF_DIRECT	GO:0004648~O-phospho-L-serine:2-oxoglutarate aminotransferase activity	2	0.271739	0.0569512	Q96255, Q9SHP0	34.5456	1	0.565762	56.3725
Up	GOTERM_MF_DIRECT	GO:0004618~phosphoglycerate kinase activity	2	0.271739	0.0842009	Q9SAJ4, Q9LD57	23.0304	1	0.691318	71.1846
Up	GOTERM_MF_DIRECT	GO:0010296~prenylcysteine methylesterase activity	2	0.271739	0.0842009	Q94AS5, Q8VYP9	23.0304	1	0.691318	71.1846
Down	GOTERM_BP_DIRECT	GO:0006468~protein phosphorylation	23	5.82278	0.0195456	Q8LFN2, Q9CAV6, Q9S713, Q42371, Q9XIN0, Q9ZPS9, O64842, C0LGH2, Q9FL28, Q9SD62, Q9SGY7, Q9LY03, Q58G01, Q5XF57, Q9ASS4, Q8RY67, Q94CG0, Q9FY48, Q94AG2, C0LGV1, Q9M0X5, C0LGD7, Q39024	1.67484	0.999994	0.632164	25.3277
Down	GOTERM_BP_DIRECT	GO:0006810~transport	15	3.79747	0.00133037	Q9AST6, Q9FNL8, Q94JU2, Q8RWA5, F4IHJ0, Q945L4, F4J7S8, F4JVA6, Q3E9B5, P25818, Q9FMU6, F4HT41, Q9SJY5, Q94A34, Q93ZE9	2.7229	0.554877	0.332825	1.95046
Down	GOTERM_BP_DIRECT	GO:0009651~response to salt stress	14	3.5443	0.0433788	Q9ZVJ2, Q9ZPV8, P42731, Q9XI98, Q9SI09, Q9SU58, Q9LEV3, Q94KE0, P43296, Q8LL04, Q9LVH4, Q9LFR3, Q9FMU6, Q39024	1.83252	1	0.758076	48.1166
Down	GOTERM_BP_DIRECT	GO:0009414~response to water deprivation	11	2.78481	0.0132021	Q43125, Q96524, Q94KE0, P43297, Q9S7V4, F4IIM1, P43296, F4JKK0, Q9LLR7, P33154, Q9LIR6	2.49778	0.99969	0.592541	17.8513
Down	GOTERM_BP_DIRECT	GO:0015031~protein transport	11	2.78481	0.042537	Q9AST6, Q8VXX9, P28188, Q8VZ14, Q9XI98, F4IHJ0, F4J7S8, Q94A34, F4JVA6, Q93ZE9, Q9FME8	2.05569	1	0.769674	47.4369
Down	GOTERM_BP_DIRECT	GO:0008152~metabolic process	10	2.53165	0.0509969	Q940V3, Q9FLI4, Q9C512, O04373, Q9FI99, Q940G6, Q9LZD8, Q9LUM3, Q9LNU1, O81020	2.09085	1	0.780293	53.9052
Down	GOTERM_BP_DIRECT	GO:0055085~transmembrane transport	9	2.27848	0.0192995	Q94KE0, Q9M9S6, Q940M4, Q8RWA5, F4HT41, Q8GZD4, Q8VZR6, Q9C5L3, Q9FME8	2.6895	0.999993	0.659439	25.0498
Down	GOTERM_BP_DIRECT	GO:0042742~defense response to bacterium	9	2.27848	0.0709897	Q9FNL7, Q42371, Q9ASS4, P43296, Q7XJJ7, P22953, Q9FL28, Q9M8L4, Q9LW57	2.06585	1	0.84517	66.3619
Down	GOTERM_BP_DIRECT	GO:0007169~transmembrane receptor protein tyrosine kinase signaling pathway	7	1.77215	0.0169596	Q9LY03, Q8LFN2, Q9ZPS9, Q9FL28, C0LGV1, Q9SD62, C0LGD7	3.4113	0.99997	0.646542	22.36
Down	GOTERM_BP_DIRECT	GO:0009611~response to wounding	7	1.77215	0.0948843	Q9FNL7, Q9SMP5, O80871, Q9ZR37, O65202, O04373, B3LF83	2.22849	1	0.876326	77.1233
Down	GOTERM_BP_DIRECT	GO:0007018~microtubule-based movement	6	1.51899	0.003328	Q9SV36, Q8W5R5, Q940Y8, Q9LX99, Q8W0Y9, F4I1T9	5.93932	0.868244	0.333263	4.81267
Down	GOTERM_BP_DIRECT	GO:0006855~drug transmembrane transport	6	1.51899	0.00489576	Q8L731, Q9SYD6, Q8W4G3, Q9SFB0, Q9FH21, Q9LUH2	5.43023	0.949407	0.391843	7.00418
Down	GOTERM_BP_DIRECT	GO:0071805~potassium ion transmembrane transport	5	1.26582	0.00213896	Q8W4I4, O64769, Q8RWU6, O80739, Q9SVV6	9.05039	0.72798	0.277812	3.11854
Down	GOTERM_BP_DIRECT	GO:0003333~amino acid transmembrane transport	5	1.26582	0.00538398	Q8L4X4, O64759, Q84MA5, Q39134, F4HW02	7.03919	0.962458	0.37431	7.67698
Down	GOTERM_BP_DIRECT	GO:0008643~carbohydrate transport	5	1.26582	0.0305256	Q94KE0, Q9LRP2, Q9LUE3, Q9C5L3, Q5XF09	4.22352	1	0.715375	36.7892
Down	GOTERM_BP_DIRECT	GO:0009646~response to absence of light	4	1.01266	0.00766368	Q43125, Q96524, O22854, Q9LPL5	9.74658	0.990697	0.442718	10.7589
Down	GOTERM_BP_DIRECT	GO:0035428~hexose transmembrane transport	4	1.01266	0.0264541	Q94KE0, Q94CI6, P23586, Q0WUU6	6.18076	1	0.687869	32.7454
Down	GOTERM_BP_DIRECT	GO:0046323~glucose import	4	1.01266	0.0355883	Q94KE0, Q94CI6, P23586, Q0WUU6	5.50893	1	0.726378	41.5012
Down	GOTERM_BP_DIRECT	GO:0006857~oligopeptide transport	4	1.01266	0.0886891	Q9FNL7, Q3E9B5, Q9FNL8, Q9FME8	3.78225	1	0.876476	74.6939
Down	GOTERM_BP_DIRECT	GO:0051938~L-glutamate import	3	0.759494	0.000732136	O64759, Q84MA5, Q9SHH0	63.3527	0.359369	0.359369	1.07782
Down	GOTERM_BP_DIRECT	GO:0043091~L-arginine import	3	0.759494	0.00144904	O64759, Q84MA5, Q9SHH0	47.5146	0.585903	0.254638	2.1227
Down	GOTERM_BP_DIRECT	GO:0043171~peptide catabolic process	3	0.759494	0.0255901	O04373, Q8VZH2, O22941	11.8786	1	0.70252	31.8569
Down	GOTERM_BP_DIRECT	GO:0042127~regulation of cell proliferation	3	0.759494	0.0668991	Q8RWZ1, Q38895, Q9SYM5	7.03919	1	0.83965	64.1026
Down	GOTERM_BP_DIRECT	GO:0010154~fruit development	3	0.759494	0.0804318	Q38909, Q9SMP5, Q9FYC2	6.33527	1	0.859258	71.0807
Down	GOTERM_BP_DIRECT	GO:1901371~regulation of leaf morphogenesis	2	0.506329	0.0312145	Q43125, Q96524	63.3527	1	0.700326	37.4505
Down	GOTERM_BP_DIRECT	GO:0072387~flavin adenine dinucleotide metabolic process	2	0.506329	0.0312145	Q43125, Q96524	63.3527	1	0.700326	37.4505
Down	GOTERM_BP_DIRECT	GO:0015802~basic amino acid transport	2	0.506329	0.0464558	Q84MA5, Q39134	42.2352	1	0.764516	50.5317
Down	GOTERM_BP_DIRECT	GO:0010617~circadian regulation of calcium ion oscillation	2	0.506329	0.0464558	Q43125, Q96524	42.2352	1	0.764516	50.5317
Down	GOTERM_BP_DIRECT	GO:0015858~nucleoside transport	2	0.506329	0.061458	Q9M0Y3, Q944N8	31.6764	1	0.826731	60.8777
Down	GOTERM_BP_DIRECT	GO:0048281~inflorescence morphogenesis	2	0.506329	0.061458	Q42371, Q9SRU2	31.6764	1	0.826731	60.8777
Down	GOTERM_BP_DIRECT	GO:0015749~monosaccharide transport	2	0.506329	0.076225	Q94KE0, P23586	25.3411	1	0.854598	69.0602
Down	GOTERM_BP_DIRECT	GO:0071483~cellular response to blue light	2	0.506329	0.0907604	P93735, Q9ZNX9	21.1176	1	0.873314	75.5317
Down	GOTERM_BP_DIRECT	GO:1902347~response to strigolactone	2	0.506329	0.0907604	Q43125, Q96524	21.1176	1	0.873314	75.5317
Down	GOTERM_CC_DIRECT	GO:0016021~integral component of membrane	118	29.8734	1.15589e-09	Q9SI09, Q9FL28, Q9LY03, Q94KE0, Q9LUE3, P98204, Q8RY67, Q9LJU2, F4JVA6, P93313, O49636, Q9SU58, Q8RWU6, Q9SY57, Q8GZD4, Q9ZVI7, Q9AST6, Q8W4G3, Q8VZ14, P60497, Q84MA5, Q9FH21, Q9SZ46, Q9SGY7, Q9C9H7, Q9LYN3, Q9ZPR7, Q94AG2, Q8LGU1, C0LGD7, Q8GYK7, Q39134, Q9SVV6, Q9SHU7, Q9FME8, Q9SMP5, Q9LRP2, Q9SFB0, Q6DR10, Q9SJ22, Q8RXL8, Q9FMU6, Q9FNL7, Q8LFN2, Q8W4I4, Q940P5, Q9LK35, Q9FNL8, Q9ZPS9, Q93Z27,…	1.68385	1.62981e-07	8.14905e-08	1.36554e-06
Down	GOTERM_CC_DIRECT	GO:0005886~plasma membrane	106	26.8354	4.07412e-16	Q9SRR7, Q9ZVJ5, Q9FL28, F4J7S8, Q9LY03, Q94KE0, Q9LUE3, P98204, Q8RY67, O04373, Q8L868, F4JVA6, F4IEM5, Q9SU58, Q8RWU6, Q94CI6, Q8GZD4, Q8W4G3, Q9C698, Q84MA5, Q9FH21, Q9C9H7, Q9SGY7, P28188, Q94AG2, Q8LGU1, C0LGD7, Q9SZW4, Q9STN5, P22953, Q39134, Q9ZQE6, Q9LRP2, Q9SJ22, Q9SFB0, Q8RXL8, Q0WSY2, Q9LVH4, Q9FNL7, Q8LFN2, Q8W4I4, Q9LK35, Q9FNL8, Q9ZPS9, Q940Y8, Q945L4, Q8LEJ6, Q9SD53, Q8RWZ1, Q8VZH2,…	2.22234	6.26166e-14	6.26166e-14	5.21805e-13
Down	GOTERM_CC_DIRECT	GO:0016020~membrane	43	10.8861	0.000124894	Q9FNL7, Q9CAV6, Q9FNL8, Q94JU2, C0LGH2, P23586, Q9FL28, Q84MA5, Q9FH21, Q9SZ46, Q9LUH2, Q8L4X4, Q9LUE3, P98204, Q94KE0, Q8VZJ0, Q3E9B5, P25818, Q9FVU0, O64635, C0LGD7, Q9LW57, Q8H1Z0, P52410, Q9ZT63, Q940M4, P22953, O80739, Q39134, Q9LX99, Q9LSQ5, Q9FME8, Q8L731, Q8LF21, Q9SFB0, Q9SRU2, Q8RXL8, Q94CI6, Q0WLB5, Q9FMU6, Q8GZD4, Q8VZR6, Q0WUU6	1.85721	0.017457	0.00439312	0.147447
Down	GOTERM_CC_DIRECT	GO:0005829~cytosol	43	10.8861	0.0137516	Q9ZVJ5, Q9CAV6, Q9ZVJ2, O65202, Q9XIN0, F4IIM1, P42731, Q9LZ06, Q9FIC3, Q9FGH9, Q8L6Y1, P32826, P54873, Q8VZB2, P50651, Q8SAB7, Q38897, Q58G01, F4JLM5, O82221, P43297, Q8VZH2, Q9FYQ8, Q9S7H4, Q9SYM5, Q8RUF8, Q8W2B8, Q9ZPV8, Q9SHE7, P22953, Q9LX99, Q9LSQ5, Q944I4, Q9SCW1, Q9SRU2, Q94CG0, Q9FXT6, Q0WLB5, Q9LVH4, Q9FL69, Q9M8L4, Q39024, Q9LIR6	1.44539	0.858071	0.150156	15.0905
Down	GOTERM_CC_DIRECT	GO:0005794~Golgi apparatus	25	6.32911	0.0274579	Q93ZX7, Q9C512, F4IIM1, P22953, Q7XJJ7, Q9XI98, F4IHJ0, Q8W486, Q5XF09, F4JVA6, Q9LRP2, P43297, Q6DR10, Q9SJ22, Q8VZJ0, Q8VXX9, Q8RXL8, Q9M0B6, P28188, Q9LYN3, Q9FYQ8, Q0WLB5, Q9FMU6, Q93ZE9, Q9ZVI7	1.58267	0.980272	0.217575	28.0297
Down	GOTERM_CC_DIRECT	GO:0009506~plasmodesma	21	5.31646	0.0375368	Q9M1C7, Q94FN2, Q9ZVD2, Q9LK35, O65202, F4IIM1, P22953, P23586, P54873, Q38897, Q8VYW6, Q8RWZ1, Q9SCW1, Q8LF21, P43297, Q9ASS4, Q9SRU2, Q0WLB5, Q9M0X5, Q9SYM5, Q8GZD4	1.61696	0.995459	0.271909	36.3638
Down	GOTERM_CC_DIRECT	GO:0000139~Golgi membrane	16	4.05063	6.23626e-05	Q93ZX7, Q9C512, Q8VZ14, F4IHJ0, Q8W486, F4J7S8, F4JVA6, Q8VXX9, Q8VZJ0, Q8RXL8, P28188, Q9FYQ8, Q9FVU0, Q94A34, Q93ZE9, Q9ZVI7	3.4981	0.00875486	0.00292684	0.0736487
Down	GOTERM_CC_DIRECT	GO:0009941~chloroplast envelope	14	3.5443	0.0241399	P52410, P25864, Q8LB10, Q8W4G3, Q9FYC2, Q9LX99, Q680K2, Q9SHU7, P48622, Q944I4, B3LF83, P25818, O82660, Q9LW57	2.0011	0.968111	0.21816	25.0749
Down	GOTERM_CC_DIRECT	GO:0009570~chloroplast stroma	14	3.5443	0.0797639	Q93W20, P52410, P25864, Q9C524, Q8LB10, Q680K2, O82533, Q944I4, Q9M0S5, P55217, O82660, Q9SX29, Q9M9F5, Q8RUF8	1.66401	0.999992	0.386368	62.5445
Down	GOTERM_CC_DIRECT	GO:0005618~cell wall	13	3.29114	0.0782395	Q38909, Q9FLI4, Q9SCW1, P22953, Q9FK05, Q9LLR7, O48711, O65351, Q9FMU6, P33154, F4K5W8, Q9LUM3, Q9LNU1	1.71596	0.99999	0.393133	61.8049
Down	GOTERM_CC_DIRECT	GO:0005887~integral component of plasma membrane	12	3.03797	0.000919624	Q9SU58, Q94KE0, Q9LUE3, Q94CI6, O64759, Q84MA5, P25818, P23586, Q9SHH0, Q9SZW4, Q0WUU6, Q9FME8	3.3868	0.121664	0.0256116	1.08103
Down	GOTERM_CC_DIRECT	GO:0048046~apoplast	12	3.03797	0.0553914	Q38909, Q8VYW6, Q8S8N1, Q9FLI4, Q9SCW1, P43297, F4J7T2, P22953, Q9LLR7, O65351, P33154, Q9LNU1	1.88537	0.999676	0.330847	48.9927
Down	GOTERM_CC_DIRECT	GO:0005774~vacuolar membrane	12	3.03797	0.0854069	Q940P5, Q9ZT63, Q7XJJ7, P22953, Q9XI98, Q9LYN3, P25818, Q9FMU6, Q9SHH0, Q8LGU1, Q9LSQ5, Q96282	1.73763	0.999997	0.38378	65.1697
Down	GOTERM_CC_DIRECT	GO:0005802~trans-Golgi network	11	2.78481	0.0035246	Q93ZF5, Q9C512, Q8VZJ0, Q9M0B6, Q8RXL8, Q9FYQ8, Q9LYN3, Q9FY48, Q9FL69, Q8W486, Q9ZVI7	3.04913	0.392161	0.0686507	4.08542
Down	GOTERM_CC_DIRECT	GO:0005768~endosome	11	2.78481	0.00399072	Q8RWU6, Q9C512, Q8VZJ0, Q9M0B6, Q8RXL8, Q9FYQ8, Q9LYN3, Q9FL28, Q9FL69, Q8W486, Q9ZVI7	2.99564	0.430967	0.068051	4.61412
Down	GOTERM_CC_DIRECT	GO:0005777~peroxisome	9	2.27848	0.00915755	Q9SRR7, O65202, Q9FXT6, Q1PEY5, Q9SKT7, Q94BV7, O22941, Q9M0X9, Q9ZRT5	3.09083	0.726694	0.121655	10.2986
Down	GOTERM_CC_DIRECT	GO:0005743~mitochondrial inner membrane	8	2.02532	0.00676682	P93313, O49636, O22854, Q8RWA5, Q9FMU6, F4HT41, Q94BV7, Q9SJY5	3.63107	0.616096	0.100911	7.70803
Down	GOTERM_CC_DIRECT	GO:0005874~microtubule	7	1.77215	0.0180483	Q9SV36, Q94FN2, Q8W5R5, Q8LF21, Q940Y8, Q9LX99, Q39024	3.37453	0.923316	0.179255	19.3592
Down	GOTERM_CC_DIRECT	GO:0005871~kinesin complex	6	1.51899	0.000961931	Q9SV36, Q8W5R5, Q940Y8, Q9LX99, Q8W0Y9, F4I1T9	7.89297	0.126893	0.0223624	1.13051
Down	GOTERM_CC_DIRECT	GO:0009705~plant-type vacuole membrane	6	1.51899	0.0124294	Q94KE0, Q94CG0, Q9SVV6, P25818, Q8VZR6, Q96282	4.3522	0.828562	0.14813	13.7361
Down	GOTERM_CC_DIRECT	GO:0043231~intracellular membrane-bounded organelle	6	1.51899	0.0924866	Q940V3, Q9SU58, Q9FI99, Q9LZD8, Q9SHH0, Q9SZW4	2.50368	0.999999	0.386577	68.2249
Down	GOTERM_CC_DIRECT	GO:0010008~endosome membrane	4	1.01266	0.0768147	Q9AST6, Q8RWU6, Q9FYQ8, Q9FL28	4.03191	0.999987	0.400853	61.1016
Down	GOTERM_CC_DIRECT	GO:0070469~respiratory chain	3	0.759494	0.0376929	P93313, P93306, P60497	9.70177	0.995562	0.2599	36.4856
Down	GOTERM_CC_DIRECT	GO:0009504~cell plate	3	0.759494	0.0599122	Q8LF21, Q9LX99, Q39024	7.51105	0.999835	0.339542	51.8031
Down	GOTERM_CC_DIRECT	GO:0030176~integral component of endoplasmic reticulum membrane	3	0.759494	0.0599122	Q9M9S6, F4JKK0, Q8VZB2	7.51105	0.999835	0.339542	51.8031
Down	GOTERM_CC_DIRECT	GO:0005764~lysosome	3	0.759494	0.0816621	P43297, P43296, Q9XI98	6.29304	0.999994	0.381508	63.4471
Down	GOTERM_CC_DIRECT	GO:0045335~phagocytic vesicle	2	0.506329	0.0255245	Q9XI98, Q9FGH9	77.6142	0.973896	0.215764	26.3212
Down	GOTERM_CC_DIRECT	GO:0016605~PML body	2	0.506329	0.0503994	Q43125, Q96524	38.8071	0.999319	0.318713	45.7156
Down	GOTERM_CC_DIRECT	GO:0031314~extrinsic component of mitochondrial inner membrane	2	0.506329	0.0865299	Q9SKT7, Q94BV7	22.1755	0.999997	0.376643	65.6716
Down	GOTERM_CC_DIRECT	GO:0034707~chloride channel complex	2	0.506329	0.0982662	Q96282, A0MFS9	19.4035	1	0.395233	70.5349
Down	GOTERM_MF_DIRECT	GO:0005524~ATP binding	55	13.9241	0.00229208	Q8LFN2, Q9LK35, Q9ZPS9, Q9FL28, Q940Y8, Q9LY03, Q43125, Q8RWZ1, F4JLM5, P98204, Q8RY67, Q9M0X5, Q8W0Y9, Q9M0X9, Q9FKN7, Q9C524, O64842, Q9LX99, Q9FLR5, Q9SU58, Q8W5R5, Q8VZG2, C0LGV1, Q9M8L4, Q39024, F4I1T9, Q9CAV6, Q9S713, Q96524, C0LGH2, Q9SGY7, Q9SMV7, B5BT18, Q9ASS4, Q42572, Q9FY48, Q9ZPR7, Q94AG2, Q8LGU1, Q9SZW4, C0LGD7, Q9M1C7, Q9SV36, F4KGU4, Q42371, Q9ZPV8, Q940M4, P22953, Q9SD62, Q944I4,…	1.48881	0.539578	0.176262	3.07391
Down	GOTERM_MF_DIRECT	GO:0005515~protein binding	38	9.62025	0.0879708	O23487, Q9S713, Q96524, F4IIM1, Q9ZPS9, Q9SI09, P42731, Q9FIC3, Q9FL28, Q8L6Y1, Q9SMV7, Q8SAB7, Q38897, O82533, Q43125, Q0WVX5, Q9LUE3, P98204, F4J7T2, Q94AG2, Q9FY48, C0Z2L5, P22953, O65683, Q9LX99, Q940G6, Q9LSQ6, Q9SDN0, F4IEM5, Q8LJT8, Q94CG0, Q0WLB5, Q9FXT6, Q9LVH4, C0LGV1, Q9SZR9, P29385, Q39024	1.28349	1	0.67096	71.4316
Down	GOTERM_MF_DIRECT	GO:0046872~metal ion binding	34	8.60759	0.0588523	Q9SHD0, Q96524, Q9FYC2, O49675, P50651, Q9LYC8, Q43125, O80871, Q42572, Q681X4, Q8LL04, Q8LAP8, Q9SZW4, O22941, Q9ZT63, Q8GXV5, Q9LPL5, Q8LGS1, Q9SVV6, Q93WF1, Q84W91, F4IEM5, Q38895, Q9SU58, Q944R1, O22854, Q9SJ22, Q84MB6, Q9XEE8, Q42485, Q9LVH4, Q9FL69, Q9M9F5, A0JJX5	1.35933	1	0.606189	56.1881
Down	GOTERM_MF_DIRECT	GO:0004674~protein serine/threonine kinase activity	22	5.56962	0.0141808	Q8LFN2, Q9CAV6, Q9S713, Q9LK35, Q42371, Q9XIN0, Q9ZPS9, O64842, C0LGH2, Q9FL28, Q9SD62, Q9SGY7, Q9LY03, Q58G01, Q5XF57, Q8RY67, Q94CG0, Q9FY48, Q94AG2, C0LGV1, Q9M0X5, C0LGD7	1.75695	0.991993	0.331211	17.6608
Down	GOTERM_MF_DIRECT	GO:0005215~transporter activity	14	3.5443	0.00291591	Q9FNL7, Q9AST6, Q9FNL8, Q9FH21, F4IHJ0, F4J7S8, F4JVA6, Q9LUH2, Q8L731, Q9SFB0, Q3E9B5, Q8GZD4, Q94A34, Q93ZE9	2.61314	0.627314	0.179141	3.89524
Down	GOTERM_MF_DIRECT	GO:0004672~protein kinase activity	13	3.29114	0.0740927	Q8LFN2, Q9S713, Q9CAV6, Q9LK35, O64842, Q9FL28, Q9SGY7, Q9LY03, Q43125, Q8RWZ1, Q9ASS4, Q9FY48, Q39024	1.73176	1	0.677383	64.9149
Down	GOTERM_MF_DIRECT	GO:0015297~antiporter activity	10	2.53165	1.08238e-05	Q8L731, Q9SYD6, Q8W4G3, Q9SFB0, O64759, Q8RWA5, Q84MA5, Q9FH21, Q9SHH0, Q9LUH2	7.13428	0.00365178	0.00365178	0.0147257
Down	GOTERM_MF_DIRECT	GO:0005506~iron ion binding	10	2.53165	0.0778582	Q9SMP5, Q93W20, Q9SID3, Q8H1Z0, Q8L799, B3LF83, O64635, Q9SZ46, O80823, Q42569	1.91097	1	0.651366	66.8072
Down	GOTERM_MF_DIRECT	GO:0008017~microtubule binding	9	2.27848	0.000788578	Q9SV36, Q94FN2, Q8W5R5, Q8LF21, F4IIM1, Q940Y8, Q9LX99, Q8W0Y9, F4I1T9	4.58632	0.234055	0.124817	1.06761
Down	GOTERM_MF_DIRECT	GO:0016874~ligase activity	9	2.27848	0.0502241	O23225, Q8GUK7, F4JKK0, Q9SI09, Q9LT17, Q9SEY5, Q9FY48, Q9M0X9, Q8RWM2	2.2226	1	0.563678	50.3959
Down	GOTERM_MF_DIRECT	GO:0016887~ATPase activity	8	2.02532	0.082407	Q8W5R5, Q9SU58, Q8VZG2, Q940Y8, Q9LX99, Q9SZR9, Q8W0Y9, F4I1T9	2.1314	1	0.659251	68.967
Down	GOTERM_MF_DIRECT	GO:0005351~sugar:proton symporter activity	7	1.77215	0.00382626	Q94KE0, Q94CI6, Q940M4, P23586, Q8VZR6, Q9C5L3, Q0WUU6	4.68187	0.726309	0.168985	5.08223
Down	GOTERM_MF_DIRECT	GO:0015238~drug transmembrane transporter activity	6	1.51899	0.00188246	Q8L731, Q9SYD6, Q8W4G3, Q9SFB0, Q9FH21, Q9LUH2	6.75879	0.471056	0.19127	2.53108
Down	GOTERM_MF_DIRECT	GO:0003777~microtubule motor activity	6	1.51899	0.00462366	Q9SV36, Q8W5R5, Q940Y8, Q9LX99, Q8W0Y9, F4I1T9	5.50358	0.791209	0.177826	6.11079
Down	GOTERM_MF_DIRECT	GO:0015144~carbohydrate transmembrane transporter activity	6	1.51899	0.0125179	Q94KE0, Q94CI6, Q940M4, P23586, Q8VZR6, Q0WUU6	4.32866	0.985846	0.320955	15.7508
Down	GOTERM_MF_DIRECT	GO:0015171~amino acid transmembrane transporter activity	5	1.26582	0.0183474	Q8L4X4, O64759, Q84MA5, Q39134, F4HW02	4.93911	0.998087	0.360503	22.2717
Down	GOTERM_MF_DIRECT	GO:0022857~transmembrane transporter activity	5	1.26582	0.0497945	Q940M4, Q94JU2, Q8GZD4, Q945L4, Q9C5L3	3.60722	1	0.57819	50.0898
Down	GOTERM_MF_DIRECT	GO:0022891~substrate-specific transmembrane transporter activity	4	1.01266	0.0289174	Q94KE0, Q940M4, P23586, Q0WUU6	5.97288	0.999951	0.461995	32.9175
Down	GOTERM_MF_DIRECT	GO:0005355~glucose transmembrane transporter activity	4	1.01266	0.0363291	Q94KE0, Q94CI6, P23586, Q0WUU6	5.46455	0.999996	0.500865	39.5582
Down	GOTERM_MF_DIRECT	GO:0005198~structural molecule activity	4	1.01266	0.0772857	Q93W20, Q0WLB5, Q9LW57, O82533	4.01303	1	0.662938	66.5258
Down	GOTERM_MF_DIRECT	GO:0008526~phosphatidylinositol transporter activity	3	0.759494	0.00345467	Q94A34, F4JVA6, Q93ZE9	32.1042	0.68954	0.177124	4.59938
Down	GOTERM_MF_DIRECT	GO:0005313~L-glutamate transmembrane transporter activity	3	0.759494	0.0047871	O64759, Q84MA5, Q9SHH0	27.5179	0.802482	0.164909	6.32033
Down	GOTERM_MF_DIRECT	GO:0005337~nucleoside transmembrane transporter activity	3	0.759494	0.0120344	Q9M0Y3, Q9M0Y1, Q944N8	17.5114	0.983299	0.335839	15.1878
Down	GOTERM_MF_DIRECT	GO:0004675~transmembrane receptor protein serine/threonine kinase activity	3	0.759494	0.0142946	Q9ZPS9, Q9FL28, Q94AG2	16.0521	0.992299	0.312258	17.79
Down	GOTERM_MF_DIRECT	GO:0015174~basic amino acid transmembrane transporter activity	3	0.759494	0.0279954	O64759, Q84MA5, Q9SHH0	11.3309	0.999932	0.472617	32.0457
Down	GOTERM_MF_DIRECT	GO:0015079~potassium ion transmembrane transporter activity	3	0.759494	0.049019	Q8W4I4, O64769, O80739	8.37502	1	0.591033	49.5327
Down	GOTERM_MF_DIRECT	GO:0015137~citrate transmembrane transporter activity	2	0.506329	0.0307985	Q9SYD6, Q9SFB0	64.2085	0.999974	0.463116	34.664
Down	GOTERM_MF_DIRECT	GO:0015189~L-lysine transmembrane transporter activity	2	0.506329	0.0752328	O64759, Q84MA5	25.6834	1	0.667629	65.4981
Down	GOTERM_MF_DIRECT	GO:0009882~blue light photoreceptor activity	2	0.506329	0.0752328	Q43125, Q96524	25.6834	1	0.667629	65.4981
Down	GOTERM_MF_DIRECT	GO:0015181~arginine transmembrane transporter activity	2	0.506329	0.0752328	O64759, Q84MA5	25.6834	1	0.667629	65.4981
Down	GOTERM_MF_DIRECT	GO:0015210~uracil transmembrane transporter activity	2	0.506329	0.0895884	Q9ZPR7, Q8GZD4	21.4028	1	0.665105	72.1134

## Sheet: KEGG Control
Gene Regulate	Category	Term	Count	%	PValue	Genes	Fold Enrichment	Bonferroni	Benjamini	FDR
Up	KEGG_PATHWAY	ath01130:Biosynthesis of antibiotics	39	3.60777	0.000531293	Q9LD43, P25858, Q9SCL7, Q9SGD6, O23653, Q96255, F4K0E8, Q9SAJ4, Q9C5J7, Q39208, Q9SAJ6, Q9M076, Q9LXS6, Q9FYA6, Q56XE8, Q9FKG3, Q9SHP0, Q5E924, P93033, Q9S702, Q94AA4, O82647, Q9SA96, Q9M0F9, Q9FK35, B9DGD6, Q8L7W7, Q9LV03, Q9SJQ9, Q9M040, Q8VZ49, Q944I4, Q93Z53, A1L4Y2, Q94AS5, Q84WW2, P46643, Q9LD57, Q9FNJ8	1.75485	0.0522598	0.00890592	0.58922
Up	KEGG_PATHWAY	ath01230:Biosynthesis of amino acids	28	2.59019	0.000135255	P25858, Q9LDV4, Q9SCL7, Q9SGD6, O23653, Q96255, Q9SAJ4, Q9C5J7, Q9SAJ6, Q9M076, Q9LXS6, F4I7I0, Q9FYA6, Q9FKG3, Q9SHP0, Q5E924, Q94AA4, Q9S702, P54888, Q9SA96, Q9M0F9, Q9SJQ9, Q9LV03, Q93Z53, Q9SZ30, P46643, Q9FNJ8, Q9LD57	2.18876	0.0135688	0.00680756	0.150302
Up	KEGG_PATHWAY	ath01200:Carbon metabolism	27	2.49769	0.000514215	Q9LD43, P25858, Q9LDV4, Q96255, Q9SAJ4, Q9C5J7, Q43314, Q9SAJ6, Q9M076, Q9LXS6, F4I7I0, Q56XE8, Q9FKG3, Q9SHP0, Q5E924, P93033, Q94AA4, Q9M0F9, B9DGD6, Q9SJQ9, Q944I4, Q93Z53, Q9CA83, Q1PEY5, Q84WW2, P46643, Q9LD57	2.0542	0.0506228	0.010336	0.570328
Up	KEGG_PATHWAY	ath00010:Glycolysis / Gluconeogenesis	19	1.75763	9.41899e-06	Q94AA4, P25858, P06525, O82647, Q9M0F9, Q9SAJ4, Q9C5J7, B9DGD6, Q9SAJ6, Q9SJQ9, Q9M076, Q8VZ49, Q9M040, A1L4Y2, Q93Z53, Q56XE8, Q9FKG3, Q5E924, Q9LD57	3.35162	0.00095087	0.00095087	0.0104735
Up	KEGG_PATHWAY	ath04626:Plant-pathogen interaction	14	1.2951	0.0532053	Q9FE20, Q8RWL2, O65717, C4B7M7, Q9FKW4, Q9LEQ3, Q9SRE6, Q7XJR9, Q9ZQH1, P30188, Q9SCX6, Q9SVG9, Q8S8P5, F4JFN3, C4B7M6, Q9XGM3	1.75514	0.996002	0.307974	45.5546
Up	KEGG_PATHWAY	ath03018:RNA degradation	12	1.11008	0.0218738	Q9M076, Q94AA4, P42731, Q9SAI2, Q9FKG3, Q9M0F9, Q9C5J7, Q9SHL7, Q9FQ04, F4ILR7, Q9ZQA8, A2RVK7	2.15495	0.892876	0.169849	21.803
Up	KEGG_PATHWAY	ath00052:Galactose metabolism	11	1.01758	0.000321036	Q9M076, Q8RX87, Q94AA4, O22893, Q94A08, Q56XE8, Q9FKG3, Q9M0F9, Q8VXZ7, Q43866, Q9C5J7	3.98667	0.0319096	0.0107517	0.356417
Up	KEGG_PATHWAY	ath00710:Carbon fixation in photosynthetic organisms	10	0.925069	0.00683992	Q9SJQ9, P25858, Q9CA83, Q9LDV4, F4I7I0, P46643, Q9SAJ4, Q5E924, Q9LD57, Q9SAJ6	2.88889	0.500029	0.0942839	7.34824
Up	KEGG_PATHWAY	ath00250:Alanine, aspartate and glutamate metabolism	8	0.740056	0.00905758	Q9LV03, Q9LFU1, Q9SR86, Q9LV77, Q9LDV4, F4I7I0, P46643, Q43314	3.32222	0.601076	0.108521	9.62301
Up	KEGG_PATHWAY	ath00051:Fructose and mannose metabolism	8	0.740056	0.0336065	Q9SJQ9, Q9M076, Q94AA4, Q9FJZ3, Q56XE8, Q9FKG3, Q9M0F9, Q9C5J7	2.57204	0.968337	0.233242	31.6229
Up	KEGG_PATHWAY	ath01212:Fatty acid metabolism	8	0.740056	0.05875	Q8L3X9, Q9LD43, Q9T009, Q9T0A0, Q96329, Q9C7W4, Q9SJE2, Q84VY3	2.2781	0.997791	0.317641	48.997
Up	KEGG_PATHWAY	ath01210:2-Oxocarboxylic acid metabolism	8	0.740056	0.0747673	Q9S702, Q9LXS6, Q9FYA6, Q9LDV4, F4I7I0, Q9SCL7, O23653, P46643	2.15495	0.99961	0.369782	57.8589
Up	KEGG_PATHWAY	ath04931:Insulin resistance	7	0.647549	0.00920895	Q39030, Q9FLI3, Q9ZW21, Q84VQ1, Q8VZD5, Q9LNW3, P49598	3.77117	0.607184	0.0986157	9.77641
Up	KEGG_PATHWAY	ath00061:Fatty acid biosynthesis	7	0.647549	0.013425	Q8L3X9, Q9LD43, Q9T009, Q9T0A0, Q9C7W4, Q9SJE2, Q84VY3	3.48833	0.744648	0.127604	13.955
Up	KEGG_PATHWAY	ath00071:Fatty acid degradation	7	0.647549	0.0150886	Q8VZ49, A1L4Y2, P06525, Q9T009, Q9T0A0, Q96329, Q9C7W4	3.40325	0.784666	0.130291	15.5547
Up	KEGG_PATHWAY	ath00030:Pentose phosphate pathway	7	0.647549	0.0508131	Q9SJQ9, Q9M076, Q94AA4, Q9FKG3, Q84WW2, Q9M0F9, Q9C5J7	2.58395	0.994841	0.31355	44.0051
Up	KEGG_PATHWAY	ath00750:Vitamin B6 metabolism	6	0.555042	0.000412093	Q8LAD0, Q9ZNR6, Q9FZ62, Q67YC0, Q96255, Q9SHP0	8.54286	0.0407754	0.0103535	0.457299
Up	KEGG_PATHWAY	ath00220:Arginine biosynthesis	5	0.462535	0.0948025	Q9LDV4, F4I7I0, Q9SCL7, P46643, Q43314	2.84762	0.999957	0.42815	66.9646
Down	KEGG_PATHWAY	ath04144:Endocytosis	10	1.27551	0.0833501	Q9FIT8, Q8GXN6, Q9SE83, Q9LXH5, Q9SKI2, Q5M759, F4JUL9, Q0WLB5, Q9FL69, Q9FVJ3	1.87167	0.999765	0.648082	61.6548
Down	KEGG_PATHWAY	ath00280:Valine, leucine and isoleucine degradation	9	1.14796	0.000215965	Q8W033, Q9M439, Q9LKJ1, Q8S4Y1, Q9LPL5, Q9LDD8, Q8S528, Q1PEY5, P54873	5.31556	0.0205214	0.0205214	0.237607
Down	KEGG_PATHWAY	ath00040:Pentose and glucuronate interconversions	7	0.892857	0.0814352	Q944R1, Q8W033, Q9M8Z8, Q8S528, Q93WF1, Q9LJ42, Q93Z25	2.29684	0.999713	0.688055	60.7633
Down	KEGG_PATHWAY	ath00900:Terpenoid backbone biosynthesis	6	0.765306	0.0644442	P46086, Q9XFS9, Q8S4Y1, Q39108, P54873, Q9CAK8	2.74943	0.99833	0.797851	51.9866
Down	KEGG_PATHWAY	ath00906:Carotenoid biosynthesis	5	0.637755	0.0216578	Q07356, Q9LJK2, Q9SAC0, O49675, Q9M9F5	4.58238	0.877788	0.650412	21.4284
Down	KEGG_PATHWAY	ath00410:beta-Alanine metabolism	5	0.637755	0.0608289	Q8W033, Q9LKJ1, Q9SU79, Q8S528, Q1PEY5	3.32222	0.997582	0.865776	49.9031
Down	KEGG_PATHWAY	ath00310:Lysine degradation	4	0.510204	0.0713074	Q8H107, Q8W033, Q8S4Y1, Q8S528	4.08889	0.999176	0.758375	55.7266
Down	KEGG_PATHWAY	ath04140:Regulation of autophagy	4	0.510204	0.0781014	Q8VYK7, Q9SL04, Q8S927, Q6NNP0	3.93745	0.999593	0.727773	59.1661

## Sheet: KEGG Treatment
Gene Regulate	Category	Term	Count	%	PValue	Genes	Fold Enrichment	Bonferroni	Benjamini	FDR
Up	KEGG_PATHWAY	ath01130:Biosynthesis of antibiotics	34	4.61957	0.000760166	Q9LD43, Q9SGY2, P25858, P20115, Q9SCL7, O23653, Q96255, Q9SAJ4, Q39208, Q9SAJ6, Q9M076, P46637, Q9FYA6, Q9SHP0, Q9SRZ6, P93033, Q9S702, Q94AA4, Q66GP9, O82647, Q9SA96, Q9M0F9, Q9FK35, B9DGD6, Q8L7W7, Q9SJQ9, Q9M040, Q944I4, Q93Z53, Q94AS5, Q42525, Q84WW2, P46643, Q9LD57	1.80872	0.0625939	0.0625939	0.814815
Up	KEGG_PATHWAY	ath01230:Biosynthesis of amino acids	23	3.125	0.000961676	Q9S702, Q94AA4, P25858, P20115, Q9LDV4, Q9SCL7, Q9SA96, O23653, Q96255, Q9M0F9, Q9SAJ4, Q9SAJ6, Q9SJQ9, Q9M076, P46637, Q93Z53, Q9SZ30, F4I7I0, Q9FYA6, Q9SHP0, P46643, Q9SRZ6, Q9LD57	2.12561	0.078527	0.0268924	1.0298
Up	KEGG_PATHWAY	ath01200:Carbon metabolism	22	2.98913	0.00312923	P93033, Q9LD43, Q94AA4, P25858, P20115, Q9LDV4, Q96255, Q9M0F9, Q9SAJ4, B9DGD6, Q9SAJ6, Q9SJQ9, Q9M076, Q944I4, Q93Z53, Q42525, F4I7I0, Q84WW2, Q9SHP0, P46643, Q9SRZ6, Q9LD57	1.97887	0.233868	0.0644309	3.31571
Up	KEGG_PATHWAY	ath04141:Protein processing in endoplasmic reticulum	16	2.17391	0.042353	Q7Y175, Q9LHA8, P35133, Q42541, Q9ZS88, Q8GUK7, O64425, Q9SYG1, Q8RWU7, Q38806, P19036, Q9SII9, Q9SII8, Q7X9I4, P31170, P19037	1.72175	0.974738	0.284237	37.2239
Up	KEGG_PATHWAY	ath00010:Glycolysis / Gluconeogenesis	14	1.90217	0.000847139	Q94AA4, P06525, P25858, O82647, Q9M0F9, Q9SAJ4, B9DGD6, Q9SAJ6, Q9M076, Q9SJQ9, Q9M040, Q93Z53, Q42525, Q9LD57	2.91974	0.0695038	0.0353777	0.907655
Up	KEGG_PATHWAY	ath01210:2-Oxocarboxylic acid metabolism	9	1.22283	0.0120952	Q9S702, Q9FYA6, Q9LDV4, P20115, F4I7I0, Q9SCL7, O23653, Q9SRZ6, P46643	2.8662	0.644545	0.186876	12.2714
Up	KEGG_PATHWAY	ath00710:Carbon fixation in photosynthetic organisms	8	1.08696	0.0253483	Q9SJQ9, P25858, Q9LDV4, F4I7I0, P46643, Q9SAJ4, Q9LD57, Q9SAJ6	2.73235	0.887228	0.196066	24.1363
Up	KEGG_PATHWAY	ath00220:Arginine biosynthesis	6	0.815217	0.0147628	P46637, Q66GP9, Q9LDV4, F4I7I0, Q9SCL7, P46643	4.03997	0.717533	0.189982	14.7868
Up	KEGG_PATHWAY	ath04931:Insulin resistance	6	0.815217	0.0185229	Q39030, Q9FLI3, Q9ZW21, Q84VQ1, Q9LNW3, P49598	3.82159	0.795913	0.203103	18.2211
Up	KEGG_PATHWAY	ath00061:Fatty acid biosynthesis	6	0.815217	0.0252642	Q8L3X9, Q9LD43, Q9T009, Q9T0A0, Q9C7W4, Q84VY3	3.53498	0.886397	0.214686	24.0658
Up	KEGG_PATHWAY	ath00250:Alanine, aspartate and glutamate metabolism	6	0.815217	0.0502543	Q9LFU1, Q9SR86, Q9LV77, Q9LDV4, F4I7I0, P46643	2.94581	0.987508	0.305958	42.5773
Up	KEGG_PATHWAY	ath04130:SNARE interactions in vesicular transport	6	0.815217	0.0502543	Q9SA23, Q9SJL6, Q9SWH4, Q9ZSD4, Q94KK7, Q9SRV7	2.94581	0.987508	0.305958	42.5773
Up	KEGG_PATHWAY	ath00330:Arginine and proline metabolism	6	0.815217	0.0713029	P46637, Q66GP9, Q24JN5, Q9LN20, Q8VZJ7, P46643	2.66791	0.998141	0.383482	54.8803
Up	KEGG_PATHWAY	ath00052:Galactose metabolism	6	0.815217	0.0808921	Q9M076, Q8RX87, Q94AA4, Q42525, O22893, Q9M0F9	2.57089	0.999231	0.400785	59.6475
Up	KEGG_PATHWAY	ath00750:Vitamin B6 metabolism	4	0.543478	0.0191264	Q8LAD0, Q9ZNR6, Q96255, Q9SHP0	6.73329	0.806309	0.185504	18.7605
Down	KEGG_PATHWAY	ath00520:Amino sugar and nucleotide sugar metabolism	6	1.51899	0.0623742	Q9C524, Q93ZX7, Q9M0B6, Q9SYM5, Q9M884, Q9ZVI7	2.76133	0.994214	0.724202	49.5755
Down	KEGG_PATHWAY	ath00280:Valine, leucine and isoleucine degradation	5	1.26582	0.00535381	Q9M439, Q9LPL5, Q8S528, Q1PEY5, P54873	6.90332	0.349136	0.349136	5.54722
Down	KEGG_PATHWAY	ath00592:alpha-Linolenic acid metabolism	4	1.01266	0.0188936	Q9LZA6, Q9SRQ2, O65202, B3LF83	6.90332	0.782586	0.533723	18.3545
Down	KEGG_PATHWAY	ath00561:Glycerolipid metabolism	4	1.01266	0.0488788	Q9LZA6, Q944I4, Q8S528, Q9M8L4	4.77922	0.98185	0.737201	41.3022
