# Supplementary material for: Comparative transcriptome analysis of translucent flesh disorder in mangosteen (Garcinia mangostana L.) fruits in response to different water regimes
Source: PLoS One. 2019 Jul 19;14(7):e0219976. doi: 10.1371/journal.pone.0219976 (PMC6641209; doi:10.1371/journal.pone.0219976)
Supplement: S6 File — (XLSX) [file pone.0219976.s006.xlsx]

## Sheet: kobas-up-control
##Databases: KEGG PATHWAY, Gene Ontology Slim, Gene Ontology
##Statistical test method: hypergeometric test / Fisher's exact test
##FDR correction method: Benjamini and Hochberg
#Term	ID	Input number	Background number	P-Value	Corrected P-Value	Input	Hyperlink
cellular process	GO:0009987	586	11602	2.02855e-50	3.60123e-47	Q9LY66|Q9XF63|Q8L3W1|Q9FJ93|Q8RVQ9|Q8LPN7|Q9SCL7|Q9ZUF4|O80920|O82500|O22467|Q9M0F9|Q9LS28|Q9LQF2|P51419|Q8LBM2|Q9STX0|Q8L9T5|Q9SX80|Q7G1L2|Q9LDD1|Q9LV52|O80568|Q9C6K9|Q9ZU40|Q9ZSI7|Q8VYJ2|Q9SJK3|Q941L3|Q9SGP2|Q39023|Q9SAH7|Q9FJZ3|Q9SR17|Q43314|Q9SZ06|Q8L6Y1|Q9FZE1|O22900|Q9SUL7|Q9S9N8|Q9S9N9|P36428|Q9STJ9|Q9FGR0|Q56XM9|Q96289|Q8LC68|Q9FH76|O81893|Q9ZPX9|Q9LF33|Q38942|Q93Z53|Q9LSD6|Q9LSD5|Q9C5I3|…	http://amigo.geneontology.org/cgi-bin/amigo/term_details?term=GO:0009987
binding	GO:0005488	555	10638	2.33089e-50	3.60123e-47	Q9LY66|Q9XF63|Q9LY61|Q9FJ93|Q8RVQ9|Q8LPN7|Q9SCL7|Q9ZUF4|O23507|O80920|O82500|O22467|Q9M0F9|Q9LS28|Q9LQF2|Q8LBM2|Q9STX0|Q8L9T5|Q3ED68|Q7G1L2|Q9LDD1|Q9LV52|O80568|Q9C6K9|P19037|P19036|Q9ZSI7|Q8VYJ2|Q9SJK3|F4I116|Q941L3|Q9FXI5|Q9SGP2|Q39023|Q9SAH7|Q9SR17|Q43314|Q9SZ06|A1L4Y2|Q8L6Y1|Q9FZE1|O64806|O22900|Q9SUL7|Q9S9N9|P36428|Q9STJ9|Q9FGR0|Q56XM9|Q96289|Q8LC68|Q9FH76|O81893|Q9ZPX9|Q9LF33|Q38942|P30188|…	http://amigo.geneontology.org/cgi-bin/amigo/term_details?term=GO:0005488
response to stimulus	GO:0050896	366	5789	4.87637e-44	5.02266e-41	Q56XP4|Q9LY61|Q9FJ93|Q9ZUF4|O80920|Q9C5E5|O82500|Q9LQF2|Q8LBM2|Q1PET6|Q9STX2|Q8L9T5|Q7G1L2|Q9LDD1|Q9C6K9|P19037|P19036|Q9SJK3|Q941L3|Q9FXI5|Q39023|Q9SAH7|Q9SR17|Q43314|Q9SZ06|O22900|Q9SUL7|Q9S9N9|P36428|Q9STJ9|Q9S9N1|Q96289|Q8LC68|Q9FH76|Q9M3H5|Q9C5I3|Q9SB51|Q93ZT5|O48814|Q9LV03|F4JFN3|Q9SNB6|Q9FH02|Q67YE6|Q96512|Q9SPK4|P25858|P46643|Q9LY29|Q9ZUZ3|Q9SKT1|O04529|Q9SY59|Q39162|P49040|O22259|Q9C8L4|…	http://amigo.geneontology.org/cgi-bin/amigo/term_details?term=GO:0050896
cellular metabolic process	GO:0044237	475	8955	7.9147e-41	6.11411e-38	Q9LY66|Q9FMH8|Q9FJ93|Q8LPN7|Q9SCL7|Q9ZUF4|O80920|P51413|O22467|Q9M0F9|Q9LS28|Q9LQF2|P51419|Q8LBM2|Q9STX0|Q8L9T5|Q9SX80|Q7G1L2|Q9LDD1|O80568|Q9C6K9|Q9ZSI7|Q8VYJ2|Q9SJK3|Q9SGP2|Q39023|Q9SAH7|Q9FJZ3|Q9SR17|Q43314|Q9SZ06|Q8L6Y1|Q9FZE1|O22900|Q9SUL7|Q9S9N9|P36428|Q9FGR0|Q56XM9|Q96289|Q8LC68|Q9FH76|O81893|Q9LF33|Q93Z53|Q9LSD5|Q9C5I3|Q9SB51|O48814|Q9LV03|Q9ZWC8|Q8LBB2|Q9C5G0|Q1PEY5|Q9SNB6|Q93YU6|Q9FKG3|…	http://amigo.geneontology.org/cgi-bin/amigo/term_details?term=GO:0044237
response to stress	GO:0006950	246	3295	8.43551e-38	5.21314e-35	Q9LV58|Q9SCS9|Q9SZD4|O48814|Q8L3W1|Q9LY61|Q8RWL5|Q39243|Q9FDX9|Q9SH30|Q9FKZ1|Q9LHA8|Q39030|Q9FJJ3|Q94ID6|O82225|Q9LMA8|Q9LXG9|Q9LXG8|Q41916|F4J339|O82500|Q9SY59|Q9SKT1|Q9LQF2|Q41963|Q38806|Q43729|Q8LBM2|P29448|Q9ATY5|Q8S403|Q8L9T5|O04496|Q9SAH7|Q9SRE6|Q7G1L2|Q9LDD1|Q93ZE2|C0SVG5|O64654|Q56XG6|Q43866|Q96520|P19037|P19036|P43297|O04529|Q9SJK3|Q941L3|Q9SB51|Q9M084|Q39023|O80934|F4JKK0|Q9FPR3|Q43314|…	http://amigo.geneontology.org/cgi-bin/amigo/term_details?term=GO:0006950
metabolic process	GO:0008152	530	10917	8.42191e-37	4.33728e-34	Q9LY66|Q9XF63|Q9FJ93|Q8LPN7|Q9SCL7|Q9ZUF4|O23507|O80920|P51413|O22467|Q9M0F9|Q9LS28|Q9LQF2|P51419|Q8LBM2|Q1PET6|Q9STX0|Q9STX2|Q8L9T5|Q3ED68|Q9SX80|Q7G1L2|Q9LDD1|O80568|Q9C6K9|Q9ZU40|Q9ZSI7|Q8VYJ2|Q9SJK3|Q9SGP2|Q39023|Q9SAH7|Q9FJZ3|Q9SR17|Q43314|Q9SZ06|A1L4Y2|Q8L6Y1|Q9FZE1|O22900|Q9SUL7|Q9S9N9|P36428|Q9FGR0|Q56XM9|Q96289|Q8LC68|Q9FH76|O81893|Q9LF33|Q93Z53|Q9LSD5|Q9C5I3|Q9SB51|O48814|Q9LV03|Q9ZWC8|…	http://amigo.geneontology.org/cgi-bin/amigo/term_details?term=GO:0008152
organic substance metabolic process	GO:0071704	487	9631	1.18425e-36	5.2276e-34	Q9LY66|Q9FMH8|Q9FJ93|Q8LPN7|Q9SCL7|Q9ZUF4|O23507|O80920|P51413|O22467|Q9M0F9|Q9LS28|Q9LQF2|P51419|Q8LBM2|Q9STX0|Q9STX2|Q8L9T5|Q9SX80|Q7G1L2|Q9LDD1|O80568|Q9C6K9|Q9ZSI7|Q8VYJ2|Q9SJK3|Q9SGP2|Q39023|Q9SAH7|Q9FJZ3|Q9SR17|Q43314|Q9SZ06|Q8L6Y1|Q9FZE1|O22900|Q9SUL7|Q9S9N9|P36428|Q9FGR0|Q56XM9|Q96289|Q8LC68|Q9FH76|O81893|Q9LF33|Q93Z53|Q9LSD5|Q9C5I3|Q9SB51|O48814|Q9LV03|Q9ZWC8|Q8LBB2|Q9C5G0|Q1PEY5|Q9SNB6|…	http://amigo.geneontology.org/cgi-bin/amigo/term_details?term=GO:0071704
response to chemical	GO:0042221	210	2700	5.13367e-34	1.98288e-31	Q9LV58|P49598|P46643|Q39243|Q9FMZ0|Q680Q4|Q9SH30|Q9FNF8|Q9LHA8|Q8VZG8|Q94ID6|Q9FJ17|Q8LAL2|Q9SRT0|Q9LXG9|Q9LMR5|Q8GXN9|O80920|Q5IBC5|O82500|Q9LMA8|Q9SKT1|O64816|Q9LQF2|O64654|Q96255|Q5PNY6|Q9LS40|Q94B40|Q8L9T5|Q0PGJ6|Q7G1L2|Q38998|Q9FE67|C0SVG5|Q9SHP0|O65639|Q9LZW3|P19037|P43297|Q9M9E1|Q941L3|Q9FXI5|Q9M8L2|Q9M084|Q39023|P24806|Q9SAH7|Q8VZ79|Q43314|Q9SZ06|Q94AL8|Q9LYD3|Q8S8P5|O22900|P25858|Q9LK35|…	http://amigo.geneontology.org/cgi-bin/amigo/term_details?term=GO:0042221
response to oxygen-containing compound	GO:1901700	145	1472	1.15562e-32	3.96763e-30	Q9LV58|P49598|Q39243|Q9FMZ0|Q9LZW3|Q9LHA8|F4JKK0|Q9FQ04|Q9FJ17|Q9LMA8|Q9SRT0|O80920|Q5IBC5|O82500|O64816|Q9LQF2|Q9FJ93|Q8LBM2|Q5PNY6|Q94B40|Q8L9T5|Q0PGJ6|Q7G1L2|Q38998|C0SVG5|Q9SYG1|P19037|P43297|Q680Q4|Q941L3|Q9FXI5|Q39023|P24806|Q9SAH7|Q9SZ06|Q94AL8|Q8S8P5|Q9LK35|Q8LFS6|Q9C9Z2|O04203|Q93ZG7|Q9LNW3|P42736|Q96289|Q9LDE1|Q9FXA8|Q9FH76|O82155|O65683|Q7XJR9|Q42410|Q9S760|Q93W88|Q9ZSA8|Q9LY87|O49403|…	http://amigo.geneontology.org/cgi-bin/amigo/term_details?term=GO:1901700
primary metabolic process	GO:0044238	446	8811	4.33065e-32	1.23108e-29	Q9LY66|Q9FMH8|Q9FJ93|Q8LPN7|Q9SCL7|Q9ZUF4|O23507|O80920|P51413|O22467|Q9M0F9|Q9LS28|Q9LQF2|P51419|Q8LBM2|Q9STX0|Q9STX2|Q8L9T5|Q9SX80|Q7G1L2|Q9LDD1|Q6NQJ6|Q9C6K9|Q9ZSI7|Q8VYJ2|Q9SJK3|Q9SGP2|Q39023|Q9SAH7|Q9FJZ3|Q9SR17|Q43314|Q9SZ06|Q8L6Y1|Q9FZE1|O22900|Q9SUL7|Q9C723|P36428|Q9FGR0|Q56XM9|Q96289|Q8LC68|Q9FH76|Q9LF33|Q93Z53|Q9LSD5|Q9C5I3|Q9SB51|O48814|Q9LV03|Q9ZWC8|Q8LBB2|Q9C5G0|Q1PEY5|Q9SNB6|Q93YU6|…	http://amigo.geneontology.org/cgi-bin/amigo/term_details?term=GO:0044238
heterocyclic compound binding	GO:1901363	362	6480	4.38247e-32	1.23108e-29	Q9LY66|Q9FJ93|Q8RVQ9|Q9SCL7|Q9ZUF4|O82500|Q9M0F9|Q9LS28|Q9STX0|Q7G1L2|Q9LV52|O80568|Q9C6K9|Q9ZSI7|Q8VYJ2|Q9M9E1|Q9SGP2|Q39023|Q9SAH7|Q9SR17|Q43314|Q9SZ06|Q9FZE1|O64806|O22900|Q9SUL7|Q9C723|P36428|Q9STJ9|Q9FGR0|O49840|Q96289|Q8LC68|Q9FH76|O81893|Q9LF33|Q38942|Q9LSD6|Q9LSD5|Q9C5I3|O48814|Q9LV03|Q9ZWC8|Q8LBB2|Q9C5G0|Q9FX43|O23620|Q9FKG3|Q9FH02|Q96512|Q9SPK4|Q84TE6|Q9LY29|Q9SKT1|Q9SY59|Q39162|Q9FT72|…	http://amigo.geneontology.org/cgi-bin/amigo/term_details?term=GO:1901363
organic cyclic compound binding	GO:0097159	362	6498	7.62713e-32	1.96399e-29	Q9LY66|Q9FJ93|Q8RVQ9|Q9SCL7|Q9ZUF4|O82500|Q9M0F9|Q9LS28|Q9STX0|Q7G1L2|Q9LV52|O80568|Q9C6K9|Q9ZSI7|Q8VYJ2|Q9M9E1|Q9SGP2|Q39023|Q9SAH7|Q9SR17|Q43314|Q9SZ06|Q9FZE1|O64806|O22900|Q9SUL7|Q9C723|P36428|Q9STJ9|Q9FGR0|O49840|Q96289|Q8LC68|Q9FH76|O81893|Q9LF33|Q38942|Q9LSD6|Q9LSD5|Q9C5I3|O48814|Q9LV03|Q9ZWC8|Q8LBB2|Q9C5G0|Q9FX43|O23620|Q9FKG3|Q9FH02|Q96512|Q9SPK4|Q84TE6|Q9LY29|Q9SKT1|Q9SY59|Q39162|Q9FT72|…	http://amigo.geneontology.org/cgi-bin/amigo/term_details?term=GO:0097159
single-organism process	GO:0044699	449	8956	2.08275e-31	4.95053e-29	Q8L3W1|Q8GZD4|Q9FJ93|Q8RVQ9|Q9SCL7|O80920|O82500|O22467|Q9M0F9|Q9LQF2|Q8LBM2|Q9STX2|Q3ED68|Q7G1L2|Q9LDD1|O80568|Q9C6K9|Q9ZU40|Q9T041|Q8S3U9|Q941L3|Q9SGP2|Q39023|Q9FJZ3|Q43314|Q9SZ06|A1L4Y2|Q8L6Y1|Q9FZE1|O64806|Q9SUL7|Q9S9N8|Q9S9N9|P36428|Q96289|Q8LC68|Q9FH76|O81893|Q9ZPX9|Q9LF33|Q38942|Q93Z53|Q9LSD6|Q9LSD5|Q9C5I3|Q9SB51|Q93ZT5|Q9LV03|Q8LBB2|Q9C5G0|Q1PEY5|Q93YU2|Q9SNB6|Q9FKG3|Q9FH02|Q96512|Q9SPK4|…	http://amigo.geneontology.org/cgi-bin/amigo/term_details?term=GO:0044699
response to organic substance	GO:0010033	156	1916	9.81902e-27	2.1672e-24	Q9LV58|P49598|Q9FJ93|Q9FMZ0|Q680Q4|Q9LZW3|Q9FNF8|Q94ID6|Q9LMA8|Q9SRT0|Q9LMR5|Q8GXN9|O80920|Q5IBC5|O64816|Q9FH54|Q96255|Q5PNY6|Q94B40|Q8L9T5|Q7G1L2|Q9FE67|C0SVG5|Q9M9E1|Q9FXI5|Q9M8L2|Q39023|P24806|Q9SAH7|Q9SZ06|Q94AL8|Q9LYD3|Q8S8P5|O22900|P25858|Q9LK35|Q8LFS6|O04203|Q93ZG7|Q9LNW3|O64538|P42736|Q96289|Q9LDE1|Q9FGT8|O82155|O65683|Q7XJR9|Q42410|Q9S760|Q93W88|Q9SSA8|Q9ZSA8|Q9SZD4|Q9SX77|O49403|Q9C5I3|…	http://amigo.geneontology.org/cgi-bin/amigo/term_details?term=GO:0010033
single-organism cellular process	GO:0044763	336	6257	4.51e-26	9.2906e-24	Q8VYI1|Q9LV58|Q9SCS9|P49598|Q941L3|O49627|Q39243|Q9FMZ0|Q9FDX9|Q9LSF1|Q39030|Q9SCL7|P25818|Q94ID6|Q9FJ17|Q9LMA8|Q8LDF9|Q9M8L2|Q9LXG9|Q9LMR5|Q8GXN9|O80920|Q5IBC5|Q9LTV6|O82500|Q94AA4|O22467|B0F481|Q56YU0|Q9S9P3|Q9FDW1|Q9LQF2|Q9FH57|O64654|Q96255|Q9LNC4|Q8S403|Q9M9E8|Q9LVN2|Q7G1L2|Q9LDD1|Q9FE67|Q8RVQ9|O80568|Q8S3U9|Q9C6K9|Q9FGS4|Q9ZU40|Q9M0F9|Q9T041|Q84ZT9|Q9SRV7|Q9M7K4|F4I116|Q9LF24|Q8VYB2|Q9T0A0|…	http://amigo.geneontology.org/cgi-bin/amigo/term_details?term=GO:0044763
macromolecule metabolic process	GO:0043170	364	7023	5.34768e-26	1.03277e-23	Q9LY66|Q9FMH8|Q9FJ93|Q8LPN7|Q9ZUF4|O23507|O80920|Q9M0G2|P51413|O22467|Q9LS28|P51419|Q8LBM2|Q9STX0|Q8L9T5|Q7G1L2|Q9LDD1|Q6NQJ6|Q9C6K9|Q9ZSI7|Q8VYJ2|Q9SJK3|Q39023|Q9SAH7|Q9FJZ3|Q9SR17|Q9SZ06|Q8L6Y1|Q9FZE1|O22900|Q9SUL7|P36428|Q9FGR0|O49840|Q96289|Q8LC68|Q9LHJ8|Q9LF33|Q9LSD5|Q9C5I3|Q9SB51|O48814|Q9ZWC8|Q9C5G0|Q9FX43|Q9SNB6|Q93YU6|Q56XG6|Q9FH02|Q9SPK4|Q84TE6|Q8RWL4|Q9LY29|Q9SKT1|O04529|Q9SY59|Q9FT73|…	http://amigo.geneontology.org/cgi-bin/amigo/term_details?term=GO:0043170
cellular macromolecule metabolic process	GO:0044260	339	6395	2.20147e-25	4.00149e-23	Q9LY66|Q9XF63|O82132|Q5M750|Q9LV58|Q39243|Q9LV52|Q9LZW3|Q9LY29|Q9LHA8|Q8VZG8|Q94ID6|Q9LMA8|F4J9Q6|Q9M8L2|Q9LXG9|Q9LXG8|Q9LD55|Q9FLJ2|O80920|Q5IBC5|Q9LSF1|Q9XEC3|Q8GYA4|P92964|P51413|O22467|Q8GYU3|Q84TH4|Q9SKT1|O64816|Q9ZVQ6|Q9FH57|Q9FJ93|Q8LBM2|Q5PNY6|Q9ATY5|Q8L9T5|Q0PGJ6|Q9SAH7|P24806|Q9LVN2|O80482|Q7G1L2|Q9LDD1|Q93ZE2|C0SVG5|Q9C6K9|O65639|Q9SUV1|Q9ZSI7|Q8VYJ2|Q9SJK3|Q9FYR7|Q9SX79|C0SUT9|Q9SB51|…	http://amigo.geneontology.org/cgi-bin/amigo/term_details?term=GO:0044260
response to acid chemical	GO:0001101	111	1121	4.22944e-25	7.26054e-23	Q9LV58|Q9FJ93|F4JKK0|Q9FJ17|Q9FYF7|Q9SRT0|O80920|O82500|O64816|Q8LBM2|Q1PET6|Q0PGJ6|Q7G1L2|Q38998|C0SVG5|O65639|P43297|Q680Q4|Q941L3|Q9FXI5|Q39023|P24806|Q9SAH7|Q94AL8|Q9FML2|Q8LFS6|P06525|Q93ZG7|Q9LNW3|P42736|Q96289|Q9LDE1|Q9FH76|Q7XJR9|Q9S760|Q93W88|Q9ZSA8|Q9LY87|Q9M9E1|Q93ZT5|Q9FPR3|F4K0E8|Q9LNA5|Q84J70|F4I171|Q9SNB6|Q9FY48|Q9SB48|Q67YE6|Q9SPK4|O80340|Q94BZ1|Q9ZT50|Q9FNF8|Q9FQ04|Q9SKT1|O04529|…	http://amigo.geneontology.org/cgi-bin/amigo/term_details?term=GO:0001101
regulation of biological process	GO:0050789	282	4953	1.01707e-24	1.65407e-22	Q9LV58|P49598|Q8L3W1|Q39243|Q9FMZ0|Q9FDX9|Q9LSF1|Q9LY29|Q9LHA8|Q39030|Q94F39|Q94ID6|Q9FJ17|Q8LAL2|Q38998|Q9SRT0|Q9LXG8|Q9LD55|O80920|Q5IBC5|Q941L3|F4J339|O82500|O22467|Q9LMA8|Q8GYU3|Q84TH4|Q9SKT1|O64816|Q9LT81|Q9FH57|O64654|Q8LBM2|P29448|P24806|Q8S403|Q9M9E8|Q9LVN2|Q7G1L2|Q9LDD1|Q93ZE2|Q9LV52|C0SVG5|Q9C6K9|Q9FGS4|Q9FNF8|Q9ZU40|Q9ZSI7|Q8VYJ2|Q9SJK3|Q9FYR7|Q9LF24|C0SUT9|Q9SB51|O80933|Q9M8L2|Q39023|…	http://amigo.geneontology.org/cgi-bin/amigo/term_details?term=GO:0050789
small molecule binding	GO:0036094	207	3171	4.87335e-24	7.52932e-22	O48716|Q84MD8|Q9FDX9|Q9SH30|Q9FKZ1|Q9LHA8|Q8VZG8|Q9SCL7|Q9ZUF4|Q9LD57|Q9LJM4|Q9SW44|F4J339|P92964|Q9M084|O82500|B0F481|Q9M0F9|Q84TH4|O64816|Q8S403|O04496|Q3ED68|Q9LVN2|O80568|Q96329|Q9C6K9|Q9LQI9|Q9C551|Q1PDV2|F4I116|Q9SX79|Q8VYB2|Q9T0A0|Q9SGP2|Q9FKE9|Q39023|F4ILR7|Q39030|Q43314|O04630|Q9FZE1|O64806|Q9LFP7|Q9LN20|Q9SUL7|Q8LFS6|Q9C723|P36428|Q93ZG7|Q9M3H5|P42731|Q56XM9|P54609|P0C5B6|O81893|Q6R2K3|…	http://amigo.geneontology.org/cgi-bin/amigo/term_details?term=GO:0036094
response to endogenous stimulus	GO:0009719	137	1668	9.85198e-24	1.44965e-21	Q9LV58|P49598|Q9FJ93|Q9FMZ0|Q680Q4|Q9LZW3|Q9FNF8|Q94ID6|Q9LMA8|Q9SRT0|Q9LMR5|O80920|O64816|Q9FH54|Q96255|Q5PNY6|Q94B40|Q8L9T5|Q7G1L2|Q9FE67|C0SVG5|Q9C5I3|Q9FXI5|Q9M8L2|Q39023|P24806|Q9SAH7|Q9SZ06|Q94AL8|Q9LYD3|Q8S8P5|O22900|Q9LK35|Q93ZG7|Q9LNW3|O64538|P42736|Q96289|Q9LDE1|Q9FGT8|O82155|Q7XJR9|Q42410|Q9S760|Q93W88|Q9SSA8|Q9SX77|O49403|Q9M9E1|Q93ZT5|Q9FPR3|Q9LV03|Q9LNA5|Q84J70|Q9SNB6|Q9ZV88|Q9FH02|…	http://amigo.geneontology.org/cgi-bin/amigo/term_details?term=GO:0009719
cell part	GO:0044464	770	20647	1.05327e-23	1.47706e-21	Q9LY66|Q9XF63|Q8L3W1|Q9LY61|Q9FJ93|Q8RVQ9|Q9SCL7|Q56XE8|Q9ZUF4|O23507|O80920|P51413|Q8GZD4|O22467|Q9M0F9|Q9LS28|Q9SGS5|Q9LQF2|P51419|Q8LBM2|Q1PET6|Q9FE06|Q9STX2|Q8L9T5|Q3ED68|Q9SX80|Q9SYG1|Q9LDD1|Q9LV52|O80568|Q9C6K9|P19037|Q9ZU40|Q9ZSI7|Q8VYJ2|Q9SJK3|F4I116|Q941L3|Q9FXI5|Q9SGP2|Q39023|Q9SAH7|Q9FJZ3|Q9FPR3|Q43314|F4IBB2|A1L4Y2|Q8L6Y1|Q9FZE1|O64806|O22900|Q9SUL7|Q9S9N8|Q9S9N9|P36428|Q9STJ9|Q9FGR0|…	http://amigo.geneontology.org/cgi-bin/amigo/term_details?term=GO:0044464
cell	GO:0005623	770	20649	1.09943e-23	1.47706e-21	Q9LY66|Q9XF63|Q8L3W1|Q9LY61|Q9FJ93|Q8RVQ9|Q9SCL7|Q56XE8|Q9ZUF4|O23507|O80920|P51413|Q8GZD4|O22467|Q9M0F9|Q9LS28|Q9SGS5|Q9LQF2|P51419|Q8LBM2|Q1PET6|Q9FE06|Q9STX2|Q8L9T5|Q3ED68|Q9SX80|Q9SYG1|Q9LDD1|Q9LV52|O80568|Q9C6K9|P19037|Q9ZU40|Q9ZSI7|Q8VYJ2|Q9SJK3|F4I116|Q941L3|Q9FXI5|Q9SGP2|Q39023|Q9SAH7|Q9FJZ3|Q9FPR3|Q43314|F4IBB2|A1L4Y2|Q8L6Y1|Q9FZE1|O64806|O22900|Q9SUL7|Q9S9N8|Q9S9N9|P36428|Q9STJ9|Q9FGR0|…	http://amigo.geneontology.org/cgi-bin/amigo/term_details?term=GO:0005623
biological regulation	GO:0065007	302	5693	5.00472e-22	6.42878e-20	Q9LV58|P49598|Q8L3W1|Q5M750|Q39243|Q9FMZ0|Q9FDX9|Q9LSF1|Q9LY29|Q9LHA8|Q39030|Q94F39|Q94ID6|Q9FJ17|Q8LAL2|Q38998|Q9SRT0|Q9LXG8|Q9LD55|O80920|Q5IBC5|Q941L3|F4J339|O82500|O22467|Q9LMA8|Q8GYU3|Q84TH4|Q9SKT1|O64816|Q9LT81|Q9FH57|O64654|Q8LBM2|P29448|P24806|Q8S403|Q9M9E8|Q9LVN2|Q7G1L2|Q9LDD1|Q93ZE2|Q9LV52|C0SVG5|Q96329|Q9C6K9|Q9FGS4|Q9FNF8|Q9ZU40|Q9ZSI7|Q8VYJ2|Q9FL69|Q9FYR7|Q9LF24|C0SUT9|Q9SB51|O80933|…	http://amigo.geneontology.org/cgi-bin/amigo/term_details?term=GO:0065007
nucleotide binding	GO:0000166	199	3115	5.40933e-22	6.42878e-20	O48716|Q84MD8|Q9FDX9|Q9SH30|Q9FKZ1|Q9LHA8|Q8VZG8|Q9SCL7|Q9ZUF4|Q9LD57|Q9LJM4|Q9SW44|F4J339|P92964|Q9M084|O82500|B0F481|Q9M0F9|Q84TH4|O64816|O04496|Q9FUP0|Q9LVN2|O80568|Q96329|Q9C6K9|Q9LQI9|Q9C551|Q1PDV2|F4I116|Q9SX79|Q8VYB2|Q9T0A0|Q9SGP2|Q9FKE9|Q39023|F4ILR7|Q39030|Q43314|O04630|Q9FZE1|O64806|Q9LFP7|Q9SUL7|Q8LFS6|Q9C723|P36428|Q93ZG7|Q9M3H5|P42731|Q56XM9|P54609|P0C5B6|O81893|Q6R2K3|Q9LF33|C0LGX3|…	http://amigo.geneontology.org/cgi-bin/amigo/term_details?term=GO:0000166
nucleoside phosphate binding	GO:1901265	199	3115	5.40933e-22	6.42878e-20	O48716|Q84MD8|Q9FDX9|Q9SH30|Q9FKZ1|Q9LHA8|Q8VZG8|Q9SCL7|Q9ZUF4|Q9LD57|Q9LJM4|Q9SW44|F4J339|P92964|Q9M084|O82500|B0F481|Q9M0F9|Q84TH4|O64816|O04496|Q9FUP0|Q9LVN2|O80568|Q96329|Q9C6K9|Q9LQI9|Q9C551|Q1PDV2|F4I116|Q9SX79|Q8VYB2|Q9T0A0|Q9SGP2|Q9FKE9|Q39023|F4ILR7|Q39030|Q43314|O04630|Q9FZE1|O64806|Q9LFP7|Q9SUL7|Q8LFS6|Q9C723|P36428|Q93ZG7|Q9M3H5|P42731|Q56XM9|P54609|P0C5B6|O81893|Q6R2K3|Q9LF33|C0LGX3|…	http://amigo.geneontology.org/cgi-bin/amigo/term_details?term=GO:1901265
response to abiotic stimulus	GO:0009628	143	1938	1.03532e-20	1.18487e-18	Q8VYI1|Q9LV58|Q9SZD4|Q8L3W1|Q9LHA8|Q39030|Q9FJJ3|Q9FJ17|Q9FYF7|Q9LXG9|Q6NLW5|Q84TH4|Q9SKT1|O82343|Q38806|Q9ATY5|Q0PGJ6|Q7G1L2|C0SVG5|Q9SYG1|P19037|P19036|P43297|Q941L3|Q39023|F4JKK0|Q43314|Q570U6|Q94AL8|Q8S8P5|P50700|Q8LFS6|Q6R0H0|Q9S9N9|Q9C9Z2|Q9STJ9|Q9SMV6|Q6NPP4|P42731|P42736|Q96289|Q9LDE1|Q9SZL8|Q9LD57|Q9FH76|Q9FT52|Q42410|Q9S760|Q9SHJ5|Q9SSA8|O82289|Q9FMH8|Q9LY87|Q9M3H5|Q680Q4|Q9SB51|Q93ZT5|…	http://amigo.geneontology.org/cgi-bin/amigo/term_details?term=GO:0009628
regulation of cellular process	GO:0050794	253	4542	1.48693e-20	1.64094e-18	Q9LV58|P49598|Q8L3W1|Q39243|Q9FMZ0|Q9FDX9|Q9LY29|Q9LHA8|Q39030|Q94F39|Q94ID6|Q9FJ17|Q9LMA8|Q38998|Q9SRT0|Q9LXG8|Q9LD55|O80920|Q5IBC5|Q941L3|F4J339|O82500|O22467|Q9M9E8|Q8GYU3|Q84TH4|Q9SKT1|Q9LT81|Q9FH57|O64654|Q8LBM2|P29448|Q9FHK9|Q8S403|Q9LVN2|Q7G1L2|Q9LDD1|Q93ZE2|Q9LV52|C0SVG5|Q9C6K9|Q9FGS4|Q9ZU40|Q9ZSI7|Q8VYJ2|Q9SJK3|Q9FYR7|Q9LF24|C0SUT9|O80933|Q9M8L2|Q39023|P24806|Q9SAH7|Q8VZ79|Q9FPR3|F4JNA9|…	http://amigo.geneontology.org/cgi-bin/amigo/term_details?term=GO:0050794
catalytic activity	GO:0003824	398	8525	2.16659e-20	2.30854e-18	Q9XF63|Q8LPN7|Q9SCL7|Q9ZUF4|O23507|Q9M0F9|Q9LQF2|Q1PET6|Q9STX2|Q3ED68|Q9LDD1|O80568|Q9C6K9|Q9ZU40|Q9C551|Q680Q4|Q9SGP2|Q39023|Q9FJZ3|Q43314|A1L4Y2|Q8L6Y1|Q9FZE1|O64806|Q9SUL7|Q9S9N9|P36428|O49840|Q9LW77|Q9FH76|O81893|Q9LF33|Q93Z53|Q9M3H5|Q9SB51|O48814|Q9LV03|Q9ZWC8|Q852U6|Q8LBB2|Q8VZR2|Q9SNB6|Q93YU6|Q9M1V2|Q9FKG3|Q9FH02|Q96512|Q9SPK4|P25858|P46643|Q9FNF8|Q9LTZ9|O04529|Q39208|Q9LRZ5|Q9SY59|O49279|…	http://amigo.geneontology.org/cgi-bin/amigo/term_details?term=GO:0003824
adenyl ribonucleotide binding	GO:0032559	153	2184	3.68171e-20	3.79216e-18	Q9SZD4|Q84MD8|Q9SH30|Q9FKZ1|Q9LHA8|Q8VZG8|Q9SCL7|Q9ZUF4|Q9LD57|Q9LJM4|Q9SW44|F4J339|O82500|B0F481|Q9M0F9|O64816|Q9LI83|Q9LVN2|O80568|Q9C6K9|Q9C551|Q8VYB2|Q9T0A0|Q9SGP2|Q9M084|Q39023|F4ILR7|Q39030|Q43314|O64806|Q9LFP7|O22040|Q9C723|P36428|Q93ZG7|Q9M3H5|Q9S9N1|Q56XM9|P54609|P0C5B6|O81893|Q6R2K3|C0LGX3|C0LGP4|F4JNB7|Q8VZI8|Q9LU47|Q9SUL7|Q93Z53|B9DGD6|Q9LSD6|O49840|Q944I4|Q9M9E1|Q9SEI2|Q9FPR3|O48814|…	http://amigo.geneontology.org/cgi-bin/amigo/term_details?term=GO:0032559
adenyl nucleotide binding	GO:0030554	153	2186	3.99195e-20	3.97907e-18	Q9SZD4|Q84MD8|Q9SH30|Q9FKZ1|Q9LHA8|Q8VZG8|Q9SCL7|Q9ZUF4|Q9LD57|Q9LJM4|Q9SW44|F4J339|O82500|B0F481|Q9M0F9|O64816|Q9LI83|Q9LVN2|O80568|Q9C6K9|Q9C551|Q8VYB2|Q9T0A0|Q9SGP2|Q9M084|Q39023|F4ILR7|Q39030|Q43314|O64806|Q9LFP7|O22040|Q9C723|P36428|Q93ZG7|Q9M3H5|Q9S9N1|Q56XM9|P54609|P0C5B6|O81893|Q6R2K3|C0LGX3|C0LGP4|F4JNB7|Q8VZI8|Q9LU47|Q9SUL7|Q93Z53|B9DGD6|Q9LSD6|O49840|Q944I4|Q9M9E1|Q9SEI2|Q9FPR3|O48814|…	http://amigo.geneontology.org/cgi-bin/amigo/term_details?term=GO:0030554
ATP binding	GO:0005524	148	2080	4.52879e-20	4.37312e-18	Q9SZD4|Q84MD8|Q9SH30|Q9FKZ1|Q9LHA8|Q8VZG8|Q9SCL7|Q9ZUF4|Q9LD57|Q9LJM4|Q9SW44|F4J339|Q9FI14|B0F481|Q9M0F9|O64816|Q9LI83|Q9LVN2|O80568|Q9C6K9|Q9C551|Q8VYB2|Q9T0A0|Q9SGP2|Q9M084|Q39023|F4ILR7|Q39030|Q43314|O64806|Q9LFP7|O22040|Q9C723|P36428|Q93ZG7|Q9M3H5|Q9S9N1|Q56XM9|P54609|P0C5B6|O81893|Q6R2K3|C0LGX3|C0LGP4|F4JNB7|Q8VZI8|Q9LU47|Q9SUL7|Q93Z53|B9DGD6|Q9LSD6|O49840|Q944I4|Q9M9E1|Q9SEI2|Q9FPR3|O48814|…	http://amigo.geneontology.org/cgi-bin/amigo/term_details?term=GO:0005524
carbohydrate derivative binding	GO:0097367	166	2510	1.47541e-19	1.38152e-17	Q84MD8|Q9FDX9|Q9SH30|Q9FKZ1|Q9LHA8|Q8VZG8|Q9SCL7|Q9ZUF4|Q9LD57|Q9LJM4|Q9SW44|F4J339|Q9M084|O82500|B0F481|Q9M0F9|O64816|Q9LI83|Q9FUP0|Q9LVN2|O80568|Q9C6K9|Q9C551|Q8VYB2|Q9T0A0|Q9SGP2|Q9FKE9|Q39023|F4ILR7|Q39030|Q43314|O64806|Q9LFP7|O22040|Q9C723|P36428|Q93ZG7|Q9M3H5|Q9S9N1|Q56XM9|P54609|P0C5B6|O81893|Q6R2K3|C0LGX3|C0LGP4|F4JNB7|Q8VZI8|Q9SUM3|Q9LU47|Q9SZD4|Q93Z53|B9DGD6|Q9LSD6|O49840|Q944I4|Q9M9E1|…	http://amigo.geneontology.org/cgi-bin/amigo/term_details?term=GO:0097367
ribonucleotide binding	GO:0032553	163	2477	5.3687e-19	4.8792e-17	Q84MD8|Q9FDX9|Q9SH30|Q9FKZ1|Q9LHA8|Q8VZG8|Q9SCL7|Q9ZUF4|Q9LD57|Q9LJM4|Q9SW44|F4J339|Q9M084|O82500|B0F481|Q9M0F9|O64816|Q9LI83|Q9FUP0|Q9LVN2|O80568|Q9C6K9|Q9C551|Q8VYB2|Q9T0A0|Q9SGP2|Q9FKE9|Q39023|F4ILR7|Q39030|Q43314|O64806|Q9LFP7|O22040|Q9C723|P36428|Q93ZG7|Q9M3H5|Q9S9N1|Q56XM9|P54609|P0C5B6|O81893|Q6R2K3|C0LGX3|C0LGP4|F4JNB7|Q8VZI8|Q9SUM3|Q9LU47|Q9SZD4|Q93Z53|B9DGD6|Q9LSD6|O49840|Q944I4|Q9M9E1|…	http://amigo.geneontology.org/cgi-bin/amigo/term_details?term=GO:0032553
response to lipid	GO:0033993	75	715	1.92011e-18	1.69518e-16	Q9ZT50|O81716|P49598|Q9LV58|Q9LNW3|Q9FMZ0|Q9SRT0|Q96289|Q9LDE1|P46897|Q9C7B1|Q8VYP9|Q39013|P06525|Q39011|C0SVG5|O80871|O80920|Q9LYC1|Q93VK0|Q94AZ2|Q7XJR9|Q9S760|Q93W88|Q9LS40|Q9FKW4|Q9ZV88|Q9ZWM9|O64816|F4HZB2|Q9XIE2|P25818|Q1PET6|Q9LV37|Q9FJ93|Q940T5|Q680Q4|Q94AS5|Q93ZT5|Q9FPR3|Q93WF6|Q9FML2|O81851|Q7G1L2|Q9ZPE4|Q9ZPE7|Q8RWC9|Q96303|O22893|Q9LNA5|Q9FNF8|Q39086|Q84J70|Q9FGW9|Q93ZG7|P54888|O80917|…	http://amigo.geneontology.org/cgi-bin/amigo/term_details?term=GO:0033993
purine ribonucleotide binding	GO:0032555	159	2444	4.39549e-18	3.7728e-16	Q84MD8|Q9FDX9|Q9SH30|Q9FKZ1|Q9LHA8|Q8VZG8|Q9SCL7|Q9ZUF4|Q9LD57|Q9LJM4|Q9SW44|F4J339|Q9M084|O82500|B0F481|Q9M0F9|O64816|Q9LI83|Q9LVN2|O80568|Q9C6K9|Q9C551|Q8VYB2|Q9T0A0|Q9SGP2|Q9FKE9|Q39023|F4ILR7|Q39030|Q43314|O64806|Q9LFP7|O22040|Q9C723|P36428|Q93ZG7|Q9M3H5|Q9S9N1|Q56XM9|P54609|P0C5B6|O81893|Q6R2K3|C0LGX3|C0LGP4|F4JNB7|Q8VZI8|Q9LU47|Q9SZD4|Q93Z53|B9DGD6|Q9LSD6|O49840|Q944I4|Q9M9E1|Q9SEI2|Q9FPR3|…	http://amigo.geneontology.org/cgi-bin/amigo/term_details?term=GO:0032555
purine nucleotide binding	GO:0017076	159	2446	4.72117e-18	3.94281e-16	Q84MD8|Q9FDX9|Q9SH30|Q9FKZ1|Q9LHA8|Q8VZG8|Q9SCL7|Q9ZUF4|Q9LD57|Q9LJM4|Q9SW44|F4J339|Q9M084|O82500|B0F481|Q9M0F9|O64816|Q9LI83|Q9LVN2|O80568|Q9C6K9|Q9C551|Q8VYB2|Q9T0A0|Q9SGP2|Q9FKE9|Q39023|F4ILR7|Q39030|Q43314|O64806|Q9LFP7|O22040|Q9C723|P36428|Q93ZG7|Q9M3H5|Q9S9N1|Q56XM9|P54609|P0C5B6|O81893|Q6R2K3|C0LGX3|C0LGP4|F4JNB7|Q8VZI8|Q9LU47|Q9SZD4|Q93Z53|B9DGD6|Q9LSD6|O49840|Q944I4|Q9M9E1|Q9SEI2|Q9FPR3|…	http://amigo.geneontology.org/cgi-bin/amigo/term_details?term=GO:0017076
response to abscisic acid	GO:0009737	63	531	5.39866e-18	4.18293e-16	Q9ZT50|O81716|Q9LV58|Q9LNW3|Q940T5|Q8H0W3|Q96289|Q9LDE1|P46897|Q9C7B1|Q8VYP9|Q39013|P06525|Q9SRT0|C0SVG5|O80871|O80920|Q93VK0|Q94AZ2|Q7XJR9|Q9S760|Q9LS40|Q9FKW4|P49598|O64816|F4HZB2|Q9XIE2|Q1PET6|Q9LV37|Q9FJ93|Q680Q4|Q94AS5|Q93ZT5|Q9FPR3|Q93WF6|Q9FML2|Q7G1L2|Q9ZPE4|Q8RWC9|Q96303|O22893|Q9LNA5|Q9FNF8|Q39086|Q84J70|Q9FGW9|Q93ZG7|P54888|O80917|Q9FXI5|Q9SNB6|Q39023|Q9FY48|Q94AL8|Q9FDW1|Q9SB48|Q67YE6|…	http://amigo.geneontology.org/cgi-bin/amigo/term_details?term=GO:0009737
nucleoside binding	GO:0001882	158	2427	5.41479e-18	4.18293e-16	Q84MD8|Q9FDX9|Q9SH30|Q9FKZ1|Q9LHA8|Q8VZG8|Q9SCL7|Q9ZUF4|Q9LD57|Q9LJM4|Q9SW44|F4J339|Q9M084|O82500|B0F481|Q9M0F9|O64816|Q9LI83|Q9LVN2|O80568|Q9C6K9|Q9C551|Q8VYB2|Q9T0A0|Q9SGP2|Q9FKE9|Q39023|F4ILR7|Q39030|Q43314|O64806|Q9LFP7|O22040|Q9C723|P36428|Q93ZG7|Q9M3H5|Q9S9N1|Q56XM9|P54609|P0C5B6|O81893|Q6R2K3|C0LGX3|C0LGP4|F4JNB7|Q8VZI8|Q9LU47|Q9SZD4|Q93Z53|B9DGD6|Q9LSD6|O49840|Q944I4|Q9M9E1|Q9SEI2|Q9FPR3|…	http://amigo.geneontology.org/cgi-bin/amigo/term_details?term=GO:0001882
ribonucleoside binding	GO:0032549	158	2427	5.41479e-18	4.18293e-16	Q84MD8|Q9FDX9|Q9SH30|Q9FKZ1|Q9LHA8|Q8VZG8|Q9SCL7|Q9ZUF4|Q9LD57|Q9LJM4|Q9SW44|F4J339|Q9M084|O82500|B0F481|Q9M0F9|O64816|Q9LI83|Q9LVN2|O80568|Q9C6K9|Q9C551|Q8VYB2|Q9T0A0|Q9SGP2|Q9FKE9|Q39023|F4ILR7|Q39030|Q43314|O64806|Q9LFP7|O22040|Q9C723|P36428|Q93ZG7|Q9M3H5|Q9S9N1|Q56XM9|P54609|P0C5B6|O81893|Q6R2K3|C0LGX3|C0LGP4|F4JNB7|Q8VZI8|Q9LU47|Q9SZD4|Q93Z53|B9DGD6|Q9LSD6|O49840|Q944I4|Q9M9E1|Q9SEI2|Q9FPR3|…	http://amigo.geneontology.org/cgi-bin/amigo/term_details?term=GO:0032549
response to hormone	GO:0009725	119	1575	5.61638e-18	4.23283e-16	Q9LV58|P49598|Q9FJ93|Q9FMZ0|Q680Q4|Q9FNF8|Q94ID6|Q8LAL2|Q9SRT0|Q9LMR5|O80920|O64816|Q9FH54|Q96255|Q1PET6|Q7G1L2|Q9FE67|C0SVG5|Q9C5I3|Q9FXI5|Q9M8L2|Q39023|P24806|Q9SZ06|Q94AL8|Q9LYD3|O22900|Q9LK35|Q93ZG7|Q9LNW3|O64538|P42736|Q96289|Q9LDE1|Q7XJR9|Q9S760|Q93W88|Q9SSA8|Q9SX77|Q9M9E1|Q93ZT5|Q9FPR3|Q9LV03|Q9LNA5|Q84J70|Q9SNB6|Q9ZV88|Q9FH02|Q9FY48|Q84QC2|Q67YE6|Q9SPK4|O80340|Q9ZT50|Q9LY29|Q9FQ04|Q9ZUZ3|…	http://amigo.geneontology.org/cgi-bin/amigo/term_details?term=GO:0009725
response to alcohol	GO:0097305	63	532	5.86873e-18	4.31771e-16	Q9ZT50|O81716|Q9LV58|Q9LNW3|Q940T5|Q8H0W3|Q96289|Q9LDE1|P46897|Q9C7B1|Q8VYP9|Q39013|P06525|Q9SRT0|C0SVG5|O80871|O80920|Q93VK0|Q94AZ2|Q7XJR9|Q9S760|Q9LS40|Q9FKW4|P49598|O64816|F4HZB2|Q9XIE2|Q1PET6|Q9LV37|Q9FJ93|Q680Q4|Q94AS5|Q93ZT5|Q9FPR3|Q93WF6|Q9FML2|Q7G1L2|Q9ZPE4|Q8RWC9|Q96303|O22893|Q9LNA5|Q9FNF8|Q39086|Q84J70|Q9FGW9|Q93ZG7|P54888|O80917|Q9FXI5|Q9SNB6|Q39023|Q9FY48|Q94AL8|Q9FDW1|Q9SB48|Q67YE6|…	http://amigo.geneontology.org/cgi-bin/amigo/term_details?term=GO:0097305
purine ribonucleoside triphosphate binding	GO:0035639	154	2340	6.24905e-18	4.4906e-16	Q9SZD4|Q84MD8|Q9FDX9|Q9SH30|Q9FKZ1|Q9LHA8|Q8VZG8|Q9SCL7|Q9ZUF4|Q9LD57|Q9LJM4|Q9SW44|F4J339|Q9M084|Q9FI14|B0F481|Q9M0F9|O64816|Q9LI83|Q9LVN2|O80568|Q9C6K9|Q9C551|Q8VYB2|Q9T0A0|Q9SGP2|Q9FKE9|Q39023|F4ILR7|Q39030|Q43314|O64806|Q9LFP7|O22040|Q9C723|P36428|Q93ZG7|Q9M3H5|Q9S9N1|Q56XM9|P54609|P0C5B6|O81893|Q6R2K3|C0LGX3|C0LGP4|F4JNB7|Q8VZI8|Q9LU47|Q9SUL7|Q93Z53|B9DGD6|Q9LSD6|O49840|Q944I4|Q9M9E1|Q9SEI2|…	http://amigo.geneontology.org/cgi-bin/amigo/term_details?term=GO:0035639
purine nucleoside binding	GO:0001883	157	2423	1.05974e-17	7.27689e-16	Q9SZD4|Q84MD8|Q9FDX9|Q9SH30|Q9FKZ1|Q9LHA8|Q8VZG8|Q9SCL7|Q9ZUF4|Q9LD57|Q9LJM4|Q9SW44|F4J339|Q9M084|O82500|B0F481|Q9M0F9|O64816|Q9LI83|Q9LVN2|O80568|Q9C6K9|Q9C551|Q8VYB2|Q9T0A0|Q9SGP2|Q9FKE9|Q39023|F4ILR7|Q39030|Q43314|O64806|Q9LFP7|O22040|Q9C723|P36428|Q93ZG7|Q9M3H5|Q9S9N1|Q56XM9|P54609|P0C5B6|O81893|Q6R2K3|C0LGX3|C0LGP4|F4JNB7|Q8VZI8|Q9LU47|Q9SUL7|Q93Z53|B9DGD6|Q9LSD6|O49840|Q944I4|Q9M9E1|Q9SEI2|…	http://amigo.geneontology.org/cgi-bin/amigo/term_details?term=GO:0001883
purine ribonucleoside binding	GO:0032550	157	2423	1.05974e-17	7.27689e-16	Q9SZD4|Q84MD8|Q9FDX9|Q9SH30|Q9FKZ1|Q9LHA8|Q8VZG8|Q9SCL7|Q9ZUF4|Q9LD57|Q9LJM4|Q9SW44|F4J339|Q9M084|O82500|B0F481|Q9M0F9|O64816|Q9LI83|Q9LVN2|O80568|Q9C6K9|Q9C551|Q8VYB2|Q9T0A0|Q9SGP2|Q9FKE9|Q39023|F4ILR7|Q39030|Q43314|O64806|Q9LFP7|O22040|Q9C723|P36428|Q93ZG7|Q9M3H5|Q9S9N1|Q56XM9|P54609|P0C5B6|O81893|Q6R2K3|C0LGX3|C0LGP4|F4JNB7|Q8VZI8|Q9LU47|Q9SUL7|Q93Z53|B9DGD6|Q9LSD6|O49840|Q944I4|Q9M9E1|Q9SEI2|…	http://amigo.geneontology.org/cgi-bin/amigo/term_details?term=GO:0032550
cellular response to stimulus	GO:0051716	161	2518	1.18313e-17	7.94752e-16	Q9LV58|Q9SCS9|Q9SZD4|Q39243|Q9FMZ0|Q9FDX9|Q39030|Q94ID6|Q9FJ17|Q8LAL2|Q9SRT0|Q9LMR5|O80920|Q6NLW5|Q9FI14|Q9ZUZ3|O64816|Q9FH54|Q94F39|O64654|Q8LBM2|Q9ATY5|Q8S403|Q9LVN2|Q7G1L2|Q9FE67|Q9C6K9|Q680Q4|Q941L3|Q9M8L2|Q39023|P24806|Q9SZ06|Q94AL8|Q9LYD3|Q9LV37|Q9LK35|Q8LFS6|Q9SR86|Q9STJ9|Q9LNW3|O64538|P42736|Q9LW77|Q8LC68|O65683|Q6NLH0|Q7XJR9|C0LGX3|C0LGP4|F4JNB7|Q9SSA8|Q9SUL7|Q8GXN9|Q9M9E8|Q2LAE1|Q9C5I3|…	http://amigo.geneontology.org/cgi-bin/amigo/term_details?term=GO:0051716
protein binding	GO:0005515	198	3435	3.49334e-17	2.29669e-15	Q9SZD4|Q9FM19|Q9LY61|P46643|Q9FMZ0|Q9FDX9|Q9LHA8|Q8VZG8|Q9SCL7|Q9SRT0|Q9LD55|O80920|Q6NLW5|F4J339|Q8S8P5|Q9FF66|O22467|B0F481|Q9S9P3|O82343|Q9FH57|Q8LBM2|Q9ATY5|Q9FJD4|Q0PGJ6|Q9ZWA6|Q38998|Q93ZE2|Q8RVQ9|Q56XG6|Q9FGS4|P19037|Q9LQI9|Q9T041|Q1PDV2|Q9LF24|Q9SB51|Q9FXI5|Q9M8L2|Q39023|Q9SAH7|Q8VZ79|Q9LHN9|Q38899|F4JNA9|Q8L6Y1|O80482|O64806|O82132|O04203|Q9ZPE4|Q9SMV6|Q6NPP4|P42731|P42736|Q9C7F9|Q8LC68|…	http://amigo.geneontology.org/cgi-bin/amigo/term_details?term=GO:0005515
nitrogen compound metabolic process	GO:0006807	267	5211	4.03867e-17	2.59989e-15	Q8VYI1|Q9LY66|Q8VYB2|Q9LV58|Q84MD8|Q9LV52|Q9LY29|Q9LHA8|Q39030|Q9SCL7|Q94ID6|Q9LMA8|Q42064|Q9LD57|Q9LXG8|Q9LD55|Q8GXN9|Q9SGD6|Q5IBC5|P92964|P51413|O22467|Q9M0F9|Q84TH4|Q9SKT1|Q9LQF2|Q9FH57|Q9FJ93|Q96255|Q9ATY5|Q0PGJ6|Q1PDV2|Q93XM7|Q9SX80|Q7G1L2|Q93ZE2|C0SVG5|Q9SHP0|Q9FGS4|O49403|Q9ZSI7|Q8VYJ2|Q9SJK3|Q9FYR7|F4I116|C0SUT9|Q9SR15|O80933|Q8L7W7|Q9M084|Q39023|Q9FHK9|Q9SAH7|Q8VZ79|Q9FGB0|Q43314|Q9SZ06|…	http://amigo.geneontology.org/cgi-bin/amigo/term_details?term=GO:0006807
cellular aromatic compound metabolic process	GO:0006725	231	4273	4.39018e-17	2.7685e-15	Q9LY66|Q8VYB2|Q9LV58|Q84MD8|Q9LV52|Q9LY29|Q9LHA8|F4JKK0|Q94ID6|Q9LMA8|Q9M8L2|Q9LD57|Q9LXG8|Q9LMR5|Q8GXN9|Q9SGD6|Q5IBC5|P92964|O23620|O22467|Q56YU0|Q84TH4|Q9SKT1|Q9LT81|Q9FH57|Q9FJ93|Q8LBM2|Q9ATY5|Q0PGJ6|Q1PDV2|Q7G1L2|Q93ZE2|C0SVG5|Q9ZWA1|Q9FGS4|O49403|Q9ZSI7|Q8VYJ2|Q9SJK3|Q9FYR7|C0SUT9|Q9SR15|O80933|Q8L7W7|Q9M084|Q39023|Q9FHK9|Q9SAH7|Q8VZ79|Q9FGB0|Q38899|Q9SZ06|Q9FDW1|O80482|Q9FZE1|Q8S8P5|O22900|…	http://amigo.geneontology.org/cgi-bin/amigo/term_details?term=GO:0006725
organic cyclic compound metabolic process	GO:1901360	235	4382	5.1454e-17	3.17986e-15	Q9LY66|Q8VYB2|Q9LV58|Q84MD8|Q9FMZ0|Q9LV52|Q9LY29|Q9LHA8|F4JKK0|Q94ID6|Q9LMA8|Q9M8L2|Q9LD57|Q9LXG8|Q9LMR5|Q9FLJ2|Q9SGD6|Q5IBC5|P92964|O23620|O22467|Q56YU0|Q84TH4|Q9SKT1|Q9LT81|Q9FH57|Q9FJ93|Q8LBM2|Q9ATY5|Q9STX2|Q0PGJ6|Q1PDV2|Q7G1L2|Q93ZE2|C0SVG5|Q9ZWA1|Q9FGS4|O49403|Q9ZSI7|Q8VYJ2|Q9SJK3|Q9FYR7|C0SUT9|Q9SR15|O80933|Q8L7W7|Q9M084|Q39023|Q9FHK9|Q9SAH7|Q8VZ79|Q9FGB0|Q38899|Q9SZ06|Q9FDW1|O80482|Q9FZE1|…	http://amigo.geneontology.org/cgi-bin/amigo/term_details?term=GO:1901360
heterocycle metabolic process	GO:0046483	221	4108	4.70335e-16	2.84967e-14	Q9LY66|Q8VYB2|Q9LV58|Q84MD8|Q9LV52|Q9LY29|Q9LHA8|Q94ID6|Q9LMA8|Q9LD57|Q9LXG8|Q8GXN9|Q5IBC5|P92964|O23620|O22467|Q9M0F9|Q84TH4|Q9SKT1|Q9LT81|Q9FH57|Q9FJ93|Q8LBM2|Q9ATY5|Q0PGJ6|Q1PDV2|Q7G1L2|Q93ZE2|C0SVG5|Q9ZWA1|Q9FGS4|O49403|Q9ZSI7|Q8VYJ2|Q9SJK3|Q9FYR7|C0SUT9|Q9SR15|O80933|Q9C5T4|Q9M084|Q39023|Q9FHK9|Q9SAH7|Q8VZ79|Q9FGB0|Q38899|Q9SZ06|Q9FDW1|O80482|Q9FZE1|Q8S8P5|O22900|P25858|Q8LFS6|Q43386|Q9C723|…	http://amigo.geneontology.org/cgi-bin/amigo/term_details?term=GO:0046483
nucleobase-containing compound metabolic process	GO:0006139	211	3856	5.07039e-16	3.01298e-14	Q9LY66|Q8VYB2|Q9LV58|Q84MD8|Q9LV52|Q9LY29|Q9LHA8|Q94ID6|Q9LMA8|Q9LD57|Q9LXG8|Q8GXN9|Q5IBC5|P92964|O23620|O22467|Q9M0F9|Q84TH4|Q9SKT1|Q9LT81|Q9FH57|Q9FJ93|Q8LBM2|Q9ATY5|Q0PGJ6|Q1PDV2|Q7G1L2|Q93ZE2|C0SVG5|Q9ZWA1|Q9FGS4|O49403|Q9ZSI7|Q8VYJ2|Q9SJK3|Q9FYR7|C0SUT9|Q9SR15|O80933|Q8L7W7|Q9M084|Q9FHK9|Q9SAH7|Q8VZ79|Q9FGB0|Q38899|Q9SZ06|O80482|Q9FZE1|Q8S8P5|O22900|P25858|Q8LFS6|Q43386|Q9C723|P36428|Q8GYU3|…	http://amigo.geneontology.org/cgi-bin/amigo/term_details?term=GO:0006139
RNA metabolic process	GO:0016070	181	3167	2.61795e-15	1.52632e-13	Q9LY66|O82132|Q9LV58|Q9FJ93|Q9LV52|Q9LY29|Q9LHA8|Q94ID6|Q8LAL2|Q9LXG8|Q5IBC5|P92964|O23620|O22467|Q84TH4|Q9SKT1|Q9LT81|Q9FH57|Q8LBM2|Q9STX0|Q0PGJ6|Q1PDV2|Q7G1L2|Q93ZE2|C0SVG5|Q9ZWA1|O65639|Q9LQI9|Q9ZSI7|Q8VYJ2|Q9SJK3|Q9FYR7|C0SUT9|Q9SR15|O80933|Q9M084|Q9FHK9|Q9SAH7|Q8VZ79|Q9FGB0|Q9SZ06|O80482|Q9LYD3|Q8S8P5|O22900|Q8LFS6|Q43386|P36428|Q8GYU3|P42731|P42736|Q96289|Q9LDE1|Q9SZL8|O65685|Q3E9B4|O82155|…	http://amigo.geneontology.org/cgi-bin/amigo/term_details?term=GO:0016070
ion binding	GO:0043167	204	3753	3.5753e-15	2.04586e-13	Q8VYI1|Q9SRQ1|P46643|Q43729|Q9SH30|Q8LPN7|Q9SCL7|O23507|Q9LXG9|O80920|Q67YC0|B0F481|Q9M0F9|Q9FNZ2|Q9LT81|Q9FH57|Q8VZ42|Q84MD8|Q9ATY5|Q94B40|Q8L9T5|Q9LI83|Q3ED68|Q9SRE6|Q9ZWA6|Q9LDD1|O80568|Q9ZWA1|Q9FGS4|Q96520|P30188|Q9FL69|C0SUT9|Q52T38|Q9M084|O80934|Q8GX84|F4JKK0|Q43314|A1L4Y2|Q8L6Y1|O64806|Q9FN42|Q9FNJ8|Q9LN20|P36428|Q9STJ9|Q8GT75|Q9LNW3|Q84MB6|Q96289|Q9SZL8|Q8RX37|Q93Z53|Q9FH76|O82155|Q9FT52|…	http://amigo.geneontology.org/cgi-bin/amigo/term_details?term=GO:0043167
developmental process	GO:0032502	177	3083	3.91358e-15	2.19872e-13	Q8VYI1|Q9ZSA8|Q39243|Q9FDX9|Q8VZG8|Q9FJJ3|Q9FQ04|Q9FYF7|Q9SRT0|Q9LJM4|Q8GXN9|Q5IBC5|Q9ZUZ3|O22467|O64816|Q9LQF2|Q9FH57|Q9STX2|Q9SQU6|Q3E6P4|Q6NQJ6|Q96329|Q9ZWA1|Q9T041|Q84ZT9|Q9FL69|Q9LF24|Q9SB51|Q39023|P24806|Q9FJZ3|Q9SZ06|Q9LRZ5|Q8L6Y1|Q9FXA8|O64806|O22040|Q8LFS6|O64530|Q9C9Z2|Q9SMV6|O64538|Q84MB6|Q96289|Q9LDE1|O65351|Q8LC68|Q9ZUD9|Q9FH76|O81893|Q39224|Q9ZPX9|C0LGX3|Q9LU41|O22131|Q9S760|Q9SHJ5|…	http://amigo.geneontology.org/cgi-bin/amigo/term_details?term=GO:0032502
anatomical structure development	GO:0048856	168	2868	4.39304e-15	2.42402e-13	Q8VYI1|Q9ZSA8|Q39243|Q9FDX9|Q8VZG8|Q9FJJ3|Q9FQ04|Q9FYF7|Q9SRT0|Q9LJM4|Q8GXN9|Q5IBC5|Q9ZUZ3|O22467|O64816|Q9LQF2|Q9STX2|Q9SQU6|Q3E6P4|Q6NQJ6|Q96329|Q9ZWA1|Q9T041|Q84ZT9|Q9FL69|Q9LF24|Q9SB51|Q39023|Q9FJZ3|Q9SZ06|Q9LRZ5|Q8L6Y1|Q9FXA8|O64806|Q9LK35|Q8LFS6|O64530|Q9C9Z2|Q9SMV6|O64538|O65351|Q8LC68|Q9ZUD9|Q9FH76|O81893|Q39224|Q9ZPX9|C0LGX3|Q9LU41|O22131|Q9S760|Q9SHJ5|O22161|O82289|Q9SZD4|Q6NLW5|Q9LSD6|…	http://amigo.geneontology.org/cgi-bin/amigo/term_details?term=GO:0048856
cellular response to chemical stimulus	GO:0070887	89	1112	5.97084e-15	3.23683e-13	Q9LV58|P49598|Q39243|Q9FMZ0|Q94ID6|Q8LAL2|Q9SRT0|Q9LMR5|O80920|O64816|Q9FH54|Q9FJ93|Q8LBM2|Q7G1L2|Q9FE67|O64654|Q680Q4|Q9M8L2|Q39023|P24806|Q9SZ06|Q94AL8|Q9LYD3|Q9LK35|Q8LFS6|Q9LNW3|O64538|P42736|Q9LW77|O80871|Q9SSA8|Q8GXN9|Q9C5I3|Q93ZT5|Q9FPR3|F4K0E8|Q9SNB6|Q9ZV88|P84634|Q9FY48|Q84QC2|Q9SPK4|O80340|Q9ZT50|Q9LY29|Q9FQ04|Q9ZUZ3|Q9SKT1|P06525|Q93VK0|A9LNK9|O22259|Q9FKW4|Q9SUK8|Q9LV37|Q6NPP4|Q9SLD4|…	http://amigo.geneontology.org/cgi-bin/amigo/term_details?term=GO:0070887
single-organism developmental process	GO:0044767	173	3008	7.51925e-15	4.00595e-13	Q8VYI1|Q9ZSA8|Q39243|Q9FDX9|F4JKK0|Q9FJJ3|Q9FQ04|Q9FYF7|Q9SRT0|Q9LJM4|Q9M2U5|Q5IBC5|Q9ZUZ3|O22467|O64816|Q9LQF2|Q9FH57|Q9STX2|Q9SQU6|Q3E6P4|Q6NQJ6|Q96329|Q9ZWA1|Q9T041|Q84ZT9|Q9FL69|Q9LF24|Q9SB51|Q39023|P24806|Q9FJZ3|Q9SZ06|Q9LRZ5|Q8L6Y1|Q9FXA8|O64806|O22040|Q8LFS6|O64530|Q9C9Z2|Q9SMV6|O64538|Q84MB6|Q96289|Q9LDE1|O65351|Q8LC68|Q9ZUD9|Q9FH76|O81893|Q39224|Q9ZPX9|C0LGX3|Q9LU41|O22131|Q9S760|Q9SHJ5|…	http://amigo.geneontology.org/cgi-bin/amigo/term_details?term=GO:0044767
cellular nitrogen compound metabolic process	GO:0034641	242	4784	1.03315e-14	5.4109e-13	Q9LY66|Q8VYB2|Q9LV58|Q84MD8|Q9LV52|Q9LY29|Q9LHA8|Q39030|Q94ID6|Q9LMA8|Q9LD57|Q9LXG8|Q9LD55|Q8GXN9|Q5IBC5|P92964|P51413|O22467|Q9M0F9|Q84TH4|Q9SKT1|Q9LT81|Q9FH57|Q9FJ93|Q8LBM2|Q9ATY5|Q0PGJ6|Q1PDV2|Q93XM7|Q7G1L2|Q93ZE2|C0SVG5|Q9ZWA1|Q9FGS4|O49403|Q9ZSI7|Q8VYJ2|Q9SJK3|Q9FYR7|C0SUT9|Q9SR15|O80933|Q8L7W7|Q9M084|Q39023|Q9FHK9|Q9SAH7|Q8VZ79|Q9FGB0|Q38899|Q9SZ06|Q9FDW1|Q9SKX8|P51419|O80482|Q9M0E2|Q8S8P5|…	http://amigo.geneontology.org/cgi-bin/amigo/term_details?term=GO:0034641
gene expression	GO:0010467	205	3830	1.33468e-14	6.87359e-13	Q9LY66|O82132|Q9LV58|Q9FJ93|Q9LV52|Q9LY29|Q9LHA8|Q39030|Q94ID6|Q9LMA8|Q9LXG8|Q9LD55|Q5IBC5|P92964|P51413|O22467|Q84TH4|Q9SKT1|Q9LT81|Q9FH57|Q8LBM2|Q9STX0|Q0PGJ6|Q1PDV2|Q7G1L2|Q93ZE2|C0SVG5|Q9ZWA1|O65639|Q9LQI9|Q9ZSI7|Q8VYJ2|Q9SJK3|Q9FYR7|C0SUT9|Q9SR15|O80933|Q9M084|Q9FHK9|Q9SAH7|Q8VZ79|Q9FGB0|Q9SZ06|Q9ZQA8|Q9SKX8|P51419|O80482|Q9M0E2|Q8S8P5|O22900|Q8LCL3|Q43386|P36428|Q93ZG7|Q8GYU3|P42731|P42736|…	http://amigo.geneontology.org/cgi-bin/amigo/term_details?term=GO:0010467
cell communication	GO:0007154	128	1969	1.50726e-14	7.63512e-13	Q9LV58|P49598|Q9FJ93|Q9FMZ0|Q9FDX9|Q39030|Q94ID6|Q9FJ17|Q8LAL2|Q9SRT0|Q9LMR5|O80920|O82500|Q9ZUZ3|Q9FH54|Q94F39|Q8LBM2|Q8S403|Q9LVN2|Q7G1L2|Q9FE67|Q9C6K9|Q8S3U9|Q9M8L2|Q39023|P24806|Q9SZ06|Q94AL8|Q9LYD3|Q9LV37|Q9LK35|Q8LFS6|Q9T058|Q9SR86|Q9LNW3|O64538|Q84MB6|Q9LW77|Q6R2K3|O80871|C0LGX3|C0LGP4|F4JNB7|Q9SSA8|Q9SUL7|Q9M9E8|Q9C5I3|Q93ZT5|Q9FPR3|F4K0E8|Q39219|P42736|F4KHI3|Q9FI14|Q9SNB6|Q9ZV88|Q42406|…	http://amigo.geneontology.org/cgi-bin/amigo/term_details?term=GO:0007154
multicellular organismal process	GO:0032501	162	2766	1.55871e-14	7.76839e-13	Q8VYI1|Q9ZSA8|Q39243|Q9FDX9|Q8VZG8|Q9FJJ3|Q9FQ04|Q9FYF7|Q9SRT0|Q9LJM4|Q9M2U5|Q5IBC5|Q9ZUZ3|O22467|O64816|Q9LQF2|Q9STX2|Q9SQU6|Q3E6P4|Q6NQJ6|Q96329|Q9ZWA1|Q9T041|Q9FL69|Q9SB51|Q39023|Q9FJZ3|Q9SZ06|Q9LRZ5|Q8L6Y1|Q9FXA8|O64806|Q9LK35|Q8LFS6|O64530|Q9T058|Q9C9Z2|Q9SMV6|O64538|Q96289|O65351|Q8LC68|Q9ZUD9|Q9FH76|O81893|Q39224|C0LGX3|Q9LU41|O22131|Q9S760|Q9SHJ5|O22161|O82289|Q9SZD4|Q6NLW5|Q9LSD6|Q9LSD5|…	http://amigo.geneontology.org/cgi-bin/amigo/term_details?term=GO:0032501
cytosol	GO:0005829	126	1939	2.574e-14	1.26249e-12	Q9SZD4|Q39243|Q9FMZ0|Q9LHA8|Q9LXG9|Q9LD55|P51413|Q9M9E8|Q56YU0|O64816|Q9LQF2|P51419|Q9FE06|Q9STX2|O80568|Q9C551|Q8S3U9|Q9LF24|Q8VYB2|Q9SR15|Q9FXI5|Q9M8L2|Q9M084|Q8L6Y1|Q9SKX8|Q9FZE1|Q8LCL3|Q9S9N9|O64733|P36428|Q71N54|Q9SMV6|P42731|P54609|Q9LD57|Q9M0E2|Q9FT52|Q9ZW24|Q9LF33|Q9LMR5|Q38942|Q9FMH8|Q94A40|B9DGD6|Q9S9N1|Q9SVR0|Q24JL3|Q9SEI2|Q9FPR3|Q9CAF4|Q38879|Q67XD9|F4KHI3|Q9SNB6|Q9FH82|Q93YU6|Q9FKG3|…	http://amigo.geneontology.org/cgi-bin/amigo/term_details?term=GO:0005829
biosynthetic process	GO:0009058	268	5529	2.74702e-14	1.32629e-12	Q8VYI1|Q9LY66|Q8VYB2|O49627|Q9LV58|Q39243|Q9FMZ0|Q9LV52|Q9LY29|Q9LHA8|Q39030|Q9SCL7|Q94ID6|Q9LMA8|Q9LD57|Q9LXG8|Q9LD55|Q94A27|Q9CA83|P51413|O22467|B0F481|Q56YU0|Q9LS28|Q9SKT1|Q9LT81|Q9FH57|Q84MD8|Q96255|Q9LNC4|Q9STX0|Q8S403|Q0PGJ6|Q93XM7|O80482|Q7G1L2|Q93ZE2|O80568|Q9SHP0|Q9FGS4|O49403|Q9ZSI7|Q8VYJ2|Q9SJK3|Q9FYR7|C0SUT9|Q9T0A0|O80933|Q9C5T4|Q9M084|Q39023|Q9FHK9|Q9SAH7|Q8VZ79|Q9FGB0|Q38899|Q9SZ06|…	http://amigo.geneontology.org/cgi-bin/amigo/term_details?term=GO:0009058
single-multicellular organism process	GO:0044707	155	2621	3.11372e-14	1.48021e-12	Q8VYI1|Q9ZSA8|Q39243|Q9FDX9|F4JKK0|Q9FJJ3|Q9FQ04|Q9FYF7|Q9SRT0|Q9LJM4|Q9M2U5|Q5IBC5|Q9ZUZ3|O22467|O64816|Q9LQF2|Q9STX2|Q9SQU6|Q3E6P4|Q6NQJ6|Q96329|Q9ZWA1|Q9T041|Q9FL69|Q9SB51|Q39023|Q9FJZ3|Q9SZ06|Q9LRZ5|Q8L6Y1|Q9FXA8|O64806|Q9LK35|Q8LFS6|O64530|Q9C9Z2|Q9SMV6|O64538|Q96289|O65351|Q8LC68|Q9ZUD9|Q9FH76|O81893|Q39224|C0LGX3|Q9LU41|O22131|Q9S760|Q9SHJ5|O22161|O82289|Q9SZD4|Q6NLW5|Q9LSD6|Q9LSD5|Q2LAE1|…	http://amigo.geneontology.org/cgi-bin/amigo/term_details?term=GO:0044707
metal ion binding	GO:0046872	194	3586	3.32547e-14	1.55693e-12	Q8VYI1|Q9SRQ1|P46643|Q43729|Q9SH30|Q8LPN7|A1L4Y2|O23507|Q9LXG9|P30188|Q67YC0|B0F481|Q9M0F9|Q9FNZ2|Q9LT81|Q9FH57|Q8VZ42|Q84MD8|Q9ATY5|Q94B40|Q8L9T5|Q9LI83|Q3ED68|Q9SRE6|Q9ZWA6|Q9LDD1|O80568|Q9ZWA1|Q9FGS4|Q96520|Q9SJK3|C0SUT9|Q52T38|Q9M084|O80934|Q8GX84|F4JKK0|Q43314|Q8L6Y1|O64806|Q9FN42|Q93Z53|Q9LN20|P36428|Q9STJ9|Q8GT75|Q9LNW3|Q84MB6|Q96289|Q9SZL8|Q8RX37|Q9FH76|O82155|Q9FT52|O81893|Q39224|Q7XJR9|…	http://amigo.geneontology.org/cgi-bin/amigo/term_details?term=GO:0046872
organic substance biosynthetic process	GO:1901576	256	5216	3.61789e-14	1.66855e-12	Q8VYI1|Q9LY66|Q8VYB2|Q9LV58|Q39243|Q9FMZ0|Q9LV52|Q9LY29|Q9LHA8|Q39030|Q9SCL7|Q94ID6|Q9LMA8|Q9FJH9|Q9LXG8|Q9LD55|Q94A27|Q9CA83|P51413|O22467|B0F481|Q56YU0|Q9LS28|Q9SKT1|Q9LT81|Q9FH57|Q84MD8|Q96255|Q9LNC4|Q9STX0|Q0PGJ6|Q93XM7|Q7G1L2|Q93ZE2|O80568|Q9SHP0|Q9FGS4|Q9ZSI7|Q8VYJ2|Q9SJK3|Q9FYR7|C0SUT9|Q9T0A0|O80933|Q9C5T4|Q9M084|Q39023|Q9FHK9|Q9SAH7|Q8VZ79|Q9FGB0|Q38899|Q9SZ06|Q9S7G2|Q9FDW1|Q9SKX8|P51419|…	http://amigo.geneontology.org/cgi-bin/amigo/term_details?term=GO:1901576
cation binding	GO:0043169	194	3591	3.7778e-14	1.71668e-12	Q8VYI1|Q9SRQ1|P46643|Q43729|Q9SH30|Q8LPN7|A1L4Y2|O23507|Q9LXG9|P30188|Q67YC0|B0F481|Q9M0F9|Q9FNZ2|Q9LT81|Q9FH57|Q8VZ42|Q84MD8|Q9ATY5|Q94B40|Q8L9T5|Q9LI83|Q3ED68|Q9SRE6|Q9ZWA6|Q9LDD1|O80568|Q9ZWA1|Q9FGS4|Q96520|Q9SJK3|C0SUT9|Q52T38|Q9M084|O80934|Q8GX84|F4JKK0|Q43314|Q8L6Y1|O64806|Q9FN42|Q93Z53|Q9LN20|P36428|Q9STJ9|Q8GT75|Q9LNW3|Q84MB6|Q96289|Q9SZL8|Q8RX37|Q9FH76|O82155|Q9FT52|O81893|Q39224|Q7XJR9|…	http://amigo.geneontology.org/cgi-bin/amigo/term_details?term=GO:0043169
intracellular	GO:0005622	690	18806	3.99389e-14	1.78857e-12	Q9LY66|Q9XF63|Q8L3W1|Q9LY61|Q9FJ93|Q8RVQ9|Q9SCL7|Q56XE8|O80920|P51413|Q8GZD4|O22467|Q9M0F9|Q9LS28|Q9SGS5|Q9LQF2|P51419|Q8LBM2|Q1PET6|Q9FE06|Q9STX2|Q8L9T5|Q3ED68|Q9SX80|Q9SYG1|Q9LDD1|Q9LV52|O80568|P19037|Q9ZU40|Q9ZSI7|Q8VYJ2|Q9SJK3|Q9FXI5|Q39023|Q9SAH7|Q9FPR3|Q43314|F4IBB2|A1L4Y2|Q8L6Y1|Q9FZE1|O64806|O22900|O22040|Q9S9N8|Q9S9N9|P36428|Q9STJ9|Q9FGR0|Q56XM9|Q96289|Q8LC68|P19036|Q9FJH9|Q9FFR9|O81893|…	http://amigo.geneontology.org/cgi-bin/amigo/term_details?term=GO:0005622
DNA binding	GO:0003677	145	2392	4.06701e-14	1.79529e-12	Q9LV58|O82132|Q9FJ93|Q8RVQ9|Q9LY29|Q94ID6|P25858|Q9LXG8|O23620|Q9FLJ2|Q9LS28|Q9SKT1|Q9FNZ2|Q9LT81|Q9FH57|Q9ATY5|Q94B40|Q7G1L2|Q9FE67|Q9LV52|C0SVG5|Q9ZWA1|O65639|Q9MAB3|Q9ZSI7|Q8VYJ2|Q9FL69|Q9FYR7|Q9M084|Q9FHK9|Q9SAH7|Q8GX84|Q9FGB0|Q38899|Q9SZ06|Q9FDW1|O80482|Q9LYD3|O22900|Q43386|Q9STJ9|Q6NPP4|P42736|Q96289|Q9LDE1|Q8LC68|O65685|O82155|O65683|Q6NLH0|Q93WT0|Q42410|Q93W88|Q56XU4|Q9LSD5|O49403|Q9C5I3|…	http://amigo.geneontology.org/cgi-bin/amigo/term_details?term=GO:0003677
regulation of gene expression	GO:0010468	158	2706	4.55265e-14	1.98136e-12	Q9LV58|O82132|Q9FJ93|Q9LV52|Q9LY29|Q9LHA8|Q39030|Q94ID6|Q8LAL2|Q9LXG8|Q9LD55|O23620|O22467|Q84TH4|Q9SKT1|Q9LT81|Q9FH57|Q8LBM2|Q9STX0|Q7G1L2|Q9FE67|C0SVG5|Q9ZWA1|O65639|Q9ZSI7|Q8VYJ2|Q9SJK3|Q9FYR7|C0SUT9|O80933|Q9FHK9|Q9SAH7|Q8VZ79|Q9FGB0|Q9SZ06|O80482|Q9LYD3|Q8S8P5|O22900|Q43386|Q93ZG7|Q8GYU3|P42731|P42736|Q96289|Q9LDE1|Q9SZL8|O65685|Q3E9B4|O82155|O65683|Q9M886|Q93WT0|C0LGX3|Q42410|Q93W88|Q9SSA8|…	http://amigo.geneontology.org/cgi-bin/amigo/term_details?term=GO:0010468
response to inorganic substance	GO:0010035	76	898	4.8125e-14	2.06537e-12	P46897|P49598|P36428|Q9STJ9|P46643|Q39243|Q940T5|Q9SH30|Q96289|Q9SMT7|P54609|Q9FJ17|Q9FYF7|P06525|Q8H0W3|Q9LD57|C0SVG5|Q9SHP0|Q941L3|P49040|Q9LV03|Q94AZ2|Q9SNB6|O82500|Q9LS40|Q6NPP4|Q9SZD4|Q8RWL5|Q9LQF2|Q9LY87|O65639|F4JKK0|Q38998|Q9M9E1|Q93ZT5|Q9FPR3|Q9SLD4|Q7G1L2|Q8RY59|O81235|Q9LV58|O82132|Q8VZ79|Q9SYG1|P19037|P43297|Q84J70|O04529|Q680Q4|Q93WF6|Q9S760|Q9SUS5|O80917|Q9LD47|Q9SS90|Q9SKT1|Q9M084|…	http://amigo.geneontology.org/cgi-bin/amigo/term_details?term=GO:0010035
multicellular organism development	GO:0007275	152	2566	5.15025e-14	2.18004e-12	Q8VYI1|Q9ZSA8|Q39243|Q9FDX9|F4JKK0|Q9FJJ3|Q9FQ04|Q9FYF7|Q9SRT0|Q9LJM4|Q9M2U5|Q5IBC5|Q9ZUZ3|O22467|O64816|Q9LQF2|Q9STX2|Q9SQU6|Q3E6P4|Q6NQJ6|Q96329|Q9ZWA1|Q9T041|Q9FL69|Q9SB51|Q39023|Q9FJZ3|Q9SZ06|Q9LRZ5|Q8L6Y1|Q9FXA8|O64806|Q9LK35|Q8LFS6|O64530|Q9C9Z2|Q9SMV6|O64538|O65351|Q8LC68|Q9ZUD9|Q9FH76|O81893|Q39224|C0LGX3|Q9LU41|O22131|Q9S760|Q9SHJ5|O22161|O82289|Q9SZD4|Q6NLW5|Q9LSD6|Q9LSD5|Q2LAE1|Q24JL3|…	http://amigo.geneontology.org/cgi-bin/amigo/term_details?term=GO:0007275
intracellular part	GO:0044424	689	18791	5.5521e-14	2.31838e-12	Q9LY66|Q9XF63|Q8L3W1|Q9LY61|Q9FJ93|Q8RVQ9|Q9SCL7|Q56XE8|O80920|P51413|Q8GZD4|O22467|Q9M0F9|Q9LS28|Q9SGS5|Q9LQF2|P51419|Q8LBM2|Q1PET6|Q9FE06|Q9STX2|Q8L9T5|Q3ED68|Q9SX80|Q9SYG1|Q9LDD1|Q9LV52|O80568|P19037|Q9ZU40|Q9ZSI7|Q8VYJ2|Q9SJK3|Q9FXI5|Q39023|Q9SAH7|Q9FPR3|Q43314|F4IBB2|A1L4Y2|Q8L6Y1|Q9FZE1|O64806|O22900|O22040|Q9S9N8|Q9S9N9|P36428|Q9STJ9|Q9FGR0|Q56XM9|Q96289|Q8LC68|P19036|Q9FJH9|Q9FFR9|Q9ZPX9|…	http://amigo.geneontology.org/cgi-bin/amigo/term_details?term=GO:0044424
regulation of metabolic process	GO:0019222	172	3059	6.21717e-14	2.56147e-12	Q9LV58|O82132|Q9FJ93|Q9FMZ0|Q9LV52|Q9LY29|Q9LHA8|Q39030|Q94ID6|Q8LAL2|Q9LXG8|Q9LD55|O80920|O23620|O22467|Q84TH4|Q9SKT1|Q9LT81|Q9FH57|Q8LBM2|Q9STX0|Q7G1L2|Q9FE67|C0SVG5|Q9ZWA1|Q9FGS4|Q9ZSI7|Q8VYJ2|Q9SJK3|Q9FYR7|C0SUT9|O80933|Q9M8L2|Q39023|Q9FHK9|Q9SAH7|Q8VZ79|Q9FGB0|Q9SZ06|O80482|Q9LYD3|Q8S8P5|O22900|O22040|Q43386|Q93ZG7|Q8GYU3|P42731|P42736|Q96289|Q9LDE1|Q9SZL8|O65685|Q3E9B4|O82155|O65683|Q9M886|…	http://amigo.geneontology.org/cgi-bin/amigo/term_details?term=GO:0019222
intracellular organelle part	GO:0044446	229	4528	7.67097e-14	3.11885e-12	Q8VYI1|Q9LY66|Q9SRQ1|Q9FM19|Q9LV58|Q39243|Q9FDX9|Q9LHA8|Q9FJJ3|Q6NQI8|F4J9Q6|Q9LD57|Q9SX77|Q94A27|Q5IBC5|Q9LTV6|P92964|B9DFI7|P51413|O22467|Q9LK64|Q84TH4|Q9S9P3|Q41963|O64654|Q96255|Q1PET6|Q8S403|Q9LI83|Q84ZT9|Q8RVQ9|Q9SHP0|Q9MAB3|Q9T041|Q8VYJ2|Q9FL69|Q39002|Q9M9X7|Q9FXI5|Q9FKE9|O80934|Q8VZ79|Q38899|Q9SCL7|Q9SKX8|Q94AL8|Q9M0E2|Q8LCL3|Q9FNJ8|Q9LN20|Q9FGT8|Q43386|Q9C9Z2|Q6AWU6|Q9FN42|Q93ZG7|Q9SMV6|…	http://amigo.geneontology.org/cgi-bin/amigo/term_details?term=GO:0044446
organelle part	GO:0044422	229	4541	1.02704e-13	4.12149e-12	Q8VYI1|Q9LY66|Q9SRQ1|Q9FM19|Q9LV58|Q39243|Q9FDX9|Q9LHA8|Q9FJJ3|Q6NQI8|F4J9Q6|Q9LD57|Q9SX77|Q94A27|Q5IBC5|Q9LTV6|P92964|B9DFI7|P51413|O22467|Q9LK64|Q84TH4|Q9S9P3|Q41963|O64654|Q96255|Q1PET6|Q8S403|Q9LI83|Q84ZT9|Q8RVQ9|Q9SHP0|Q9MAB3|Q9T041|Q8VYJ2|Q9FL69|Q39002|Q9M9X7|Q9FXI5|Q9FKE9|O80934|Q8VZ79|Q38899|Q9SCL7|Q9SKX8|Q94AL8|Q9M0E2|Q8LCL3|Q9FNJ8|Q9LN20|Q9FGT8|Q43386|Q9C9Z2|Q6AWU6|Q9FN42|Q93ZG7|Q9SMV6|…	http://amigo.geneontology.org/cgi-bin/amigo/term_details?term=GO:0044422
regulation of macromolecule metabolic process	GO:0060255	164	2898	1.67235e-13	6.62509e-12	Q9LV58|O82132|Q9FJ93|Q9LV52|Q9LY29|Q9LHA8|Q39030|Q94ID6|Q8LAL2|Q9LXG8|Q9LD55|O80920|O23620|O22467|Q84TH4|Q9SKT1|Q9LT81|Q9FH57|Q8LBM2|Q9STX0|Q7G1L2|Q9FE67|C0SVG5|Q9ZWA1|O65639|Q9ZSI7|Q8VYJ2|Q9SJK3|Q9FYR7|C0SUT9|O80933|Q9M8L2|Q39023|Q9FHK9|Q9SAH7|Q8VZ79|Q9FGB0|Q9SZ06|O80482|Q9LYD3|Q8S8P5|O22900|O22040|Q43386|Q93ZG7|Q8GYU3|P42731|P42736|Q96289|Q9LDE1|Q9SZL8|O65685|Q3E9B4|O82155|O65683|Q9M886|Q93WT0|…	http://amigo.geneontology.org/cgi-bin/amigo/term_details?term=GO:0060255
nucleic acid binding	GO:0003676	188	3499	1.73158e-13	6.7729e-12	Q9LY66|O82132|Q9LV58|Q9FJ93|Q8RVQ9|Q9LY29|Q94ID6|P25858|Q9LXG8|Q9LD55|Q9SW44|P92964|Q9M084|O23620|Q9FLJ2|Q84TH4|Q9SKT1|Q9FNZ2|Q9LT81|Q9FH57|Q8VZ42|Q9ATY5|Q94B40|Q1PDV2|Q7G1L2|Q93ZE2|Q9LV52|C0SVG5|Q9ZWA1|O65639|Q9MAB3|Q9ZSI7|Q8VYJ2|Q9SJK3|Q9FYR7|Q9FKE9|Q9FHK9|Q9SAH7|Q8GX84|Q8VZ79|Q9FGB0|Q38899|Q9SZ06|Q9FDW1|O80482|Q9LYD3|O22900|Q8LFS6|Q43386|P36428|Q9STJ9|Q6NPP4|P42731|P42736|Q96289|Q9LDE1|Q8LC68|…	http://amigo.geneontology.org/cgi-bin/amigo/term_details?term=GO:0003676
nucleic acid metabolic process	GO:0090304	187	3476	1.8379e-13	7.09889e-12	Q9LY66|O82132|Q9LV58|Q9FJ93|Q9LV52|Q9LY29|Q9LHA8|Q94ID6|Q8LAL2|Q9LXG8|Q8GXN9|Q5IBC5|P92964|O23620|O22467|Q84TH4|Q9SKT1|Q9LT81|Q9FH57|Q8LBM2|Q9ATY5|Q0PGJ6|Q1PDV2|Q7G1L2|Q93ZE2|C0SVG5|Q9ZWA1|O65639|Q9LQI9|Q9ZSI7|Q8VYJ2|Q9SJK3|Q9FYR7|C0SUT9|Q9SR15|O80933|Q9M084|Q9FHK9|Q9SAH7|Q8VZ79|Q9FGB0|Q38899|Q9SZ06|O80482|Q9LYD3|Q8S8P5|O22900|Q8LFS6|Q43386|P36428|Q8GYU3|P42731|P42736|Q96289|Q9LDE1|Q9SZL8|Q8LC68|…	http://amigo.geneontology.org/cgi-bin/amigo/term_details?term=GO:0090304
cellular response to organic substance	GO:0071310	78	973	2.96242e-13	1.13011e-11	Q8LFS6|Q9ZT50|Q9LY29|Q9FQ04|Q9SFE4|Q9ZUZ3|Q9LV58|Q9LNW3|O64538|Q9SRT0|P42736|F4K0E8|P46897|Q3EBC8|Q94ID6|Q39013|Q39011|Q9LMR5|Q7XJR9|O80920|Q9LYC1|Q93VK0|Q9SKT1|O22259|Q9ZV88|A9LNK9|Q9LMA8|Q9FKW4|Q9SSA8|Q9LPQ3|Q9ZWM9|O64816|Q9FH54|Q8LAL2|Q84QC2|Q940T5|Q9FJ93|Q8LBM2|Q9FMZ0|Q9C5I3|Q93ZT5|Q9FPR3|Q9FY48|Q7G1L2|Q8RY59|Q9FE67|Q9FDW1|Q9XIE2|Q39086|P25818|Q9LW77|Q9FGW9|Q680Q4|O80917|Q9ZSD4|Q9M8L2|Q9SNB6|…	http://amigo.geneontology.org/cgi-bin/amigo/term_details?term=GO:0071310
signal transduction	GO:0007165	115	1765	3.47272e-13	1.30862e-11	Q9LV58|P49598|Q9FJ93|Q9FMZ0|Q9FDX9|Q39030|Q94ID6|Q9FJ17|Q8LAL2|Q9SRT0|Q9LMR5|O80920|O82500|Q9FH54|Q94F39|Q8LBM2|Q8S403|Q9LVN2|Q7G1L2|Q9FE67|Q9C6K9|Q680Q4|Q9M8L2|Q39023|P24806|Q9SZ06|Q9LYD3|Q9LK35|Q8LFS6|Q9LNW3|O64538|P42736|Q9LW77|Q6R2K3|O80871|C0LGX3|C0LGP4|F4JNB7|Q9SSA8|Q9SUL7|Q9M9E8|Q9C5I3|Q93ZT5|Q9FPR3|F4K0E8|Q39219|F4KHI3|Q9FI14|Q9SNB6|Q9ZV88|Q42406|Q9FY48|Q84QC2|Q9FMF5|Q9SZ67|Q9FJN7|Q9SPK4|…	http://amigo.geneontology.org/cgi-bin/amigo/term_details?term=GO:0007165
response to organonitrogen compound	GO:0010243	29	156	3.72543e-13	1.38694e-11	Q9SCW4|O82155|Q940T5|Q9LZW3|Q96289|Q9FQ04|P06525|Q42410|Q9LX85|Q8RXX9|Q5PNY6|Q94B40|O49403|Q8L9T5|Q9SLD4|Q9XIE2|Q9SNB6|Q39023|Q9SAH7|Q9C5T4|Q9SZ06|Q84TG3|Q9SUS5|Q9FDW1|Q8S8P5|Q67YE6|Q93ZS9|O80340|Q8GYY1	http://amigo.geneontology.org/cgi-bin/amigo/term_details?term=GO:0010243
cellular biosynthetic process	GO:0044249	246	5059	3.96555e-13	1.45875e-11	Q8VYI1|Q9LY66|Q8VYB2|O49627|Q9LV58|Q39243|Q9FMZ0|Q9LV52|Q9LY29|Q9LHA8|Q39030|Q9SCL7|Q6NQI8|Q9LMA8|Q9LXG8|Q9LD55|Q94A27|Q9CA83|P51413|O22467|B0F481|Q56YU0|Q9LS28|Q9SKT1|Q9LT81|Q9FH57|Q84MD8|Q96255|Q9LNC4|Q9STX0|Q8S403|Q0PGJ6|Q93XM7|Q7G1L2|Q93ZE2|C0SVG5|Q9SHP0|Q9FGS4|O49403|Q9ZSI7|Q8VYJ2|Q9SJK3|Q9FYR7|C0SUT9|Q9T0A0|O80933|Q9C5T4|Q9M084|Q39023|Q9FHK9|Q9SAH7|Q8VZ79|Q9FGB0|Q38899|Q9SZ06|Q9FDW1|Q9SKX8|…	http://amigo.geneontology.org/cgi-bin/amigo/term_details?term=GO:0044249
hormone-mediated signaling pathway	GO:0009755	68	790	5.40836e-13	1.9661e-11	Q9ZT50|Q9LY29|Q9FQ04|Q9SFE4|Q9ZUZ3|Q9LV58|Q9LNW3|O64538|Q9SRT0|P42736|P46897|Q94ID6|Q39013|Q39011|Q9LMR5|Q7XJR9|O80920|Q9LYC1|Q93VK0|Q9SKT1|O22259|Q9ZV88|Q9LMA8|Q9FKW4|Q9SSA8|Q9ZWM9|Q9FDW1|Q9FH54|Q8LAL2|Q84QC2|Q940T5|Q9FJ93|Q8LBM2|Q9FMZ0|Q9C5I3|Q93ZT5|Q9FPR3|Q9FY48|Q7G1L2|Q8RY59|Q9FE67|Q39086|P25818|Q9FGW9|Q680Q4|O80917|Q9ZSD4|Q9M8L2|Q9SNB6|Q39023|P24806|Q9SGP6|O22174|Q9SZ06|O80340|F4KGY6|O64682|…	http://amigo.geneontology.org/cgi-bin/amigo/term_details?term=GO:0009755
regulation of cellular metabolic process	GO:0031323	162	2896	6.04711e-13	2.17274e-11	Q9LV58|O82132|Q9FJ93|Q9FMZ0|Q9LV52|Q9LY29|Q9LHA8|Q39030|Q94ID6|Q8LAL2|Q9LXG8|Q9LD55|O80920|O23620|O22467|Q84TH4|Q9SKT1|Q9LT81|Q9FH57|Q8LBM2|Q9STX0|Q7G1L2|Q9FE67|C0SVG5|Q9ZWA1|Q9FGS4|Q9ZSI7|Q8VYJ2|Q9SJK3|Q9FYR7|C0SUT9|O80933|Q9M8L2|Q39023|Q9FHK9|Q9SAH7|Q8VZ79|Q9FGB0|Q9SZ06|O80482|Q9LYD3|Q8S8P5|O22900|O22040|Q43386|Q8GYU3|P42731|P42736|Q96289|Q9LDE1|Q9SZL8|O65685|Q3E9B4|O82155|O65683|Q9M886|Q93WT0|…	http://amigo.geneontology.org/cgi-bin/amigo/term_details?term=GO:0031323
response to temperature stimulus	GO:0009266	54	537	6.25524e-13	2.21316e-11	Q9LV58|Q9S9N9|Q9SFE4|Q8L3W1|Q9STJ9|Q9SMV6|Q6NPP4|Q9SYS6|P42736|Q96289|O23553|Q39030|Q9FQ04|Q9FGT8|P06525|Q9LD57|Q39162|P49040|Q941L3|Q42410|Q9S760|F4I1G5|O82132|O81916|Q9SZD4|Q38806|Q946J8|Q9ATY5|Q680Q4|Q0PGJ6|Q8S8P5|Q7G1L2|Q93ZG7|Q9S9N1|O22893|Q9SYG1|Q9LUW5|P19037|P19036|Q9FGW9|Q93WF6|O48780|O80917|Q9LHA8|Q39023|O65590|Q39219|Q94AL8|Q9SLV0|O65639|P25858|P49598|Q9ZQ85|Q8GYY1	http://amigo.geneontology.org/cgi-bin/amigo/term_details?term=GO:0009266
nucleobase-containing compound biosynthetic process	GO:0034654	156	2750	6.30286e-13	2.21316e-11	Q9LV58|Q8VYB2|Q84MD8|Q9LV52|Q9LY29|Q9LHA8|Q94ID6|Q8LAL2|Q9LXG8|O23620|O22467|Q9LS28|Q9SKT1|Q9LT81|Q9FH57|Q9FJ93|Q8LBM2|Q9STX0|Q0PGJ6|Q7G1L2|Q9FE67|C0SVG5|Q9ZWA1|Q9FGS4|Q9ZSI7|Q8VYJ2|Q9SJK3|Q9FYR7|C0SUT9|O80933|Q9FHK9|Q9SAH7|Q8VZ79|Q9FGB0|Q9SZ06|O80482|Q9LYD3|Q8S8P5|O22900|Q43386|Q9C723|Q8GYU3|P42736|Q96289|Q9LDE1|Q9SZL8|O65685|Q3E9B4|Q9FZE1|O82155|O65683|Q9M886|Q6NLH0|Q93WT0|Q9LF33|Q42410|Q93W88|…	http://amigo.geneontology.org/cgi-bin/amigo/term_details?term=GO:0034654
defense response	GO:0006952	101	1480	8.84813e-13	3.07199e-11	Q9SCS9|Q9LY61|Q9FDX9|Q9FKZ1|Q94ID6|O82225|Q9ZUF4|Q9LXG8|Q9C5E5|O82500|Q9FH54|Q41963|Q8LBM2|Q8L9T5|O04496|O80934|Q9LDD1|Q9FE67|P43297|Q9M9E1|Q941L3|Q9M084|Q39023|Q9SAH7|Q9FPR3|Q9SZ06|P50700|Q8LFS6|Q9LDE1|P54609|F4JNB7|Q9FG65|Q9ZSA7|Q9ZSA8|Q9SZD4|Q2LAE1|Q680Q4|Q9SR17|Q8LC76|F4K0E8|O48814|Q7XJE6|F4KHI3|Q9FI14|P84634|O80959|O23006|Q9FY48|Q9SZ67|O80340|Q9FHE4|Q8RWL5|Q9LRR4|Q9SMT7|Q9SY59|O04203|Q39162|…	http://amigo.geneontology.org/cgi-bin/amigo/term_details?term=GO:0006952
single organism signaling	GO:0044700	115	1794	9.46535e-13	3.24977e-11	Q9LV58|P49598|Q9FJ93|Q9FMZ0|Q9FDX9|Q39030|Q94ID6|Q9FJ17|Q8LAL2|Q9SRT0|Q9LMR5|O80920|O82500|Q9FH54|Q94F39|Q8LBM2|Q8S403|Q9LVN2|Q7G1L2|Q9FE67|Q9C6K9|Q680Q4|Q9M8L2|Q39023|P24806|Q9SZ06|Q9LYD3|Q9LK35|Q8LFS6|Q9LNW3|O64538|P42736|Q9LW77|Q6R2K3|O80871|C0LGX3|C0LGP4|F4JNB7|Q9SSA8|Q9SUL7|Q9M9E8|Q9C5I3|Q93ZT5|Q9FPR3|F4K0E8|Q39219|F4KHI3|Q9FI14|Q9SNB6|Q9ZV88|Q42406|Q9FY48|Q84QC2|Q9FMF5|Q9SZ67|Q9FJN7|Q9SPK4|…	http://amigo.geneontology.org/cgi-bin/amigo/term_details?term=GO:0044700
signaling	GO:0023052	115	1795	9.79325e-13	3.3254e-11	Q9LV58|P49598|Q9FJ93|Q9FMZ0|Q9FDX9|Q39030|Q94ID6|Q9FJ17|Q8LAL2|Q9SRT0|Q9LMR5|O80920|O82500|Q9FH54|Q94F39|Q8LBM2|Q8S403|Q9LVN2|Q7G1L2|Q9FE67|Q9C6K9|Q680Q4|Q9M8L2|Q39023|P24806|Q9SZ06|Q9LYD3|Q9LK35|Q8LFS6|Q9LNW3|O64538|P42736|Q9LW77|Q6R2K3|O80871|C0LGX3|C0LGP4|F4JNB7|Q9SSA8|Q9SUL7|Q9M9E8|Q9C5I3|Q93ZT5|Q9FPR3|F4K0E8|Q39219|F4KHI3|Q9FI14|Q9SNB6|Q9ZV88|Q42406|Q9FY48|Q84QC2|Q9FMF5|Q9SZ67|Q9FJN7|Q9SPK4|…	http://amigo.geneontology.org/cgi-bin/amigo/term_details?term=GO:0023052
regulation of RNA metabolic process	GO:0051252	144	2475	9.9966e-13	3.35755e-11	Q9LV58|O82132|Q9FJ93|Q9LV52|Q9LY29|Q9LHA8|Q94ID6|Q8LAL2|Q9LXG8|O23620|O22467|Q84TH4|Q9SKT1|Q9LT81|Q9FH57|Q8LBM2|Q9STX0|Q7G1L2|Q9FE67|C0SVG5|Q9ZWA1|O65639|Q9ZSI7|Q8VYJ2|Q9SJK3|Q9FYR7|C0SUT9|O80933|Q9FHK9|Q9SAH7|Q8VZ79|Q9FGB0|Q9SZ06|O80482|Q9LYD3|Q8S8P5|O22900|Q43386|Q8GYU3|P42731|P42736|Q96289|Q9LDE1|Q9SZL8|O65685|Q3E9B4|O82155|O65683|Q9M886|Q93WT0|Q42410|Q93W88|Q9SSA8|Q9SZD4|Q9LSD5|O49403|Q9C5I3|…	http://amigo.geneontology.org/cgi-bin/amigo/term_details?term=GO:0051252
organic cyclic compound biosynthetic process	GO:1901362	171	3140	1.0191e-12	3.38606e-11	Q9LV58|Q8VYB2|Q84MD8|Q9FMZ0|Q9LV52|Q9LY29|Q9LHA8|F4JKK0|Q94ID6|Q8LAL2|Q9LXG8|Q9SGD6|O23620|O22467|Q56YU0|Q9LS28|Q9SKT1|Q9LT81|Q9FH57|Q9FJ93|Q8LBM2|Q9STX0|Q0PGJ6|Q7G1L2|Q9FE67|C0SVG5|Q9ZWA1|Q9FGS4|Q9ZSI7|Q8VYJ2|Q9SJK3|Q9FYR7|C0SUT9|O80933|Q39023|Q9FHK9|Q9SAH7|Q8VZ79|Q9FGB0|Q9SZ06|Q9FDW1|O80482|Q9FZE1|Q8S8P5|O22900|Q9FNJ8|Q43386|Q9S9N9|Q8GYU3|P42736|Q96289|Q9LDE1|Q9SZL8|O65685|Q3E9B4|Q9FH76|O82155|…	http://amigo.geneontology.org/cgi-bin/amigo/term_details?term=GO:1901362
cellular response to hormone stimulus	GO:0032870	70	846	1.35236e-12	4.44551e-11	Q9ZT50|Q9LY29|Q9FQ04|Q9SFE4|Q9ZUZ3|Q9LV58|Q9LNW3|O64538|Q9SRT0|P42736|P46897|Q94ID6|Q39013|Q39011|Q9LMR5|Q7XJR9|O80920|Q9LYC1|Q93VK0|Q9SKT1|O22259|Q9ZV88|Q9LMA8|Q9FKW4|Q9SSA8|Q9ZWM9|O64816|Q9FH54|Q8LAL2|Q84QC2|Q940T5|Q9FJ93|Q8LBM2|Q9FMZ0|Q9C5I3|Q93ZT5|Q9FPR3|Q9FY48|Q7G1L2|Q8RY59|Q9FE67|Q9FDW1|Q9XIE2|Q39086|P25818|Q9FGW9|Q680Q4|O80917|Q9ZSD4|Q9M8L2|Q9SNB6|Q39023|P24806|Q9SGP6|O22174|Q9SZ06|Q84TE6|…	http://amigo.geneontology.org/cgi-bin/amigo/term_details?term=GO:0032870
aromatic compound biosynthetic process	GO:0019438	166	3027	1.3924e-12	4.52896e-11	Q9LV58|Q8VYB2|Q84MD8|Q9LV52|Q9LY29|Q9LHA8|F4JKK0|Q94ID6|Q8LAL2|Q9LXG8|Q9SGD6|O23620|O22467|Q56YU0|Q9LS28|Q9SKT1|Q9LT81|Q9FH57|Q9FJ93|Q8LBM2|Q9STX0|Q0PGJ6|Q7G1L2|Q9FE67|C0SVG5|Q9ZWA1|Q9FGS4|Q9ZSI7|Q8VYJ2|Q9SJK3|Q9FYR7|C0SUT9|O80933|Q39023|Q9FHK9|Q9SAH7|Q8VZ79|Q9FGB0|Q9SZ06|Q9FDW1|O80482|Q9FZE1|Q8S8P5|O22900|Q9FNJ8|Q43386|Q9S9N9|Q8GYU3|P42736|Q96289|Q9LDE1|Q9SZL8|O65685|Q3E9B4|Q9LYD3|O82155|O65683|…	http://amigo.geneontology.org/cgi-bin/amigo/term_details?term=GO:0019438
response to chitin	GO:0010200	26	130	1.43828e-12	4.62946e-11	Q9SCW4|Q940T5|Q9LZW3|Q96289|O82155|Q42410|Q9LX85|Q8RXX9|Q5PNY6|Q94B40|O49403|Q8L9T5|Q8S8P5|Q9SNB6|Q39023|Q9SAH7|Q9C5T4|Q9SZ06|Q84TG3|Q9SUS5|Q9FDW1|Q9SLD4|Q67YE6|Q93ZS9|O80340|Q8GYY1	http://amigo.geneontology.org/cgi-bin/amigo/term_details?term=GO:0010200
regulation of nucleobase-containing compound metabolic process	GO:0019219	145	2519	1.7596e-12	5.60533e-11	Q9LV58|O82132|Q9FJ93|Q9LV52|Q9LY29|Q9LHA8|Q94ID6|Q8LAL2|Q9LXG8|O23620|O22467|Q84TH4|Q9SKT1|Q9LT81|Q9FH57|Q8LBM2|Q9STX0|Q7G1L2|Q9FE67|C0SVG5|Q9ZWA1|O65639|Q9ZSI7|Q8VYJ2|Q9SJK3|Q9FYR7|C0SUT9|O80933|Q9FHK9|Q9SAH7|Q8VZ79|Q9FGB0|Q9SZ06|O80482|Q9LYD3|Q8S8P5|O22900|Q43386|Q8GYU3|P42731|P42736|Q96289|Q9LDE1|Q9SZL8|O65685|Q3E9B4|O82155|O65683|Q9M886|Q93WT0|Q42410|Q93W88|Q9SSA8|Q9SZD4|Q9LSD5|O49403|Q9C5I3|…	http://amigo.geneontology.org/cgi-bin/amigo/term_details?term=GO:0019219
cellular response to endogenous stimulus	GO:0071495	70	852	1.83322e-12	5.78024e-11	Q9ZT50|Q9LY29|Q9FQ04|Q9SFE4|Q9ZUZ3|Q9LV58|Q9LNW3|O64538|Q9SRT0|P42736|P46897|Q94ID6|Q39013|Q39011|Q9LMR5|Q7XJR9|O80920|Q9LYC1|Q93VK0|Q9SKT1|O22259|Q9ZV88|Q9LMA8|Q9FKW4|Q9SSA8|Q9ZWM9|O64816|Q9FH54|Q8LAL2|Q84QC2|Q940T5|Q9FJ93|Q8LBM2|Q9FMZ0|Q9C5I3|Q93ZT5|Q9FPR3|Q9FY48|Q7G1L2|Q8RY59|Q9FE67|Q9FDW1|Q9XIE2|Q39086|P25818|Q9FGW9|Q680Q4|O80917|Q9ZSD4|Q9M8L2|Q9SNB6|Q39023|P24806|Q9SGP6|O22174|Q9SZ06|Q84TE6|…	http://amigo.geneontology.org/cgi-bin/amigo/term_details?term=GO:0071495
heterocycle biosynthetic process	GO:0018130	161	2914	1.87877e-12	5.86405e-11	Q9LV58|Q8VYB2|Q84MD8|Q9LV52|Q9LY29|Q9LHA8|Q94ID6|Q8LAL2|Q9LXG8|O23620|O22467|Q9LS28|Q9SKT1|Q9LT81|Q9FH57|Q9FJ93|Q8LBM2|Q9STX0|Q0PGJ6|Q7G1L2|Q9FE67|C0SVG5|Q9ZWA1|Q9FGS4|Q9ZSI7|Q8VYJ2|Q9SJK3|Q9FYR7|C0SUT9|O80933|Q39023|Q9FHK9|Q9SAH7|Q8VZ79|Q9FGB0|Q9SZ06|Q9FDW1|O80482|Q9FZE1|Q8S8P5|O22900|Q43386|Q9C723|Q8GYU3|P42736|Q96289|Q9LDE1|Q9SZL8|O65685|Q3E9B4|Q9LYD3|O82155|O65683|Q9M886|Q6NLH0|Q93WT0|Q9LF33|…	http://amigo.geneontology.org/cgi-bin/amigo/term_details?term=GO:0018130
nucleic acid-templated transcription	GO:0097659	146	2551	2.1861e-12	6.68817e-11	Q9LV58|O82132|Q9FJ93|Q9LV52|Q9LY29|Q9LHA8|Q94ID6|Q8LAL2|Q9LXG8|O23620|O22467|Q9LS28|Q9SKT1|Q9LT81|Q9FH57|Q8LBM2|Q9STX0|Q0PGJ6|Q7G1L2|Q9FE67|C0SVG5|Q9ZWA1|O65639|Q9ZSI7|Q8VYJ2|Q9SJK3|Q9FYR7|C0SUT9|O80933|Q9FHK9|Q9SAH7|Q8VZ79|Q9FGB0|Q9SZ06|O80482|Q9LYD3|Q8S8P5|O22900|Q43386|Q8GYU3|P42736|Q96289|Q9LDE1|Q9SZL8|O65685|Q3E9B4|O82155|O65683|Q9M886|Q6NLH0|Q93WT0|Q42410|Q93W88|Q9SSA8|Q9SZD4|Q9LSD5|O49403|…	http://amigo.geneontology.org/cgi-bin/amigo/term_details?term=GO:0097659
transcription, DNA-templated	GO:0006351	146	2551	2.1861e-12	6.68817e-11	Q9LV58|O82132|Q9FJ93|Q9LV52|Q9LY29|Q9LHA8|Q94ID6|Q8LAL2|Q9LXG8|O23620|O22467|Q9LS28|Q9SKT1|Q9LT81|Q9FH57|Q8LBM2|Q9STX0|Q0PGJ6|Q7G1L2|Q9FE67|C0SVG5|Q9ZWA1|O65639|Q9ZSI7|Q8VYJ2|Q9SJK3|Q9FYR7|C0SUT9|O80933|Q9FHK9|Q9SAH7|Q8VZ79|Q9FGB0|Q9SZ06|O80482|Q9LYD3|Q8S8P5|O22900|Q43386|Q8GYU3|P42736|Q96289|Q9LDE1|Q9SZL8|O65685|Q3E9B4|O82155|O65683|Q9M886|Q6NLH0|Q93WT0|Q42410|Q93W88|Q9SSA8|Q9SZD4|Q9LSD5|O49403|…	http://amigo.geneontology.org/cgi-bin/amigo/term_details?term=GO:0006351
RNA biosynthetic process	GO:0032774	146	2554	2.37659e-12	7.19966e-11	Q9LV58|O82132|Q9FJ93|Q9LV52|Q9LY29|Q9LHA8|Q94ID6|Q8LAL2|Q9LXG8|O23620|O22467|Q9LS28|Q9SKT1|Q9LT81|Q9FH57|Q8LBM2|Q9STX0|Q0PGJ6|Q7G1L2|Q9FE67|C0SVG5|Q9ZWA1|O65639|Q9ZSI7|Q8VYJ2|Q9SJK3|Q9FYR7|C0SUT9|O80933|Q9FHK9|Q9SAH7|Q8VZ79|Q9FGB0|Q9SZ06|O80482|Q9LYD3|Q8S8P5|O22900|Q43386|Q8GYU3|P42736|Q96289|Q9LDE1|Q9SZL8|O65685|Q3E9B4|O82155|O65683|Q9M886|Q6NLH0|Q93WT0|Q42410|Q93W88|Q9SSA8|Q9SZD4|Q9LSD5|O49403|…	http://amigo.geneontology.org/cgi-bin/amigo/term_details?term=GO:0032774
cellular nitrogen compound biosynthetic process	GO:0044271	189	3636	2.56104e-12	7.68313e-11	Q9LY66|Q8VYB2|Q9LV58|Q84MD8|Q9LV52|Q9LY29|Q9LHA8|Q39030|Q94ID6|Q9LMA8|Q9LXG8|Q9LD55|P51413|O22467|Q9LS28|Q9SKT1|Q9LT81|Q9FH57|Q9FJ93|Q8LBM2|Q9STX0|Q0PGJ6|Q93XM7|Q7G1L2|Q93ZE2|C0SVG5|Q9ZWA1|Q9FGS4|Q9ZSI7|Q8VYJ2|Q9SJK3|Q9FYR7|C0SUT9|Q9SR15|O80933|Q9M084|Q39023|Q9FHK9|Q9SAH7|Q8VZ79|Q9FGB0|Q9SZ06|Q9FDW1|Q9SKX8|P51419|O80482|Q9FZE1|Q8S8P5|O22900|Q8LCL3|F4IPM3|Q43386|Q9C723|P36428|Q8GYU3|P42731|P42736|…	http://amigo.geneontology.org/cgi-bin/amigo/term_details?term=GO:0044271
regulation of primary metabolic process	GO:0080090	157	2836	3.27762e-12	9.73832e-11	Q9LV58|O82132|Q9FJ93|Q9FMZ0|Q9LV52|Q9LY29|Q9LHA8|Q39030|Q94ID6|Q8LAL2|Q9LXG8|Q9LD55|O80920|O23620|O22467|Q84TH4|Q9SKT1|Q9LT81|Q9FH57|Q8LBM2|Q9STX0|Q7G1L2|Q9FE67|C0SVG5|Q9ZWA1|O65639|Q9ZSI7|Q8VYJ2|Q9SJK3|Q9FYR7|C0SUT9|O80933|Q9M8L2|Q39023|Q9FHK9|Q9SAH7|Q8VZ79|Q9FGB0|Q9SZ06|O80482|Q9LYD3|Q8S8P5|O22900|O22040|Q43386|Q8GYU3|P42731|P42736|Q96289|Q9LDE1|Q9SZL8|O65685|Q3E9B4|O82155|O65683|Q9M886|Q93WT0|…	http://amigo.geneontology.org/cgi-bin/amigo/term_details?term=GO:0080090
regulation of nitrogen compound metabolic process	GO:0051171	150	2666	3.51633e-12	1.0348e-10	Q9LV58|O82132|Q9FJ93|Q9LV52|Q9LY29|Q9LHA8|Q39030|Q94ID6|Q8LAL2|Q9LXG8|Q9LD55|O23620|O22467|Q84TH4|Q9SKT1|Q9LT81|Q9FH57|Q8LBM2|Q9STX0|Q7G1L2|Q9FE67|C0SVG5|Q9ZWA1|O65639|Q9ZSI7|Q8VYJ2|Q9SJK3|Q9FYR7|C0SUT9|O80933|Q9FHK9|Q9SAH7|Q8VZ79|Q9FGB0|Q9SZ06|O80482|Q9LYD3|Q8S8P5|O22900|Q43386|Q8GYU3|P42731|P42736|Q96289|Q9LDE1|Q9SZL8|O65685|Q3E9B4|O82155|O65683|Q9M886|Q93WT0|Q42410|Q93W88|Q9SSA8|Q9SZD4|Q8GXN9|…	http://amigo.geneontology.org/cgi-bin/amigo/term_details?term=GO:0051171
response to water	GO:0009415	41	345	3.59253e-12	1.04726e-10	Q94AZ2|Q941L3|Q9LV58|Q940T5|Q96289|P46897|Q9FJ17|Q9FYF7|P06525|P49040|Q9SKT1|Q9S760|Q9LS40|P49598|Q9LY87|Q38998|Q680Q4|Q93ZT5|Q9FPR3|Q8S8P5|Q7G1L2|Q8RY59|O22893|O65639|P43297|Q84J70|Q93WF6|O80917|Q9SS90|Q9SNB6|Q0PGJ6|Q9SL05|F4JKK0|Q84TG3|Q9FDW1|O82132|Q94AL8|Q9LHJ8|Q9M9W9|Q94BZ1|Q9FH76	http://amigo.geneontology.org/cgi-bin/amigo/term_details?term=GO:0009415
regulation of nucleic acid-templated transcription	GO:1903506	140	2446	6.77955e-12	1.92191e-10	Q9LV58|O82132|Q9FJ93|Q9LV52|Q9LY29|Q9LHA8|Q94ID6|Q8LAL2|Q9LXG8|O23620|O22467|Q9LS28|Q9SKT1|Q9LT81|Q9FH57|Q8LBM2|Q9STX0|Q7G1L2|Q9FE67|C0SVG5|Q9ZWA1|O65639|Q9ZSI7|Q8VYJ2|Q9SJK3|Q9FYR7|C0SUT9|O80933|Q9FHK9|Q9SAH7|Q8VZ79|Q9FGB0|Q9SZ06|O80482|Q9LYD3|Q8S8P5|O22900|Q43386|Q8GYU3|P42736|Q96289|Q9LDE1|Q9SZL8|O65685|Q3E9B4|O82155|O65683|Q9M886|Q93WT0|Q42410|Q93W88|Q9SSA8|Q9SZD4|Q9LSD5|O49403|Q9C5I3|Q9SEI2|…	http://amigo.geneontology.org/cgi-bin/amigo/term_details?term=GO:1903506
regulation of RNA biosynthetic process	GO:2001141	140	2446	6.77955e-12	1.92191e-10	Q9LV58|O82132|Q9FJ93|Q9LV52|Q9LY29|Q9LHA8|Q94ID6|Q8LAL2|Q9LXG8|O23620|O22467|Q9LS28|Q9SKT1|Q9LT81|Q9FH57|Q8LBM2|Q9STX0|Q7G1L2|Q9FE67|C0SVG5|Q9ZWA1|O65639|Q9ZSI7|Q8VYJ2|Q9SJK3|Q9FYR7|C0SUT9|O80933|Q9FHK9|Q9SAH7|Q8VZ79|Q9FGB0|Q9SZ06|O80482|Q9LYD3|Q8S8P5|O22900|Q43386|Q8GYU3|P42736|Q96289|Q9LDE1|Q9SZL8|O65685|Q3E9B4|O82155|O65683|Q9M886|Q93WT0|Q42410|Q93W88|Q9SSA8|Q9SZD4|Q9LSD5|O49403|Q9C5I3|Q9SEI2|…	http://amigo.geneontology.org/cgi-bin/amigo/term_details?term=GO:2001141
regulation of transcription, DNA-templated	GO:0006355	140	2446	6.77955e-12	1.92191e-10	Q9LV58|O82132|Q9FJ93|Q9LV52|Q9LY29|Q9LHA8|Q94ID6|Q8LAL2|Q9LXG8|O23620|O22467|Q9LS28|Q9SKT1|Q9LT81|Q9FH57|Q8LBM2|Q9STX0|Q7G1L2|Q9FE67|C0SVG5|Q9ZWA1|O65639|Q9ZSI7|Q8VYJ2|Q9SJK3|Q9FYR7|C0SUT9|O80933|Q9FHK9|Q9SAH7|Q8VZ79|Q9FGB0|Q9SZ06|O80482|Q9LYD3|Q8S8P5|O22900|Q43386|Q8GYU3|P42736|Q96289|Q9LDE1|Q9SZL8|O65685|Q3E9B4|O82155|O65683|Q9M886|Q93WT0|Q42410|Q93W88|Q9SSA8|Q9SZD4|Q9LSD5|O49403|Q9C5I3|Q9SEI2|…	http://amigo.geneontology.org/cgi-bin/amigo/term_details?term=GO:0006355
response to water deprivation	GO:0009414	40	338	7.42245e-12	2.08503e-10	Q94AZ2|Q9LV58|Q940T5|Q96289|P46897|Q9FJ17|Q9FYF7|P06525|P49040|Q9SKT1|Q9S760|Q9LS40|P49598|Q9LY87|Q38998|Q680Q4|Q93ZT5|Q9FPR3|Q8S8P5|Q7G1L2|Q8RY59|O22893|O65639|P43297|Q84J70|Q93WF6|O80917|Q9SS90|Q9SNB6|Q0PGJ6|Q9SL05|F4JKK0|Q84TG3|Q9FDW1|O82132|Q94AL8|Q9LHJ8|Q9M9W9|Q94BZ1|Q9FH76	http://amigo.geneontology.org/cgi-bin/amigo/term_details?term=GO:0009414
cell periphery	GO:0071944	205	4114	9.74351e-12	2.71238e-10	O48716|Q9FM19|Q8GZD4|Q43729|Q9FMZ0|Q9FDX9|Q9SH30|Q9LHA8|Q8VZG8|Q9ZUF4|O23507|Q9SRT0|Q9LD57|Q9LJM4|Q9LD55|Q9M2U5|O80920|Q41916|F4J339|Q5XF51|Q9LK64|Q9M0F9|Q9SGS5|Q9LQF2|Q41963|Q9FKS8|Q9FE06|Q8S403|O04496|Q9LVN2|Q9C6K9|Q43866|Q96520|Q38908|Q9T041|P30188|Q9M7K4|Q941L3|Q9T0A0|Q9FXI5|Q941R4|P24806|Q9FJZ3|Q9M0E2|O64806|Q9LFP7|Q9LY84|Q945M8|Q9SUL7|Q9C6E4|P46421|Q9XI29|Q93ZG7|Q9LNW3|F4I248|Q9S9N1|P42736|…	http://amigo.geneontology.org/cgi-bin/amigo/term_details?term=GO:0071944
cellular protein modification process	GO:0006464	122	2033	1.12214e-11	3.06851e-10	Q9LZW3|Q9LHA8|Q8VZG8|Q9ZUF4|F4J9Q6|Q9SRT0|Q9LXG9|Q9LJM4|Q9LMR5|O80920|Q9FF66|Q8LPN7|O64816|Q9ZVQ6|Q5PNY6|Q8L9T5|Q9LVN2|Q9LDD1|Q9C6K9|Q9M8L2|Q39023|Q8LF97|Q39030|Q8L6Y1|Q6NQB7|Q9LFP7|Q9LN20|O22040|Q9LNW3|Q93Y01|O49840|Q9LW77|O49279|Q6R2K3|O80871|Q9ZW21|C0LGX3|C0LGP4|Q9LU47|Q9XF63|P49040|Q64J17|Q2LAE1|Q680Q4|Q9SB51|Q9FPR3|O48814|Q9ZWC8|Q949S5|Q9LUS8|Q9SNB6|Q9M0X5|P51566|Q42406|Q9FY48|Q9FMF5|Q9SZ67|…	http://amigo.geneontology.org/cgi-bin/amigo/term_details?term=GO:0006464
protein modification process	GO:0036211	122	2033	1.12214e-11	3.06851e-10	Q9LZW3|Q9LHA8|Q8VZG8|Q9ZUF4|F4J9Q6|Q9SRT0|Q9LXG9|Q9LJM4|Q9LMR5|O80920|Q9FF66|Q8LPN7|O64816|Q9ZVQ6|Q5PNY6|Q8L9T5|Q9LVN2|Q9LDD1|Q9C6K9|Q9M8L2|Q39023|Q8LF97|Q39030|Q8L6Y1|Q6NQB7|Q9LFP7|Q9LN20|O22040|Q9LNW3|Q93Y01|O49840|Q9LW77|O49279|Q6R2K3|O80871|Q9ZW21|C0LGX3|C0LGP4|Q9LU47|Q9XF63|P49040|Q64J17|Q2LAE1|Q680Q4|Q9SB51|Q9FPR3|O48814|Q9ZWC8|Q949S5|Q9LUS8|Q9SNB6|Q9M0X5|P51566|Q42406|Q9FY48|Q9FMF5|Q9SZ67|…	http://amigo.geneontology.org/cgi-bin/amigo/term_details?term=GO:0036211
regulation of cellular macromolecule biosynthetic process	GO:2000112	145	2603	1.73824e-11	4.71155e-10	Q9LV58|O82132|Q9FJ93|Q9LV52|Q9LY29|Q9LHA8|Q39030|Q94ID6|Q8LAL2|Q9LXG8|Q9LD55|O23620|O22467|Q9LS28|Q9SKT1|Q9LT81|Q9FH57|Q8LBM2|Q9STX0|Q7G1L2|Q9FE67|C0SVG5|Q9ZWA1|O65639|Q9ZSI7|Q8VYJ2|Q9SJK3|Q9FYR7|C0SUT9|O80933|Q9FHK9|Q9SAH7|Q8VZ79|Q9FGB0|Q9SZ06|O80482|Q9LYD3|Q8S8P5|O22900|Q43386|Q8GYU3|P42731|P42736|Q96289|Q9LDE1|Q9SZL8|O65685|Q3E9B4|O82155|O65683|Q9M886|Q93WT0|Q42410|Q93W88|Q9SSA8|Q9SZD4|Q8GXN9|…	http://amigo.geneontology.org/cgi-bin/amigo/term_details?term=GO:2000112
regulation of macromolecule biosynthetic process	GO:0010556	145	2607	1.93121e-11	5.18908e-10	Q9LV58|O82132|Q9FJ93|Q9LV52|Q9LY29|Q9LHA8|Q39030|Q94ID6|Q8LAL2|Q9LXG8|Q9LD55|O23620|O22467|Q9LS28|Q9SKT1|Q9LT81|Q9FH57|Q8LBM2|Q9STX0|Q7G1L2|Q9FE67|C0SVG5|Q9ZWA1|O65639|Q9ZSI7|Q8VYJ2|Q9SJK3|Q9FYR7|C0SUT9|O80933|Q9FHK9|Q9SAH7|Q8VZ79|Q9FGB0|Q9SZ06|O80482|Q9LYD3|Q8S8P5|O22900|Q43386|Q8GYU3|P42731|P42736|Q96289|Q9LDE1|Q9SZL8|O65685|Q3E9B4|O82155|O65683|Q9M886|Q93WT0|Q42410|Q93W88|Q9SSA8|Q9SZD4|Q8GXN9|…	http://amigo.geneontology.org/cgi-bin/amigo/term_details?term=GO:0010556
cytoplasm	GO:0005737	478	12142	2.14792e-11	5.7216e-10	Q9LY66|Q9LY61|Q9SCL7|O80920|P51413|Q8GZD4|O22467|Q9M0F9|Q9LQF2|P51419|Q1PET6|Q9FE06|Q9STX2|Q9SX80|Q9SYG1|Q9LDD1|O80568|P19037|Q9ZU40|Q9T041|Q8VYJ2|Q8S3U9|Q9FXI5|Q39023|Q9FPR3|Q43314|F4IBB2|A1L4Y2|Q8L6Y1|Q9FZE1|O22040|Q9S9N8|Q9S9N9|P36428|Q9STJ9|Q9FGR0|Q56XM9|Q9LW77|Q8LC68|P19036|Q9FFR9|Q9LF33|Q38942|Q9FXB9|Q9FMY4|Q9LSD6|O48814|Q9LV03|Q9AST6|Q9FHM7|Q1PEY5|Q93YU2|Q9SNB6|Q93YU6|Q9M1V2|Q9FKG3|Q8VYD6|…	http://amigo.geneontology.org/cgi-bin/amigo/term_details?term=GO:0005737
macromolecule modification	GO:0043412	131	2270	2.16662e-11	5.7221e-10	Q9LZW3|Q9LHA8|Q8VZG8|Q9ZUF4|F4J9Q6|Q9SRT0|Q9LXG9|Q9LJM4|Q9LMR5|O80920|Q9FF66|O22467|Q9S9P3|O64816|Q9ZVQ6|Q5PNY6|Q8L9T5|Q9LVN2|Q9LDD1|Q9C6K9|C0SUT9|Q8VZ79|Q9M8L2|Q39023|Q8LF97|Q39030|Q8L6Y1|Q6NQB7|Q9LFP7|Q9LN20|O22040|P36428|Q9LNW3|Q93Y01|O49840|Q9LW77|O49429|O49279|Q6R2K3|O80871|Q9ZW21|C0LGX3|C0LGP4|Q9LU47|Q9XF63|P49040|Q64J17|Q2LAE1|Q680Q4|Q9SB51|Q9FPR3|O48814|Q9ZWC8|Q949S5|Q9LUS8|Q9SNB6|Q93YU6|…	http://amigo.geneontology.org/cgi-bin/amigo/term_details?term=GO:0043412
regulation of cellular biosynthetic process	GO:0031326	147	2662	2.23543e-11	5.85378e-10	Q9LV58|O82132|Q9FJ93|Q9FMZ0|Q9LV52|Q9LY29|Q9LHA8|Q39030|Q94ID6|Q8LAL2|Q9LXG8|Q9LD55|O23620|O22467|Q9LS28|Q9SKT1|Q9LT81|Q9FH57|Q8LBM2|Q9STX0|Q7G1L2|Q9FE67|C0SVG5|Q9ZWA1|O65639|Q9ZSI7|Q8VYJ2|Q9SJK3|Q9FYR7|C0SUT9|O80933|Q9FHK9|Q9SAH7|Q8VZ79|Q9FGB0|Q9SZ06|O80482|Q9LYD3|Q8S8P5|O22900|Q43386|Q8GYU3|P42731|P42736|Q96289|Q9LDE1|Q9SZL8|O65685|Q3E9B4|O82155|O65683|Q9M886|Q93WT0|Q42410|Q93W88|Q9SSA8|Q9SZD4|…	http://amigo.geneontology.org/cgi-bin/amigo/term_details?term=GO:0031326
cellular protein metabolic process	GO:0044267	160	2994	2.66253e-11	6.91364e-10	Q9LY66|Q9FMH8|O04630|Q9LZW3|Q9LHA8|Q8VZG8|Q9ZUF4|F4J9Q6|Q9SRT0|Q9LXG9|Q9LJM4|Q9LD55|O80920|P51413|Q8LPN7|O64816|Q9ZVQ6|P51419|Q5PNY6|Q8L9T5|Q9LVN2|Q9LDD1|Q9C6K9|P43297|Q9SJK3|Q9SB51|Q9M8L2|Q9M084|Q39023|Q9SZD4|Q9FHK9|Q8LF97|Q39030|Q8L6Y1|Q9SKX8|Q6NQB7|Q9M0E2|Q9LFP7|Q8LCL3|Q9LN20|O22040|P36428|Q93ZG7|Q9LNW3|Q93Y01|P42731|O49840|Q9LW77|O49279|O65683|Q6R2K3|Q7XJR9|Q9LMR5|Q9ZW21|C0LGX3|C0LGP4|Q8VZI8|…	http://amigo.geneontology.org/cgi-bin/amigo/term_details?term=GO:0044267
macromolecule biosynthetic process	GO:0009059	189	3747	3.11987e-11	8.03368e-10	Q9LY66|O82132|Q9LV58|Q39243|Q9LV52|Q9LY29|Q9LHA8|Q39030|Q9S7G2|Q94ID6|Q9LMA8|Q9LXG8|Q9LD55|P51413|O22467|Q9LS28|Q9SKT1|Q9LT81|Q9FH57|Q9FJ93|Q8LBM2|Q9STX0|Q0PGJ6|Q7G1L2|Q93ZE2|C0SVG5|Q9ZWA1|O65639|Q9ZSI7|Q8VYJ2|Q9SJK3|Q9FYR7|C0SUT9|Q9SR15|O80933|Q9C5T4|Q9M084|Q9FHK9|Q9SAH7|Q8VZ79|Q9FGB0|Q38899|Q9SZ06|O04630|Q9SKX8|O80482|Q9FZE1|Q8S8P5|O22900|Q8LCL3|Q9LNJ5|Q43386|Q9LMM0|P36428|Q8GYU3|P42731|P42736|…	http://amigo.geneontology.org/cgi-bin/amigo/term_details?term=GO:0009059
regulation of biosynthetic process	GO:0009889	147	2679	3.46254e-11	8.84235e-10	Q9LV58|O82132|Q9FJ93|Q9FMZ0|Q9LV52|Q9LY29|Q9LHA8|Q39030|Q94ID6|Q8LAL2|Q9LXG8|Q9LD55|O23620|O22467|Q9LS28|Q9SKT1|Q9LT81|Q9FH57|Q8LBM2|Q9STX0|Q7G1L2|Q9FE67|C0SVG5|Q9ZWA1|O65639|Q9ZSI7|Q8VYJ2|Q9SJK3|Q9FYR7|C0SUT9|O80933|Q9FHK9|Q9SAH7|Q8VZ79|Q9FGB0|Q9SZ06|O80482|Q9LYD3|Q8S8P5|O22900|Q43386|Q8GYU3|P42731|P42736|Q96289|Q9LDE1|Q9SZL8|O65685|Q3E9B4|O82155|O65683|Q9M886|Q93WT0|Q42410|Q93W88|Q9SSA8|Q9SZD4|…	http://amigo.geneontology.org/cgi-bin/amigo/term_details?term=GO:0009889
ligase activity	GO:0016874	42	395	4.94315e-11	1.25199e-09	Q9ZT50|P36428|Q940T5|Q9C7W4|Q9LZW3|Q9LW77|Q9SMT7|Q8LPN7|P0C5B6|Q8RXX9|Q9SRT0|Q9M084|Q9LU47|B0F481|Q9LY87|B9DGD6|Q5PNY6|Q9LFU1|Q9SR15|O04630|O81851|Q9LDD1|Q680Q4|Q852U6|Q9C578|Q9T009|Q9LD43|Q9T0A0|O82333|Q9SS90|Q9SNB6|F4JKK0|F4I116|Q9C7R6|Q84TG3|Q9FY48|Q9SY59|O81902|Q9LL84|Q9SS01|Q9SUS5|Q9FHE4	http://amigo.geneontology.org/cgi-bin/amigo/term_details?term=GO:0016874
immune system process	GO:0002376	39	346	5.10469e-11	1.2824e-09	Q8LFS6|Q9SCS9|Q9FDX9|Q3EBC8|O04203|F4J339|Q9LPQ3|O24412|F4JNB7|Q9SJ52|Q9XGM3|Q9FI14|A9LNK9|Q9LS40|Q9SZD4|Q8RXX9|Q9M2U5|Q2LAE1|Q680Q4|O04496|Q9SR17|F4K0E8|O48814|Q9XIE2|Q9FE20|Q9SJK3|Q8L612|Q941L3|Q39023|P84634|Q9SAH7|Q8RY59|Q9C5T4|F4JNA9|Q9C7R6|Q84TG3|O80340|Q9ZSD4|P50700	http://amigo.geneontology.org/cgi-bin/amigo/term_details?term=GO:0002376
multi-organism process	GO:0051704	98	1532	6.14821e-11	1.53209e-09	Q9SCS9|Q39243|Q8RVQ9|Q9LHA8|Q8VZG8|Q9ZUF4|F4J339|Q9FI14|Q9FH54|Q41963|O04496|O80934|Q93ZE2|Q9FDX9|Q8S3U9|P43297|Q9M9E1|Q9M084|Q39023|Q9SAH7|Q9FPR3|Q9SZ06|O22900|P50700|Q9T058|Q9SMV6|P42731|P42736|Q9LDE1|P54609|Q9LU41|F4JNB7|Q9FG65|Q9ZSA7|Q9SHJ5|Q9ZSA8|Q9SZD4|Q680Q4|Q9SR17|F4K0E8|O48814|Q9LFB8|Q9SQU6|P84634|O65590|Q8H1Z0|O80340|Q8RWL5|Q9SMT7|Q9SY59|O04203|Q39162|Q9XGM3|Q9LEQ3|Q8RXX9|Q9LUB7|P93033|…	http://amigo.geneontology.org/cgi-bin/amigo/term_details?term=GO:0051704
intracellular membrane-bounded organelle	GO:0043231	611	16573	7.07021e-11	1.74776e-09	Q9LY66|Q9XF63|Q8L3W1|Q9LY61|Q9FJ93|Q8RVQ9|Q9SCL7|Q56XE8|O80920|P51413|Q8GZD4|O22467|Q9LS28|Q9SGS5|Q9LQF2|Q8LBM2|Q1PET6|Q9FE06|Q8L9T5|Q3ED68|Q9SX80|Q7G1L2|Q9LDD1|Q9LV52|O80568|Q9ZU40|Q9ZSI7|Q8VYJ2|Q680Q4|Q9FXI5|Q39023|Q9SAH7|Q9FPR3|Q43314|F4IBB2|Q8L6Y1|Q9FZE1|O64806|O22900|Q9S9N8|P36428|Q9STJ9|Q9FGR0|Q56XM9|Q96289|Q8LC68|Q9FJH9|Q9FFR9|Q9ZPX9|Q9LF33|Q38942|Q9FXB9|Q9FMY4|Q9M3H5|Q9LSD5|Q9C5I3|Q93ZT5|…	http://amigo.geneontology.org/cgi-bin/amigo/term_details?term=GO:0043231
intracellular organelle	GO:0043229	619	16846	7.24953e-11	1.77786e-09	Q9LY66|Q9XF63|Q8L3W1|Q9LY61|Q9FJ93|Q8RVQ9|Q9SCL7|Q56XE8|O80920|P51413|Q8GZD4|O22467|Q9LS28|Q9SGS5|Q9LQF2|P51419|Q8LBM2|Q1PET6|Q9FE06|Q8L9T5|Q3ED68|Q9SX80|Q7G1L2|Q9LDD1|Q9LV52|O80568|Q9ZU40|Q9ZSI7|Q8VYJ2|Q680Q4|Q9FXI5|Q39023|Q9SAH7|Q9FPR3|Q43314|F4IBB2|Q8L6Y1|Q9FZE1|O64806|O22900|Q9S9N8|P36428|Q9STJ9|Q9FGR0|Q56XM9|Q96289|Q8LC68|Q9FJH9|Q9FFR9|Q9ZPX9|Q9LF33|Q38942|Q9FXB9|Q9FMY4|Q9LSD6|Q9LSD5|Q9C5I3|…	http://amigo.geneontology.org/cgi-bin/amigo/term_details?term=GO:0043229
membrane-bounded organelle	GO:0043227	611	16576	7.36026e-11	1.7908e-09	Q9LY66|Q9XF63|Q8L3W1|Q9LY61|Q9FJ93|Q8RVQ9|Q9SCL7|Q56XE8|O80920|P51413|Q8GZD4|O22467|Q9LS28|Q9SGS5|Q9LQF2|Q8LBM2|Q1PET6|Q9FE06|Q8L9T5|Q3ED68|Q9SX80|Q7G1L2|Q9LDD1|Q9LV52|O80568|Q9ZU40|Q9ZSI7|Q8VYJ2|Q680Q4|Q9FXI5|Q39023|Q9SAH7|Q9FPR3|Q43314|F4IBB2|Q8L6Y1|Q9FZE1|O64806|O22900|Q9S9N8|P36428|Q9STJ9|Q9FGR0|Q56XM9|Q96289|Q8LC68|Q9FJH9|Q9FFR9|Q9ZPX9|Q9LF33|Q38942|Q9FXB9|Q9FMY4|Q9M3H5|Q9LSD5|Q9C5I3|Q93ZT5|…	http://amigo.geneontology.org/cgi-bin/amigo/term_details?term=GO:0043227
organelle	GO:0043226	619	16849	7.5473e-11	1.82197e-09	Q9LY66|Q9XF63|Q8L3W1|Q9LY61|Q9FJ93|Q8RVQ9|Q9SCL7|Q56XE8|O80920|P51413|Q8GZD4|O22467|Q9LS28|Q9SGS5|Q9LQF2|P51419|Q8LBM2|Q1PET6|Q9FE06|Q8L9T5|Q3ED68|Q9SX80|Q7G1L2|Q9LDD1|Q9LV52|O80568|Q9ZU40|Q9ZSI7|Q8VYJ2|Q680Q4|Q9FXI5|Q39023|Q9SAH7|Q9FPR3|Q43314|F4IBB2|Q8L6Y1|Q9FZE1|O64806|O22900|Q9S9N8|P36428|Q9STJ9|Q9FGR0|Q56XM9|Q96289|Q8LC68|Q9FJH9|Q9FFR9|Q9ZPX9|Q9LF33|Q38942|Q9FXB9|Q9FMY4|Q9LSD6|Q9LSD5|Q9C5I3|…	http://amigo.geneontology.org/cgi-bin/amigo/term_details?term=GO:0043226
response to nitrogen compound	GO:1901698	32	245	9.86183e-11	2.36225e-09	Q9SCW4|O82155|Q940T5|Q9LZW3|Q96289|Q3EBC8|Q9FQ04|P06525|Q42410|Q9LX85|Q8RXX9|Q8GXN9|Q5PNY6|Q94B40|O49403|Q8L9T5|Q9SLD4|Q9XIE2|Q9SNB6|Q39023|P84634|Q9SAH7|Q9C5T4|Q9SZ06|Q84TG3|Q9SUS5|Q9FDW1|Q8S8P5|Q67YE6|Q93ZS9|O80340|Q8GYY1	http://amigo.geneontology.org/cgi-bin/amigo/term_details?term=GO:1901698
protein metabolic process	GO:0019538	173	3389	1.13123e-10	2.68884e-09	Q9LY66|Q9FMH8|O04630|Q9LZW3|Q9LHA8|Q8VZG8|O82225|Q9ZUF4|O23507|Q9SRT0|Q9LXG9|Q9LJM4|Q9LD55|O80920|Q5IBC5|P51413|Q8LPN7|O64816|Q9ZVQ6|P51419|Q5PNY6|Q8L9T5|Q9LVN2|Q9LDD1|Q9C6K9|P43297|Q9SJK3|Q9SB51|Q9M8L2|Q9M084|Q39023|Q9SZD4|Q9FHK9|Q8LF97|Q39030|Q8L6Y1|Q9SKX8|Q6NQB7|Q9M0E2|Q9LFP7|Q8LCL3|Q9LN20|O22040|P36428|Q9FN42|Q93ZG7|Q9LNW3|Q93Y01|P42731|O49840|Q9LW77|O65351|O49279|O65683|Q6R2K3|Q7XJR9|Q9LMR5|…	http://amigo.geneontology.org/cgi-bin/amigo/term_details?term=GO:0019538
transferase activity	GO:0016740	180	3578	1.31161e-10	3.0938e-09	O49627|P46643|Q84MD8|Q9LZW3|Q8VZG8|Q9FJJ3|Q6NQI8|Q9ZUF4|Q9SRT0|Q9LD57|Q9LJM4|Q9FF66|B0F481|Q9M0F9|O64816|O82343|Q96255|Q5PNY6|Q9M9E8|Q9LVN2|Q9LDD1|Q9SND9|O80568|Q9C6K9|Q9FGS4|Q8VYB2|Q9LN68|B9DFI7|Q39023|P24806|Q8LF97|Q39030|Q9SCL7|Q6NLH0|Q6NQB7|Q9LFP7|Q93Z53|Q9LRS2|O22040|O64530|Q9LMM0|P46421|O64733|Q9SR86|Q56XM9|Q9C7F9|O48684|Q9ZUD9|Q9S7G2|O49279|O81893|Q6R2K3|Q9ZW24|C0LGX3|C0LGP4|Q9SHJ5|O82289|…	http://amigo.geneontology.org/cgi-bin/amigo/term_details?term=GO:0016740
cellular response to acid chemical	GO:0071229	44	444	1.36756e-10	3.20133e-09	Q8LFS6|Q9ZT50|Q9LNW3|Q940T5|Q39013|Q9SRT0|Q7XJR9|O80920|Q9LYC1|Q93VK0|A9LNK9|Q9FKW4|Q9LPQ3|P49598|O64816|Q9LMA8|Q9FJ93|Q8LBM2|Q680Q4|Q93ZT5|Q9FPR3|P46897|Q8RY59|F4K0E8|Q9XIE2|Q39086|P25818|Q9FGW9|Q93WF6|O80917|Q9SNB6|Q39023|P24806|Q9SGP6|Q9FY48|Q94AL8|Q9FDW1|O80871|Q9LV37|Q9XEE8|Q9SPK4|Q9ZSD4|O80340|Q9ZQ85	http://amigo.geneontology.org/cgi-bin/amigo/term_details?term=GO:0071229
cellular response to oxygen-containing compound	GO:1901701	51	579	2.24968e-10	5.2267e-09	Q8LFS6|Q9ZT50|Q39243|Q9FMZ0|Q9SRT0|F4K0E8|Q39013|Q39011|Q7XJR9|O80920|Q9LYC1|Q93VK0|A9LNK9|Q9FKW4|Q9ZV88|Q9LPQ3|P49598|O64816|Q9LMA8|Q9LNW3|Q8LBM2|Q9FJ93|Q940T5|Q680Q4|Q93ZT5|Q9FPR3|P46897|Q8RY59|O81235|Q9XIE2|Q39086|P25818|Q9FGW9|Q93WF6|O80917|Q9LD47|Q9SNB6|Q39023|P24806|Q9SGP6|Q9FY48|Q94AL8|Q9FDW1|O80871|Q9LV37|Q9ZQ85|Q9SPK4|Q9ZSD4|O80340|Q9XEE8|Q9LK35	http://amigo.geneontology.org/cgi-bin/amigo/term_details?term=GO:1901701
system development	GO:0048731	108	1805	2.35285e-10	5.4256e-09	Q9ZSA8|Q39243|Q9FDX9|Q9FQ04|Q9SRT0|Q9LJM4|Q9M2U5|Q5IBC5|O22467|Q9LQF2|Q9SQU6|Q3E6P4|Q6NQJ6|Q96329|Q9FL69|Q39023|Q9SZ06|Q8L6Y1|Q9FXA8|O22040|Q8LFS6|O64530|Q9C9Z2|Q9LNW3|O65351|Q8LC68|O81893|Q39224|C0LGX3|O22131|Q9S760|O22161|O82289|Q9SZD4|Q9LSD5|Q2LAE1|Q24JL3|Q9C5I3|Q9SB51|Q93ZT5|Q5E915|Q67XD9|Q9LVJ1|F4KHI3|Q93YU2|Q5E924|Q9XIN0|Q94B77|Q500U8|Q84TE6|Q94BZ1|Q9C5G0|Q9FNF8|Q9LV16|Q94AA4|O04529|Q9SMT7|…	http://amigo.geneontology.org/cgi-bin/amigo/term_details?term=GO:0048731
innate immune response	GO:0045087	35	303	2.75093e-10	6.29658e-09	Q8LFS6|Q9SCS9|Q9FDX9|Q3EBC8|O04203|F4J339|Q9LPQ3|O24412|F4JNB7|Q9XGM3|Q9FI14|A9LNK9|Q9LS40|Q9SZD4|Q8RXX9|Q9M2U5|Q2LAE1|Q680Q4|O04496|Q9SR17|F4K0E8|O48814|Q9XIE2|Q9FE20|Q9SJK3|Q8L612|Q941L3|Q39023|P84634|Q8RY59|F4JNA9|Q9C7R6|O80340|Q9ZSD4|P50700	http://amigo.geneontology.org/cgi-bin/amigo/term_details?term=GO:0045087
response to osmotic stress	GO:0006970	52	602	2.83023e-10	6.43044e-09	Q9ZT50|Q94AZ2|O80917|Q9STJ9|Q6R0H0|Q9FT52|P42731|Q96289|Q9LDE1|Q39030|Q9FJJ3|Q9SY59|Q9FGT8|P06525|Q8H0W3|C0SVG5|P49040|Q42410|Q9S760|O82289|Q9FMH8|F4HZB2|Q9C8L4|P93033|Q9SB51|Q93ZT5|Q9FML2|Q7G1L2|Q38998|O81235|Q8RWC9|O22893|O65639|Q84J70|O04529|Q9FGW9|P54888|Q56XP4|Q9SKT1|Q8VZD5|Q39023|Q0PGJ6|Q94KT8|Q8RY59|Q43314|Q9FDW1|Q9LHJ8|Q8S8P5|Q9SLV0|Q9FX43|P50700|P25858	http://amigo.geneontology.org/cgi-bin/amigo/term_details?term=GO:0006970
phosphorus metabolic process	GO:0006793	104	1720	3.05501e-10	6.8905e-09	Q84MD8|Q8VZG8|Q9SCL7|Q9ZUF4|Q9LD57|Q9LJM4|O80920|Q84WW2|Q9M0F9|O64816|Q8S403|Q9LVN2|O80568|Q9C6K9|Q9FGS4|Q8VYB2|Q8L7W7|Q39023|Q39030|Q9LFP7|O22040|Q9LMM0|Q9C723|Q9LNW3|O49840|Q9FJH9|Q9FT52|O81893|Q6R2K3|O80871|Q9ZW21|C0LGX3|C0LGP4|Q9SHJ5|Q94A27|Q9SUL7|Q944I4|Q9FPR3|F4K0E8|O48814|Q9ZWC8|Q9LSF1|Q9LUS8|Q9M0X5|Q9FKG3|Q5E924|P51566|Q9FY48|Q71N54|Q9SZ67|Q93Z53|Q9M076|Q56XE8|O23653|Q9SPK4|Q9LK35|P25858|…	http://amigo.geneontology.org/cgi-bin/amigo/term_details?term=GO:0006793
response to heat	GO:0009408	27	188	4.42202e-10	9.90149e-09	Q9SFE4|Q9FQ04|Q9STJ9|Q9LV58|Q9SMV6|Q9S9N1|P42736|Q9LHA8|Q39030|Q9FGT8|Q42410|O82132|Q9SZD4|Q38806|Q9ATY5|Q680Q4|Q8S8P5|Q7G1L2|Q93ZG7|O22893|Q9SYG1|P19037|P19036|O80917|Q9SLV0|P25858|Q8GYY1	http://amigo.geneontology.org/cgi-bin/amigo/term_details?term=GO:0009408
immune response	GO:0006955	35	311	5.18141e-10	1.15184e-08	Q8LFS6|Q9SCS9|Q9FDX9|Q3EBC8|O04203|F4J339|Q9LPQ3|O24412|F4JNB7|Q9XGM3|Q9FI14|A9LNK9|Q9LS40|Q9SZD4|Q8RXX9|Q9M2U5|Q2LAE1|Q680Q4|O04496|Q9SR17|F4K0E8|O48814|Q9XIE2|Q9FE20|Q9SJK3|Q8L612|Q941L3|Q39023|P84634|Q8RY59|F4JNA9|Q9C7R6|O80340|Q9ZSD4|P50700	http://amigo.geneontology.org/cgi-bin/amigo/term_details?term=GO:0006955
nucleus	GO:0005634	369	9025	6.23667e-10	1.37652e-08	Q9LY66|Q9FJ93|Q8RVQ9|O80920|P51413|O22467|Q9LS28|Q9SGS5|Q9LQF2|Q8LBM2|Q9STX0|Q8L9T5|Q3ED68|Q7G1L2|Q9LDD1|O80568|Q9ZSI7|Q8VYJ2|Q680Q4|Q9FXI5|Q39023|Q9SAH7|Q9FPR3|Q9SZ06|Q8L6Y1|Q9FZE1|O22900|Q9STJ9|Q9FGR0|O49840|Q96289|Q8LC68|Q9LHJ8|Q9ZPX9|Q9LF33|Q38942|Q9LSD5|Q9C5I3|Q93ZT5|O48814|Q852U6|Q9C5G0|Q9FX43|Q9SNB6|Q93YU6|Q9M1V2|Q56XG6|Q67YE6|Q9SPK4|Q84TE6|Q8RWL4|Q9LY29|Q9SKT1|O64592|Q9SY59|Q9FT73|P49040|…	http://amigo.geneontology.org/cgi-bin/amigo/term_details?term=GO:0005634
response to external stimulus	GO:0009605	93	1489	6.31498e-10	1.38392e-08	Q9SCS9|Q9FDX9|Q9LHA8|Q8VZG8|Q9ZUF4|Q9FI14|Q9FH54|Q41963|Q8S403|O04496|O80934|Q93ZE2|P43297|Q9M9E1|Q9M084|Q39023|Q9SAH7|Q9FPR3|Q9SZ06|Q94AL8|O22900|P50700|Q9SR86|Q9S9N1|Q84MB6|Q9LDE1|F4JNB7|Q9FG65|Q9ZSA7|Q9ZSA8|Q680Q4|Q9SR17|F4K0E8|O48814|P42736|P84634|O80340|Q94BZ1|Q8RWL5|Q9FQ04|Q67YC0|Q9SMT7|Q9SY59|O04203|Q39162|Q93VK0|Q9XGM3|Q9FMF5|Q8RXX9|Q38924|Q84WW2|O81235|Q9FE20|Q9FGW9|Q93WF6|Q9SZA7|Q93VI8|…	http://amigo.geneontology.org/cgi-bin/amigo/term_details?term=GO:0009605
response to salt stress	GO:0009651	48	543	6.89431e-10	1.50024e-08	Q9ZT50|Q94AZ2|O80917|Q9STJ9|Q6R0H0|P42731|Q96289|Q9LDE1|Q39030|Q9FJJ3|Q9SY59|Q9FGT8|P06525|Q8H0W3|C0SVG5|Q42410|Q9S760|O82289|Q9FMH8|F4HZB2|Q9C8L4|P93033|Q9SB51|Q93ZT5|Q9FML2|Q7G1L2|Q38998|O81235|Q8RWC9|O22893|O65639|Q84J70|O04529|Q9FGW9|P54888|Q56XP4|Q9SKT1|Q8VZD5|Q9FT52|Q0PGJ6|Q94KT8|Q8RY59|Q43314|P25858|Q9FDW1|Q8S8P5|Q9FX43|P50700	http://amigo.geneontology.org/cgi-bin/amigo/term_details?term=GO:0009651
carboxylic acid metabolic process	GO:0019752	70	988	8.22407e-10	1.77709e-08	Q8VYI1|Q6NQI8|O64733|P36428|Q94AA4|Q9SR15|Q1PEY5|Q680Q4|Q9SMT7|Q9SCL7|Q9SY59|Q9FH76|Q9C7W4|Q9LD57|Q9SGD6|Q9LD43|P93033|Q9LTV6|Q9CA83|Q8W491|B0F481|Q9M0F9|Q9ZSA8|Q9LQF2|Q9SA96|B9DGD6|Q9C8L4|Q96255|Q8L3X9|Q9ZQ98|F4I116|Q9LFU1|Q8LAD0|Q9SZ30|O04630|Q56XE8|O48780|F4K0E8|O23653|Q96329|Q9S702|Q9FGS4|Q05762|Q39208|Q9T009|F4I171|Q8LBB2|P54888|Q9T0A0|Q9SAJ6|Q9SAJ4|Q9M084|Q9FKG3|Q5E924|Q9SHP0|Q9LV03|Q9FUP0|…	http://amigo.geneontology.org/cgi-bin/amigo/term_details?term=GO:0019752
oxoacid metabolic process	GO:0043436	74	1075	8.65957e-10	1.8582e-08	Q8VYI1|Q6NQI8|O64733|P36428|Q94AA4|Q9SR15|Q1PEY5|Q680Q4|Q9SMT7|Q9SCL7|Q9SY59|Q9FH76|Q9C7W4|Q9LD57|Q9SGD6|Q84WW2|Q9LD43|P93033|Q9LTV6|Q9CA83|Q8W491|B0F481|Q9M0F9|Q9ZSA8|Q9LQF2|Q9SA96|B9DGD6|Q9C8L4|Q96255|Q8L3X9|Q9ZQ98|F4I116|Q8S403|Q9LFU1|Q8LAD0|Q9SZ30|O04630|Q56XE8|O48780|F4K0E8|O23653|Q96329|Q9S702|Q9FGS4|Q05762|Q39208|Q9T009|F4I171|Q8LBB2|P54888|Q9T0A0|Q9SAJ6|Q9SAJ4|Q9M084|Q9FKG3|Q5E924|Q9SHP0|…	http://amigo.geneontology.org/cgi-bin/amigo/term_details?term=GO:0043436
cellular macromolecule biosynthetic process	GO:0034645	180	3675	9.85773e-10	2.10072e-08	Q9LY66|O82132|Q9LV58|Q39243|Q9LV52|Q9LY29|Q9LHA8|Q39030|Q94ID6|Q9LMA8|Q9LXG8|Q9LD55|P51413|O22467|Q9LS28|Q9SKT1|Q9LT81|Q9FH57|Q9FJ93|Q8LBM2|Q9STX0|Q0PGJ6|Q7G1L2|Q93ZE2|C0SVG5|Q9ZWA1|O65639|Q9ZSI7|Q8VYJ2|Q9SJK3|Q9FYR7|C0SUT9|Q9SR15|O80933|Q9C5T4|Q9M084|Q9FHK9|Q9SAH7|Q8VZ79|Q9FGB0|Q38899|Q9SZ06|O04630|Q9SKX8|P51419|O80482|Q9M0E2|Q8S8P5|O22900|Q8LCL3|Q43386|P36428|Q8GYU3|P42731|P42736|Q9C7F9|Q9LDE1|…	http://amigo.geneontology.org/cgi-bin/amigo/term_details?term=GO:0034645
negative regulation of biological process	GO:0048519	56	713	1.50174e-09	3.17833e-08	P49598|Q9LV16|Q9FY48|Q9LNW3|O64816|Q96289|O22967|P54609|Q3E9B4|Q39013|O65683|Q9ASS4|Q9LMR5|Q3EBC8|Q9S760|Q9LMA8|Q9ZWM9|Q9SE97|Q8LBM2|Q9LY87|Q8GXN9|Q946J8|Q9LSD5|Q2LAE1|Q9FMZ0|Q680Q4|Q9SR17|Q9FML2|O81851|Q9ZPE4|Q9FE67|Q9M8L2|Q9ZWA1|Q9XIE2|Q9S9P3|O04529|Q9FGW9|Q9C5G0|Q941L3|Q5M750|Q9SS90|P84634|Q9SAH7|Q8VZ79|Q9FPR3|Q9FH02|Q9SJK3|Q9XEC3|Q9SY59|Q9SZD4|F4JL28|Q9ZSD4|Q9XER9|O80340|Q94C37|Q9ZQ85	http://amigo.geneontology.org/cgi-bin/amigo/term_details?term=GO:0048519
phosphate-containing compound metabolic process	GO:0006796	101	1704	1.54479e-09	3.24721e-08	Q84MD8|Q8VZG8|Q9SCL7|Q9ZUF4|Q9LD57|Q9LJM4|O80920|Q84WW2|Q9M0F9|O64816|Q9LVN2|O80568|Q9C6K9|Q9FGS4|Q8VYB2|Q8L7W7|Q39023|Q39030|Q9LFP7|O22040|Q9LMM0|Q9C723|Q9LNW3|O49840|Q9FJH9|Q9FT52|O81893|Q6R2K3|O80871|Q9ZW21|C0LGX3|C0LGP4|Q9SHJ5|Q94A27|Q9SUL7|Q944I4|Q9FPR3|F4K0E8|O48814|Q9ZWC8|Q9LUS8|Q9M0X5|Q9FKG3|Q5E924|P51566|Q9FY48|Q71N54|Q9SZ67|Q93Z53|Q9M076|Q56XE8|O23653|Q9SPK4|Q9LK35|P25858|Q94AA4|Q9SAJ6|…	http://amigo.geneontology.org/cgi-bin/amigo/term_details?term=GO:0006796
organic acid metabolic process	GO:0006082	77	1169	2.44735e-09	5.10967e-08	Q8VYI1|Q6NQI8|O64733|P36428|Q94AA4|Q9SR15|Q1PEY5|Q680Q4|P54888|Q9SMT7|Q9SCL7|Q9SY59|Q9FH76|Q9C7W4|Q9LD57|Q9SGD6|Q84WW2|Q9LD43|P93033|Q9LTV6|Q9CA83|Q8W491|B0F481|Q9M0F9|Q9ZSA8|Q9LQF2|Q9SA96|Q9SX77|B9DGD6|Q9C8L4|Q96255|Q8L3X9|Q9ZQ98|F4I116|Q8S403|Q9LFU1|Q8LAD0|Q9SZ30|O04630|Q56XE8|O48780|F4K0E8|O23653|Q96329|Q9S702|Q9FGS4|Q05762|Q39208|Q9T009|F4I171|Q8LBB2|Q8VZJ7|Q9T0A0|Q9SAJ6|Q9SAJ4|Q9M084|Q9FKG3|…	http://amigo.geneontology.org/cgi-bin/amigo/term_details?term=GO:0006082
post-embryonic development	GO:0009791	91	1490	2.77682e-09	5.75865e-08	Q8VYI1|Q39243|Q9FDX9|Q9SRT0|Q9LJM4|Q9M2U5|Q5IBC5|O22467|O64816|Q3E6P4|Q6NQJ6|Q96329|Q9ZWA1|Q9FL69|Q39023|Q9FJZ3|Q8L6Y1|Q9LK35|Q8LFS6|O64530|Q9C5G0|O64733|Q9LNW3|O65351|Q8LC68|O81893|C0LGX3|O22131|Q9S760|O22161|O82289|Q9SZD4|Q2LAE1|Q24JL3|Q680Q4|Q9SB51|Q93ZT5|Q5E915|Q9SQU6|Q39211|P84634|O49255|Q500U8|P25858|Q1G3I2|Q9FNF8|Q9LV16|O04529|Q9SMT7|Q93YU2|Q9C9Z2|F4JL28|O22040|Q9LUB7|Q9C8L4|F4I8B9|Q8VZ80|…	http://amigo.geneontology.org/cgi-bin/amigo/term_details?term=GO:0009791
catabolic process	GO:0009056	86	1378	3.04654e-09	6.27587e-08	Q9FMH8|Q43729|Q9LD57|Q9LMR5|Q9FF66|Q71N54|Q9LQF2|Q1PET6|Q9LDD1|Q96329|Q96520|P43297|Q9SEI2|Q9M8L2|Q8LF97|Q9FJZ3|Q8L6Y1|Q9FXA8|Q9SZD4|Q8LFS6|P46421|Q93Y01|P42731|Q9LW77|Q9FH76|Q9ZW24|Q9ZSA8|Q9XF63|Q9LY84|Q9SB51|Q67XD9|Q9FNA2|Q1PEY5|Q9SNB6|Q9FKG3|Q5E924|O80959|F4I7I0|O23006|O23553|Q9M0F9|Q9M076|Q56XE8|Q96512|P25858|Q9FHE4|Q9ZT50|Q9FQ04|Q94AA4|Q9SMT7|Q9LRZ5|O24412|Q9SRX4|Q9FMF5|Q9C8L4|Q9SGA2|Q9FH02|…	http://amigo.geneontology.org/cgi-bin/amigo/term_details?term=GO:0009056
single-organism metabolic process	GO:0044710	190	4004	3.26927e-09	6.69009e-08	Q8VYI1|Q8VYB2|Q39243|Q9FMZ0|F4JKK0|Q9SCL7|Q6NQI8|Q9LXG9|Q9LMR5|Q94A27|Q84WW2|Q9LTV6|Q42342|B0F481|Q56YU0|Q9S9P3|Q9LQF2|Q43729|Q96255|O23609|Q9LN68|Q94K41|Q8S403|Q0PGJ6|Q3ED68|O80568|O64654|Q9S702|Q9FGS4|Q96520|Q9ZU40|C0SUT9|Q9T0A0|Q9M8L2|Q9M084|Q39023|Q9SZ30|Q9SHP0|Q43314|A1L4Y2|Q9FXA8|Q9FZE1|Q9FNJ8|Q9LN20|O22040|Q9LMM0|Q9S9N9|O64733|P36428|Q71N54|Q84MB6|Q9C7F9|Q6NQB7|Q9LD57|P0C5B6|Q9S7G2|Q9FH76|…	http://amigo.geneontology.org/cgi-bin/amigo/term_details?term=GO:0044710
transcription factor activity, sequence-specific DNA binding	GO:0003700	101	1741	4.45263e-09	9.05174e-08	Q9LV58|Q9FJ93|Q9LV52|Q9LY29|Q94ID6|Q9XE58|Q9LXG8|Q9FLJ2|Q9LT81|Q9FH57|Q9STX0|Q7G1L2|Q9FE67|C0SVG5|Q9ZWA1|Q9ZSI7|Q9FYR7|C0SUT9|O80933|Q9SAH7|Q9SZ06|O80482|Q9LYD3|O22900|Q6R0H0|Q6NPP4|P42736|Q96289|Q9LDE1|O65685|O82155|O65683|Q93WT0|Q42410|Q93W88|Q9SSA8|Q9LSD5|O49403|Q9C5I3|Q9FGB0|Q9C5G0|Q9ZV88|Q9LX85|O65590|O82132|Q9LSN7|Q84QC2|Q9SZ67|Q93ZS9|Q8H115|O49255|O80340|Q93WV6|Q9SCW4|O80917|Q9SKT1|Q9SYS6|…	http://amigo.geneontology.org/cgi-bin/amigo/term_details?term=GO:0003700
nucleic acid binding transcription factor activity	GO:0001071	101	1742	4.57903e-09	9.23289e-08	Q9LV58|Q9FJ93|Q9LV52|Q9LY29|Q94ID6|Q9XE58|Q9LXG8|Q9FLJ2|Q9LT81|Q9FH57|Q9STX0|Q7G1L2|Q9FE67|C0SVG5|Q9ZWA1|Q9ZSI7|Q9FYR7|C0SUT9|O80933|Q9SAH7|Q9SZ06|O80482|Q9LYD3|O22900|Q6R0H0|Q6NPP4|P42736|Q96289|Q9LDE1|O65685|O82155|O65683|Q93WT0|Q42410|Q93W88|Q9SSA8|Q9LSD5|O49403|Q9C5I3|Q9FGB0|Q9C5G0|Q9ZV88|Q9LX85|O65590|O82132|Q9LSN7|Q84QC2|Q9SZ67|Q93ZS9|Q8H115|O49255|O80340|Q93WV6|Q9SCW4|O80917|Q9SKT1|Q9SYS6|…	http://amigo.geneontology.org/cgi-bin/amigo/term_details?term=GO:0001071
positive regulation of biological process	GO:0048518	52	657	4.60151e-09	9.23289e-08	Q8LFS6|Q9ZT50|Q9FQ04|Q9SFE4|Q941L3|O49459|Q9LV58|Q9LNW3|Q6NPP4|P42736|Q9SMT7|P46897|Q9XE58|P06525|Q39011|Q9LYC1|Q9XGM3|F4JL28|O22467|O82132|Q9SZD4|Q9SE97|Q9FYF7|P49040|Q9LSD6|Q9LNC4|Q2LAE1|F4JKK0|O49403|Q5IBC5|Q9SEI2|Q8S8P5|Q7G1L2|O48814|Q7XJE6|Q9FGS4|Q9FE20|Q84J70|Q94B77|F4I171|O80917|Q39023|Q39030|A9LNK9|Q8LBH4|Q9XIN0|Q9LYD3|Q9C503|Q9LYN7|Q9FX43|O80340|O22040	http://amigo.geneontology.org/cgi-bin/amigo/term_details?term=GO:0048518
response to oxidative stress	GO:0006979	42	466	4.82033e-09	9.60956e-08	P46421|Q9C9Z2|O04203|O64654|Q96289|O82199|Q9LHA8|Q9LQU4|P06525|Q94A08|Q42410|O82500|A9LNK9|O82132|O82289|Q9LQF2|Q39243|O23609|P93033|O49403|Q9M9E1|Q9SYG1|O81235|O22893|Q96520|P19037|Q9LSF1|P29448|Q93WF6|Q43729|Q9LD47|Q39023|Q39172|Q8RY59|Q9FUP0|Q38879|Q9FXA8|Q9SB48|Q96512|Q94B74|P25858|O22040	http://amigo.geneontology.org/cgi-bin/amigo/term_details?term=GO:0006979
regulation of response to stimulus	GO:0048583	44	506	5.62312e-09	1.11381e-07	Q8LFS6|Q9ZT50|Q9SKT1|Q9LNW3|Q9LY87|O04529|P54609|Q9LMA8|P06525|Q9SS90|Q9ASS4|Q9LMR5|Q9LYC1|Q9XGM3|F4JL28|Q8RY25|A9LNK9|P49598|Q9FYF7|Q8LBM2|Q2LAE1|Q680Q4|Q9SB51|Q9SR17|O81851|Q9LDD1|O48814|Q9XIE2|Q9FE20|Q941L3|Q5M750|Q9M8L2|Q39023|Q9SAH7|Q9FPR3|Q9C5T4|Q8LBH4|Q9FY48|Q9FDW1|Q39013|Q9ZSD4|O80340|Q9ZQ85|O22040	http://amigo.geneontology.org/cgi-bin/amigo/term_details?term=GO:0048583
small molecule metabolic process	GO:0044281	95	1616	7.28914e-09	1.43461e-07	Q8VYI1|O64654|Q9SCL7|Q9LD57|Q9SGD6|Q84WW2|Q9LTV6|Q9M084|B0F481|Q9M0F9|Q9LQF2|Q84MD8|Q96255|P29448|Q8S403|O80568|Q96329|Q9FGS4|Q8VYB2|Q9T0A0|Q39208|Q9SHP0|Q43314|P93033|Q9FNJ8|Q9LN20|Q9C723|O64733|P36428|Q9FH76|Q9FT52|O81893|Q9ZSA8|Q93Z53|Q9SX77|B9DGD6|Q680Q4|Q9SR15|F4K0E8|Q9LV03|P47924|F4I171|Q8LBB2|Q1PEY5|Q9FKG3|Q5E924|F4I7I0|Q84VY3|Q9M076|Q56XE8|O23653|Q8H1Z0|P25858|Q6NQI8|Q94AA4|Q9SMT7|Q9SY59|…	http://amigo.geneontology.org/cgi-bin/amigo/term_details?term=GO:0044281
plasma membrane	GO:0005886	170	3518	8.34583e-09	1.63219e-07	O48716|Q9FM19|Q8GZD4|Q9FMZ0|Q9FDX9|Q9SH30|Q9LHA8|Q8VZG8|Q9ZUF4|O23507|Q9SRT0|Q9LJM4|Q9LD55|O80920|F4J339|Q5XF51|P49691|Q9M0F9|Q9SGS5|Q9LQF2|Q41963|Q9FKS8|Q8S403|Q9LI83|Q9LVN2|Q9C6K9|Q43866|P30188|Q9M7K4|Q941L3|Q9T0A0|Q9FXI5|Q941R4|P24806|Q9M0E2|O64806|Q9LFP7|Q945M8|Q9LK35|P46421|Q9XI29|Q93ZG7|Q9LNW3|F4I248|Q9S9N1|P42736|P54609|Q6R2K3|Q9SCU1|Q9ZW21|C0LGX3|C0LGP4|Q9SSA8|Q94A40|Q9LY87|Q9LFB8|O49840|…	http://amigo.geneontology.org/cgi-bin/amigo/term_details?term=GO:0005886
regulation of response to stress	GO:0080134	30	268	9.90102e-09	1.92416e-07	Q9ZT50|Q9SKT1|P54609|Q9LMA8|P06525|Q9ASS4|Q9XGM3|A9LNK9|Q9FYF7|Q8LBM2|Q2LAE1|Q680Q4|Q9SB51|Q9FPR3|O81851|Q9LDD1|O48814|Q9XIE2|Q9FE20|Q941L3|Q5M750|Q9SS90|Q39023|Q9SAH7|Q9SR17|Q9C5T4|Q8LBH4|Q9ZSD4|O80340|Q9LY87	http://amigo.geneontology.org/cgi-bin/amigo/term_details?term=GO:0080134
single organism reproductive process	GO:0044702	88	1475	1.44847e-08	2.77896e-07	Q39243|Q8RVQ9|Q9LJM4|Q5IBC5|O22467|Q3E6P4|Q6NQJ6|Q96329|Q9FL69|Q39023|Q8L6Y1|O22040|Q8LFS6|O64530|Q9C5G0|Q9T058|Q9C9Z2|Q9SMV6|O65351|P54609|O81893|Q9LU41|Q9S760|Q9SHJ5|O82289|Q9SZD4|Q6NLW5|Q2LAE1|Q24JL3|Q680Q4|Q9SB51|Q9LFB8|Q9SQU6|Q93YU2|O65590|Q94B77|Q8H1Z0|Q500U8|P25858|Q1G3I2|Q9FNF8|Q9LV16|Q9SMT7|O64733|Q9LYN7|F4JL28|Q9C8L4|Q9LEQ3|Q9LUB7|Q9LNW3|F4I8B9|Q9LYC1|Q84WW2|Q9SX24|Q9FX64|O81235|O64477|…	http://amigo.geneontology.org/cgi-bin/amigo/term_details?term=GO:0044702
response to other organism	GO:0051707	74	1154	1.45693e-08	2.77896e-07	Q9SV43|Q8RWL5|Q9SCS9|Q8W491|Q9ZSA8|Q680Q4|Q9FDX9|P42736|O81235|Q9LDE1|Q9SMT7|Q93VI8|Q9SY59|Q41963|O04203|F4J339|F4K0E8|Q9ASS4|Q9LPQ3|Q9SZ06|Q9FUP0|F4JNB7|Q9SJ52|Q9XGM3|Q9FI14|Q9ZSA7|Q9LMA8|Q39162|Q9SAH7|Q9FH54|Q8RXX9|Q9M2U5|Q8GYA4|Q9LS40|Q9M9E1|Q84WW2|O04496|Q9SR17|Q8S8P5|O81851|Q93ZE2|Q9S9N1|O48814|Q9XIE2|Q9FE20|Q9FG65|P43297|Q9SJK3|Q93WF6|Q9SZA7|Q9ZSD4|Q9M084|Q39023|P84634|O80934|Q8RY59|Q9FMD7|…	http://amigo.geneontology.org/cgi-bin/amigo/term_details?term=GO:0051707
response to external biotic stimulus	GO:0043207	74	1154	1.45693e-08	2.77896e-07	Q9SV43|Q8RWL5|Q9SCS9|Q8W491|Q9ZSA8|Q680Q4|Q9FDX9|P42736|O81235|Q9LDE1|Q9SMT7|Q93VI8|Q9SY59|Q41963|O04203|F4J339|F4K0E8|Q9ASS4|Q9LPQ3|Q9SZ06|Q9FUP0|F4JNB7|Q9SJ52|Q9XGM3|Q9FI14|Q9ZSA7|Q9LMA8|Q39162|Q9SAH7|Q9FH54|Q8RXX9|Q9M2U5|Q8GYA4|Q9LS40|Q9M9E1|Q84WW2|O04496|Q9SR17|Q8S8P5|O81851|Q93ZE2|Q9S9N1|O48814|Q9XIE2|Q9FE20|Q9FG65|P43297|Q9SJK3|Q93WF6|Q9SZA7|Q9ZSD4|Q9M084|Q39023|P84634|O80934|Q8RY59|Q9FMD7|…	http://amigo.geneontology.org/cgi-bin/amigo/term_details?term=GO:0043207
reproduction	GO:0000003	94	1624	1.7855e-08	3.38479e-07	Q39243|Q8RVQ9|Q8VZG8|Q9LJM4|Q9M2U5|Q5IBC5|O22467|Q3E6P4|Q6NQJ6|Q96329|Q9FL69|Q39023|Q8L6Y1|O22040|Q8LFS6|O64530|Q9C5G0|Q9T058|Q9C9Z2|Q9SMV6|O65351|P54609|O81893|Q9LU41|Q9S760|Q9SHJ5|O82289|Q9SZD4|Q6NLW5|Q2LAE1|Q24JL3|Q680Q4|Q9SB51|Q93ZT5|Q5E915|Q9LFB8|Q9SQU6|Q93YU2|O65590|Q94B77|Q8H1Z0|Q500U8|Q84TE6|Q1G3I2|Q9FNF8|Q9LV16|O04529|Q9SMT7|O64733|O49255|F4JL28|Q9C8L4|Q9LEQ3|Q9LUB7|Q9LNW3|P93033|F4I8B9|…	http://amigo.geneontology.org/cgi-bin/amigo/term_details?term=GO:0000003
positive regulation of cellular process	GO:0048522	41	472	1.91508e-08	3.60829e-07	Q8LFS6|Q9ZT50|Q9FQ04|Q9SFE4|O49459|Q9LV58|Q9LNW3|Q6NPP4|P42736|P46897|P06525|Q9LYC1|O22467|O82132|Q9SZD4|Q9SE97|Q9XE58|P49040|Q9LSD6|Q9LNC4|Q2LAE1|O49403|Q5IBC5|Q9SEI2|Q8S8P5|Q7G1L2|Q7XJE6|Q9FGS4|Q84J70|Q94B77|F4I171|O80917|Q39023|Q39030|A9LNK9|Q8LBH4|Q9XIN0|Q9LYD3|Q9LYN7|Q9FX43|O22040	http://amigo.geneontology.org/cgi-bin/amigo/term_details?term=GO:0048522
cellular response to lipid	GO:0071396	35	365	2.26181e-08	4.23576e-07	Q9ZT50|Q9LNW3|Q9FMZ0|Q9SRT0|Q39013|Q39011|Q7XJR9|O80920|Q9LYC1|Q93VK0|Q9FKW4|Q9ZV88|P49598|O64816|Q9FJ93|P25818|Q940T5|Q680Q4|Q93ZT5|Q9FPR3|P46897|Q39086|Q9FGW9|O80917|Q9SNB6|Q39023|P24806|Q9FY48|Q9FDW1|O80871|Q9LV37|Q9ZQ85|Q9SPK4|Q9XEE8|Q9LK35	http://amigo.geneontology.org/cgi-bin/amigo/term_details?term=GO:0071396
abscisic acid-activated signaling pathway	GO:0009738	26	215	2.32063e-08	4.31973e-07	Q9ZT50|Q9FJ93|Q940T5|Q39013|Q9SRT0|Q7XJR9|O80920|Q93VK0|Q9FKW4|P49598|Q9LNW3|Q680Q4|Q93ZT5|Q9FPR3|P46897|Q39086|Q9FGW9|O80917|Q9SNB6|Q39023|Q9FY48|Q9FDW1|O80871|Q9LV37|Q9SPK4|Q9XEE8	http://amigo.geneontology.org/cgi-bin/amigo/term_details?term=GO:0009738
reproductive process	GO:0022414	93	1616	2.76689e-08	5.11957e-07	Q39243|Q8RVQ9|Q8VZG8|Q9LJM4|Q9M2U5|Q5IBC5|O22467|Q3E6P4|Q6NQJ6|Q96329|Q9FL69|Q39023|Q8L6Y1|O22040|Q8LFS6|O64530|Q9C5G0|Q9T058|Q9C9Z2|Q9SMV6|O65351|P54609|O81893|Q9LU41|Q9S760|Q9SHJ5|O82289|Q9SZD4|Q6NLW5|Q2LAE1|Q24JL3|Q680Q4|Q9SB51|Q93ZT5|Q5E915|Q9LFB8|Q9SQU6|Q93YU2|O65590|Q94B77|Q8H1Z0|Q500U8|P25858|Q1G3I2|Q9FNF8|Q9LV16|O04529|Q9SMT7|O64733|O49255|F4JL28|Q9C8L4|Q9LEQ3|Q9LUB7|Q9LNW3|P93033|F4I8B9|…	http://amigo.geneontology.org/cgi-bin/amigo/term_details?term=GO:0022414
cellular response to stress	GO:0033554	53	719	2.98955e-08	5.49863e-07	Q8LFS6|Q9SFE4|Q9SCS9|Q9FQ04|Q941L3|Q67YC0|Q39243|Q84MB6|Q9LW77|Q8LC68|P06525|O65683|Q6NLH0|Q9M2U5|Q9FT73|Q9FT72|Q93VK0|Q9XGM3|Q9STJ9|A9LNK9|Q3ECP0|Q9SZD4|F4HZB2|Q6NLW5|Q38924|P29448|Q2LAE1|Q9ATY5|Q8S403|Q680Q4|Q9SEI2|Q93WF6|Q8S8P5|Q7G1L2|O81235|O64654|O48781|Q9XIE2|Q8S4F6|Q9FGW9|Q8L612|O80917|Q9LD47|Q39023|Q56XG6|F4I1G5|Q9C7R6|Q8LBH4|Q38879|Q9SIV9|Q94AL8|Q9LL84|Q9ZSD4	http://amigo.geneontology.org/cgi-bin/amigo/term_details?term=GO:0033554
cellular response to abscisic acid stimulus	GO:0071215	27	235	3.29932e-08	5.99699e-07	Q9ZT50|Q9LNW3|Q940T5|Q39013|Q9SRT0|Q7XJR9|O80920|Q93VK0|Q9FKW4|P49598|O64816|Q9FJ93|Q680Q4|Q93ZT5|Q9FPR3|P46897|Q39086|Q9FGW9|O80917|Q9SNB6|Q39023|Q9FY48|Q9FDW1|O80871|Q9LV37|Q9SPK4|Q9XEE8	http://amigo.geneontology.org/cgi-bin/amigo/term_details?term=GO:0071215
cellular response to alcohol	GO:0097306	27	235	3.29932e-08	5.99699e-07	Q9ZT50|Q9LNW3|Q940T5|Q39013|Q9SRT0|Q7XJR9|O80920|Q93VK0|Q9FKW4|P49598|O64816|Q9FJ93|Q680Q4|Q93ZT5|Q9FPR3|P46897|Q39086|Q9FGW9|O80917|Q9SNB6|Q39023|Q9FY48|Q9FDW1|O80871|Q9LV37|Q9SPK4|Q9XEE8	http://amigo.geneontology.org/cgi-bin/amigo/term_details?term=GO:0097306
response to cold	GO:0009409	35	372	3.49033e-08	6.30708e-07	Q9SFE4|Q9S9N9|Q9STJ9|Q946J8|Q6NPP4|Q9SYS6|Q96289|O23553|Q39030|Q9FGT8|P06525|Q9LD57|Q39162|P49040|Q42410|Q9S760|F4I1G5|O81916|P49598|Q680Q4|Q0PGJ6|Q8S8P5|Q7G1L2|Q93ZG7|O22893|O65639|Q9LUW5|Q9FGW9|Q93WF6|O48780|Q8L3W1|Q39023|O65590|Q39219|Q94AL8	http://amigo.geneontology.org/cgi-bin/amigo/term_details?term=GO:0009409
organic substance catabolic process	GO:1901575	73	1163	4.11675e-08	7.39578e-07	Q8LFS6|Q9ZT50|Q9SB51|Q9XF63|Q94AA4|Q9LDD1|Q940T5|P42731|Q9SCJ9|Q9SMT7|Q9LRZ5|Q9FQ04|Q9FH76|Q9LD57|Q94A08|Q9LMR5|O24412|Q8W5R2|Q9FF66|O80959|Q9SRX4|Q9FMF5|A2RVK7|Q9ZSA8|Q9FMH8|Q9LQF2|Q9SV43|Q9M2U5|Q9C8L4|Q9SGA2|O23553|Q93Y01|Q9SEI2|Q8LF97|O81851|Q56XE8|Q9ZPE4|Q71N54|Q9FHQ6|Q8VXZ7|Q96329|Q9ZT87|Q9XIE2|Q9FNA2|P43297|Q9LW77|Q93Z53|Q67XD9|Q1PEY5|Q9SAJ6|Q9M8L2|Q9SAJ4|Q9SNB6|O64948|Q9SZD4|Q9FKG3|Q5E924|…	http://amigo.geneontology.org/cgi-bin/amigo/term_details?term=GO:1901575
protein modification by small protein conjugation or removal	GO:0070647	46	590	5.44674e-08	9.72857e-07	Q9ZT50|Q9LU91|Q940T5|Q9LZW3|Q9SCJ9|O82343|Q8LPN7|Q9SY59|O49279|Q9SRT0|Q9LMR5|P49040|O65416|Q9FF66|Q9LU47|Q9FMF5|Q9XF63|Q9ZVQ6|Q8RXX9|Q9FT72|Q5PNY6|Q93Y01|Q680Q4|Q8L9T5|O81851|Q9ZPE4|Q949S5|Q9LW77|Q9LDD1|Q9SB51|Q9M8L2|Q9SNB6|Q8LF97|F4JKK0|Q9C7R6|Q84TG3|Q8L6Y1|Q9FY48|Q9FPW6|Q9LHJ8|O81902|Q8LFY8|Q9ZVX1|Q9LHA8|Q6NPT8|Q9SUS5	http://amigo.geneontology.org/cgi-bin/amigo/term_details?term=GO:0070647
ethylene-activated signaling pathway	GO:0009873	23	180	6.01173e-08	1.0676e-06	Q9LV58|Q9LY29|Q9FQ04|Q9SFE4|Q9SKT1|P42736|Q94ID6|O22259|Q9SSA8|Q9ZWM9|Q9FH54|Q9C5I3|O22174|Q7G1L2|Q9FE67|Q8RY59|Q9FPR3|Q9SZ06|Q9LYD3|Q84QC2|Q9SUK8|Q9FX43|O80340	http://amigo.geneontology.org/cgi-bin/amigo/term_details?term=GO:0009873
response to biotic stimulus	GO:0009607	74	1198	6.06756e-08	1.07136e-06	Q9SV43|Q8RWL5|Q9SCS9|Q8W491|Q9ZSA8|Q680Q4|Q9FDX9|P42736|O81235|Q9LDE1|Q9SMT7|Q93VI8|Q9SY59|Q41963|O04203|F4J339|F4K0E8|Q9ASS4|Q9LPQ3|Q9SZ06|Q9FUP0|F4JNB7|Q9SJ52|Q9XGM3|Q9FI14|Q9ZSA7|Q9LMA8|Q39162|Q9SAH7|Q9FH54|Q8RXX9|Q9M2U5|Q8GYA4|Q9LS40|Q9M9E1|Q84WW2|O04496|Q9SR17|Q8S8P5|O81851|Q93ZE2|Q9S9N1|O48814|Q9XIE2|Q9FE20|Q9FG65|P43297|Q9SJK3|Q93WF6|Q9SZA7|Q9ZSD4|Q9M084|Q39023|P84634|O80934|Q8RY59|Q9FMD7|…	http://amigo.geneontology.org/cgi-bin/amigo/term_details?term=GO:0009607
single-organism carbohydrate catabolic process	GO:0044724	17	98	6.71367e-08	1.17871e-06	Q5E924|Q67XD9|Q94AA4|Q9M0F9|Q8RXD9|Q9FXA8|Q9LQF2|Q9LD57|Q93Z53|Q9M076|Q9C5J7|Q56XE8|Q9SAJ6|Q94A08|Q9SAJ4|P25858|Q9FKG3	http://amigo.geneontology.org/cgi-bin/amigo/term_details?term=GO:0044724
cytoplasmic part	GO:0044444	387	9941	7.40739e-08	1.29315e-06	Q9LY66|Q9LY61|Q9SCL7|P51413|Q8GZD4|O22467|Q9M0F9|Q9LQF2|P51419|Q1PET6|Q9FE06|Q9STX2|O80568|Q9ZU40|Q9T041|Q8VYJ2|Q8S3U9|Q9FXI5|Q43314|F4IBB2|Q8L6Y1|Q9FZE1|Q9S9N8|Q9S9N9|P36428|Q9FGR0|O49840|Q9LW77|Q9FFR9|Q9LF33|Q38942|Q9FXB9|Q9FMY4|Q9M3H5|O48814|Q9LV03|Q9AST6|Q9FHM7|Q1PEY5|Q93YU2|Q9SNB6|Q93YU6|Q9FKG3|Q8VYD6|Q9FH02|O23653|P92527|P25858|P46643|Q9FNF8|Q9LTZ9|Q39208|Q8GXD9|Q8LG88|P49040|Q8LE47|Q96255|…	http://amigo.geneontology.org/cgi-bin/amigo/term_details?term=GO:0044444
response to organic cyclic compound	GO:0014070	32	332	8.07946e-08	1.40256e-06	Q8LFS6|Q9SFE4|P06525|Q9FMZ0|Q39011|F4K0E8|Q3EBC8|O04203|Q8H0W3|Q9ZW24|Q9LPQ3|Q9C598|A9LNK9|Q9ZSA8|Q9ZWM9|Q8GXN9|Q9M9E1|Q9FPR3|Q7G1L2|Q9ZPE7|C0SVG5|Q9XIE2|F4I171|Q9ZV88|P84634|P24806|Q9SAH7|Q9SGP6|Q9C5T4|Q9FDW1|Q9ZSD4|Q9LK35	http://amigo.geneontology.org/cgi-bin/amigo/term_details?term=GO:0014070
monocarboxylic acid metabolic process	GO:0032787	44	564	1.0435e-07	1.80135e-06	Q8VYI1|Q6NQI8|O64733|Q94AA4|Q680Q4|Q39208|Q9SY59|Q9FH76|Q9C7W4|Q9LD57|Q9LD43|Q9LTV6|Q8W491|B0F481|Q9M0F9|Q9ZSA8|Q93Z53|B9DGD6|Q9C8L4|Q8L3X9|Q9ZQ98|Q9ZQ94|Q56XE8|O48780|F4K0E8|Q96329|Q9T009|F4I171|Q84VY3|Q9T0A0|Q9SAJ6|Q9SAJ4|Q9CA83|Q9FKG3|Q5E924|Q9FUP0|P25858|Q9SJE2|Q8LBB2|Q9M076|Q9C5J7|Q8H1Z0|Q9LXS6|Q8S8S1	http://amigo.geneontology.org/cgi-bin/amigo/term_details?term=GO:0032787
organelle lumen	GO:0043233	63	969	1.13901e-07	1.93381e-06	Q8RWL4|P46643|Q9FLX9|F4KD38|Q9FN42|Q9LV58|Q946J8|Q9LHP2|Q9FT52|O80450|Q9SCJ9|P54609|Q9FJJ3|Q39211|Q6NLH0|Q9FT73|P49040|P92964|P51413|O22467|Q9FJN9|Q84TH4|O82289|Q9SZD4|Q9C551|A2RVK7|Q8GXN9|P49691|Q9FJD4|Q1PDV2|Q9SEI2|Q0PGJ6|Q5E915|Q9FML2|Q9CAF4|Q8RWM3|O81235|Q9FHQ6|O48814|Q8VZ79|Q9LUW5|Q9MAB3|Q9S9P3|Q9SYA9|Q680Q4|F4I171|Q8VYJ2|Q8L3W1|Q9M9X7|F4JL28|Q8L733|Q93YU6|Q8W487|Q8RY59|Q56XG6|O49627|A9LNK9|…	http://amigo.geneontology.org/cgi-bin/amigo/term_details?term=GO:0043233
intracellular organelle lumen	GO:0070013	63	969	1.13901e-07	1.93381e-06	Q8RWL4|P46643|Q9FLX9|F4KD38|Q9FN42|Q9LV58|Q946J8|Q9LHP2|Q9FT52|O80450|Q9SCJ9|P54609|Q9FJJ3|Q39211|Q6NLH0|Q9FT73|P49040|P92964|P51413|O22467|Q9FJN9|Q84TH4|O82289|Q9SZD4|Q9C551|A2RVK7|Q8GXN9|P49691|Q9FJD4|Q1PDV2|Q9SEI2|Q0PGJ6|Q5E915|Q9FML2|Q9CAF4|Q8RWM3|O81235|Q9FHQ6|O48814|Q8VZ79|Q9LUW5|Q9MAB3|Q9S9P3|Q9SYA9|Q680Q4|F4I171|Q8VYJ2|Q8L3W1|Q9M9X7|F4JL28|Q8L733|Q93YU6|Q8W487|Q8RY59|Q56XG6|O49627|A9LNK9|…	http://amigo.geneontology.org/cgi-bin/amigo/term_details?term=GO:0070013
membrane-enclosed lumen	GO:0031974	63	969	1.13901e-07	1.93381e-06	Q8RWL4|P46643|Q9FLX9|F4KD38|Q9FN42|Q9LV58|Q946J8|Q9LHP2|Q9FT52|O80450|Q9SCJ9|P54609|Q9FJJ3|Q39211|Q6NLH0|Q9FT73|P49040|P92964|P51413|O22467|Q9FJN9|Q84TH4|O82289|Q9SZD4|Q9C551|A2RVK7|Q8GXN9|P49691|Q9FJD4|Q1PDV2|Q9SEI2|Q0PGJ6|Q5E915|Q9FML2|Q9CAF4|Q8RWM3|O81235|Q9FHQ6|O48814|Q8VZ79|Q9LUW5|Q9MAB3|Q9S9P3|Q9SYA9|Q680Q4|F4I171|Q8VYJ2|Q8L3W1|Q9M9X7|F4JL28|Q8L733|Q93YU6|Q8W487|Q8RY59|Q56XG6|O49627|A9LNK9|…	http://amigo.geneontology.org/cgi-bin/amigo/term_details?term=GO:0031974
response to light intensity	GO:0009642	19	130	1.30311e-07	2.20033e-06	Q9SL05|Q42410|Q9FH02|O22893|Q9SYG1|Q84TH4|P19037|Q94B38|Q9C9C0|Q96289|Q9M3H5|Q9SY59|Q9SLV0|F4JNY0|Q9LHA8|Q43314|Q0PGJ6|P16972|Q93WF6	http://amigo.geneontology.org/cgi-bin/amigo/term_details?term=GO:0009642
developmental process involved in reproduction	GO:0003006	82	1415	1.48561e-07	2.49485e-06	Q8LFS6|O64530|Q9FNF8|Q9LV16|O64733|Q9SMV6|P54888|Q5IBC5|Q9SCJ9|Q9SMT7|P54609|Q9LJM4|P25858|P93033|O81893|Q9C9Z2|Q9M2U5|Q67Z52|Q1G3I2|Q9SQU6|Q9S760|O81004|Q9SHJ5|O82289|Q9LNW3|Q9ZWM9|O65351|Q9LEQ3|Q9LMA8|Q9LYC1|Q9LUB7|Q39243|Q8LAD0|Q24JL3|Q9SUV1|Q680Q4|Q2LAE1|Q93ZT5|O22467|Q5E915|Q9FML2|O81235|Q3E6P4|Q6NQJ6|Q96329|Q9LFB8|Q8H1Z0|F4I8B9|Q9C8L4|O04529|Q9FL69|Q93WF6|Q9C5G0|Q8L3W1|Q9SB51|Q9SAJ6|Q93YU2|…	http://amigo.geneontology.org/cgi-bin/amigo/term_details?term=GO:0003006
nuclear lumen	GO:0031981	55	805	1.70399e-07	2.84413e-06	Q8RWL4|Q9LV58|Q9FLX9|F4KD38|Q946J8|Q9LHP2|Q9FT52|O80450|Q9SCJ9|P54609|Q9FJJ3|Q39211|Q6NLH0|Q9FT73|P49040|P92964|P51413|O22467|Q9FJN9|Q84TH4|O82289|Q9SZD4|Q9C551|A2RVK7|Q8GXN9|P49691|Q9FJD4|Q1PDV2|Q9SEI2|Q0PGJ6|Q5E915|Q9FML2|Q9CAF4|Q8RWM3|Q9FHQ6|O48814|Q8VZ79|Q9LUW5|Q9MAB3|Q9S9P3|Q9SYA9|Q680Q4|F4I171|Q8VYJ2|Q8L3W1|Q9M9X7|F4JL28|Q8RY59|Q56XG6|A9LNK9|Q9FFY9|Q9C7B1|Q9LR33|Q9LD90|O80340	http://amigo.geneontology.org/cgi-bin/amigo/term_details?term=GO:0031981
response to ethylene	GO:0009723	29	291	1.712e-07	2.84413e-06	Q9LV58|Q9LY29|Q9FQ04|Q9SFE4|Q9SKT1|P42736|Q9LDE1|Q94ID6|Q9FDW1|Q8H0W3|O22259|Q9SSA8|Q9ZWM9|Q9FH54|Q9M9E1|O22174|Q7G1L2|Q9FE67|C0SVG5|Q9C5I3|Q93WF6|Q8RY59|Q9FPR3|Q9SZ06|Q9LYD3|Q84QC2|Q9SUK8|Q9FX43|O80340	http://amigo.geneontology.org/cgi-bin/amigo/term_details?term=GO:0009723
protein ubiquitination	GO:0016567	40	507	3.02335e-07	4.98248e-06	Q9ZT50|Q9LU91|Q940T5|Q9LZW3|Q9LW77|O82343|Q8LPN7|Q9SY59|O49279|Q9SRT0|Q9LMR5|Q9FT72|O65416|Q9FF66|Q9LU47|Q9FMF5|Q9XF63|Q9ZVQ6|Q8RXX9|Q5PNY6|Q8L9T5|O81851|Q9ZPE4|Q949S5|Q9LDD1|Q9M8L2|Q9SNB6|Q8LF97|F4JKK0|Q9C7R6|Q84TG3|Q9FY48|Q9FPW6|Q9LHJ8|O81902|Q8LFY8|Q9ZVX1|Q9LHA8|Q6NPT8|Q9SUS5	http://amigo.geneontology.org/cgi-bin/amigo/term_details?term=GO:0016567
ubiquitin-like protein transferase activity	GO:0019787	31	336	3.10422e-07	5.08862e-06	Q9ZT50|Q9ZPE4|Q940T5|Q9LZW3|Q9LW77|F4JKK0|Q9LY87|Q9SRT0|Q9FF66|Q9LU47|Q9XF63|O82343|Q8RXX9|Q5PNY6|Q680Q4|O81851|Q9LDD1|Q9SS90|Q9SNB6|Q8LF97|O49279|Q9C7R6|Q84TG3|Q9FY48|Q9FPW6|Q9LHJ8|O81902|O22161|Q9ZVX1|Q9SUS5|Q9FHE4	http://amigo.geneontology.org/cgi-bin/amigo/term_details?term=GO:0019787
phosphotransferase activity, alcohol group as acceptor	GO:0016773	65	1046	3.26755e-07	5.32809e-06	O80568|Q9FNF8|O48814|Q94AA4|Q84MD8|O49840|Q8VZG8|Q9LTC0|Q9LJM4|Q9ZUF4|Q9FXF2|Q39011|O81893|Q6R2K3|Q9LUM0|P51566|O80623|Q93VK0|C0LGX3|Q9ASS4|Q9FMD7|Q9LU47|Q9LFP7|Q9FKW4|Q9LPQ3|O64816|Q9LV37|Q8GYA4|Q944I4|O22932|Q9FPR3|Q9LVN2|Q56XE8|C0LGP4|O64477|Q8RWC9|Q9C6K9|Q9ZWC8|Q9FE20|Q39086|Q9LSF1|Q8LFN2|O49839|Q8VZD5|Q9C5E5|Q39023|Q9FKG3|Q39030|Q8RWZ5|Q9SGP2|Q9FY48|O64682|Q7XJR9|Q9M0F9|Q9SZ67|Q93Z53|Q9M076|…	http://amigo.geneontology.org/cgi-bin/amigo/term_details?term=GO:0016773
sequence-specific DNA binding	GO:0043565	47	652	3.31967e-07	5.38466e-06	Q93WV6|Q9SCW4|Q9SV30|Q6NPP4|Q9LV52|O80450|Q96289|Q9LDE1|Q8RWU4|Q9C7B1|Q9SY59|Q9XE58|O65683|Q9LXG8|Q93WT0|Q39162|Q42410|F4JL28|Q9LP56|O82132|Q9FL92|O22900|Q9FH57|Q9LSD5|Q9STX0|O49403|Q9SLD4|P46897|Q93ZE2|Q9ZSI7|Q8VYJ2|Q9FYR7|O80917|Q38899|O64948|Q9SAH7|O65590|Q9C5T4|Q9FFY9|Q9XEC3|Q9FDW1|Q9LYD3|Q8S8P5|Q9SZ67|Q94C37|Q9ZQ85|Q8GYY1	http://amigo.geneontology.org/cgi-bin/amigo/term_details?term=GO:0043565
protein modification by small protein conjugation	GO:0032446	41	531	3.64244e-07	5.87736e-06	Q9ZT50|Q9LU91|Q940T5|Q9LZW3|Q9LW77|O82343|Q8LPN7|Q9SY59|O49279|Q9SRT0|Q9LMR5|Q9FT72|O65416|Q9FF66|Q9LU47|Q9FMF5|Q9XF63|Q9ZVQ6|Q8RXX9|Q5PNY6|Q680Q4|Q8L9T5|O81851|Q9ZPE4|Q949S5|Q9LDD1|Q9M8L2|Q9SNB6|Q8LF97|F4JKK0|Q9C7R6|Q84TG3|Q9FY48|Q9FPW6|Q9LHJ8|O81902|Q8LFY8|Q9ZVX1|Q9LHA8|Q6NPT8|Q9SUS5	http://amigo.geneontology.org/cgi-bin/amigo/term_details?term=GO:0032446
cellular response to ethylene stimulus	GO:0071369	23	203	4.23066e-07	6.79104e-06	Q9LV58|Q9LY29|Q9FQ04|Q9SFE4|Q9SKT1|P42736|Q94ID6|O22259|Q9SSA8|Q9ZWM9|Q9FH54|Q9C5I3|O22174|Q7G1L2|Q9FE67|Q8RY59|Q9FPR3|Q9SZ06|Q9LYD3|Q84QC2|Q9SUK8|Q9FX43|O80340	http://amigo.geneontology.org/cgi-bin/amigo/term_details?term=GO:0071369
reproductive structure development	GO:0048608	72	1218	4.44843e-07	7.06717e-06	Q8LFS6|O64530|Q9FNF8|Q9LV16|O64733|Q9LNW3|P54888|Q5IBC5|Q9SCJ9|Q9SMT7|P25858|Q9LJM4|O81893|Q9C9Z2|Q9M2U5|Q67Z52|Q1G3I2|Q9SQU6|Q9S760|O81004|Q9FHH8|Q9C8L4|O82289|Q9ZWM9|O65351|Q9LMA8|Q9LYC1|Q9LUB7|Q39243|Q8LAD0|Q24JL3|Q9SUV1|Q680Q4|Q2LAE1|Q93ZT5|Q5E915|Q9FML2|O81235|Q3E6P4|Q6NQJ6|Q96329|F4I8B9|O04529|Q9FL69|Q93WF6|Q9C5G0|Q8L3W1|Q9SB51|Q9SAJ6|Q93YU2|Q8RWU4|Q39023|Q9SAJ3|Q8RWR1|Q8RY59|Q946J8|O22967|…	http://amigo.geneontology.org/cgi-bin/amigo/term_details?term=GO:0048608
reproductive system development	GO:0061458	72	1218	4.44843e-07	7.06717e-06	Q8LFS6|O64530|Q9FNF8|Q9LV16|O64733|Q9LNW3|P54888|Q5IBC5|Q9SCJ9|Q9SMT7|P25858|Q9LJM4|O81893|Q9C9Z2|Q9M2U5|Q67Z52|Q1G3I2|Q9SQU6|Q9S760|O81004|Q9FHH8|Q9C8L4|O82289|Q9ZWM9|O65351|Q9LMA8|Q9LYC1|Q9LUB7|Q39243|Q8LAD0|Q24JL3|Q9SUV1|Q680Q4|Q2LAE1|Q93ZT5|Q5E915|Q9FML2|O81235|Q3E6P4|Q6NQJ6|Q96329|F4I8B9|O04529|Q9FL69|Q93WF6|Q9C5G0|Q8L3W1|Q9SB51|Q9SAJ6|Q93YU2|Q8RWU4|Q39023|Q9SAJ3|Q8RWR1|Q8RY59|Q946J8|O22967|…	http://amigo.geneontology.org/cgi-bin/amigo/term_details?term=GO:0061458
kinase activity	GO:0016301	75	1291	4.75592e-07	7.51703e-06	O80568|Q9FNF8|Q9T058|O48814|Q94AA4|Q84MD8|P54888|O49840|Q8VZG8|Q9SCL7|Q9LTC0|Q9LJM4|Q9ZUF4|Q9FXF2|Q39011|O81893|Q6R2K3|Q9LUM0|P51566|O80623|Q9C5E5|Q93VK0|C0LGX3|Q9ASS4|Q9FMD7|Q9LU47|Q9LFP7|Q9FKW4|Q9LPQ3|O64816|Q9FK35|Q9LV37|Q8GYA4|Q9S702|Q944I4|O22932|Q9FPR3|Q9LVN2|Q56XE8|C0LGP4|O64477|Q8RWC9|Q8LGB6|Q9LD57|Q9C6K9|Q9ZWC8|Q9FE20|Q39086|Q9LSF1|Q8LFN2|O49839|Q8VYB2|Q8VZD5|Q9SGP2|Q9SAJ4|Q39023|Q9FKG3|…	http://amigo.geneontology.org/cgi-bin/amigo/term_details?term=GO:0016301
hydrolase activity	GO:0016787	138	2885	4.96601e-07	7.80914e-06	Q9SZD4|Q84MD8|Q9SH30|O23507|Q94A27|Q5IBC5|Q9SW44|Q9FZ62|Q71N54|Q9S9P3|Q9LQF2|Q9FW03|Q1PET6|Q9ATY5|Q9LI83|Q6NQJ6|Q9FJZ3|Q43866|P43297|Q9C551|Q9SB51|Q9FKE9|P24806|Q8VZ79|Q8L6Y1|Q9FXA8|O64806|Q9LMM0|Q9C723|Q9FN42|Q9LNW3|Q93Y01|Q9S735|P54609|Q9FT52|F4ILR7|Q9ZW21|Q9LU41|Q8VZI8|Q9SHJ5|Q8LF05|Q9FMH8|Q9LY84|Q9M3H5|Q9M9E1|Q9SEI2|Q67XD9|Q7XJE6|Q9LVJ1|Q9FNA3|Q9C8L4|Q9LUS8|Q9FH82|O81108|Q9FH02|O23553|Q9SAF5|…	http://amigo.geneontology.org/cgi-bin/amigo/term_details?term=GO:0016787
phosphorylation	GO:0016310	71	1207	6.35499e-07	9.94274e-06	O80568|O48814|Q94AA4|Q84MD8|P54888|O49840|Q8VZG8|Q9SCL7|Q9LTC0|Q8VZD5|Q9ZUF4|Q9FXF2|Q39011|O81893|Q6R2K3|P51566|O80623|Q9C5E5|Q93VK0|C0LGX3|Q9ASS4|Q9FMD7|Q9LU47|Q9LFP7|Q9FKW4|O64816|Q8GYA4|Q9S702|Q944I4|Q9LJM4|O22932|Q9FPR3|Q9LVN2|Q56XE8|C0LGP4|Q8RWC9|Q8LGB6|Q9LD57|Q9C6K9|Q9ZWC8|Q9FE20|Q39086|Q9LSF1|Q8LFN2|O49839|Q8VYB2|Q9SAJ6|Q9SGP2|Q9SAJ4|Q39023|Q9FKG3|Q5E924|Q39030|Q8RWZ5|Q8L7W7|P25858|Q9FY48|…	http://amigo.geneontology.org/cgi-bin/amigo/term_details?term=GO:0016310
ubiquitin-protein transferase activity	GO:0004842	30	331	6.76261e-07	1.05272e-05	Q9ZT50|Q9ZPE4|Q940T5|Q9LZW3|Q9LW77|F4JKK0|Q9LY87|Q9SRT0|Q9FF66|Q9LU47|Q9XF63|O82343|Q8RXX9|Q5PNY6|O81851|Q9LDD1|Q9SS90|Q9SNB6|Q8LF97|O49279|Q9C7R6|Q84TG3|Q9FY48|Q9FPW6|Q9LHJ8|O81902|O22161|Q9ZVX1|Q9SUS5|Q9FHE4	http://amigo.geneontology.org/cgi-bin/amigo/term_details?term=GO:0004842
pyridine-containing compound metabolic process	GO:0072524	17	119	7.86396e-07	1.21498e-05	Q5E924|Q9C723|Q94AA4|Q9FGS4|Q9ZNR6|Q9LD57|Q9M0F9|Q93Z53|Q9M076|Q9C5J7|Q56XE8|Q84WW2|Q9SAJ6|Q8LAD0|Q9SAJ4|P25858|Q9FKG3	http://amigo.geneontology.org/cgi-bin/amigo/term_details?term=GO:0072524
negative regulation of response to stimulus	GO:0048585	19	154	1.34234e-06	2.05848e-05	Q680Q4|Q9FPR3|F4JL28|Q9M8L2|Q9FY48|Q9LNW3|P49598|Q9LY87|P54609|Q9XIE2|Q9ZSD4|Q39013|Q9SS90|Q5M750|Q9ASS4|Q9LMR5|Q9SR17|O80340|Q9ZQ85	http://amigo.geneontology.org/cgi-bin/amigo/term_details?term=GO:0048585
cellular catabolic process	GO:0044248	59	960	1.60769e-06	2.45322e-05	Q9SMT7|Q9ZT50|Q9SB51|Q9XF63|Q9LDD1|Q43729|Q940T5|P42731|Q9SCJ9|O23553|P46421|Q9FH76|Q9LMR5|Q9ZW24|O24412|Q9FF66|Q9C8L4|Q71N54|A2RVK7|Q9ZSA8|Q9FMH8|Q9LQF2|Q8LFS6|Q9M2U5|O23006|Q9SGA2|O23609|Q93Y01|Q9FQ04|Q9SEI2|O81851|Q9ZPE4|Q9FHQ6|Q8VXZ7|Q96329|Q9ZT87|Q9XIE2|Q96520|P43297|Q9LW77|Q67XD9|Q1PEY5|Q9M8L2|Q9SNB6|O64948|Q8LF97|Q9FJZ3|Q9FH02|P0CH33|F4I7I0|Q8L6Y1|Q8RXD9|Q9FXA8|O49279|Q9SZD4|Q96512|Q93XW5|…	http://amigo.geneontology.org/cgi-bin/amigo/term_details?term=GO:0044248
response to reactive oxygen species	GO:0000302	19	157	1.74117e-06	2.64384e-05	Q9SYG1|Q8RY59|O81235|Q9FUP0|Q9C9Z2|O82132|O22893|Q39243|P19037|O49403|Q9FXA8|Q9LQF2|Q93WF6|P06525|Q9LD47|Q9M9E1|O82500|Q9LHA8|P25858	http://amigo.geneontology.org/cgi-bin/amigo/term_details?term=GO:0000302
defense response to other organism	GO:0098542	56	896	1.84068e-06	2.78128e-05	Q8RWL5|Q9FDX9|Q680Q4|O81235|Q9SMT7|Q9SY59|Q8RXX9|O04203|F4J339|F4K0E8|Q9ASS4|Q9LPQ3|Q9SZ06|F4JNB7|Q9SJ52|Q9XGM3|Q9FI14|Q9ZSA7|Q9LS40|Q39162|Q9SAH7|Q9FH54|Q9LMA8|Q8GYA4|Q9M9E1|Q84WW2|O04496|Q9SR17|Q8S8P5|O81851|Q93ZE2|O48814|Q9XIE2|Q9FE20|Q9FG65|P43297|Q9SJK3|Q9SZA7|Q9M084|P84634|O80934|Q8RY59|Q9FPR3|Q9C5T4|F4JNA9|Q9C7R6|O80340|Q9CAK1|Q3EBC8|Q9FDW1|O80871|Q9ZSD4|Q41963|P50700|Q9ZSA8|Q9ZUF4	http://amigo.geneontology.org/cgi-bin/amigo/term_details?term=GO:0098542
response to bacterium	GO:0009617	33	408	1.97632e-06	2.97169e-05	O81235|Q9LHA8|Q9SY59|Q9ZUF4|O04203|F4K0E8|Q9ASS4|Q9LPQ3|Q9XGM3|Q9FI14|Q39162|Q9ZSA8|Q9LMA8|Q9M2U5|Q8GYA4|Q84WW2|Q9FPR3|Q8S8P5|O81851|Q93ZE2|Q9XIE2|Q9FE20|Q9SZA7|Q39023|Q9SAH7|Q8RY59|Q8RXX9|Q9C5T4|O80340|Q9FDW1|O80934|Q41963|P50700	http://amigo.geneontology.org/cgi-bin/amigo/term_details?term=GO:0009617
nuclear part	GO:0044428	61	1020	2.44373e-06	3.65672e-05	Q8RWL4|Q9LV58|Q9FLX9|F4KD38|Q9SMV6|Q9LHP2|Q9FT52|O80450|Q9SCJ9|P54609|Q9FJJ3|Q39211|Q6NLH0|Q9FT73|P49040|Q38942|P92964|P51413|Q8RY25|O22467|Q9FJN9|Q84TH4|Q3ECP0|Q9SZD4|Q9C551|A2RVK7|Q8GXN9|P49691|Q9FJD4|Q1PDV2|Q9SEI2|Q0PGJ6|Q5E915|Q9FML2|Q9CAF4|Q8RWM3|Q93ZG7|Q9FHQ6|O48814|Q8VZ79|Q9LUW5|Q9MAB3|Q9S9P3|Q9SYA9|Q680Q4|F4I171|Q8VYJ2|Q8L3W1|Q9M9X7|F4JL28|Q8RY59|Q56XG6|Q946J8|A9LNK9|Q9FFY9|Q9C7B1|Q9LR33|…	http://amigo.geneontology.org/cgi-bin/amigo/term_details?term=GO:0044428
negative regulation of developmental process	GO:0051093	16	116	2.48828e-06	3.70544e-05	Q9LV16|F4JL28|Q9ZWA1|Q9LNW3|Q9ZWM9|O64816|O04529|O22967|Q946J8|Q9LSD5|Q2LAE1|Q9C5G0|Q680Q4|Q9XER9|Q94C37|Q9ZQ85	http://amigo.geneontology.org/cgi-bin/amigo/term_details?term=GO:0051093
phosphorelay signal transduction system	GO:0000160	23	229	2.79964e-06	4.14911e-05	Q9LV58|Q9LY29|Q9FQ04|Q9SFE4|Q9SKT1|P42736|Q94ID6|O22259|Q9SSA8|Q9ZWM9|Q9FH54|Q9C5I3|O22174|Q7G1L2|Q9FE67|Q8RY59|Q9FPR3|Q9SZ06|Q9LYD3|Q84QC2|Q9SUK8|Q9FX43|O80340	http://amigo.geneontology.org/cgi-bin/amigo/term_details?term=GO:0000160
ATPase activity, coupled	GO:0042623	30	357	2.82465e-06	4.16619e-05	Q8VZZ4|Q9SH30|Q3EBC8|Q9FT52|O64806|Q9FT73|Q9FT72|Q9SW44|Q9SX33|Q9LU41|Q8VZI8|Q9M3H5|Q9SZD4|Q9SAJ3|Q9LK64|Q9M9E1|Q9SEI2|Q9LI83|Q93ZG7|Q9XIE2|Q9LUW5|O81016|Q9C551|Q9FVV9|O64948|O81108|Q56XG6|Q9FH02|Q9SAF5|Q9S735	http://amigo.geneontology.org/cgi-bin/amigo/term_details?term=GO:0042623
protein serine/threonine kinase activity	GO:0004674	49	754	3.00892e-06	4.4169e-05	O48814|Q9LV37|O49840|Q8VZG8|Q9LTC0|Q9LJM4|Q9ZUF4|Q9FXF2|Q39011|Q6R2K3|P51566|O80623|Q93VK0|C0LGX3|C0LGP4|Q9FMD7|Q9LU47|Q9FKW4|Q9LPQ3|O64816|Q8GYA4|O22932|Q9FPR3|Q9LVN2|Q8RWC9|Q9C6K9|Q9ZWC8|Q9FE20|Q39086|Q9LSF1|Q8LFN2|O49839|Q8VZD5|Q39023|Q39030|Q8RWZ5|Q9SGP2|Q9FY48|O64682|Q7XJR9|Q9LFP7|Q9SZ67|Q8LGB6|Q9SPK4|Q9FX43|Q9M0X5|Q9SUL7|Q9LK35|O22040	http://amigo.geneontology.org/cgi-bin/amigo/term_details?term=GO:0004674
root development	GO:0048364	34	437	3.06597e-06	4.47936e-05	Q38998|Q9SZD4|Q94AA4|Q9FDX9|O64682|Q8LC68|Q9LRZ5|Q9SRT0|C0LGX3|O22131|O82289|Q9ZWM9|Q9LQF2|Q9LUB7|Q9LNC4|Q8VZ80|Q9SLD4|Q5E924|Q67XD9|Q39011|Q9SIY3|F4KHI3|Q9SB51|Q9SAJ6|O64948|Q8RY59|Q8L6Y1|Q9XIN0|Q9FXA8|O22161|Q9SLV0|Q9ZV40|Q84TE6|Q94BZ1	http://amigo.geneontology.org/cgi-bin/amigo/term_details?term=GO:0048364
plant organ development	GO:0099402	54	867	3.09588e-06	4.50177e-05	Q38998|Q9SB51|Q9LV16|Q9C9Z2|Q94AA4|Q9ZSA8|Q9FDX9|O04529|Q8RWU4|Q8LC68|Q9LRZ5|Q39011|Q9SRT0|Q9LYC1|C0LGX3|O24412|Q9SJ52|O22467|O64948|O82289|Q9ZWM9|Q9LQF2|Q9LUB7|Q9LSD5|Q9LNC4|Q2LAE1|Q680Q4|Q8VZ80|Q9SLD4|Q5E924|Q67XD9|Q9SIY3|O22131|Q9FL69|Q93WF6|F4KHI3|O64682|Q9SAJ6|Q39023|Q8RY59|Q9LN68|Q8L6Y1|Q9XIN0|Q9FXA8|Q94BZ1|O22161|Q9SLV0|Q9ZV40|Q9SZD4|O49255|Q9FX43|Q9XER9|Q84TE6|Q94C37	http://amigo.geneontology.org/cgi-bin/amigo/term_details?term=GO:0099402
root system development	GO:0022622	34	439	3.36199e-06	4.85446e-05	Q38998|Q9SZD4|Q94AA4|Q9FDX9|O64682|Q8LC68|Q9LRZ5|Q9SRT0|C0LGX3|O22131|O82289|Q9ZWM9|Q9LQF2|Q9LUB7|Q9LNC4|Q8VZ80|Q9SLD4|Q5E924|Q67XD9|Q39011|Q9SIY3|F4KHI3|Q9SB51|Q9SAJ6|O64948|Q8RY59|Q8L6Y1|Q9XIN0|Q9FXA8|O22161|Q9SLV0|Q9ZV40|Q84TE6|Q94BZ1	http://amigo.geneontology.org/cgi-bin/amigo/term_details?term=GO:0022622
nucleotide phosphorylation	GO:0046939	13	78	3.44518e-06	4.95145e-05	Q5E924|Q8L7W7|Q94AA4|Q9M0F9|Q9LD57|Q93Z53|Q9M076|Q9C5J7|Q56XE8|Q9SAJ6|Q9SAJ4|P25858|Q9FKG3	http://amigo.geneontology.org/cgi-bin/amigo/term_details?term=GO:0046939
transferase activity, transferring phosphorus-containing groups	GO:0016772	79	1468	3.75502e-06	5.37177e-05	O80568|Q9FNF8|Q9T058|F4KD38|Q94AA4|Q84MD8|Q39011|Q56XM9|P54888|Q8VZG8|Q9SCL7|Q9LTC0|Q9LJM4|Q9ZUF4|Q9FXF2|Q6R2K3|O81893|Q9ASS4|Q9LUM0|P51566|O80623|Q9C5E5|Q93VK0|C0LGX3|C0LGP4|Q9FMD7|Q9LU47|Q9LFP7|Q9FKW4|Q9LPQ3|O64816|O49840|Q9FK35|Q9LV37|Q8GYA4|Q9S702|Q944I4|O22932|Q9FPR3|Q9LVN2|Q56XE8|O64477|Q8RWC9|Q8LGB6|Q9LD57|Q9C6K9|Q9ZWC8|Q9FE20|Q39086|Q9LSF1|Q8LFN2|O49839|Q8VYB2|Q8VZD5|Q39211|Q9SAJ4|Q39023|…	http://amigo.geneontology.org/cgi-bin/amigo/term_details?term=GO:0016772
negative regulation of multicellular organismal process	GO:0051241	15	107	4.26307e-06	6.07046e-05	Q9LV16|F4JL28|Q9ZWA1|Q9LNW3|Q9ZWM9|O64816|O04529|O22967|Q946J8|Q9LSD5|Q2LAE1|Q9C5G0|Q680Q4|Q9XER9|Q9ZQ85	http://amigo.geneontology.org/cgi-bin/amigo/term_details?term=GO:0051241
defense response to bacterium	GO:0042742	28	329	4.81246e-06	6.82133e-05	O81235|Q9SY59|Q9ZUF4|O04203|Q9ASS4|Q9LPQ3|Q9XGM3|Q9FI14|Q39162|Q9LMA8|Q8GYA4|Q84WW2|Q9FPR3|Q8S8P5|O81851|Q93ZE2|Q9XIE2|Q9FE20|Q9SZA7|Q9SAH7|Q8RY59|Q8RXX9|Q9C5T4|O80340|Q9FDW1|O80934|Q41963|P50700	http://amigo.geneontology.org/cgi-bin/amigo/term_details?term=GO:0042742
pyruvate metabolic process	GO:0006090	13	81	4.98089e-06	7.02783e-05	Q5E924|F4K0E8|Q94AA4|Q9M0F9|Q9LD57|Q93Z53|Q9M076|Q9C5J7|Q56XE8|Q9SAJ6|Q9SAJ4|P25858|Q9FKG3	http://amigo.geneontology.org/cgi-bin/amigo/term_details?term=GO:0006090
nicotinamide nucleotide metabolic process	GO:0046496	15	109	5.22344e-06	7.30336e-05	Q5E924|Q9C723|Q94AA4|Q9FGS4|Q9LD57|Q9M0F9|Q93Z53|Q9M076|Q9C5J7|Q56XE8|Q9SAJ6|Q84WW2|Q9SAJ4|P25858|Q9FKG3	http://amigo.geneontology.org/cgi-bin/amigo/term_details?term=GO:0046496
pyridine nucleotide metabolic process	GO:0019362	15	109	5.22344e-06	7.30336e-05	Q5E924|Q9C723|Q94AA4|Q9FGS4|Q9LD57|Q9M0F9|Q93Z53|Q9M076|Q9C5J7|Q56XE8|Q9SAJ6|Q84WW2|Q9SAJ4|P25858|Q9FKG3	http://amigo.geneontology.org/cgi-bin/amigo/term_details?term=GO:0019362
fatty acid biosynthetic process	GO:0006633	18	155	5.46481e-06	7.60537e-05	Q8VYI1|O48780|Q6NQI8|Q84VY3|Q9C7W4|Q8L3X9|Q93Z53|Q39208|Q9T009|Q9SJE2|Q8LBB2|Q9T0A0|F4I171|Q8H1Z0|Q9CA83|Q8S8S1|Q9LD43|Q9FUP0	http://amigo.geneontology.org/cgi-bin/amigo/term_details?term=GO:0006633
ATP generation from ADP	GO:0006757	12	69	5.53789e-06	7.60537e-05	Q5E924|Q94AA4|Q9M0F9|Q9LD57|Q93Z53|Q9M076|Q9C5J7|Q56XE8|Q9SAJ6|Q9SAJ4|P25858|Q9FKG3	http://amigo.geneontology.org/cgi-bin/amigo/term_details?term=GO:0006757
ADP metabolic process	GO:0046031	12	69	5.53789e-06	7.60537e-05	Q5E924|Q94AA4|Q9M0F9|Q9LD57|Q93Z53|Q9M076|Q9C5J7|Q56XE8|Q9SAJ6|Q9SAJ4|P25858|Q9FKG3	http://amigo.geneontology.org/cgi-bin/amigo/term_details?term=GO:0046031
glycolytic process	GO:0006096	12	69	5.53789e-06	7.60537e-05	Q5E924|Q94AA4|Q9M0F9|Q9LD57|Q93Z53|Q9M076|Q9C5J7|Q56XE8|Q9SAJ6|Q9SAJ4|P25858|Q9FKG3	http://amigo.geneontology.org/cgi-bin/amigo/term_details?term=GO:0006096
ribonucleoside diphosphate metabolic process	GO:0009185	12	70	6.31086e-06	8.55288e-05	Q5E924|Q94AA4|Q9M0F9|Q9LD57|Q93Z53|Q9M076|Q9C5J7|Q56XE8|Q9SAJ6|Q9SAJ4|P25858|Q9FKG3	http://amigo.geneontology.org/cgi-bin/amigo/term_details?term=GO:0009185
purine ribonucleoside diphosphate metabolic process	GO:0009179	12	70	6.31086e-06	8.55288e-05	Q5E924|Q94AA4|Q9M0F9|Q9LD57|Q93Z53|Q9M076|Q9C5J7|Q56XE8|Q9SAJ6|Q9SAJ4|P25858|Q9FKG3	http://amigo.geneontology.org/cgi-bin/amigo/term_details?term=GO:0009179
purine nucleoside diphosphate metabolic process	GO:0009135	12	70	6.31086e-06	8.55288e-05	Q5E924|Q94AA4|Q9M0F9|Q9LD57|Q93Z53|Q9M076|Q9C5J7|Q56XE8|Q9SAJ6|Q9SAJ4|P25858|Q9FKG3	http://amigo.geneontology.org/cgi-bin/amigo/term_details?term=GO:0009135
single-organism catabolic process	GO:0044712	40	583	7.48136e-06	0.000100674	Q9SV43|P46421|Q94AA4|Q71N54|Q1PEY5|Q9LW77|Q9SMT7|Q9LRZ5|Q9FH76|Q9LD57|Q94A08|Q9ZW24|Q9M0F9|Q9ZSA8|Q9SZD4|Q9LQF2|Q9C8L4|Q9SEI2|Q56XE8|Q67XD9|Q96329|Q9XIE2|Q93Z53|Q9SGA2|Q9SAJ6|Q9SAJ4|Q9FKG3|Q5E924|Q9LY84|O80959|F4I7I0|Q8RXD9|Q9FXA8|Q8W5R2|Q9M076|Q9C5J7|Q8VXZ7|Q93XW5|Q9LXS6|P25858	http://amigo.geneontology.org/cgi-bin/amigo/term_details?term=GO:0044712
response to salicylic acid	GO:0009751	20	192	7.49351e-06	0.000100674	Q7G1L2|Q9SGP6|F4K0E8|Q9C598|Q9C5T4|A9LNK9|Q9SFE4|Q8LFS6|Q9ZW24|Q9FDW1|F4I171|Q9ZSD4|O04203|Q8H0W3|Q9M9E1|C0SVG5|Q9FPR3|Q9LPQ3|Q9ZSA8|Q9SAH7	http://amigo.geneontology.org/cgi-bin/amigo/term_details?term=GO:0009751
defense response, incompatible interaction	GO:0009814	18	160	8.14353e-06	0.000108933	Q8RY59|F4JNB7|F4K0E8|Q9FI14|F4JNA9|Q9C7R6|Q9LS40|Q9XIE2|Q9FE20|Q9LPQ3|Q9FDX9|Q8RXX9|Q9SJK3|O04203|Q680Q4|F4J339|O04496|P50700	http://amigo.geneontology.org/cgi-bin/amigo/term_details?term=GO:0009814
phosphotransferase activity, carboxyl group as acceptor	GO:0016774	6	12	1.01001e-05	0.000134522	Q9SCL7|Q9S702|O23653|P54888|Q9LD57|Q9SAJ4	http://amigo.geneontology.org/cgi-bin/amigo/term_details?term=GO:0016774
small molecule biosynthetic process	GO:0044283	41	613	1.01875e-05	0.000134619	Q8VYI1|Q6NQI8|Q84MD8|P54888|Q39208|Q9SCL7|Q9SY59|Q9FJH9|Q9C7W4|Q9SGD6|Q9LD43|Q9ZNR6|B0F481|Q93Z53|Q96255|Q8L3X9|Q8LAD0|Q9LFU1|Q9S702|Q9SZ30|O80568|Q9FNJ8|Q05762|P47924|Q9T009|F4I171|Q84VY3|Q9T0A0|Q9CA83|O48780|Q9SHP0|Q9LV03|Q9FUP0|Q9SA96|P25858|Q8GYN9|Q9SJE2|Q8LBB2|O23653|Q8H1Z0|Q8S8S1	http://amigo.geneontology.org/cgi-bin/amigo/term_details?term=GO:0044283
endomembrane system	GO:0012505	100	2048	1.01961e-05	0.000134619	Q8VYI1|Q9FM19|Q9FDX9|Q9LHA8|Q9S7G2|Q6NQI8|Q9M084|B9DFI7|Q41963|Q38806|Q1PET6|Q9FE06|Q8S403|Q9LI83|Q9ZU40|P43297|Q9FL69|Q9T0A0|Q9FKE9|P24806|Q6NQB7|Q9LN20|Q9M9X7|Q9S9N8|Q9SMV6|Q9C7F9|P54609|Q9FFR9|Q38942|Q9SUM3|Q8LF05|Q9FMH8|Q94A40|Q9FPR3|Q9CAF4|Q9AST6|Q67YI9|Q9FHM7|O81108|Q941R4|Q42406|Q9ZPH9|Q9SAF5|Q52T38|Q6DBG8|Q8H1Z0|Q500U8|Q9ZQB9|Q9LV16|Q42342|Q9LTZ9|Q39208|Q9FGT8|Q9C7W4|Q9LUM0|P49040|Q9XGM3|…	http://amigo.geneontology.org/cgi-bin/amigo/term_details?term=GO:0012505
organelle membrane	GO:0031090	88	1739	1.0238e-05	0.000134619	Q9FM19|O64654|Q9FDX9|Q941R4|Q9S7G2|Q94A27|Q9LTV6|P49691|Q41963|Q1PET6|Q8S403|Q9ZU40|B9DFI7|Q94AL8|Q9C9Z2|Q9SMV6|Q9C7F9|Q6NQB7|Q9FT52|Q8VZI8|Q94A40|Q9SX77|Q9M3H5|Q9FPR3|Q9LVJ1|Q9AST6|O64823|Q39219|Q9FHM7|Q42406|Q8LE47|Q52T38|Q6DBG8|Q56XE8|P25858|Q94BZ1|Q9ZQB9|Q8RWL5|Q9LV16|Q42342|Q8VZZ4|Q9LTZ9|Q9SV68|Q9FGT8|Q8LG88|Q9LUM0|Q9SAJ4|Q8RY25|F4I1G5|Q8L7V3|Q9FL92|Q0WLB5|Q9LE20|Q93XM7|O04536|F4I0P8|Q56XP4|…	http://amigo.geneontology.org/cgi-bin/amigo/term_details?term=GO:0031090
regulation of defense response	GO:0031347	21	214	1.03625e-05	0.000135678	Q9LDD1|Q9XGM3|Q9C5T4|Q9FPR3|A9LNK9|Q9XIE2|Q9FE20|Q9LMA8|P54609|Q8LBM2|Q9ZSD4|Q2LAE1|Q941L3|Q5M750|Q680Q4|Q9ASS4|Q9SR17|O80340|O48814|O81851|Q9SAH7	http://amigo.geneontology.org/cgi-bin/amigo/term_details?term=GO:0031347
nucleoside diphosphate phosphorylation	GO:0006165	12	75	1.1772e-05	0.00015316	Q5E924|Q94AA4|Q9M0F9|Q9LD57|Q93Z53|Q9M076|Q9C5J7|Q56XE8|Q9SAJ6|Q9SAJ4|P25858|Q9FKG3	http://amigo.geneontology.org/cgi-bin/amigo/term_details?term=GO:0006165
growth	GO:0040007	41	618	1.21842e-05	0.000157858	Q9SV43|Q9FQ04|Q9ZUZ3|Q39243|O64538|Q96289|P54609|F4I8W1|F4HZB2|Q39011|Q5IBC5|Q9LSD6|Q8GZ17|Q9SZD4|Q9LEQ3|Q9FYF7|Q8GXN9|Q9SMV6|Q680Q4|Q9C6E4|Q9LV03|Q9LFB8|Q9T041|Q84ZT9|O04529|Q8S3U9|Q9LF24|F4KHI3|O65902|O64948|O49255|Q94KT8|Q38998|Q946J8|Q8L6Y1|Q9FY48|O64682|Q8RXF8|Q52T38|Q9LYN7|Q9LK35	http://amigo.geneontology.org/cgi-bin/amigo/term_details?term=GO:0040007
zinc ion binding	GO:0008270	67	1223	1.23122e-05	0.000158851	Q5XF51|Q9ZT50|Q9FQ04|P36428|Q9STJ9|Q9SCQ6|Q56XI1|Q940T5|Q9FT52|Q39092|Q96289|Q9SZL8|Q8LPN7|A1L4Y2|Q9SY59|Q8RXX9|P06525|Q8L6Y1|Q6NLH0|Q9LUM0|Q42410|Q8VZI8|Q9CA83|F4JL28|Q9FN42|Q9FHH8|Q9FXB9|Q9XF63|Q9FH57|Q8VZ42|Q9LUB7|Q94B40|Q680Q4|Q8L9T5|Q9SD34|Q9SLD4|O81851|Q9LDD1|O65639|Q852U6|O04529|Q9LW77|Q9LHJ8|Q9SV30|Q9LD47|Q9SAJ6|Q9SS90|O23507|Q9SNB6|Q8H0X0|Q39172|Q8GX84|F4JKK0|Q9LX85|Q43314|Q9SV68|Q8GT75|…	http://amigo.geneontology.org/cgi-bin/amigo/term_details?term=GO:0008270
oxidoreduction coenzyme metabolic process	GO:0006733	15	119	1.35451e-05	0.00017403	Q5E924|Q9C723|Q94AA4|Q9FGS4|Q9LD57|Q9M0F9|Q93Z53|Q9M076|Q9C5J7|Q56XE8|Q9SAJ6|Q84WW2|Q9SAJ4|P25858|Q9FKG3	http://amigo.geneontology.org/cgi-bin/amigo/term_details?term=GO:0006733
response to radiation	GO:0009314	46	733	1.38864e-05	0.000177676	Q8VYI1|Q8LFS6|Q9C9Z2|Q946J8|Q96289|Q9SZL8|Q9SY59|Q9FJ17|Q9FH76|Q6NLW5|Q42410|Q9SAG8|Q9C9C0|F4JL28|Q8RY25|Q9FHH8|O82132|Q9FMF5|Q84TH4|O82289|O82343|Q9M3H5|Q9ATY5|Q0PGJ6|Q9SYG1|O48780|O22893|P19037|O04529|Q93WF6|Q9C598|Q43314|Q9LHA8|Q39023|Q9SL05|Q9FH02|Q570U6|Q94B38|Q9FPW6|Q9LL84|Q9SLV0|F4JNY0|Q9XER9|P16972|Q9ZQ85|Q9FGT8	http://amigo.geneontology.org/cgi-bin/amigo/term_details?term=GO:0009314
organonitrogen compound metabolic process	GO:1901564	90	1806	1.41212e-05	0.000179936	Q8VYI1|Q9LY66|Q84MD8|Q39030|Q9SCL7|Q9SS90|Q9LD57|Q9LD55|Q9SGD6|P51413|Q9M0F9|Q9LQF2|P51419|Q96255|Q9FGS4|Q9SJK3|Q8VYB2|Q9M084|Q39023|Q9FHK9|Q9SHP0|Q43314|O04630|Q9SKX8|Q9M0E2|Q8LCL3|Q9FNJ8|Q9LN20|P46421|P36428|P42731|Q9FZE1|Q9FT52|Q9ZW24|Q9LF33|Q9FG65|Q9LY87|Q9SVR0|Q9SR15|Q9LV03|P47924|Q9FNA2|Q1PEY5|Q9FKG3|Q5E924|F4I7I0|Q9C9C0|Q9M076|Q56XE8|O23653|P25858|Q6NQI8|Q94AA4|Q9C723|Q9S702|Q84WW2|Q93XM7|…	http://amigo.geneontology.org/cgi-bin/amigo/term_details?term=GO:1901564
animal organ development	GO:0048513	29	371	1.47643e-05	0.000187357	Q9LV16|Q9ZSA8|Q9FDX9|O04529|Q8LC68|Q39011|Q9SRT0|Q39224|Q9LYC1|C0LGX3|O24412|Q9SJ52|O82289|Q9ZWM9|Q9LSD5|Q8VZ80|Q9LVJ1|O22131|Q93WF6|O64948|Q8RY59|O22161|Q9SLV0|Q9SZD4|O49255|Q9FX43|Q9XER9|Q84TE6|Q94C37	http://amigo.geneontology.org/cgi-bin/amigo/term_details?term=GO:0048513
coenzyme metabolic process	GO:0006732	23	256	1.50014e-05	0.000189589	Q9C723|Q94AA4|Q84MD8|Q9LD57|Q9M0F9|B9DGD6|Q8LAD0|Q84WW2|Q56XE8|Q9FGS4|Q05762|Q9ZNR6|Q8GYN9|Q9LD43|Q9SAJ6|Q9SAJ4|Q9FKG3|Q5E924|Q9SFV7|Q93Z53|Q9M076|Q9C5J7|P25858	http://amigo.geneontology.org/cgi-bin/amigo/term_details?term=GO:0006732
fatty acid metabolic process	GO:0006631	22	239	1.61829e-05	0.000203687	Q8VYI1|Q6NQI8|Q39208|Q9C7W4|Q9LD43|Q9LTV6|B9DGD6|Q8L3X9|Q96329|Q9T009|F4I171|Q84VY3|Q9T0A0|Q9CA83|Q8LBB2|O48780|Q9FUP0|Q9SJE2|Q93Z53|Q8H1Z0|Q9LXS6|Q8S8S1	http://amigo.geneontology.org/cgi-bin/amigo/term_details?term=GO:0006631
6-phosphofructokinase complex	GO:0005945	5	7	1.64251e-05	0.000205897	Q9M0F9|Q9M076|Q9C5J7|Q94AA4|Q9FKG3	http://amigo.geneontology.org/cgi-bin/amigo/term_details?term=GO:0005945
negative regulation of cellular process	GO:0048523	35	499	1.78516e-05	0.000222874	P49598|Q946J8|Q9FMZ0|Q96289|O22967|Q3E9B4|Q39013|O65683|Q9ASS4|Q9LMR5|F4JL28|Q9ZWM9|Q9SE97|Q9LMA8|Q8GXN9|Q9LNW3|Q8LBM2|Q9FPR3|O81851|Q9FE67|Q9FGW9|Q9S760|Q941L3|Q9M8L2|Q9SAH7|Q8VZ79|Q9FH02|Q9XEC3|Q9FY48|Q9SY59|Q9ZSD4|Q9XER9|O80340|Q94C37|Q9ZQ85	http://amigo.geneontology.org/cgi-bin/amigo/term_details?term=GO:0048523
nucleoside diphosphate metabolic process	GO:0009132	12	79	1.87571e-05	0.000233237	Q5E924|Q94AA4|Q9M0F9|Q9LD57|Q93Z53|Q9M076|Q9C5J7|Q56XE8|Q9SAJ6|Q9SAJ4|P25858|Q9FKG3	http://amigo.geneontology.org/cgi-bin/amigo/term_details?term=GO:0009132
cellular component organization	GO:0016043	111	2372	1.89447e-05	0.000234626	Q8RWL4|Q941L3|Q8RVQ9|Q9S7G2|Q9LD55|Q94A27|Q5IBC5|O22467|Q9LI83|Q7G1L2|Q6NQJ6|Q9FGS4|Q9T041|Q84ZT9|Q8S3U9|Q9LF24|C0SUT9|Q9FKE9|P24806|Q8VZ79|Q9LK35|Q43386|P36428|Q9SMV6|O48684|Q8LC68|Q9ZPX9|Q9LF33|Q38942|Q8VZI8|Q9SZD4|Q6NLW5|Q9LSD6|Q9LSD5|Q2LAE1|Q9SEI2|Q9CAF4|Q9LFB8|Q9FH82|Q94KT8|Q9FH02|Q9SAF5|Q52T38|Q6DBG8|Q9LYN7|Q500U8|Q9ZQB9|Q9FQ04|Q67YC0|Q9LTZ9|Q8GXD9|Q9LUM0|Q9FT73|P49040|F4JL28|Q9SRX4|Q9LEQ3|…	http://amigo.geneontology.org/cgi-bin/amigo/term_details?term=GO:0016043
cell death	GO:0008219	19	189	1.98233e-05	0.000244527	Q8RY59|Q9LDD1|Q9SCS9|Q9XGM3|Q7XJE6|Q9C7R6|Q8LFS6|P42736|Q9M2U5|Q8L612|A9LNK9|Q2LAE1|Q941L3|Q9ZSD4|Q9ASS4|Q9FPR3|Q39023|Q9FHE4|O81851	http://amigo.geneontology.org/cgi-bin/amigo/term_details?term=GO:0008219
carboxylic acid biosynthetic process	GO:0046394	33	463	2.28226e-05	0.000280405	Q8VYI1|Q6NQI8|P54888|Q39208|Q9SCL7|Q9SY59|Q9C7W4|Q9SGD6|Q9LD43|Q9LV03|B0F481|Q93Z53|Q96255|Q8L3X9|Q9S702|Q9LFU1|Q9SZ30|Q9FNJ8|Q05762|Q9T009|F4I171|Q84VY3|Q9T0A0|Q9CA83|O48780|Q9SHP0|Q9FUP0|Q9SA96|Q9SJE2|Q8LBB2|O23653|Q8H1Z0|Q8S8S1	http://amigo.geneontology.org/cgi-bin/amigo/term_details?term=GO:0046394
response to light stimulus	GO:0009416	44	704	2.3312e-05	0.000285284	Q8VYI1|Q8LFS6|Q9C9Z2|Q946J8|Q96289|Q9SZL8|Q9SY59|Q9FJ17|Q9FH76|Q42410|Q9SAG8|Q9C9C0|F4JL28|Q8RY25|Q9FHH8|O82132|Q9FMF5|Q84TH4|O82289|O82343|Q9M3H5|Q9ATY5|Q0PGJ6|Q9SYG1|O48780|O22893|P19037|O04529|Q93WF6|Q9C598|Q43314|Q9LHA8|Q39023|Q9SL05|Q9FH02|Q570U6|Q94B38|Q9FPW6|Q9SLV0|F4JNY0|Q9XER9|P16972|Q9ZQ85|Q9FGT8	http://amigo.geneontology.org/cgi-bin/amigo/term_details?term=GO:0009416
lateral root development	GO:0048527	13	97	2.81634e-05	0.000342618	Q8RY59|O22131|Q9ZWM9|O64948|O82289|Q9FDX9|Q8LC68|O22161|Q9SZD4|Q9SRT0|Q8VZ80|Q84TE6|C0LGX3	http://amigo.geneontology.org/cgi-bin/amigo/term_details?term=GO:0048527
programmed cell death	GO:0012501	16	145	3.16472e-05	0.00038349	Q8RY59|Q9LDD1|Q9SCS9|Q9XGM3|Q7XJE6|Q9C7R6|Q8LFS6|Q9M2U5|Q8L612|A9LNK9|Q2LAE1|Q941L3|Q9ZSD4|Q39023|Q9FHE4|O81851	http://amigo.geneontology.org/cgi-bin/amigo/term_details?term=GO:0012501
nucleoplasm	GO:0005654	25	309	3.33424e-05	0.000402453	Q8RWL4|F4KD38|Q9LHP2|O80450|Q6NLH0|Q9FT73|P49040|P92964|F4JL28|A9LNK9|Q9FJN9|Q84TH4|Q8GXN9|Q680Q4|Q9M9X7|Q0PGJ6|Q5E915|Q8RWM3|Q8VYJ2|Q1PDV2|F4I171|Q8L3W1|Q39211|O22467|O80340	http://amigo.geneontology.org/cgi-bin/amigo/term_details?term=GO:0005654
plasmodesma	GO:0009506	54	949	3.36269e-05	0.000402741	Q9ZQB9|Q94AZ2|P46421|Q9FM19|Q8GZD4|Q8VZZ4|Q43729|F4I116|Q9SMT7|P54609|Q9FGT8|Q94A08|Q9ASS4|Q941L3|P49040|Q9SJ52|P51413|Q9LK64|Q9FMD7|Q8GZ17|Q9S9P3|Q9LY84|P49691|Q8GYA4|Q0WLB5|Q9FE06|Q8VZG8|Q9C5M0|Q9ZNT0|Q96303|Q96520|Q39086|P43297|Q8S3U9|Q9SK27|P54888|Q9FHM7|Q9SAJ4|Q9FH82|Q940J8|Q56XG6|Q9LXS6|Q9SD22|Q9LR33|O23006|Q9SIV9|Q9M0E2|Q9LL84|Q8W5R2|Q9ZSD4|Q9M0X5|Q9LD90|Q8VXX5|Q9LK35	http://amigo.geneontology.org/cgi-bin/amigo/term_details?term=GO:0009506
symplast	GO:0055044	54	949	3.36269e-05	0.000402741	Q9ZQB9|Q94AZ2|P46421|Q9FM19|Q8GZD4|Q8VZZ4|Q43729|F4I116|Q9SMT7|P54609|Q9FGT8|Q94A08|Q9ASS4|Q941L3|P49040|Q9SJ52|P51413|Q9LK64|Q9FMD7|Q8GZ17|Q9S9P3|Q9LY84|P49691|Q8GYA4|Q0WLB5|Q9FE06|Q8VZG8|Q9C5M0|Q9ZNT0|Q96303|Q96520|Q39086|P43297|Q8S3U9|Q9SK27|P54888|Q9FHM7|Q9SAJ4|Q9FH82|Q940J8|Q56XG6|Q9LXS6|Q9SD22|Q9LR33|O23006|Q9SIV9|Q9M0E2|Q9LL84|Q8W5R2|Q9ZSD4|Q9M0X5|Q9LD90|Q8VXX5|Q9LK35	http://amigo.geneontology.org/cgi-bin/amigo/term_details?term=GO:0055044
cell-cell junction	GO:0005911	54	950	3.45334e-05	0.000410416	Q9ZQB9|Q94AZ2|P46421|Q9FM19|Q8GZD4|Q8VZZ4|Q43729|F4I116|Q9SMT7|P54609|Q9FGT8|Q94A08|Q9ASS4|Q941L3|P49040|Q9SJ52|P51413|Q9LK64|Q9FMD7|Q8GZ17|Q9S9P3|Q9LY84|P49691|Q8GYA4|Q0WLB5|Q9FE06|Q8VZG8|Q9C5M0|Q9ZNT0|Q96303|Q96520|Q39086|P43297|Q8S3U9|Q9SK27|P54888|Q9FHM7|Q9SAJ4|Q9FH82|Q940J8|Q56XG6|Q9LXS6|Q9SD22|Q9LR33|O23006|Q9SIV9|Q9M0E2|Q9LL84|Q8W5R2|Q9ZSD4|Q9M0X5|Q9LD90|Q8VXX5|Q9LK35	http://amigo.geneontology.org/cgi-bin/amigo/term_details?term=GO:0005911
cell junction	GO:0030054	54	950	3.45334e-05	0.000410416	Q9ZQB9|Q94AZ2|P46421|Q9FM19|Q8GZD4|Q8VZZ4|Q43729|F4I116|Q9SMT7|P54609|Q9FGT8|Q94A08|Q9ASS4|Q941L3|P49040|Q9SJ52|P51413|Q9LK64|Q9FMD7|Q8GZ17|Q9S9P3|Q9LY84|P49691|Q8GYA4|Q0WLB5|Q9FE06|Q8VZG8|Q9C5M0|Q9ZNT0|Q96303|Q96520|Q39086|P43297|Q8S3U9|Q9SK27|P54888|Q9FHM7|Q9SAJ4|Q9FH82|Q940J8|Q56XG6|Q9LXS6|Q9SD22|Q9LR33|O23006|Q9SIV9|Q9M0E2|Q9LL84|Q8W5R2|Q9ZSD4|Q9M0X5|Q9LD90|Q8VXX5|Q9LK35	http://amigo.geneontology.org/cgi-bin/amigo/term_details?term=GO:0030054
oligosaccharide catabolic process	GO:0009313	5	9	3.94791e-05	0.000467396	Q94A08|Q8RXD9|Q67XD9|Q9FXA8|Q9LQF2	http://amigo.geneontology.org/cgi-bin/amigo/term_details?term=GO:0009313
transition metal ion binding	GO:0046914	90	1861	4.07543e-05	0.000480652	Q8VYI1|P46643|Q9SH30|Q8LPN7|A1L4Y2|O23507|Q9FH57|Q8VZ42|Q94B40|Q8L9T5|Q3ED68|Q9LDD1|O65639|O80934|Q8GX84|F4JKK0|Q43314|Q8L6Y1|Q9LN20|P36428|Q9STJ9|Q84MB6|Q96289|Q9SZL8|Q9FH76|Q9FT52|Q6NLH0|Q42410|Q8VZI8|Q9FXB9|Q9XF63|Q9LY87|Q680Q4|F4K0E8|Q9LV03|Q852U6|Q9SNB6|Q9SRQ1|Q9LX85|Q9FY48|Q67YE6|Q52T38|Q8H1Z0|P25858|Q9FHE4|Q1G3I2|Q9ZT50|Q9FQ04|O04529|Q39208|Q9SV68|Q9SY59|P06525|Q9LUM0|F4JL28|Q9FN42|O64697|…	http://amigo.geneontology.org/cgi-bin/amigo/term_details?term=GO:0046914
fructose 6-phosphate metabolic process	GO:0006002	5	10	5.77472e-05	0.000678474	Q9M0F9|Q9M076|Q9C5J7|Q94AA4|Q9FKG3	http://amigo.geneontology.org/cgi-bin/amigo/term_details?term=GO:0006002
seed development	GO:0048316	41	666	6.0129e-05	0.000703783	O64530|Q9LV16|Q9C9Z2|O81004|Q9SCJ9|Q8RWU4|Q9LNW3|P25858|P54888|O81893|Q9LJM4|Q9M2U5|Q67Z52|O22467|Q9C8L4|O82289|O65351|Q5IBC5|Q9LUB7|Q39243|Q8LAD0|Q24JL3|Q9SUV1|Q84WW2|Q9FML2|O81235|Q3E6P4|Q6NQJ6|Q96329|Q93WF6|Q9SQU6|Q93YU2|Q9SMT7|Q9SAJ3|Q8RY59|Q8L6Y1|O64682|Q8RXF8|Q94B77|Q500U8|Q84TE6	http://amigo.geneontology.org/cgi-bin/amigo/term_details?term=GO:0048316
ATPase activity	GO:0016887	32	467	6.09803e-05	0.000711053	Q8VZZ4|Q9SH30|P54609|Q3EBC8|Q9FT52|O64806|Q9FT73|Q9FT72|Q9SW44|Q9SX33|Q9LU41|Q8VZI8|Q9M3H5|Q9SZD4|Q9SAJ3|Q9LK64|Q9M9E1|Q9SEI2|Q9LI83|Q93ZG7|Q9XIE2|Q9LUW5|Q9SIY3|O81016|Q9C551|Q9FVV9|O64948|O81108|Q56XG6|Q9FH02|Q9SAF5|Q9S735	http://amigo.geneontology.org/cgi-bin/amigo/term_details?term=GO:0016887
cellular component organization or biogenesis	GO:0071840	119	2662	6.27598e-05	0.000729052	Q9LY66|Q941L3|Q8RVQ9|Q9S7G2|Q9LD55|Q94A27|Q5IBC5|O22467|Q9LI83|Q7G1L2|Q6NQJ6|Q9FGS4|Q9T041|Q9C551|Q8S3U9|Q9LF24|C0SUT9|Q9FKE9|P24806|Q8VZ79|Q9M0E2|Q8LCL3|Q9LK35|Q43386|P36428|Q9SMV6|Q9C7F9|O48684|Q8LC68|Q9ZPX9|Q9LF33|Q38942|Q8VZI8|Q9SZD4|Q6NLW5|Q9LSD6|Q9LSD5|Q2LAE1|Q9SEI2|Q9CAF4|Q9LFB8|Q9FH82|Q94KT8|Q9FH02|Q9SAF5|Q52T38|Q6DBG8|Q9LYN7|Q500U8|Q9ZQB9|Q9FQ04|Q67YC0|Q9LTZ9|Q8RWL4|Q8GXD9|Q9LUM0|Q9FT73|…	http://amigo.geneontology.org/cgi-bin/amigo/term_details?term=GO:0071840
nucleoplasm part	GO:0044451	21	245	6.50819e-05	0.000753195	Q8RWM3|P92964|F4KD38|A9LNK9|O22467|Q9FJN9|Q84TH4|Q9LHP2|O80450|Q8GXN9|Q680Q4|F4I171|Q5E915|Q9FT73|F4JL28|Q1PDV2|Q6NLH0|Q0PGJ6|O80340|P49040|Q39211	http://amigo.geneontology.org/cgi-bin/amigo/term_details?term=GO:0044451
cellular response to organic cyclic compound	GO:0071407	16	156	7.05336e-05	0.000813242	Q9SGP6|Q8LFS6|F4K0E8|Q9FMZ0|A9LNK9|Q9XIE2|Q9LPQ3|Q9FDW1|Q8GXN9|Q3EBC8|Q39011|Q9ZSD4|Q9FPR3|Q9ZV88|P84634|Q9LK35	http://amigo.geneontology.org/cgi-bin/amigo/term_details?term=GO:0071407
positive regulation of metabolic process	GO:0009893	27	366	7.21627e-05	0.000828932	P46897|Q9FQ04|Q9SFE4|O49459|Q9LV58|Q6NPP4|P42736|Q39030|P49040|O82132|Q9SZD4|Q9XE58|Q2LAE1|O49403|Q9SEI2|Q7G1L2|Q9FGS4|Q84J70|F4I171|O80917|Q39023|F4JKK0|Q9XIN0|Q9LYD3|Q9C503|Q9FX43|O22040	http://amigo.geneontology.org/cgi-bin/amigo/term_details?term=GO:0009893
cellular macromolecule catabolic process	GO:0044265	32	472	7.35066e-05	0.000841242	Q8LFS6|Q9ZT50|Q9XF63|Q9LDD1|Q93Y01|P42731|Q9SCJ9|Q9FQ04|Q9LMR5|O24412|Q9FF66|Q9FMH8|A2RVK7|Q940T5|Q9SEI2|O81851|Q9ZPE4|Q9FHQ6|P43297|Q9LW77|Q9SB51|Q9M8L2|Q9SNB6|O64948|Q8LF97|Q9ZT87|Q9FH02|P0CH33|Q8L6Y1|O49279|Q9SZD4|Q9FHE4	http://amigo.geneontology.org/cgi-bin/amigo/term_details?term=GO:0044265
xyloglucan:xyloglucosyl transferase activity	GO:0016762	8	39	7.38092e-05	0.000841589	Q8LDW9|Q8L9A9|Q38910|Q38908|Q9ZV40|Q9SVV2|Q8L7H3|P24806	http://amigo.geneontology.org/cgi-bin/amigo/term_details?term=GO:0016762
post-embryonic root development	GO:0048528	13	108	7.69389e-05	0.000874048	Q8RY59|O22131|Q9ZWM9|O64948|O82289|Q9FDX9|Q8LC68|O22161|Q9SZD4|Q9SRT0|Q8VZ80|Q84TE6|C0LGX3	http://amigo.geneontology.org/cgi-bin/amigo/term_details?term=GO:0048528
protein kinase activity	GO:0004672	51	909	7.72916e-05	0.000874839	O48814|Q9LV37|O49840|Q8VZG8|Q9LTC0|Q9LJM4|Q9ZUF4|Q9FXF2|Q39011|Q6R2K3|P51566|O80623|Q93VK0|C0LGX3|C0LGP4|Q9FMD7|Q9LU47|Q9FKW4|Q9LPQ3|O64816|Q8GYA4|O22932|Q9FPR3|Q9LVN2|O64477|Q8RWC9|Q9ASS4|Q9C6K9|Q9ZWC8|Q9FE20|Q39086|Q9LSF1|Q8LFN2|O49839|Q8VZD5|Q39023|Q39030|Q8RWZ5|Q9SGP2|Q9FY48|O64682|Q7XJR9|Q9LFP7|Q9SZ67|Q8LGB6|Q9SPK4|Q9FX43|Q9M0X5|O22040|Q9LK35|Q9SUL7	http://amigo.geneontology.org/cgi-bin/amigo/term_details?term=GO:0004672
6-phosphofructokinase activity	GO:0003872	5	11	8.19102e-05	0.000921151	Q9M0F9|Q9M076|Q9C5J7|Q94AA4|Q9FKG3	http://amigo.geneontology.org/cgi-bin/amigo/term_details?term=GO:0003872
generation of precursor metabolites and energy	GO:0006091	24	308	8.19795e-05	0.000921151	Q94AA4|Q9LD57|P06525|Q9LXG9|Q9M0F9|Q9SX77|P93033|Q56XE8|Q5E924|Q9FGS4|Q39219|Q93Z53|Q9SAJ6|Q9SAJ4|Q9FKG3|Q9SL05|P16972|Q9FH02|Q8LGJ5|Q9M076|Q9C5J7|Q9C503|Q9LXS6|P25858	http://amigo.geneontology.org/cgi-bin/amigo/term_details?term=GO:0006091
fruit development	GO:0010154	42	701	8.66182e-05	0.000967994	O64530|Q9LV16|Q9C9Z2|O81004|Q9SCJ9|Q8RWU4|Q9LNW3|P25858|P54888|O81893|Q9LJM4|Q9M2U5|Q67Z52|O22467|Q9C8L4|O82289|O65351|Q5IBC5|Q9LUB7|Q39243|Q8LAD0|Q24JL3|Q9SUV1|Q84WW2|Q9FML2|O81235|Q3E6P4|Q6NQJ6|Q96329|O49255|Q93WF6|Q9SQU6|Q93YU2|Q9SMT7|Q9SAJ3|Q8RY59|Q8L6Y1|O64682|Q8RXF8|Q94B77|Q500U8|Q84TE6	http://amigo.geneontology.org/cgi-bin/amigo/term_details?term=GO:0010154
bounding membrane of organelle	GO:0098588	65	1260	9.06637e-05	0.00100955	Q9ZQB9|Q1PET6|Q941R4|Q9LV16|Q9FM19|Q42342|Q8VZZ4|Q9FK35|Q9LJK1|Q9LTZ9|Q9C7F9|Q9LHA8|Q9S7G2|Q9ZU40|Q9FHQ6|Q9FGT8|Q8LG88|Q9FT52|F4J339|Q9LUM0|Q94A27|O81312|Q9LTV6|Q9LK64|Q8W5R2|Q8L7V3|Q9FL92|Q94A40|Q41963|Q94B38|P49691|P25818|Q0WLB5|Q9C5M0|Q9LE20|Q94AS5|Q9FPR3|Q9M1J1|Q9FDX9|O04536|F4I0P8|Q9XIE2|Q9LVJ1|Q9AST6|Q8S403|Q67YI9|Q56XP4|Q52T38|Q9SAJ4|B9DFI7|O04023|Q9FHM7|O48684|Q9M5P2|Q42406|Q9ZPH9|Q8VYP9|…	http://amigo.geneontology.org/cgi-bin/amigo/term_details?term=GO:0098588
plant-type hypersensitive response	GO:0009626	11	80	9.32856e-05	0.00103502	Q8LFS6|Q9SCS9|Q9XGM3|Q9C7R6|A9LNK9|Q9M2U5|Q8L612|Q2LAE1|Q941L3|Q9ZSD4|Q39023	http://amigo.geneontology.org/cgi-bin/amigo/term_details?term=GO:0009626
carboxylic acid binding	GO:0031406	12	95	9.49552e-05	0.00104977	O23653|P36428|Q9SA96|Q9LNA5|Q9SGD6|Q9SCL7|Q8VZJ7|Q9FNJ8|Q9LN20|Q9S702|Q3ED68|O80920	http://amigo.geneontology.org/cgi-bin/amigo/term_details?term=GO:0031406
host programmed cell death induced by symbiont	GO:0034050	11	81	0.000103104	0.0011358	Q8LFS6|Q9SCS9|Q9XGM3|Q9C7R6|A9LNK9|Q9M2U5|Q8L612|Q2LAE1|Q941L3|Q9ZSD4|Q39023	http://amigo.geneontology.org/cgi-bin/amigo/term_details?term=GO:0034050
external encapsulating structure	GO:0030312	44	755	0.000107153	0.00117205	Q96520|Q43729|Q9S9N1|Q9LHA8|P54609|Q9LD57|Q9LF33|Q9SRX4|Q9LVJ1|Q9SE97|Q9LY84|Q9M2U5|Q38924|Q9FE06|Q9C5M0|Q940J8|O04496|Q9SVV2|O04630|Q9C6E4|Q9ZPE7|Q9FHQ6|Q43866|Q9LUW5|Q38908|Q8L9A9|Q9M069|Q8LBB2|Q94AJ5|Q9ZV40|Q41916|O65351|Q9FH82|P24806|Q94KT8|Q9FMD7|Q8LDW9|Q9SIV9|Q38910|Q8VXZ7|Q94B77|F4JFN3|Q8L7H3|Q8VXX5	http://amigo.geneontology.org/cgi-bin/amigo/term_details?term=GO:0030312
cell wall	GO:0005618	44	755	0.000107153	0.00117205	Q96520|Q43729|Q9S9N1|Q9LHA8|P54609|Q9LD57|Q9LF33|Q9SRX4|Q9LVJ1|Q9SE97|Q9LY84|Q9M2U5|Q38924|Q9FE06|Q9C5M0|Q940J8|O04496|Q9SVV2|O04630|Q9C6E4|Q9ZPE7|Q9FHQ6|Q43866|Q9LUW5|Q38908|Q8L9A9|Q9M069|Q8LBB2|Q94AJ5|Q9ZV40|Q41916|O65351|Q9FH82|P24806|Q94KT8|Q9FMD7|Q8LDW9|Q9SIV9|Q38910|Q8VXZ7|Q94B77|F4JFN3|Q8L7H3|Q8VXX5	http://amigo.geneontology.org/cgi-bin/amigo/term_details?term=GO:0005618
positive regulation of cellular metabolic process	GO:0031325	25	335	0.000111291	0.00121302	P46897|Q9FQ04|Q9SFE4|O49459|Q9LV58|Q6NPP4|P42736|Q39030|P49040|O82132|Q9SZD4|Q9XE58|Q2LAE1|O49403|Q9SEI2|Q7G1L2|Q9FGS4|Q84J70|F4I171|O80917|Q39023|Q9XIN0|Q9LYD3|Q9FX43|O22040	http://amigo.geneontology.org/cgi-bin/amigo/term_details?term=GO:0031325
phosphofructokinase activity	GO:0008443	5	12	0.00011316	0.00122905	Q9M0F9|Q9M076|Q9C5J7|Q94AA4|Q9FKG3	http://amigo.geneontology.org/cgi-bin/amigo/term_details?term=GO:0008443
protein autophosphorylation	GO:0046777	14	129	0.000114037	0.00123423	Q8RWZ5|O48814|Q9FPR3|Q9FKW4|Q9FE20|Q39086|Q7XJR9|Q8VZD5|Q39011|Q9SPK4|Q9FX43|Q9LK35|Q93VK0|O22040	http://amigo.geneontology.org/cgi-bin/amigo/term_details?term=GO:0046777
monocarboxylic acid biosynthetic process	GO:0072330	20	237	0.000117052	0.00126244	Q8VYI1|O48780|Q6NQI8|Q84VY3|B0F481|Q9SY59|Q9C7W4|Q8L3X9|Q93Z53|Q39208|Q9T009|Q9SJE2|Q8LBB2|Q9T0A0|F4I171|Q8H1Z0|Q9CA83|Q8S8S1|Q9LD43|Q9FUP0	http://amigo.geneontology.org/cgi-bin/amigo/term_details?term=GO:0072330
positive regulation of RNA metabolic process	GO:0051254	19	220	0.000130127	0.00139858	Q7G1L2|P46897|Q9SZD4|Q9SFE4|O82132|O49459|Q9LV58|Q6NPP4|Q9XIN0|P42736|Q9LYD3|Q84J70|Q9SEI2|Q9FQ04|Q9XE58|O80917|O49403|Q9FX43|P49040	http://amigo.geneontology.org/cgi-bin/amigo/term_details?term=GO:0051254
protein catabolic process	GO:0030163	29	423	0.000131518	0.00140863	Q9ZT50|Q9XF63|Q9LDD1|Q940T5|Q9SCJ9|Q9LMR5|O24412|Q9FF66|Q9LS40|Q9FMF5|Q9FMH8|Q93Y01|Q9SEI2|O81851|Q9ZPE4|Q9FHQ6|P43297|Q9LW77|Q9SB51|Q9M8L2|Q9SNB6|O64948|Q8LF97|Q9FH02|P0CH33|Q8L6Y1|O49279|Q9SZD4|Q9FHE4	http://amigo.geneontology.org/cgi-bin/amigo/term_details?term=GO:0030163
response to oomycetes	GO:0002239	8	43	0.00013439	0.00142949	Q8RWL5|Q9ZSA7|Q9ZSA8|Q84WW2|Q9M9E1|F4J339|Q9FPR3|Q9LPQ3	http://amigo.geneontology.org/cgi-bin/amigo/term_details?term=GO:0002239
amino acid binding	GO:0016597	8	43	0.00013439	0.00142949	P36428|Q9SA96|Q9LNA5|Q9FNJ8|Q9SCL7|Q9S702|O23653|Q9SGD6	http://amigo.geneontology.org/cgi-bin/amigo/term_details?term=GO:0016597
regulation of cell communication	GO:0010646	19	222	0.000145041	0.00153472	Q8LFS6|Q9ZT50|Q9FY48|A9LNK9|Q8LBH4|Q9LNW3|Q39023|P49598|Q9LMA8|Q9FDW1|Q8LBM2|Q39013|Q680Q4|Q9M8L2|Q9LMR5|Q9FPR3|O80340|Q9LYC1|O22040	http://amigo.geneontology.org/cgi-bin/amigo/term_details?term=GO:0010646
response to decreased oxygen levels	GO:0036293	10	70	0.000145277	0.00153472	Q9C6E4|O82647|F4I7I0|Q9SSA8|O22259|Q8LGJ5|P06525|Q9LXG9|P49040|Q8H115	http://amigo.geneontology.org/cgi-bin/amigo/term_details?term=GO:0036293
organic acid biosynthetic process	GO:0016053	33	514	0.000149384	0.00157273	Q8VYI1|Q6NQI8|P54888|Q39208|Q9SCL7|Q9SY59|Q9C7W4|Q9SGD6|Q9LD43|Q9LV03|B0F481|Q93Z53|Q96255|Q8L3X9|Q9S702|Q9LFU1|Q9SZ30|Q9FNJ8|Q05762|Q9T009|F4I171|Q84VY3|Q9T0A0|Q9CA83|O48780|Q9SHP0|Q9FUP0|Q9SA96|Q9SJE2|Q8LBB2|O23653|Q8H1Z0|Q8S8S1	http://amigo.geneontology.org/cgi-bin/amigo/term_details?term=GO:0016053
positive regulation of gene expression	GO:0010628	20	242	0.000151765	0.00159237	Q7G1L2|P46897|Q84J70|Q9SZD4|Q9SFE4|O82132|O49459|Q9LV58|Q6NPP4|Q9XIN0|P42736|Q9LYD3|Q39030|Q9SEI2|Q9C503|Q9XE58|O80917|O49403|Q9FX43|P49040	http://amigo.geneontology.org/cgi-bin/amigo/term_details?term=GO:0010628
negative regulation of reproductive process	GO:2000242	9	57	0.000158019	0.00165238	F4JL28|Q9LNW3|Q9ZWM9|Q946J8|Q2LAE1|Q9C5G0|Q680Q4|Q9XER9|Q9ZQ85	http://amigo.geneontology.org/cgi-bin/amigo/term_details?term=GO:2000242
response to oxygen levels	GO:0070482	10	71	0.000161316	0.00168117	Q9C6E4|O82647|F4I7I0|Q9SSA8|O22259|Q8LGJ5|P06525|Q9LXG9|P49040|Q8H115	http://amigo.geneontology.org/cgi-bin/amigo/term_details?term=GO:0070482
positive regulation of macromolecule metabolic process	GO:0010604	24	324	0.000167953	0.00174445	P46897|Q9FQ04|Q9SFE4|O49459|Q9LV58|Q6NPP4|P42736|Q39030|P49040|O82132|Q9SZD4|Q9XE58|Q2LAE1|O49403|Q9SEI2|Q7G1L2|Q84J70|O80917|Q39023|Q9XIN0|Q9LYD3|Q9C503|Q9FX43|O22040	http://amigo.geneontology.org/cgi-bin/amigo/term_details?term=GO:0010604
carbohydrate catabolic process	GO:0016052	21	264	0.000171538	0.00177572	Q5E924|Q9FJZ3|Q67XD9|Q94AA4|Q9SRX4|Q9M0F9|Q8RXD9|Q9FXA8|Q93Z53|Q9LQF2|Q9LD57|O23553|Q9M076|Q9C5J7|Q56XE8|Q9SAJ6|Q94A08|Q9SAJ4|Q9M2U5|P25858|Q9FKG3	http://amigo.geneontology.org/cgi-bin/amigo/term_details?term=GO:0016052
xyloglucan metabolic process	GO:0010411	9	58	0.00017771	0.00183347	Q8LDW9|Q9LRS2|Q8L9A9|Q38910|Q38908|Q9ZV40|Q9SVV2|Q8L7H3|P24806	http://amigo.geneontology.org/cgi-bin/amigo/term_details?term=GO:0010411
membrane	GO:0016020	297	7944	0.000181327	0.00186456	Q8VYI1|Q9LY66|Q9SCS9|Q9SZD4|Q9FM19|Q8GZD4|O48716|Q43729|Q9FMZ0|Q9FDX9|Q9SH30|Q9LHA8|Q8VZG8|Q9S7G2|Q6NQI8|Q9ZUF4|O23507|Q9SRT0|Q9LD57|Q9LJM4|Q9LD55|Q9LU41|O80920|Q9LTV6|Q5XF51|B9DFI7|P51413|Q9LK64|Q9LMC8|Q9SGS5|F4J9Q6|Q9LQF2|Q41963|Q9FKS8|O64654|Q1PET6|Q67YI9|Q8W5R2|Q8S403|Q8L9T5|Q9LI83|Q9LVN2|Q9FE67|Q9C6K9|Q43866|Q96520|Q9MAB3|Q9M0F9|Q9SRK7|P30188|O04529|Q9M7K4|Q8LE10|Q8L936|Q8VYB2|Q9T0A0|Q9FXI5|…	http://amigo.geneontology.org/cgi-bin/amigo/term_details?term=GO:0016020
regulation of multicellular organismal development	GO:2000026	27	391	0.000198465	0.00203402	Q8LFS6|Q9FNF8|Q9LV16|O64733|Q9LNW3|O04529|Q9SMT7|F4JL28|O22467|Q9ZWM9|O64816|Q946J8|Q9LSD5|Q2LAE1|Q680Q4|Q93ZT5|Q9SLD4|Q9ZWA1|F4KHI3|Q8L3W1|Q39023|Q9FHH8|Q9SLV0|Q9XER9|Q1G3I2|Q9ZQ85|Q9C5G0	http://amigo.geneontology.org/cgi-bin/amigo/term_details?term=GO:2000026
negative regulation of metabolic process	GO:0009892	28	413	0.000202474	0.00206824	Q9ZWM9|Q946J8|Q9FMZ0|Q96289|O22967|Q3E9B4|O65683|Q3EBC8|F4JL28|Q9SZD4|Q9LMA8|Q8GXN9|Q8LBM2|Q9FML2|O81851|Q9ZPE4|Q9FE67|Q9S9P3|Q9SJK3|P84634|Q9SAH7|Q8VZ79|Q9FH02|Q9FGW9|Q9XEC3|Q9SY59|O80340|Q9ZQ85	http://amigo.geneontology.org/cgi-bin/amigo/term_details?term=GO:0009892
Golgi apparatus	GO:0005794	60	1172	0.000203705	0.00207313	Q9ZQB9|Q8VYI1|Q941R4|Q9LV16|Q9FM19|Q9FY48|Q9LJK1|Q9LTZ9|Q9C7F9|Q9LHA8|P54609|Q9S7G2|Q9FHQ6|Q9FGT8|Q1PET6|F4J339|Q8L7V3|Q8GZ17|Q8L936|Q94A40|Q41963|Q0WLB5|Q9FE06|Q8S403|Q94AS5|Q9LI83|Q9FPR3|Q56ZI2|Q9C6E4|Q52T38|Q9FDX9|O04536|Q96303|F4I0P8|Q9LRS2|Q9ZU40|P43297|Q9FL69|Q8VZJ7|Q9FHM7|Q9T0A0|O81312|B9DFI7|P24806|Q9ZPE7|O48684|Q9LN68|Q9M5P2|Q42406|Q9ZPH9|Q8VYP9|Q6NQB7|Q9SAF5|Q38910|Q67YI9|Q9SLV0|Q6DBG8|…	http://amigo.geneontology.org/cgi-bin/amigo/term_details?term=GO:0005794
acid-thiol ligase activity	GO:0016878	7	34	0.000204294	0.00207313	Q9C7W4|Q9SMT7|B9DGD6|Q9T009|P0C5B6|Q9SS01|Q9T0A0	http://amigo.geneontology.org/cgi-bin/amigo/term_details?term=GO:0016878
intracellular signal transduction	GO:0035556	35	571	0.000219541	0.00222056	Q9LV58|Q9LY29|Q9FQ04|Q9SFE4|Q9SKT1|P42736|Q39030|Q94ID6|Q84QC2|Q93VK0|O22259|Q9FKW4|Q9SSA8|Q9ZWM9|Q9FH54|Q8S403|Q9C5I3|Q9FPR3|Q7G1L2|Q9FE67|Q8RWC9|Q9LSF1|Q39023|Q8RY59|O22174|Q9SZ06|O64682|Q9LYD3|Q7XJR9|Q8RXF8|Q9SUK8|Q9SPK4|Q9FX43|O80340|O22040	http://amigo.geneontology.org/cgi-bin/amigo/term_details?term=GO:0035556
protein serine/threonine phosphatase activity	GO:0004722	15	156	0.000225043	0.00226878	Q8RX37|O81716|Q9SIV9|Q9LNW3|Q9LMX4|P49598|Q5MAU8|O80871|Q9LUS8|Q38924|Q9ZW21|Q9M9W9|Q3EAF9|Q9FLI3|Q9XEE8	http://amigo.geneontology.org/cgi-bin/amigo/term_details?term=GO:0004722
photosynthetic acclimation	GO:0009643	4	7	0.000229411	0.0023053	Q42410|F4JNY0|P16972|Q94B38	http://amigo.geneontology.org/cgi-bin/amigo/term_details?term=GO:0009643
cellular response to heat	GO:0034605	6	24	0.000237089	0.00237473	Q7G1L2|Q9SFE4|Q9FQ04|Q9STJ9|O80917|Q8S8P5	http://amigo.geneontology.org/cgi-bin/amigo/term_details?term=GO:0034605
negative regulation of post-embryonic development	GO:0048581	11	91	0.000260268	0.00259848	F4JL28|Q9ZWA1|Q9LNW3|Q9ZWM9|O64816|Q946J8|Q2LAE1|Q9C5G0|Q680Q4|Q9XER9|Q9ZQ85	http://amigo.geneontology.org/cgi-bin/amigo/term_details?term=GO:0048581
positive regulation of transcription, DNA-templated	GO:0045893	18	214	0.00026118	0.00259918	Q7G1L2|P46897|Q9SZD4|Q9SFE4|O82132|O49459|Q9LV58|Q6NPP4|Q9XIN0|P42736|Q9LYD3|Q84J70|Q9SEI2|Q9XE58|O80917|O49403|Q9FX43|P49040	http://amigo.geneontology.org/cgi-bin/amigo/term_details?term=GO:0045893
ATPase activity, coupled to transmembrane movement of ions, phosphorylative mechanism	GO:0015662	8	48	0.000262564	0.00260023	Q9LU41|Q9SH30|Q9SAF5|Q9M3H5|Q9LI83|O64806|O81108|Q9SX33	http://amigo.geneontology.org/cgi-bin/amigo/term_details?term=GO:0015662
regulation of response to water deprivation	GO:2000070	5	15	0.000262968	0.00260023	Q680Q4|Q9SS90|Q9FYF7|Q9LY87|Q9SKT1	http://amigo.geneontology.org/cgi-bin/amigo/term_details?term=GO:2000070
ATPase activity, coupled to transmembrane movement of substances	GO:0042626	16	177	0.000269135	0.00265272	Q9LU41|Q9S735|Q8VZZ4|Q9XIE2|Q9M3H5|O64806|Q9SH30|O81016|Q9SAF5|Q9LK64|Q9FT52|Q9M9E1|Q9LI83|Q9FVV9|O81108|Q9SX33	http://amigo.geneontology.org/cgi-bin/amigo/term_details?term=GO:0042626
protein phosphorylation	GO:0006468	48	887	0.00027339	0.00267874	O48814|O49840|Q8VZG8|Q9LTC0|Q9LJM4|Q9ZUF4|Q9FXF2|Q39011|Q6R2K3|P51566|O80623|Q93VK0|C0LGX3|C0LGP4|Q9FMD7|Q9LU47|Q9FKW4|O64816|Q8GYA4|O22932|Q9FPR3|Q9LVN2|Q8RWC9|Q9ASS4|Q9C6K9|Q9ZWC8|Q9FE20|Q39086|Q9LSF1|Q8LFN2|O49839|Q8VZD5|Q39023|Q39030|Q8RWZ5|Q9SGP2|Q9FY48|O64682|Q7XJR9|Q9LFP7|Q9SZ67|Q8LGB6|Q9SPK4|Q9FX43|Q9M0X5|O22040|Q9LK35|Q9SUL7	http://amigo.geneontology.org/cgi-bin/amigo/term_details?term=GO:0006468
organophosphate metabolic process	GO:0019637	32	510	0.000274011	0.00267874	Q9SV43|Q9LMM0|Q9C723|Q94AA4|Q84MD8|Q9LD57|Q9FJH9|Q9FT52|O81893|Q94A27|Q9SHJ5|Q9M0F9|Q84WW2|Q56XE8|F4K0E8|O80568|Q9FGS4|Q05762|Q93Z53|Q8VYB2|Q9SGA2|Q9SAJ6|O65902|Q9SAJ4|Q9FKG3|Q5E924|Q8L7W7|Q9SFV7|Q71N54|Q9M076|Q9C5J7|P25858	http://amigo.geneontology.org/cgi-bin/amigo/term_details?term=GO:0019637
positive regulation of RNA biosynthetic process	GO:1902680	18	215	0.000275247	0.00267874	Q7G1L2|P46897|Q9SZD4|Q9SFE4|O82132|O49459|Q9LV58|Q6NPP4|Q9XIN0|P42736|Q9LYD3|Q84J70|Q9SEI2|Q9XE58|O80917|O49403|Q9FX43|P49040	http://amigo.geneontology.org/cgi-bin/amigo/term_details?term=GO:1902680
positive regulation of nucleic acid-templated transcription	GO:1903508	18	215	0.000275247	0.00267874	Q7G1L2|P46897|Q9SZD4|Q9SFE4|O82132|O49459|Q9LV58|Q6NPP4|Q9XIN0|P42736|Q9LYD3|Q84J70|Q9SEI2|Q9XE58|O80917|O49403|Q9FX43|P49040	http://amigo.geneontology.org/cgi-bin/amigo/term_details?term=GO:1903508
response to cadmium ion	GO:0046686	24	336	0.000277541	0.00267874	P46643|P36428|Q8RWL5|O04529|Q9SMT7|P54609|P06525|Q8H0W3|Q9LD57|Q9SHP0|P49040|Q9M084|Q9SZD4|C0SVG5|Q9LV03|Q8VZ79|Q9LHA8|Q39172|Q56XG6|Q43314|F4I7I0|Q9SUS5|Q9FDW1|P25858	http://amigo.geneontology.org/cgi-bin/amigo/term_details?term=GO:0046686
cellular response to phosphate starvation	GO:0016036	9	62	0.000278075	0.00267874	O48781|Q67YC0|Q8LBH4|Q9SIV9|Q8S4F6|Q38924|Q8S403|Q680Q4|Q93VK0	http://amigo.geneontology.org/cgi-bin/amigo/term_details?term=GO:0016036
regulation of cell death	GO:0010941	9	62	0.000278075	0.00267874	Q9LDD1|Q7XJE6|A9LNK9|Q2LAE1|Q941L3|Q9ZSD4|Q9ASS4|Q9FHE4|O81851	http://amigo.geneontology.org/cgi-bin/amigo/term_details?term=GO:0010941
transporter activity	GO:0005215	64	1289	0.000278711	0.00267874	Q94AZ2|Q9S9N8|O48639|Q9M038|Q8VZZ4|Q9SMV6|Q9M3H5|Q39002|Q9SH30|Q94A40|O65717|A8MRV9|Q9FGT8|Q8LG88|Q9FFR9|O64806|Q9SCU1|Q9SX33|Q9LU41|Q8RY25|Q9LK64|Q9LEQ3|Q41963|Q9FKS8|Q9LNW3|P25818|Q9FJD4|Q9C5M0|Q9LE20|Q9M9E1|Q9LRB5|Q9LI83|Q9M9X7|Q56ZI2|Q9FGQ2|Q96303|F4I0P8|Q9LFB8|Q3ECP7|Q9AST6|Q8S403|Q9SRK7|O81016|O64823|Q9M7K4|Q941R4|Q56XP4|Q8VZ80|Q9FVV9|Q9FT52|O81108|Q38998|Q9XIE2|Q9SUV1|Q9M5P2|Q94B38|P92935|…	http://amigo.geneontology.org/cgi-bin/amigo/term_details?term=GO:0005215
ATPase activity, coupled to movement of substances	GO:0043492	16	178	0.000285287	0.00273345	Q9LU41|Q9S735|Q8VZZ4|Q9XIE2|Q9M3H5|O64806|Q9SH30|O81016|Q9SAF5|Q9LK64|Q9FT52|Q9M9E1|Q9LI83|Q9FVV9|O81108|Q9SX33	http://amigo.geneontology.org/cgi-bin/amigo/term_details?term=GO:0043492
positive regulation of response to stimulus	GO:0048584	15	160	0.000289215	0.00276118	Q8LFS6|Q9ZT50|Q9XGM3|O48814|Q941L3|A9LNK9|Q8LBH4|Q9LNW3|Q39023|Q9FYF7|P06525|Q9FE20|O80340|Q9LYC1|O22040	http://amigo.geneontology.org/cgi-bin/amigo/term_details?term=GO:0048584
regulation of signal transduction	GO:0009966	18	216	0.000289968	0.00276118	Q8LFS6|Q9ZT50|Q9FY48|A9LNK9|Q9LNW3|O80340|P49598|Q9LMA8|Q9FDW1|Q8LBM2|Q39013|Q680Q4|Q9M8L2|Q9LMR5|Q9FPR3|Q39023|Q9LYC1|O22040	http://amigo.geneontology.org/cgi-bin/amigo/term_details?term=GO:0009966
negative regulation of macromolecule metabolic process	GO:0010605	26	380	0.000295019	0.00279206	Q9ZWM9|Q946J8|Q96289|O22967|Q9SY59|O65683|Q3EBC8|F4JL28|Q9SZD4|Q9LMA8|Q8GXN9|Q8LBM2|Q9FML2|O81851|Q9ZPE4|Q9FE67|Q9S9P3|Q9SJK3|P84634|Q9SAH7|Q8VZ79|Q9FGW9|Q9XEC3|Q3E9B4|O80340|Q9ZQ85	http://amigo.geneontology.org/cgi-bin/amigo/term_details?term=GO:0010605
cofactor metabolic process	GO:0051186	26	380	0.000295019	0.00279206	Q9C723|Q94AA4|Q84MD8|Q9LD57|B0F481|Q9M0F9|B9DGD6|Q8LAD0|Q84WW2|Q56XE8|O49627|Q9FGS4|Q05762|Q9ZNR6|Q8GYN9|Q9LD43|Q9SAJ6|Q9SAJ4|Q8L733|Q9FKG3|Q5E924|Q9SFV7|Q93Z53|Q9M076|Q9C5J7|P25858	http://amigo.geneontology.org/cgi-bin/amigo/term_details?term=GO:0051186
active transmembrane transporter activity	GO:0022804	34	558	0.000297256	0.00280464	Q94AZ2|O48639|Q8GZD4|Q8VZZ4|Q39002|Q9SH30|Q8LG88|Q9FFR9|O64806|Q9SX33|Q9LU41|Q9M3H5|Q3ECP7|Q9FKS8|Q9LK64|Q9LE20|Q9M9E1|Q8VZ80|Q9LI83|Q96303|Q9XIE2|O81016|Q9M7K4|Q56XP4|Q9LRB5|Q9FVV9|Q9FT52|O81108|Q94B38|P92935|Q9SAF5|Q9SLV0|Q9S735|Q94BZ1	http://amigo.geneontology.org/cgi-bin/amigo/term_details?term=GO:0022804
cellular protein catabolic process	GO:0044257	27	402	0.000299663	0.00281875	Q9ZT50|Q9FMH8|Q9LDD1|Q93Y01|Q9SCJ9|Q9LMR5|O24412|Q9FF66|Q9XF63|Q940T5|Q9SEI2|O81851|Q9ZPE4|Q9FHQ6|P43297|Q9LW77|Q9SB51|Q9M8L2|Q9SNB6|O64948|Q8LF97|Q9FH02|P0CH33|Q8L6Y1|O49279|Q9SZD4|Q9FHE4	http://amigo.geneontology.org/cgi-bin/amigo/term_details?term=GO:0044257
regulation of shoot system development	GO:0048831	16	179	0.000302271	0.00283465	Q9FNF8|Q9LV16|O64733|O22467|Q9FHH8|Q946J8|Q9ZWM9|O04529|Q9LSD5|Q2LAE1|Q9C5G0|Q8L3W1|Q680Q4|F4JL28|Q9XER9|Q1G3I2	http://amigo.geneontology.org/cgi-bin/amigo/term_details?term=GO:0048831
nucleoside monophosphate metabolic process	GO:0009123	16	180	0.000320121	0.00299215	Q5E924|Q94AA4|Q9M0F9|Q05762|Q9LD57|Q84MD8|Q93Z53|Q9M076|Q9C5J7|Q8VYB2|Q9FT52|Q9SAJ6|Q56XE8|Q9SAJ4|P25858|Q9FKG3	http://amigo.geneontology.org/cgi-bin/amigo/term_details?term=GO:0009123
defense response to oomycetes	GO:0002229	7	37	0.000321951	0.00299215	Q8RWL5|Q9ZSA7|Q9ZSA8|Q9M9E1|Q84WW2|Q9FPR3|Q9LPQ3	http://amigo.geneontology.org/cgi-bin/amigo/term_details?term=GO:0002229
regulation of post-embryonic development	GO:0048580	22	298	0.000321971	0.00299215	Q8LFS6|Q9FNF8|O64733|Q9LNW3|O04529|Q9SMT7|F4JL28|O22467|Q9ZWM9|O64816|Q946J8|Q2LAE1|Q680Q4|Q93ZT5|Q9ZWA1|Q9C5G0|Q8L3W1|Q39023|Q9FHH8|Q9XER9|Q9ZQ85|Q1G3I2	http://amigo.geneontology.org/cgi-bin/amigo/term_details?term=GO:0048580
positive regulation of nucleobase-containing compound metabolic process	GO:0045935	19	238	0.000329157	0.00304976	Q7G1L2|P46897|Q9SZD4|Q9SFE4|O82132|O49459|Q9LV58|Q6NPP4|Q9XIN0|P42736|Q9LYD3|Q84J70|Q9SEI2|Q9FQ04|Q9XE58|O80917|O49403|Q9FX43|P49040	http://amigo.geneontology.org/cgi-bin/amigo/term_details?term=GO:0045935
positive regulation of cellular biosynthetic process	GO:0031328	20	258	0.000331152	0.00305907	Q7G1L2|P46897|Q84J70|Q9SZD4|Q9SFE4|O82132|O49459|Q9LV58|Q6NPP4|Q9XIN0|P42736|F4I171|Q9LYD3|Q39030|Q9SEI2|Q9XE58|O80917|O49403|Q9FX43|P49040	http://amigo.geneontology.org/cgi-bin/amigo/term_details?term=GO:0031328
disaccharide catabolic process	GO:0046352	4	8	0.000335904	0.00308184	Q8RXD9|Q67XD9|Q9FXA8|Q9LQF2	http://amigo.geneontology.org/cgi-bin/amigo/term_details?term=GO:0046352
nuclear export	GO:0051168	8	50	0.00033602	0.00308184	Q56XG6|Q8RY25|Q38942|Q9SMV6|Q93ZG7|Q39011|P49040|Q9CAF4	http://amigo.geneontology.org/cgi-bin/amigo/term_details?term=GO:0051168
NAD+ ADP-ribosyltransferase activity	GO:0003950	5	16	0.000336608	0.00308184	Q8RY59|Q9FJJ3|Q9ZUD9|O82289|O64592	http://amigo.geneontology.org/cgi-bin/amigo/term_details?term=GO:0003950
hydrolase activity, acting on acid anhydrides, catalyzing transmembrane movement of substances	GO:0016820	16	181	0.000338874	0.00309341	Q9LU41|Q9S735|Q8VZZ4|Q9XIE2|Q9M3H5|O64806|Q9SH30|O81016|Q9SAF5|Q9LK64|Q9FT52|Q9M9E1|Q9LI83|Q9FVV9|O81108|Q9SX33	http://amigo.geneontology.org/cgi-bin/amigo/term_details?term=GO:0016820
positive regulation of macromolecule biosynthetic process	GO:0010557	19	239	0.000345517	0.00314476	Q7G1L2|P46897|Q84J70|Q9SZD4|Q9SFE4|O82132|O49459|Q9LV58|Q6NPP4|Q9XIN0|P42736|Q9LYD3|Q39030|Q9SEI2|Q9XE58|O80917|O49403|Q9FX43|P49040	http://amigo.geneontology.org/cgi-bin/amigo/term_details?term=GO:0010557
positive regulation of nitrogen compound metabolic process	GO:0051173	20	259	0.000346857	0.00314769	Q7G1L2|P46897|Q84J70|Q9SZD4|Q9SFE4|O82132|O49459|Q9LV58|Q6NPP4|Q9XIN0|P42736|Q9LYD3|Q39030|Q9SEI2|Q9FQ04|Q9XE58|O80917|O49403|Q9FX43|P49040	http://amigo.geneontology.org/cgi-bin/amigo/term_details?term=GO:0051173
regulation of signaling	GO:0023051	18	220	0.000355921	0.00322048	Q8LFS6|Q9ZT50|Q9FY48|A9LNK9|Q9LNW3|O80340|P49598|Q9LMA8|Q9FDW1|Q8LBM2|Q39013|Q680Q4|Q9M8L2|Q9LMR5|Q9FPR3|Q39023|Q9LYC1|O22040	http://amigo.geneontology.org/cgi-bin/amigo/term_details?term=GO:0023051
hydrolase activity, acting on ester bonds	GO:0016788	49	923	0.000357869	0.00322866	Q9SV43|Q9LMM0|Q9FQ04|Q67YC0|Q9LNW3|Q9LMX4|O81716|A2RVK7|Q93VI8|Q9LRZ5|Q3EBC8|Q8VYP9|Q94A27|Q84WW2|Q9ZW21|Q9SHJ5|Q9SRX4|Q71N54|P49598|Q9LY84|P84634|Q38924|Q1PET6|Q9ATY5|Q94AS5|Q3EAF9|Q9ZVJ5|Q6NQJ6|Q9ZT87|Q9S9P3|Q9C8L4|Q9LUS8|Q9LMI0|Q9SGA2|Q9FH82|Q9M9W9|Q940J8|Q8RX37|Q8VZ79|F4I116|A9LNK9|Q9SIV9|O80871|Q8W5R2|Q9SJE2|Q9FZ62|Q9FLI3|Q5MAU8|Q9XEE8	http://amigo.geneontology.org/cgi-bin/amigo/term_details?term=GO:0016788
macromolecule catabolic process	GO:0009057	39	682	0.000368464	0.00331457	Q8LFS6|Q9ZT50|Q9XF63|Q9LDD1|Q940T5|P42731|Q9SCJ9|Q9FQ04|Q9LMR5|O24412|Q9FF66|Q9SRX4|Q9FMF5|Q9FMH8|A2RVK7|Q9M2U5|Q93Y01|Q9SEI2|O81851|Q9ZPE4|Q9FHQ6|Q9ZT87|P43297|Q9LW77|Q9SB51|Q9M8L2|Q9SNB6|O64948|Q8LF97|Q9FJZ3|Q9FH02|P0CH33|Q8L6Y1|Q8RXD9|Q9LS40|O23553|O49279|Q9SZD4|Q9FHE4	http://amigo.geneontology.org/cgi-bin/amigo/term_details?term=GO:0009057
endopeptidase activity	GO:0004175	18	221	0.000374311	0.00335425	Q5XF51|Q9SAJ3|Q8VZI8|Q9FH02|Q7XJE6|Q9FN42|Q9LS40|Q9LVJ1|Q8LF05|Q9FMH8|Q9C9C0|O04529|O23507|Q93Y01|O65351|O64948|Q5IBC5|P43297	http://amigo.geneontology.org/cgi-bin/amigo/term_details?term=GO:0004175
nucleotide metabolic process	GO:0009117	21	281	0.000375047	0.00335425	Q5E924|Q9C723|Q8L7W7|Q94AA4|Q56XE8|Q9FGS4|Q05762|Q9LD57|Q9M0F9|Q93Z53|Q9M076|Q9C5J7|Q8VYB2|Q9FT52|Q9SAJ6|O65902|Q9SAJ4|P25858|Q84WW2|Q84MD8|Q9FKG3	http://amigo.geneontology.org/cgi-bin/amigo/term_details?term=GO:0009117
shoot system development	GO:0048367	45	829	0.000394716	0.00351998	Q8LFS6|Q9FNF8|Q9LV16|Q9C9Z2|Q946J8|O04529|Q8RWU4|Q39011|O64733|Q9LYC1|O24412|Q9SJ52|Q9S760|Q9FHH8|Q9ZSA8|Q9ZWM9|Q9LMA8|Q9LSD5|Q2LAE1|F4I8B9|Q680Q4|Q9SB51|Q9LVJ1|Q9FL69|Q93WF6|Q9C5G0|Q8L3W1|Q9SAJ6|F4JL28|O22967|Q39023|Q8RWR1|Q9LN68|O22467|Q9LR33|O64682|Q9SZD4|O49255|Q9FX43|Q9XER9|Q1G3I2|Q84TE6|Q94C37|Q9ZQ85|O22040	http://amigo.geneontology.org/cgi-bin/amigo/term_details?term=GO:0048367
phosphatase activity	GO:0016791	22	303	0.000398006	0.0035391	Q9LMM0|Q67YC0|Q9LNW3|Q9LMX4|O81716|Q94A27|Q9ZW21|Q9SHJ5|P49598|Q38924|Q9LMI0|Q3EAF9|Q9ZVJ5|Q9LUS8|Q9FLI3|Q8RX37|Q9SIV9|O80871|Q9FZ62|Q9M9W9|Q5MAU8|Q9XEE8	http://amigo.geneontology.org/cgi-bin/amigo/term_details?term=GO:0016791
nucleoside phosphate metabolic process	GO:0006753	21	283	0.00040923	0.00362847	Q5E924|Q9C723|Q8L7W7|Q94AA4|Q56XE8|Q9FGS4|Q05762|Q9LD57|Q9M0F9|Q93Z53|Q9M076|Q9C5J7|Q8VYB2|Q9FT52|Q9SAJ6|O65902|Q9SAJ4|P25858|Q84WW2|Q84MD8|Q9FKG3	http://amigo.geneontology.org/cgi-bin/amigo/term_details?term=GO:0006753
phosphoric ester hydrolase activity	GO:0042578	25	368	0.000421814	0.00372934	Q9LMM0|Q67YC0|Q9LNW3|Q9LMX4|O81716|Q93VI8|Q9LRZ5|Q94A27|Q9ZW21|Q9SHJ5|P49598|Q38924|Q9LMI0|Q3EAF9|Q9ZVJ5|Q9LUS8|Q9SGA2|Q9FLI3|Q8RX37|Q9SIV9|O80871|Q9FZ62|Q9M9W9|Q5MAU8|Q9XEE8	http://amigo.geneontology.org/cgi-bin/amigo/term_details?term=GO:0042578
salicylic acid mediated signaling pathway	GO:0009863	8	52	0.000425411	0.00375041	Q9SGP6|Q8LFS6|F4K0E8|A9LNK9|Q9FDW1|Q9ZSD4|Q9FPR3|Q9LPQ3	http://amigo.geneontology.org/cgi-bin/amigo/term_details?term=GO:0009863
positive regulation of biosynthetic process	GO:0009891	20	264	0.000435522	0.00382863	Q7G1L2|P46897|Q84J70|Q9SZD4|Q9SFE4|O82132|O49459|Q9LV58|Q6NPP4|Q9XIN0|P42736|F4I171|Q9LYD3|Q39030|Q9SEI2|Q9XE58|O80917|O49403|Q9FX43|P49040	http://amigo.geneontology.org/cgi-bin/amigo/term_details?term=GO:0009891
active ion transmembrane transporter activity	GO:0022853	11	98	0.000463483	0.00406287	Q9LU41|Q9M3H5|Q9SH30|Q9SAF5|Q9S735|Q8LG88|Q9FT52|Q9LI83|O64806|O81108|Q9SX33	http://amigo.geneontology.org/cgi-bin/amigo/term_details?term=GO:0022853
response to hydrogen peroxide	GO:0042542	9	67	0.000465356	0.00406775	Q9SYG1|O22893|P19037|O82132|Q9FXA8|Q9LQF2|P06525|Q9LHA8|P25858	http://amigo.geneontology.org/cgi-bin/amigo/term_details?term=GO:0042542
regulation of multicellular organismal process	GO:0051239	28	437	0.000473394	0.00412184	Q8LFS6|Q9FNF8|Q9LV16|O64733|Q9LNW3|O04529|O22967|F4JL28|O22467|Q9ZWM9|O64816|Q946J8|Q9LSD5|Q2LAE1|Q680Q4|Q93ZT5|Q9SLD4|Q9ZWA1|F4KHI3|Q8L3W1|Q9SMT7|Q39023|Q9FHH8|Q9SLV0|Q9XER9|Q1G3I2|Q9ZQ85|Q9C5G0	http://amigo.geneontology.org/cgi-bin/amigo/term_details?term=GO:0051239
ribonucleoside triphosphate metabolic process	GO:0009199	14	150	0.000474212	0.00412184	Q5E924|Q94AA4|Q9M0F9|Q9LD57|Q93Z53|Q9M076|Q9C5J7|Q8VYB2|Q9FT52|Q9SAJ6|Q56XE8|Q9SAJ4|P25858|Q9FKG3	http://amigo.geneontology.org/cgi-bin/amigo/term_details?term=GO:0009199
anatomical structure morphogenesis	GO:0009653	45	837	0.000478163	0.00414453	Q9FQ04|Q94AA4|Q9SMV6|Q8LC68|Q39011|Q9ZPX9|Q9LYC1|C0LGX3|O24412|O22131|O82289|Q9SZD4|Q9LEQ3|F4HZB2|Q5IBC5|Q9LUB7|Q9LSD6|Q9LSD5|Q52T38|Q2LAE1|Q8VZ80|Q9ZNT0|Q38998|Q9SVG9|Q9LFB8|Q9LVJ1|Q9T041|Q84ZT9|Q8S3U9|Q9LF24|F4KHI3|O65902|Q8RY59|P54609|Q946J8|Q8L6Y1|Q9XIN0|O64682|Q8RXF8|Q9SLV0|Q94B77|Q500U8|Q84TE6|Q94C37|Q9LK35	http://amigo.geneontology.org/cgi-bin/amigo/term_details?term=GO:0009653
substrate-specific transporter activity	GO:0022892	51	986	0.000481794	0.00416432	Q94AZ2|Q9S9N8|O48639|Q9M038|Q9SMV6|Q9M3H5|Q39002|Q9SH30|Q3ECP7|O65717|A8MRV9|Q9SW25|Q8LG88|Q9FFR9|O64806|Q9SX33|Q9LU41|Q8GZD4|Q9LK64|Q9LEQ3|Q41963|Q9FKS8|Q9LNW3|P25818|Q9FJD4|Q9C5M0|Q9LRB5|Q9LI83|Q9M9X7|Q9FGQ2|Q96303|F4I0P8|Q9LFB8|Q8S403|Q9SRK7|O64823|Q9M7K4|Q56XP4|Q8VZ80|Q941R4|Q9FT52|O81108|Q38998|Q9XIE2|Q9SUV1|Q94B38|P92935|Q9SAF5|F4JNY0|Q9S735|Q94BZ1	http://amigo.geneontology.org/cgi-bin/amigo/term_details?term=GO:0022892
negative regulation of gene expression	GO:0010629	22	308	0.000489297	0.00421737	Q9ZWM9|Q946J8|Q96289|O22967|Q9SY59|O65683|F4JL28|Q9SZD4|Q8GXN9|Q9FML2|Q3EBC8|Q9ZPE4|Q9FE67|Q9S9P3|Q9SJK3|P84634|Q9SAH7|Q8VZ79|Q9FGW9|Q9XEC3|Q3E9B4|O80340	http://amigo.geneontology.org/cgi-bin/amigo/term_details?term=GO:0010629
proteolysis involved in cellular protein catabolic process	GO:0051603	26	394	0.000492877	0.00423641	Q9ZT50|Q9FMH8|Q9LDD1|Q93Y01|Q9SCJ9|Q9LMR5|O24412|Q9FF66|Q9XF63|Q940T5|Q9SEI2|O81851|Q9ZPE4|Q9FHQ6|P43297|Q9LW77|Q9SB51|Q9M8L2|Q9SNB6|O64948|Q8LF97|P0CH33|Q8L6Y1|O49279|Q9SZD4|Q9FHE4	http://amigo.geneontology.org/cgi-bin/amigo/term_details?term=GO:0051603
ATP metabolic process	GO:0046034	13	133	0.000500146	0.00428697	Q5E924|Q94AA4|Q9M0F9|Q9LD57|Q93Z53|Q9M076|Q9C5J7|Q56XE8|Q9FT52|Q9SAJ6|Q9SAJ4|P25858|Q9FKG3	http://amigo.geneontology.org/cgi-bin/amigo/term_details?term=GO:0046034
calmodulin binding	GO:0005516	19	247	0.00050389	0.00430711	Q9LU41|Q93ZE2|Q9LHN9|A9LNK9|Q9FKW4|Q6NPP4|O64806|Q9LEQ3|Q9SAF5|Q9SPK4|O65717|Q9STX0|Q9FXI5|Q9SEI2|Q7XJR9|Q39162|O81108|Q93VK0|F4IPM3	http://amigo.geneontology.org/cgi-bin/amigo/term_details?term=GO:0005516
pollen development	GO:0009555	21	288	0.000506825	0.00432025	Q9LU41|O65590|Q9SQU6|Q9S760|O22467|Q9SHJ5|Q9SMV6|Q8H1Z0|Q9FYF7|O64806|Q93VI8|Q2LAE1|Q9LMA8|P54888|Q9SAJ6|Q9SEI2|Q9LUM0|Q500U8|Q39023|Q6NLW5|Q9SX24	http://amigo.geneontology.org/cgi-bin/amigo/term_details?term=GO:0009555
mRNA metabolic process	GO:0016071	22	309	0.000509599	0.00433194	Q8LFS6|Q9FQ04|Q9LHP2|Q9FGR0|Q56XM9|Q5IBC5|Q9SX79|P92964|A9LNK9|Q84TH4|A2RVK7|Q8GXN9|Q1PDV2|P42731|Q9ZT87|Q9LJH8|Q9LQI9|Q56XG6|Q9LD90|Q9SX80|Q9XER9|Q93W34	http://amigo.geneontology.org/cgi-bin/amigo/term_details?term=GO:0016071
response to metal ion	GO:0010038	29	463	0.000533133	0.00450163	P46643|P36428|Q9STJ9|Q8RWL5|Q6NPP4|Q9SH30|O04529|Q9SMT7|P54609|P06525|Q8H0W3|Q9LD57|Q9SHP0|P49040|Q9M084|Q9SZD4|Q9SLD4|O81235|C0SVG5|Q9LV03|Q8VZ79|Q9LHA8|Q39172|Q56XG6|Q43314|F4I7I0|Q9SUS5|Q9FDW1|P25858	http://amigo.geneontology.org/cgi-bin/amigo/term_details?term=GO:0010038
positive regulation of cellular component organization	GO:0051130	8	54	0.000533202	0.00450163	Q9SZD4|Q9SE97|Q94B77|Q9LSD6|Q2LAE1|Q9LYN7|Q9SEI2|Q5IBC5	http://amigo.geneontology.org/cgi-bin/amigo/term_details?term=GO:0051130
substrate-specific transmembrane transporter activity	GO:0022891	46	869	0.00056814	0.00475576	Q94AZ2|Q9S9N8|O48639|Q9M038|Q9LNW3|Q39002|Q9SH30|Q3ECP7|O65717|A8MRV9|Q9SW25|Q8LG88|Q9FFR9|O64806|Q9SX33|Q9LU41|Q8GZD4|Q9M3H5|Q9LEQ3|Q41963|Q9FKS8|Q9LK64|P25818|Q9C5M0|Q9LRB5|Q9LI83|Q9FGQ2|Q96303|Q9XIE2|Q8S403|Q9SRK7|O64823|Q9M7K4|Q56XP4|Q8VZ80|Q941R4|Q9FT52|O81108|Q38998|Q9SUV1|Q94B38|P92935|Q9SAF5|F4JNY0|Q9S735|Q94BZ1	http://amigo.geneontology.org/cgi-bin/amigo/term_details?term=GO:0022891
post-embryonic organ development	GO:0048569	14	153	0.000568691	0.00475576	Q8RY59|O22131|Q9ZWM9|O64948|O82289|Q9FDX9|Q8LC68|O22161|Q9SZD4|Q9SRT0|Q8VZ80|Q84TE6|Q9LYC1|C0LGX3	http://amigo.geneontology.org/cgi-bin/amigo/term_details?term=GO:0048569
aging	GO:0007568	14	153	0.000568691	0.00475576	O64530|Q9SJ52|Q9LV16|Q9LVJ1|Q9ZSA8|Q84MB6|O04529|Q9LSD5|Q24JL3|Q9FX43|O49255|Q39224|Q93WF6|P24806	http://amigo.geneontology.org/cgi-bin/amigo/term_details?term=GO:0007568
pyrophosphatase activity	GO:0016462	40	725	0.000605587	0.00505064	Q67YC0|Q8VZZ4|O81004|Q9SH30|P54609|Q3EBC8|Q9FT52|O64806|Q9FT73|Q9FT72|Q9SW44|Q9SX33|Q9LU41|Q8VZI8|Q9FVV9|Q9M3H5|F4I9Q5|Q9SZD4|P84634|Q9LK64|Q9M9E1|Q9SEI2|Q9LI83|Q93ZG7|Q9XIE2|Q9LUW5|Q9SAJ3|Q9SIY3|O81016|Q9C551|Q9FKE9|O64948|O81108|F4ILR7|Q56XG6|Q9FH02|Q9SAF5|Q8RXF8|Q9S735|Q94B74	http://amigo.geneontology.org/cgi-bin/amigo/term_details?term=GO:0016462
nucleoside triphosphate metabolic process	GO:0009141	14	155	0.00064018	0.00532478	Q5E924|Q94AA4|Q9M0F9|Q9LD57|Q93Z53|Q9M076|Q9C5J7|Q8VYB2|Q9FT52|Q9SAJ6|Q56XE8|Q9SAJ4|P25858|Q9FKG3	http://amigo.geneontology.org/cgi-bin/amigo/term_details?term=GO:0009141
ribonucleoside monophosphate metabolic process	GO:0009161	15	174	0.00065277	0.0054005	Q5E924|Q94AA4|Q9M0F9|Q9LD57|Q84MD8|Q93Z53|Q9M076|Q9C5J7|Q8VYB2|Q9FT52|Q9SAJ6|Q56XE8|Q9SAJ4|P25858|Q9FKG3	http://amigo.geneontology.org/cgi-bin/amigo/term_details?term=GO:0009161
hydrolase activity, acting on acid anhydrides, in phosphorus-containing anhydrides	GO:0016818	40	728	0.000652778	0.0054005	Q67YC0|Q8VZZ4|O81004|Q9SH30|P54609|Q3EBC8|Q9FT52|O64806|Q9FT73|Q9FT72|Q9SW44|Q9SX33|Q9LU41|Q8VZI8|Q9FVV9|Q9M3H5|F4I9Q5|Q9SZD4|P84634|Q9LK64|Q9M9E1|Q9SEI2|Q9LI83|Q93ZG7|Q9XIE2|Q9LUW5|Q9SAJ3|Q9SIY3|O81016|Q9C551|Q9FKE9|O64948|O81108|F4ILR7|Q56XG6|Q9FH02|Q9SAF5|Q8RXF8|Q9S735|Q94B74	http://amigo.geneontology.org/cgi-bin/amigo/term_details?term=GO:0016818
transmembrane transporter activity	GO:0022857	53	1052	0.000669308	0.00552246	Q94AZ2|Q9S9N8|O48639|Q9M038|Q8VZZ4|Q9LNW3|Q39002|Q9SH30|Q3ECP7|O65717|A8MRV9|Q9SW25|Q8LG88|Q9FFR9|O64806|Q9SX33|Q9LU41|Q8GZD4|Q9M3H5|Q9LEQ3|Q41963|Q9FKS8|Q9LK64|P25818|Q9C5M0|Q9LE20|Q9M9E1|Q9LRB5|Q9LI83|Q9FGQ2|Q96303|Q9XIE2|Q8S403|Q9SRK7|O81016|O64823|Q9M7K4|Q941R4|Q56XP4|Q8VZ80|Q9FVV9|Q9FT52|O81108|Q38998|Q9SUV1|Q9M5P2|Q94B38|P92935|Q9SAF5|Q9SLV0|F4JNY0|Q9S735|Q94BZ1	http://amigo.geneontology.org/cgi-bin/amigo/term_details?term=GO:0022857
viral process	GO:0016032	12	120	0.000674776	0.00555275	Q8RY59|Q9SJ52|Q9S9N1|Q9C5T4|P42731|Q9LHA8|Q9LUB7|Q9SJK3|Q3EBC8|Q39011|P84634|Q9SAH7	http://amigo.geneontology.org/cgi-bin/amigo/term_details?term=GO:0016032
cellular response to extracellular stimulus	GO:0031668	14	156	0.00067869	0.00557013	O48781|Q9SR86|Q67YC0|Q8LBH4|Q9SIV9|Q84MB6|Q94AL8|Q9FGW9|Q8S4F6|Q38924|Q93WF6|Q8S403|Q680Q4|Q93VK0	http://amigo.geneontology.org/cgi-bin/amigo/term_details?term=GO:0031668
chloroplast part	GO:0044434	62	1287	0.000717173	0.00587037	Q9LY66|Q9C9Z2|F4J9Q6|Q42342|Q8RWL5|Q39243|Q39002|Q9SMT7|Q9SCL7|Q6AWU6|Q9FT52|Q9FXI5|Q8H1Q1|Q9SGD6|Q9LV03|Q9FYB5|Q9SAG8|Q8VZI8|Q9C9C0|Q9FN42|F4I1G5|Q9M3H5|B9DGD6|O64654|Q96255|O23553|Q944I4|Q84WW2|Q9SZ30|Q8GT75|Q9FML2|Q5E924|F4K0E8|P25818|O23653|Q9LD57|Q9XIE2|Q9C5M0|P47924|Q8S4F6|Q9SA96|Q9LD43|Q9LD47|Q9SAJ6|Q9SAJ4|Q9C503|Q9SAJ3|O80934|Q9SL05|Q9SHP0|Q9FH02|Q9SUV1|Q9SV68|Q94B38|P92935|Q94AL8|Q9SZ67|…	http://amigo.geneontology.org/cgi-bin/amigo/term_details?term=GO:0044434
gametophyte development	GO:0048229	25	383	0.000725417	0.00592216	Q9FLX9|F4KD38|Q9SMV6|Q93VI8|Q9LMA8|P54888|Q9LUM0|Q6NLW5|Q9LU41|Q9S760|O22467|Q9FYF7|Q2LAE1|Q680Q4|Q9SEI2|Q8LDF9|Q9SQU6|Q9SAJ6|Q39023|Q9SX24|O65590|Q9SHJ5|O64806|Q8H1Z0|Q500U8	http://amigo.geneontology.org/cgi-bin/amigo/term_details?term=GO:0048229
regulation of immune system process	GO:0002682	11	104	0.000730377	0.00594694	Q9XGM3|Q9C5T4|A9LNK9|Q9FE20|Q2LAE1|Q9ZSD4|Q680Q4|O48814|Q9SR17|O80340|Q9SAH7	http://amigo.geneontology.org/cgi-bin/amigo/term_details?term=GO:0002682
symbiosis, encompassing mutualism through parasitism	GO:0044403	13	139	0.000732388	0.00594764	Q8RY59|Q9SJ52|Q9S9N1|Q9C5T4|P42731|Q9LHA8|Q9LUB7|Q9SJK3|Q3EBC8|Q39011|O48814|P84634|Q9SAH7	http://amigo.geneontology.org/cgi-bin/amigo/term_details?term=GO:0044403
cell growth	GO:0016049	26	406	0.000746904	0.00604963	Q9FQ04|Q946J8|Q9SMV6|P54609|Q39011|Q5IBC5|Q9LSD6|Q8GZ17|Q9LEQ3|F4HZB2|Q39243|Q680Q4|Q9LFB8|Q9T041|Q84ZT9|Q8S3U9|Q9LF24|O65902|Q94KT8|Q38998|Q8L6Y1|O64682|Q8RXF8|Q52T38|O49255|Q9LK35	http://amigo.geneontology.org/cgi-bin/amigo/term_details?term=GO:0016049
cellular amino acid metabolic process	GO:0006520	24	362	0.000749986	0.00605871	P36428|Q9SCL7|P54888|Q9SGD6|Q9LV03|Q9LQF2|Q96255|Q8LAD0|Q9LFU1|Q9SR15|Q9SZ30|O04630|Q9FNJ8|Q9S702|Q9FGS4|Q05762|Q9SA96|Q1PEY5|Q9M084|Q9SHP0|F4I116|Q43314|F4I7I0|O23653	http://amigo.geneontology.org/cgi-bin/amigo/term_details?term=GO:0006520
dephosphorylation	GO:0016311	16	196	0.000756725	0.00609721	Q8RX37|O81716|Q9SHJ5|Q9LNW3|P49598|Q5MAU8|O80871|Q9LUS8|Q9FZ62|Q9ZW21|Q9M9W9|Q3EAF9|O80920|Q9FLI3|Q9XEE8|Q9ZVJ5	http://amigo.geneontology.org/cgi-bin/amigo/term_details?term=GO:0016311
purine ribonucleoside triphosphate metabolic process	GO:0009205	13	140	0.000778765	0.00625848	Q5E924|Q94AA4|Q9M0F9|Q9LD57|Q93Z53|Q9M076|Q9C5J7|Q56XE8|Q9FT52|Q9SAJ6|Q9SAJ4|P25858|Q9FKG3	http://amigo.geneontology.org/cgi-bin/amigo/term_details?term=GO:0009205
single-organism biosynthetic process	GO:0044711	79	1743	0.000789381	0.00632734	Q8VYI1|Q9LMM0|Q9S9N9|O48684|Q84MD8|Q9FMZ0|Q9FT52|P54888|Q9C7F9|Q39208|F4JKK0|Q9SCL7|Q9SY59|Q6NQI8|Q9FH76|Q9C7W4|Q9LD57|Q9C723|Q9SHP0|Q94A27|Q9LYC1|Q9LD43|Q9ZNR6|O23653|Q9FG65|Q9SHJ5|O64697|Q56YU0|Q9SGD6|O22893|Q9SA96|P49040|B9DGD6|Q96255|Q8L3X9|Q8LAD0|Q9LMI0|Q8S403|Q9LFU1|Q9S702|Q9SZ30|Q8S8P5|F4K0E8|O80568|O04536|Q0WVX5|Q9FGS4|Q05762|P47924|Q8S4F6|Q9T009|F4I171|Q8LBB2|Q8VYB2|Q9T0A0|O65902|Q8GYN9|…	http://amigo.geneontology.org/cgi-bin/amigo/term_details?term=GO:0044711
coenzyme binding	GO:0050662	20	278	0.000796095	0.00636464	Q5E924|Q9FNA2|Q9S9N9|O82647|Q9LV03|Q96329|Q94B74|P25858|Q9LTS3|Q9CA83|Q9SA85|Q9FZE1|Q9SB48|Q500U8|Q9SAJ6|Q9SUM3|Q0PGJ6|P16972|Q9LF33|Q9M040	http://amigo.geneontology.org/cgi-bin/amigo/term_details?term=GO:0050662
nucleoside-triphosphatase activity	GO:0017111	38	688	0.000804654	0.00641216	Q8VZZ4|O81004|Q9SH30|P54609|Q3EBC8|Q9FT52|O64806|Q9FT73|Q9FT72|Q9SW44|Q9SX33|Q9LU41|Q8VZI8|Q9FKE9|Q9M3H5|F4I9Q5|Q9SZD4|P84634|Q9LK64|Q9M9E1|Q9SEI2|Q9LI83|Q93ZG7|Q9XIE2|Q9LUW5|Q9SAJ3|Q9SIY3|O81016|Q9C551|Q9FVV9|O64948|O81108|F4ILR7|Q56XG6|Q9FH02|Q9SAF5|Q8RXF8|Q9S735	http://amigo.geneontology.org/cgi-bin/amigo/term_details?term=GO:0017111
cellular response to external stimulus	GO:0071496	14	159	0.000806189	0.00641216	O48781|Q9SR86|Q67YC0|Q8LBH4|Q9SIV9|Q84MB6|Q94AL8|Q9FGW9|Q8S4F6|Q38924|Q93WF6|Q8S403|Q680Q4|Q93VK0	http://amigo.geneontology.org/cgi-bin/amigo/term_details?term=GO:0071496
cellular response to salicylic acid stimulus	GO:0071446	8	58	0.000814963	0.00645337	Q9SGP6|Q8LFS6|F4K0E8|A9LNK9|Q9FDW1|Q9ZSD4|Q9FPR3|Q9LPQ3	http://amigo.geneontology.org/cgi-bin/amigo/term_details?term=GO:0071446
purine nucleoside triphosphate metabolic process	GO:0009144	13	141	0.000827586	0.0064987	Q5E924|Q94AA4|Q9M0F9|Q9LD57|Q93Z53|Q9M076|Q9C5J7|Q56XE8|Q9FT52|Q9SAJ6|Q9SAJ4|P25858|Q9FKG3	http://amigo.geneontology.org/cgi-bin/amigo/term_details?term=GO:0009144
interspecies interaction between organisms	GO:0044419	13	141	0.000827586	0.0064987	Q8RY59|Q9SJ52|Q9S9N1|Q9C5T4|P42731|Q9LHA8|Q9LUB7|Q9SJK3|Q3EBC8|Q39011|O48814|P84634|Q9SAH7	http://amigo.geneontology.org/cgi-bin/amigo/term_details?term=GO:0044419
regulation of flower development	GO:0009909	13	141	0.000827586	0.0064987	Q9FNF8|F4JL28|Q9FHH8|O22467|Q946J8|Q9ZWM9|Q2LAE1|Q9C5G0|Q8L3W1|Q680Q4|O64733|Q9XER9|Q1G3I2	http://amigo.geneontology.org/cgi-bin/amigo/term_details?term=GO:0009909
hydrolase activity, acting on acid anhydrides	GO:0016817	40	738	0.000834486	0.00653628	Q67YC0|Q8VZZ4|O81004|Q9SH30|P54609|Q3EBC8|Q9FT52|O64806|Q9FT73|Q9FT72|Q9SW44|Q9SX33|Q9LU41|Q8VZI8|Q9FVV9|Q9M3H5|F4I9Q5|Q9SZD4|P84634|Q9LK64|Q9M9E1|Q9SEI2|Q9LI83|Q93ZG7|Q9XIE2|Q9LUW5|Q9SAJ3|Q9SIY3|O81016|Q9C551|Q9FKE9|O64948|O81108|F4ILR7|Q56XG6|Q9FH02|Q9SAF5|Q8RXF8|Q9S735|Q94B74	http://amigo.geneontology.org/cgi-bin/amigo/term_details?term=GO:0016817
response to wounding	GO:0009611	16	198	0.000836631	0.00653651	Q7G1L2|Q42410|Q9C598|Q43866|Q9LSF1|Q96289|Q9LMA8|O80871|Q8LBM2|Q39013|Q9STX2|Q9FX43|Q9M2U5|Q39023|Q9SRE6|Q9SAH7	http://amigo.geneontology.org/cgi-bin/amigo/term_details?term=GO:0009611
Golgi apparatus part	GO:0044431	35	618	0.000845824	0.00659167	Q9ZQB9|Q1PET6|Q9LV16|Q9FY48|Q9LJK1|Q9FDX9|Q9C7F9|Q941R4|Q9S7G2|Q8VYP9|F4J339|Q8L7V3|Q8GZ17|Q94A40|Q0WLB5|Q8S403|Q94AS5|Q9LI83|Q9FPR3|Q9LTZ9|O04536|O48684|Q9ZU40|Q9FL69|Q52T38|O81312|B9DFI7|Q9M5P2|Q9ZPH9|Q6NQB7|Q9SAF5|Q9SLV0|Q6DBG8|Q9LN20|Q9ZSD4	http://amigo.geneontology.org/cgi-bin/amigo/term_details?term=GO:0044431
regulation of reproductive process	GO:2000241	18	239	0.000877621	0.00682226	Q8LFS6|Q9FNF8|O64733|O22467|Q9FHH8|Q9LNW3|Q9ZWM9|O04529|Q946J8|Q2LAE1|Q9C5G0|Q8L3W1|Q9LYN7|F4JL28|Q9XER9|Q680Q4|Q9ZQ85|Q1G3I2	http://amigo.geneontology.org/cgi-bin/amigo/term_details?term=GO:2000241
ubiquitin-dependent protein catabolic process	GO:0006511	23	345	0.000892421	0.0069199	Q9ZT50|Q9SZD4|Q9LDD1|Q93Y01|Q9SCJ9|Q9LMR5|O24412|Q9FF66|Q9XF63|Q940T5|Q9SB51|O81851|Q9ZPE4|Q9FHQ6|Q9LW77|Q9SEI2|Q9M8L2|Q9SNB6|Q8LF97|P0CH33|Q8L6Y1|O49279|Q9FHE4	http://amigo.geneontology.org/cgi-bin/amigo/term_details?term=GO:0006511
defense response to fungus, incompatible interaction	GO:0009817	7	45	0.000912377	0.00705693	F4JNB7|Q9C7R6|F4JNA9|Q9XIE2|Q9FDX9|F4J339|P50700	http://amigo.geneontology.org/cgi-bin/amigo/term_details?term=GO:0009817
multi-organism cellular process	GO:0044764	13	143	0.000932958	0.0071981	Q8RY59|Q9SJ52|Q9S9N1|Q9C5T4|P42731|Q9LHA8|Q9LUB7|Q9SJK3|Q3EBC8|Q9LNC4|Q39011|P84634|Q9SAH7	http://amigo.geneontology.org/cgi-bin/amigo/term_details?term=GO:0044764
cellular response to nutrient levels	GO:0031669	12	125	0.000937883	0.00721808	O48781|Q9SR86|Q67YC0|Q8LBH4|Q9SIV9|Q84MB6|Q9FGW9|Q8S4F6|Q38924|Q8S403|Q680Q4|Q93VK0	http://amigo.geneontology.org/cgi-bin/amigo/term_details?term=GO:0031669
nuclear periphery	GO:0034399	5	21	0.000960317	0.00737237	Q8RY59|Q9FJJ3|O82289|Q9FJD4|Q9CAF4	http://amigo.geneontology.org/cgi-bin/amigo/term_details?term=GO:0034399
embryo development ending in seed dormancy	GO:0009793	30	506	0.000989129	0.00757475	O64530|Q9C9Z2|O81004|Q8RWU4|P54888|Q9M2U5|Q67Z52|O22467|O82289|Q5IBC5|Q9LUB7|Q9C8L4|Q8LAD0|Q24JL3|Q9SUV1|Q84WW2|Q9FML2|O81235|Q3E6P4|Q6NQJ6|Q96329|Q93WF6|Q9SQU6|Q93YU2|Q9SAJ3|Q8RY59|Q8L6Y1|O64682|Q8RXF8|Q84TE6	http://amigo.geneontology.org/cgi-bin/amigo/term_details?term=GO:0009793
negative regulation of defense response	GO:0031348	7	46	0.00102422	0.0078241	Q9XIE2|P54609|Q9ZSD4|Q5M750|Q680Q4|Q9ASS4|Q9SR17	http://amigo.geneontology.org/cgi-bin/amigo/term_details?term=GO:0031348
plastid part	GO:0044435	62	1307	0.00102777	0.00783182	Q9LY66|Q9C9Z2|F4J9Q6|Q42342|Q8RWL5|Q39243|Q39002|Q9SMT7|Q9SCL7|Q6AWU6|Q9FT52|Q9FXI5|Q8H1Q1|Q9SGD6|Q9LV03|Q9FYB5|Q9SAG8|Q8VZI8|Q9C9C0|Q9FN42|F4I1G5|Q9M3H5|B9DGD6|O64654|Q96255|O23553|Q944I4|Q84WW2|Q9SZ30|Q8GT75|Q9FML2|Q5E924|F4K0E8|P25818|O23653|Q9LD57|Q9XIE2|Q9C5M0|P47924|Q8S4F6|Q9SA96|Q9LD43|Q9LD47|Q9SAJ6|Q9SAJ4|Q9C503|Q9SAJ3|O80934|Q9SL05|Q9SHP0|Q9FH02|Q9SUV1|Q9SV68|Q94B38|P92935|Q94AL8|Q9SZ67|…	http://amigo.geneontology.org/cgi-bin/amigo/term_details?term=GO:0044435
modification-dependent protein catabolic process	GO:0019941	23	349	0.00103052	0.00783344	Q9ZT50|Q9SZD4|Q9LDD1|Q93Y01|Q9SCJ9|Q9LMR5|O24412|Q9FF66|Q9XF63|Q940T5|Q9SB51|O81851|Q9ZPE4|Q9FHQ6|Q9LW77|Q9SEI2|Q9M8L2|Q9SNB6|Q8LF97|P0CH33|Q8L6Y1|O49279|Q9FHE4	http://amigo.geneontology.org/cgi-bin/amigo/term_details?term=GO:0019941
regulation of cellular response to stress	GO:0080135	6	33	0.00103446	0.00784416	A9LNK9|Q8LBH4|Q2LAE1|P06525|Q9ZSD4|Q39023	http://amigo.geneontology.org/cgi-bin/amigo/term_details?term=GO:0080135
cellular response to starvation	GO:0009267	11	109	0.00104055	0.00785179	O48781|Q67YC0|Q8LBH4|Q9SIV9|Q84MB6|Q9FGW9|Q8S4F6|Q38924|Q8S403|Q680Q4|Q93VK0	http://amigo.geneontology.org/cgi-bin/amigo/term_details?term=GO:0009267
hemicellulose metabolic process	GO:0010410	11	109	0.00104055	0.00785179	Q9LN68|Q8LDW9|Q9LRS2|Q9C7F9|Q8L9A9|Q38910|Q38908|Q9ZV40|Q9SVV2|Q8L7H3|P24806	http://amigo.geneontology.org/cgi-bin/amigo/term_details?term=GO:0010410
proteasome-mediated ubiquitin-dependent protein catabolic process	GO:0043161	13	145	0.00104934	0.0078988	O24412|Q9ZT50|Q9SZD4|Q9LDD1|Q940T5|Q9XF63|Q9LW77|Q9SEI2|Q9M8L2|Q9LMR5|Q9SNB6|Q9FHE4|O81851	http://amigo.geneontology.org/cgi-bin/amigo/term_details?term=GO:0043161
proteasomal protein catabolic process	GO:0010498	13	146	0.00111193	0.00834962	O24412|Q9ZT50|Q9SZD4|Q9LDD1|Q940T5|Q9XF63|Q9LW77|Q9SEI2|Q9M8L2|Q9LMR5|Q9SNB6|Q9FHE4|O81851	http://amigo.geneontology.org/cgi-bin/amigo/term_details?term=GO:0010498
ATPase coupled ion transmembrane transporter activity	GO:0042625	10	93	0.00111971	0.00836113	Q9LU41|Q9M3H5|Q9SH30|Q9SAF5|Q9S735|Q9FT52|Q9LI83|O64806|O81108|Q9SX33	http://amigo.geneontology.org/cgi-bin/amigo/term_details?term=GO:0042625
ribonucleotide metabolic process	GO:0009259	16	204	0.00112073	0.00836113	Q5E924|Q94AA4|Q56XE8|Q9M0F9|Q9LD57|Q84MD8|Q93Z53|Q9M076|Q9C5J7|Q8VYB2|Q9FT52|Q9SAJ6|O65902|Q9SAJ4|P25858|Q9FKG3	http://amigo.geneontology.org/cgi-bin/amigo/term_details?term=GO:0009259
protein autoubiquitination	GO:0051865	4	12	0.00112158	0.00836113	Q940T5|Q9SNB6|Q9LHJ8|Q84TG3	http://amigo.geneontology.org/cgi-bin/amigo/term_details?term=GO:0051865
ligase activity, forming carbon-sulfur bonds	GO:0016877	7	47	0.00114656	0.00850632	Q9C7W4|Q9SMT7|B9DGD6|Q9T009|P0C5B6|Q9SS01|Q9T0A0	http://amigo.geneontology.org/cgi-bin/amigo/term_details?term=GO:0016877
regulation of programmed cell death	GO:0043067	7	47	0.00114656	0.00850632	Q9LDD1|Q7XJE6|A9LNK9|Q2LAE1|Q9ZSD4|Q9FHE4|O81851	http://amigo.geneontology.org/cgi-bin/amigo/term_details?term=GO:0043067
cell wall macromolecule metabolic process	GO:0044036	14	166	0.00118413	0.00876182	Q9FJZ3|Q9LN68|Q8LDW9|Q9LRS2|O23006|Q9C7F9|Q8L9A9|Q9M2U5|Q38910|Q38908|Q9ZV40|Q9SVV2|Q8L7H3|P24806	http://amigo.geneontology.org/cgi-bin/amigo/term_details?term=GO:0044036
modification-dependent macromolecule catabolic process	GO:0043632	23	353	0.00118667	0.00876182	Q9ZT50|Q9SZD4|Q9LDD1|Q93Y01|Q9SCJ9|Q9LMR5|O24412|Q9FF66|Q9XF63|Q940T5|Q9SB51|O81851|Q9ZPE4|Q9FHQ6|Q9LW77|Q9SEI2|Q9M8L2|Q9SNB6|Q8LF97|P0CH33|Q8L6Y1|O49279|Q9FHE4	http://amigo.geneontology.org/cgi-bin/amigo/term_details?term=GO:0043632
negative regulation of cellular biosynthetic process	GO:0031327	19	267	0.00119786	0.0088233	Q8VZ79|Q9FE67|Q8LBM2|F4JL28|Q9XEC3|Q946J8|Q9FMZ0|Q9SY59|Q9ZWM9|Q96289|Q9LMA8|O22967|Q9FGW9|Q3E9B4|O65683|Q8GXN9|O80340|Q9ZQ85|Q9SAH7	http://amigo.geneontology.org/cgi-bin/amigo/term_details?term=GO:0031327
flower development	GO:0009908	29	490	0.00122134	0.0089749	Q8LFS6|Q9FNF8|O64733|Q946J8|O22967|Q9LYC1|F4JL28|O22467|Q9ZWM9|Q9LMA8|Q2LAE1|F4I8B9|Q680Q4|Q9SB51|Q9FL69|Q9C5G0|Q8L3W1|Q9SAJ6|Q9S760|Q39023|Q8RWR1|Q9FHH8|Q9LR33|O49255|Q9XER9|Q1G3I2|Q94C37|Q9ZQ85|O22040	http://amigo.geneontology.org/cgi-bin/amigo/term_details?term=GO:0009908
calcium ion transport	GO:0006816	7	48	0.00128007	0.00937301	Q9LU41|Q9M3H5|Q9LEQ3|O64806|O64823|O65717|O81108	http://amigo.geneontology.org/cgi-bin/amigo/term_details?term=GO:0006816
organ senescence	GO:0010260	10	95	0.00129763	0.00947915	Q9SJ52|Q9LV16|Q9LVJ1|Q9ZSA8|O04529|Q9LSD5|Q39224|O49255|Q9FX43|Q93WF6	http://amigo.geneontology.org/cgi-bin/amigo/term_details?term=GO:0010260
seedling development	GO:0090351	13	149	0.00131869	0.00958765	O65351|Q9FJZ3|Q9SZD4|F4JL28|Q9ZWA1|Q9LNW3|Q9FDX9|O64816|A2RVK7|Q9SMT7|Q9SV30|Q93ZT5|Q8RWU4	http://amigo.geneontology.org/cgi-bin/amigo/term_details?term=GO:0090351
ADP binding	GO:0043531	13	149	0.00131869	0.00958765	F4JNB7|Q9XGM3|Q9FI14|F4JNA9|Q9LRR4|Q9FL92|Q9CAK1|Q9FKZ1|Q9SZ67|Q9SZA7|F4KHI3|F4J339|O82500	http://amigo.geneontology.org/cgi-bin/amigo/term_details?term=GO:0043531
immune effector process	GO:0002252	8	63	0.00132319	0.00959781	Q9SJ52|Q9C5T4|Q84TG3|Q9SJK3|Q3EBC8|O80340|P84634|Q9SAH7	http://amigo.geneontology.org/cgi-bin/amigo/term_details?term=GO:0002252
ribose phosphate metabolic process	GO:0019693	17	228	0.00133293	0.00962325	Q5E924|Q94AA4|Q56XE8|Q9M0F9|Q9LD57|Q84MD8|Q93Z53|Q9M076|Q9C5J7|Q8VYB2|Q9FT52|Q9SAJ6|O65902|Q9SAJ4|P25858|Q84WW2|Q9FKG3	http://amigo.geneontology.org/cgi-bin/amigo/term_details?term=GO:0019693
identical protein binding	GO:0042802	17	228	0.00133293	0.00962325	Q38998|P54609|Q9C5T4|Q9SR86|P46643|Q9FGS4|Q9XIN0|Q9FPW6|O82343|Q9LUB7|Q9C5G0|P06525|O49403|Q9LFU1|B0F481|Q0PGJ6|Q9CA83	http://amigo.geneontology.org/cgi-bin/amigo/term_details?term=GO:0042802
protein dephosphorylation	GO:0006470	12	131	0.00136116	0.0097241	Q8RX37|O81716|Q9LNW3|P49598|O80871|Q9LUS8|Q9ZW21|Q9M9W9|Q3EAF9|O80920|Q9FLI3|Q9XEE8	http://amigo.geneontology.org/cgi-bin/amigo/term_details?term=GO:0006470
mRNA-containing ribonucleoprotein complex export from nucleus	GO:0071427	5	23	0.00136503	0.0097241	Q56XG6|Q93ZG7|Q8RY25|Q9CAF4|P49040	http://amigo.geneontology.org/cgi-bin/amigo/term_details?term=GO:0071427
mRNA export from nucleus	GO:0006406	5	23	0.00136503	0.0097241	Q56XG6|Q93ZG7|Q8RY25|Q9CAF4|P49040	http://amigo.geneontology.org/cgi-bin/amigo/term_details?term=GO:0006406
multi-organism reproductive process	GO:0044703	22	335	0.0013666	0.0097241	Q9T058|Q39243|Q8RVQ9|Q8VZG8|Q9LU41|Q9SHJ5|Q9SZD4|Q9LEQ3|Q9SMV6|P93033|Q680Q4|O64477|Q9LFB8|Q39086|Q8S3U9|Q9SQU6|Q39023|Q9SX24|O65590|P54609|Q8RXF8|Q8H1Z0	http://amigo.geneontology.org/cgi-bin/amigo/term_details?term=GO:0044703
GTP cyclohydrolase activity	GO:0003933	3	5	0.00136893	0.0097241	Q946J8|P47924|Q9SFV7	http://amigo.geneontology.org/cgi-bin/amigo/term_details?term=GO:0003933
glyceraldehyde-3-phosphate dehydrogenase (NAD+) (phosphorylating) activity	GO:0004365	3	5	0.00136893	0.0097241	Q9SAJ6|Q5E924|P25858	http://amigo.geneontology.org/cgi-bin/amigo/term_details?term=GO:0004365
sucrose catabolic process	GO:0005987	3	5	0.00136893	0.0097241	Q67XD9|Q9FXA8|Q9LQF2	http://amigo.geneontology.org/cgi-bin/amigo/term_details?term=GO:0005987
negative regulation of nucleic acid-templated transcription	GO:1903507	16	209	0.00141615	0.0100135	Q8VZ79|Q9FE67|Q8LBM2|F4JL28|Q9XEC3|Q946J8|Q9SY59|Q9ZWM9|Q96289|Q9LMA8|O22967|Q9FGW9|Q3E9B4|O80340|Q9ZQ85|Q9SAH7	http://amigo.geneontology.org/cgi-bin/amigo/term_details?term=GO:1903507
negative regulation of RNA biosynthetic process	GO:1902679	16	209	0.00141615	0.0100135	Q8VZ79|Q9FE67|Q8LBM2|F4JL28|Q9XEC3|Q946J8|Q9SY59|Q9ZWM9|Q96289|Q9LMA8|O22967|Q9FGW9|Q3E9B4|O80340|Q9ZQ85|Q9SAH7	http://amigo.geneontology.org/cgi-bin/amigo/term_details?term=GO:1902679
multidimensional cell growth	GO:0009825	7	49	0.00142543	0.0100328	Q946J8|Q84ZT9|Q9LSD6|F4HZB2|Q39011|O49255|Q94KT8	http://amigo.geneontology.org/cgi-bin/amigo/term_details?term=GO:0009825
lateral root morphogenesis	GO:0010102	7	49	0.00142543	0.0100328	Q8RY59|O22131|O82289|Q9SZD4|Q8LC68|Q8VZ80|C0LGX3	http://amigo.geneontology.org/cgi-bin/amigo/term_details?term=GO:0010102
beta-fructofuranosidase activity	GO:0004564	4	13	0.00143187	0.0100328	Q43866|Q67XD9|Q9FXA8|Q9LQF2	http://amigo.geneontology.org/cgi-bin/amigo/term_details?term=GO:0004564
sucrose alpha-glucosidase activity	GO:0004575	4	13	0.00143187	0.0100328	Q43866|Q67XD9|Q9FXA8|Q9LQF2	http://amigo.geneontology.org/cgi-bin/amigo/term_details?term=GO:0004575
response to hypoxia	GO:0001666	8	64	0.00144992	0.0101134	Q9C6E4|F4I7I0|Q9SSA8|Q8LGJ5|P06525|Q9LXG9|P49040|Q8H115	http://amigo.geneontology.org/cgi-bin/amigo/term_details?term=GO:0001666
RNA localization	GO:0006403	8	64	0.00144992	0.0101134	Q56XG6|Q8RY25|Q38942|Q9SMV6|F4HZB2|Q93ZG7|P49040|Q9CAF4	http://amigo.geneontology.org/cgi-bin/amigo/term_details?term=GO:0006403
negative regulation of biosynthetic process	GO:0009890	19	272	0.00146397	0.0101884	Q8VZ79|Q9FE67|Q8LBM2|F4JL28|Q9XEC3|Q946J8|Q9FMZ0|Q9SY59|Q9ZWM9|Q96289|Q9LMA8|O22967|Q9FGW9|Q3E9B4|O65683|Q8GXN9|O80340|Q9ZQ85|Q9SAH7	http://amigo.geneontology.org/cgi-bin/amigo/term_details?term=GO:0009890
phosphoprotein phosphatase activity	GO:0004721	15	190	0.00148667	0.0103232	Q8RX37|O81716|Q9SIV9|Q9LNW3|Q9LMX4|P49598|Q5MAU8|O80871|Q9LUS8|Q38924|Q9ZW21|Q9M9W9|Q3EAF9|Q9FLI3|Q9XEE8	http://amigo.geneontology.org/cgi-bin/amigo/term_details?term=GO:0004721
oxidation-reduction process	GO:0055114	73	1623	0.00150244	0.0104093	Q8VYI1|Q9S9N9|Q42342|Q39243|Q84MB6|F4K0E8|P29448|Q39208|A1L4Y2|Q9C8L4|Q9FH76|P06525|P54888|Q9LXG9|Q39224|Q9SX77|Q9LF33|Q9FUP0|Q9LTV6|Q9FG65|Q9CA83|Q9SUM3|Q96329|O64697|Q56YU0|Q9ZSA8|Q9SA85|Q9SRQ1|Q43729|O23609|P93033|Q94K41|Q05762|Q3ED68|Q9STX2|Q9ZUH5|Q39172|Q9SGP6|O81235|Q9LV03|O64654|Q9FGS4|Q96520|Q9ZU40|Q9FNA2|Q38879|Q39219|Q84VY3|Q8VZJ7|C0SUT9|Q9LD47|Q9SAJ6|Q43314|Q9LXS6|Q0PGJ6|Q8RWR1|Q9SL05|…	http://amigo.geneontology.org/cgi-bin/amigo/term_details?term=GO:0055114
RNA export from nucleus	GO:0006405	6	36	0.00154065	0.0106501	Q56XG6|Q8RY25|Q93ZG7|Q38942|P49040|Q9CAF4	http://amigo.geneontology.org/cgi-bin/amigo/term_details?term=GO:0006405
response to jasmonic acid	GO:0009753	16	211	0.00155142	0.0106768	Q7G1L2|Q9SGP6|Q9C598|Q9SFE4|Q8RY59|Q9FDW1|P42736|O04529|Q9LDE1|Q8LBM2|Q9ZSD4|Q9LMA8|Q8H0W3|Q9M9E1|C0SVG5|O80340	http://amigo.geneontology.org/cgi-bin/amigo/term_details?term=GO:0009753
negative regulation of RNA metabolic process	GO:0051253	16	211	0.00155142	0.0106768	Q8VZ79|Q9FE67|Q8LBM2|F4JL28|Q9XEC3|Q946J8|Q9SY59|Q9ZWM9|Q96289|Q9LMA8|O22967|Q9FGW9|Q3E9B4|O80340|Q9ZQ85|Q9SAH7	http://amigo.geneontology.org/cgi-bin/amigo/term_details?term=GO:0051253
post-embryonic root morphogenesis	GO:0010101	7	50	0.00158334	0.0108723	Q8RY59|O22131|O82289|Q9SZD4|Q8LC68|Q8VZ80|C0LGX3	http://amigo.geneontology.org/cgi-bin/amigo/term_details?term=GO:0010101
nucleocytoplasmic transport	GO:0006913	10	98	0.00160707	0.0109744	Q56XG6|Q8RY25|Q38942|Q9SMV6|Q93ZG7|Q9FJD4|Q39011|Q9M9X7|P49040|Q9CAF4	http://amigo.geneontology.org/cgi-bin/amigo/term_details?term=GO:0006913
nuclear transport	GO:0051169	10	98	0.00160707	0.0109744	Q56XG6|Q8RY25|Q38942|Q9SMV6|Q93ZG7|Q9FJD4|Q39011|Q9M9X7|P49040|Q9CAF4	http://amigo.geneontology.org/cgi-bin/amigo/term_details?term=GO:0051169
calcium ion transmembrane transport	GO:0070588	5	24	0.00160887	0.0109744	O64823|Q9LU41|O64806|Q9LEQ3|O81108	http://amigo.geneontology.org/cgi-bin/amigo/term_details?term=GO:0070588
metal ion transmembrane transporter activity	GO:0046873	17	233	0.00165499	0.0112641	Q9LU41|Q38998|Q9S9N8|Q9XIE2|Q8LG88|O65717|Q9LNW3|Q9M3H5|Q9SH30|Q9LEQ3|O64806|O64823|Q9M7K4|Q94BZ1|Q56XP4|Q9FFR9|O81108	http://amigo.geneontology.org/cgi-bin/amigo/term_details?term=GO:0046873
transcription regulatory region DNA binding	GO:0044212	24	386	0.00169553	0.011502	Q9ZWA6|O80917|O49459|Q96289|Q9LDE1|Q93VI8|O65685|Q9SY59|Q9LNJ5|O82155|Q42410|F4JL28|O82132|Q9FH57|Q9LSD5|Q8S8P5|Q9SFE4|Q9SYA9|Q9SV30|Q9SAH7|Q9XEC3|Q9FDW1|Q9SLD4|Q8H115	http://amigo.geneontology.org/cgi-bin/amigo/term_details?term=GO:0044212
anion binding	GO:0043168	16	213	0.00169738	0.011502	P46643|O23653|P36428|F4I7I0|Q9LNA5|Q9SGD6|B0F481|Q9SA96|Q9SCL7|Q8VZJ7|Q9FNJ8|Q9LN20|Q9S702|Q3ED68|O80920|Q9SR86	http://amigo.geneontology.org/cgi-bin/amigo/term_details?term=GO:0043168
ion transmembrane transporter activity	GO:0015075	33	597	0.00170234	0.0115103	Q94AZ2|Q9S9N8|O48639|Q9M038|Q9LNW3|Q9FT52|Q9SH30|Q3ECP7|O65717|A8MRV9|Q8LG88|Q9FFR9|O64806|Q9SX33|Q9LU41|Q8GZD4|Q9LEQ3|Q9M3H5|Q8S403|Q8VZ80|Q9LI83|Q96303|Q9XIE2|O64823|Q9M7K4|Q56XP4|O81108|Q38998|Q94B38|Q9SAF5|F4JNY0|Q9S735|Q94BZ1	http://amigo.geneontology.org/cgi-bin/amigo/term_details?term=GO:0015075
reproductive shoot system development	GO:0090567	29	502	0.00171877	0.0115961	Q8LFS6|Q9FNF8|O64733|Q946J8|O22967|Q9LYC1|F4JL28|O22467|Q9ZWM9|Q9LMA8|Q2LAE1|F4I8B9|Q680Q4|Q9SB51|Q9FL69|Q9C5G0|Q8L3W1|Q9SAJ6|Q9S760|Q39023|Q8RWR1|Q9FHH8|Q9LR33|O49255|Q9XER9|Q1G3I2|Q94C37|Q9ZQ85|O22040	http://amigo.geneontology.org/cgi-bin/amigo/term_details?term=GO:0090567
seed germination	GO:0009845	12	135	0.00172276	0.0115977	O65351|Q9FJZ3|F4JL28|Q9ZWA1|Q9LNW3|Q9FDX9|O64816|A2RVK7|Q9SMT7|Q9SV30|Q93ZT5|Q8RWU4	http://amigo.geneontology.org/cgi-bin/amigo/term_details?term=GO:0009845
embryo development	GO:0009790	30	527	0.00178395	0.0119835	O64530|Q9C9Z2|O81004|Q8RWU4|P54888|Q9M2U5|Q67Z52|O22467|O82289|Q5IBC5|Q9LUB7|Q9C8L4|Q8LAD0|Q24JL3|Q9SUV1|Q84WW2|Q9FML2|O81235|Q3E6P4|Q6NQJ6|Q96329|Q93WF6|Q9SQU6|Q93YU2|Q9SAJ3|Q8RY59|Q8L6Y1|O64682|Q8RXF8|Q84TE6	http://amigo.geneontology.org/cgi-bin/amigo/term_details?term=GO:0009790
apoplast	GO:0048046	28	480	0.00179207	0.0119918	Q9SMT7|P54609|Q9LD57|Q9LL84|O65351|Q9LK64|P29448|Q38908|O04496|Q9SVV2|Q9ZPE7|Q43866|Q9LVJ1|P43297|Q8L9A9|Q9SZA7|Q9ZV40|Q9SAJ4|Q9LHA8|P24806|O80934|Q8LDW9|Q42406|Q38910|Q8VXZ7|P25858|Q8L7H3|Q9FIC8	http://amigo.geneontology.org/cgi-bin/amigo/term_details?term=GO:0048046
response to fungus	GO:0009620	31	551	0.00179294	0.0119918	Q9SCS9|Q9FDX9|Q9LDE1|Q9SMT7|Q93VI8|F4J339|Q9SZ06|F4JNB7|Q9C598|Q9ZSA8|Q9FH54|Q9SR17|Q8S8P5|O81851|O48814|Q9XIE2|P43297|Q9FUP0|Q9ZSD4|Q9M084|Q9SAH7|Q9FMD7|Q9FPR3|Q9C5T4|F4JNA9|Q9C7R6|Q9CAK1|Q9FDW1|O80871|Q9FX43|P50700	http://amigo.geneontology.org/cgi-bin/amigo/term_details?term=GO:0009620
negative regulation of macromolecule biosynthetic process	GO:0010558	18	256	0.00180056	0.0120167	Q8VZ79|Q9FE67|Q8LBM2|F4JL28|Q9XEC3|Q946J8|Q9SY59|Q9ZWM9|Q96289|Q9LMA8|O22967|Q9FGW9|Q3E9B4|O65683|Q8GXN9|O80340|Q9ZQ85|Q9SAH7	http://amigo.geneontology.org/cgi-bin/amigo/term_details?term=GO:0010558
regulatory region nucleic acid binding	GO:0001067	24	389	0.00186584	0.0123988	Q9ZWA6|O80917|O49459|Q96289|Q9LDE1|Q93VI8|O65685|Q9SY59|Q9LNJ5|O82155|Q42410|F4JL28|O82132|Q9FH57|Q9LSD5|Q8S8P5|Q9SFE4|Q9SYA9|Q9SV30|Q9SAH7|Q9XEC3|Q9FDW1|Q9SLD4|Q8H115	http://amigo.geneontology.org/cgi-bin/amigo/term_details?term=GO:0001067
regulatory region DNA binding	GO:0000975	24	389	0.00186584	0.0123988	Q9ZWA6|O80917|O49459|Q96289|Q9LDE1|Q93VI8|O65685|Q9SY59|Q9LNJ5|O82155|Q42410|F4JL28|O82132|Q9FH57|Q9LSD5|Q8S8P5|Q9SFE4|Q9SYA9|Q9SV30|Q9SAH7|Q9XEC3|Q9FDW1|Q9SLD4|Q8H115	http://amigo.geneontology.org/cgi-bin/amigo/term_details?term=GO:0000975
positive regulation of protein complex assembly	GO:0031334	5	25	0.00188322	0.0124875	Q94B77|Q9LSD6|Q9SZD4|Q9SE97|Q9SEI2	http://amigo.geneontology.org/cgi-bin/amigo/term_details?term=GO:0031334
positive regulation of cell communication	GO:0010647	7	52	0.00193977	0.0128349	Q8LFS6|Q9ZT50|Q8LBH4|Q9LNW3|Q39023|Q9LYC1|O22040	http://amigo.geneontology.org/cgi-bin/amigo/term_details?term=GO:0010647
vacuole	GO:0005773	62	1345	0.00196109	0.0129482	Q9ZPH9|Q9FM19|Q42342|Q8VZZ4|P25818|Q9FL92|Q9LTZ9|Q9C7F9|Q9LHA8|Q9SV68|Q9FGT8|Q41963|Q8LG88|Q9FFR9|Q9LUM0|Q94A27|Q9FK35|Q9LTV6|Q9LK64|Q8W5R2|P51413|Q8L7V3|Q8GZ17|Q9FMH8|Q9FYF7|P49691|Q52T38|Q9C5M0|Q9FPR3|Q9LVN2|Q9FY48|Q9ZNT0|Q9FHQ6|Q96303|F4I0P8|Q9XIE2|Q96520|Q9AST6|Q9ZU40|Q9FNA3|P43297|Q9FL69|Q56XP4|Q42064|Q9SAJ4|B9DFI7|Q9FT52|O04023|Q9FHM7|P0CH33|Q9M5P2|Q42406|Q9LTS3|Q94B38|Q67YI9|Q9SLV0|Q6DBG8|…	http://amigo.geneontology.org/cgi-bin/amigo/term_details?term=GO:0005773
carbohydrate kinase activity	GO:0019200	6	38	0.00197018	0.0129805	Q94AA4|Q9M0F9|Q9M076|Q56XE8|Q9FKG3|Q9C5J7	http://amigo.geneontology.org/cgi-bin/amigo/term_details?term=GO:0019200
magnesium ion binding	GO:0000287	11	119	0.00198843	0.0130314	O82647|B0F481|Q84MD8|Q9SAF5|Q93Z53|Q9SGA2|O81893|O80568|Q9LI83|Q9M040|Q9SX33	http://amigo.geneontology.org/cgi-bin/amigo/term_details?term=GO:0000287
arogenate dehydratase activity	GO:0047769	3	6	0.00200742	0.0130314	Q9SA96|Q9SGD6|Q9FNJ8	http://amigo.geneontology.org/cgi-bin/amigo/term_details?term=GO:0047769
detection of hypoxia	GO:0070483	3	6	0.00200742	0.0130314	Q9LXG9|Q9SSA8|Q8LGJ5	http://amigo.geneontology.org/cgi-bin/amigo/term_details?term=GO:0070483
regulation of cellular defense response	GO:0010185	3	6	0.00200742	0.0130314	Q9ZSD4|Q941L3|Q5M750	http://amigo.geneontology.org/cgi-bin/amigo/term_details?term=GO:0010185
cellular defense response	GO:0006968	3	6	0.00200742	0.0130314	Q9ZSD4|Q941L3|Q5M750	http://amigo.geneontology.org/cgi-bin/amigo/term_details?term=GO:0006968
detection of oxygen	GO:0003032	3	6	0.00200742	0.0130314	Q9LXG9|Q9SSA8|Q8LGJ5	http://amigo.geneontology.org/cgi-bin/amigo/term_details?term=GO:0003032
prephenate dehydratase activity	GO:0004664	3	6	0.00200742	0.0130314	Q9SA96|Q9SGD6|Q9FNJ8	http://amigo.geneontology.org/cgi-bin/amigo/term_details?term=GO:0004664
intrinsic component of plasma membrane	GO:0031226	22	347	0.00206521	0.0133784	Q94AZ2|O48639|P25818|Q9SH30|O65717|Q9SW25|Q9LU41|Q9SJ52|Q8GZ17|Q9LEQ3|Q9M3H5|Q8VZ80|Q9FGQ2|Q96303|Q9SK27|O81108|Q94KT8|Q38998|O23006|O64806|Q9S735|Q8VXX5	http://amigo.geneontology.org/cgi-bin/amigo/term_details?term=GO:0031226
dioxygenase activity	GO:0051213	11	120	0.00211291	0.0136588	Q9ZSA7|Q9C8L4|Q9ZSA8|Q8LGJ5|Q9LN20|Q8VZJ7|C0SUT9|Q9LXG9|Q39224|Q3ED68|Q8RWR1	http://amigo.geneontology.org/cgi-bin/amigo/term_details?term=GO:0051213
purine nucleoside monophosphate metabolic process	GO:0009126	13	158	0.00213915	0.0137708	Q5E924|Q94AA4|Q9M0F9|Q9LD57|Q93Z53|Q9M076|Q9C5J7|Q56XE8|Q9FT52|Q9SAJ6|Q9SAJ4|P25858|Q9FKG3	http://amigo.geneontology.org/cgi-bin/amigo/term_details?term=GO:0009126
purine ribonucleoside monophosphate metabolic process	GO:0009167	13	158	0.00213915	0.0137708	Q5E924|Q94AA4|Q9M0F9|Q9LD57|Q93Z53|Q9M076|Q9C5J7|Q56XE8|Q9FT52|Q9SAJ6|Q9SAJ4|P25858|Q9FKG3	http://amigo.geneontology.org/cgi-bin/amigo/term_details?term=GO:0009167
organonitrogen compound biosynthetic process	GO:1901566	60	1299	0.00220682	0.0141318	Q8VYI1|Q9LY66|Q6NQI8|P36428|Q9M038|Q93XM7|Q84MD8|Q9FT52|P42731|Q39030|Q9SCL7|Q9C723|Q9SFV7|O65683|Q9LD55|Q9LF33|Q9ZNR6|O23653|P51413|Q9SGD6|Q9FZE1|P51419|P49691|Q96255|Q8LAD0|Q9SVR0|Q42064|Q9SUV1|Q9LFU1|Q9S702|Q9SZ30|Q9ZQA8|Q8S8P5|Q93ZG7|O23290|Q9ZT87|Q9FGS4|Q05762|P47924|Q9SJK3|P54888|Q8VYB2|Q9SR15|O65902|Q9M084|Q39023|Q9FHK9|Q9SHP0|Q9LV03|F4I116|Q9SA96|Q9LR33|O04630|Q9SKX8|Q93XW5|Q9M0E2|Q8LCL3|…	http://amigo.geneontology.org/cgi-bin/amigo/term_details?term=GO:1901566
phosphate transmembrane transporter activity	GO:1901677	6	39	0.00221614	0.0141318	O48639|Q96303|Q9SUV1|Q94B38|P92935|Q39002	http://amigo.geneontology.org/cgi-bin/amigo/term_details?term=GO:1901677
response to superoxide	GO:0000303	4	15	0.00222267	0.0141318	Q39243|Q8RY59|O81235|Q9LD47	http://amigo.geneontology.org/cgi-bin/amigo/term_details?term=GO:0000303
alpha-glucosidase activity	GO:0090599	4	15	0.00222267	0.0141318	Q43866|Q67XD9|Q9FXA8|Q9LQF2	http://amigo.geneontology.org/cgi-bin/amigo/term_details?term=GO:0090599
response to oxygen radical	GO:0000305	4	15	0.00222267	0.0141318	Q39243|Q8RY59|O81235|Q9LD47	http://amigo.geneontology.org/cgi-bin/amigo/term_details?term=GO:0000305
phosphate ion transmembrane transporter activity	GO:0015114	4	15	0.00222267	0.0141318	Q9S735|O48639|Q96303|Q8S403	http://amigo.geneontology.org/cgi-bin/amigo/term_details?term=GO:0015114
transmembrane transport	GO:0055085	34	634	0.00232523	0.0147384	Q9S9N8|O48639|Q8GZD4|Q9LNW3|A8MRV9|Q9FT52|Q9SX33|Q9LU41|Q8VZI8|Q9LEQ3|Q41963|Q9LK64|P25818|Q8S403|Q9M9E1|Q9LRB5|Q96303|Q9XIE2|Q9C5M0|O81016|O64823|Q9M7K4|Q56XP4|Q9FVV9|O64948|O81108|Q9LE20|Q38998|Q9SUV1|Q94B38|O64806|Q9SLV0|F4JNY0|Q9S735	http://amigo.geneontology.org/cgi-bin/amigo/term_details?term=GO:0055085
cofactor binding	GO:0048037	26	443	0.00236966	0.0149892	P46643|Q9S9N9|Q9SR86|Q9LF33|O82647|B0F481|Q9SA85|P16972|Q0PGJ6|Q9M040|Q9LV03|Q96329|Q9FNA2|Q9FUP0|Q9SAJ6|Q9SUM3|Q9CA83|Q5E924|Q500U8|F4I7I0|Q9LTS3|Q9FZE1|Q9SB48|Q9SJE2|Q94B74|P25858	http://amigo.geneontology.org/cgi-bin/amigo/term_details?term=GO:0048037
heat acclimation	GO:0010286	6	40	0.00248454	0.0156519	Q9FQ04|O82132|P19037|P42736|Q680Q4|Q8S8P5	http://amigo.geneontology.org/cgi-bin/amigo/term_details?term=GO:0010286
defense response to bacterium, incompatible interaction	GO:0009816	6	40	0.00248454	0.0156519	Q8RY59|Q9FI14|Q9FE20|Q8RXX9|O04203|P50700	http://amigo.geneontology.org/cgi-bin/amigo/term_details?term=GO:0009816
P-P-bond-hydrolysis-driven transmembrane transporter activity	GO:0015405	16	222	0.00250453	0.0157457	Q9LU41|Q9S735|Q8VZZ4|Q9XIE2|Q9M3H5|O64806|Q9SH30|O81016|Q9SAF5|Q9LK64|Q9FT52|Q9M9E1|Q9LI83|Q9FVV9|O81108|Q9SX33	http://amigo.geneontology.org/cgi-bin/amigo/term_details?term=GO:0015405
cellular lipid metabolic process	GO:0044255	33	613	0.00252738	0.0158233	Q8VYI1|Q9SV43|Q9LMM0|Q6NQI8|Q9T0A0|Q39208|F4JKK0|Q9C7W4|Q94A27|Q9LD43|Q9LTV6|Q9SHJ5|Q71N54|Q93Z53|B9DGD6|Q8L3X9|Q2LAE1|F4K0E8|Q96329|Q8S4F6|Q9T009|F4I171|Q84VY3|Q9SGA2|Q9CA83|O48780|Q9FUP0|Q9SJE2|Q8LBB2|Q8VXZ7|Q8H1Z0|Q9LXS6|Q8S8S1	http://amigo.geneontology.org/cgi-bin/amigo/term_details?term=GO:0044255
detection of chemical stimulus	GO:0009593	5	27	0.00253223	0.0158233	Q9LXG9|Q9SSA8|Q680Q4|Q8LGJ5|Q39011	http://amigo.geneontology.org/cgi-bin/amigo/term_details?term=GO:0009593
RNA secondary structure unwinding	GO:0010501	5	27	0.00253223	0.0158233	O65639|Q56XG6|Q93ZG7|Q9C551|Q9LUW5	http://amigo.geneontology.org/cgi-bin/amigo/term_details?term=GO:0010501
negative regulation of cellular metabolic process	GO:0031324	21	331	0.00255701	0.0159458	Q8VZ79|Q9FE67|Q8LBM2|Q9FH02|Q9XEC3|Q946J8|Q9FMZ0|Q9SY59|Q9ZWM9|Q96289|Q9LMA8|O22967|Q9FGW9|Q3E9B4|O81851|O65683|F4JL28|Q8GXN9|O80340|Q9ZQ85|Q9SAH7	http://amigo.geneontology.org/cgi-bin/amigo/term_details?term=GO:0031324
mRNA transport	GO:0051028	7	55	0.00258726	0.016102	Q56XG6|Q8RY25|Q38942|Q9SMV6|Q93ZG7|P49040|Q9CAF4	http://amigo.geneontology.org/cgi-bin/amigo/term_details?term=GO:0051028
primary active transmembrane transporter activity	GO:0015399	16	223	0.00261119	0.0162183	Q9LU41|Q9S735|Q8VZZ4|Q9XIE2|Q9M3H5|O64806|Q9SH30|O81016|Q9SAF5|Q9LK64|Q9FT52|Q9M9E1|Q9LI83|Q9FVV9|O81108|Q9SX33	http://amigo.geneontology.org/cgi-bin/amigo/term_details?term=GO:0015399
response to extracellular stimulus	GO:0009991	14	182	0.00262682	0.0162826	O48781|Q9SR86|Q67YC0|Q8LBH4|Q9SIV9|Q84MB6|Q94AL8|Q9FGW9|Q8S4F6|Q38924|Q93WF6|Q8S403|Q680Q4|Q93VK0	http://amigo.geneontology.org/cgi-bin/amigo/term_details?term=GO:0009991
proteolysis	GO:0006508	42	840	0.00264969	0.0163915	Q5XF51|Q9ZT50|Q9XF63|Q9FMH8|Q9FN42|Q9LDD1|Q940T5|Q9SCJ9|O65351|O82225|O23507|Q9LMR5|P49040|O24412|Q8VZI8|Q9FF66|Q9LS40|Q9SZD4|Q5IBC5|Q93Y01|Q9SEI2|O81851|Q9ZPE4|Q9FHQ6|Q7XJE6|Q9LVJ1|P43297|O04529|Q9LW77|Q9SB51|Q9M8L2|Q9SNB6|O64948|Q9SAJ3|Q8LF97|Q9FH02|P0CH33|Q8L6Y1|Q9C9C0|O49279|P54968|Q9FHE4	http://amigo.geneontology.org/cgi-bin/amigo/term_details?term=GO:0006508
regulation of innate immune response	GO:0045088	9	88	0.0026689	0.0164773	Q9XGM3|O48814|A9LNK9|Q9FE20|Q2LAE1|Q680Q4|Q9ZSD4|Q9SR17|O80340	http://amigo.geneontology.org/cgi-bin/amigo/term_details?term=GO:0045088
response to starvation	GO:0042594	11	124	0.0026757	0.0164863	O48781|Q67YC0|Q8LBH4|Q9SIV9|Q84MB6|Q9FGW9|Q8S4F6|Q38924|Q8S403|Q680Q4|Q93VK0	http://amigo.geneontology.org/cgi-bin/amigo/term_details?term=GO:0042594
carbohydrate metabolic process	GO:0005975	56	1205	0.00269895	0.0165965	Q9LV16|Q94AA4|Q9LJK1|Q9C7F9|Q9FXA8|Q9S7G2|Q9LD57|Q94A08|Q9M2U5|Q9LF33|O81312|Q9LMI0|P49040|Q9SRX4|Q9M0F9|O22893|Q9LQF2|Q9LYC1|O23553|Q38908|Q9M069|Q6DBG8|Q9SVV2|Q56XE8|Q67XD9|O04536|Q0WVX5|Q43866|Q9LRS2|Q8L9A9|Q8LBB2|Q94AJ5|Q9SGA2|Q9SAJ6|Q9SAJ4|P24806|Q9FKG3|Q5E924|Q9FJZ3|O48684|Q9LN68|Q8LDW9|Q84WW2|Q9ZV40|Q8RXD9|Q6NQB7|Q9FZE1|Q38910|Q93Z53|Q9M076|Q9C5J7|Q8VXZ7|Q9C503|Q8VZR2|P25858|Q8L7H3	http://amigo.geneontology.org/cgi-bin/amigo/term_details?term=GO:0005975
RNA 3'-end processing	GO:0031123	6	41	0.00277663	0.0170403	A9LNK9|Q9FGR0|Q56XM9|A2RVK7|Q9LD90|Q5IBC5	http://amigo.geneontology.org/cgi-bin/amigo/term_details?term=GO:0031123
glyceraldehyde-3-phosphate dehydrogenase (NAD(P)+) (phosphorylating) activity	GO:0043891	3	7	0.00280365	0.017138	Q9SAJ6|Q5E924|P25858	http://amigo.geneontology.org/cgi-bin/amigo/term_details?term=GO:0043891
cyclohydrolase activity	GO:0019238	3	7	0.00280365	0.017138	Q946J8|P47924|Q9SFV7	http://amigo.geneontology.org/cgi-bin/amigo/term_details?term=GO:0019238
nucleobase-containing small molecule metabolic process	GO:0055086	21	334	0.00282499	0.0172344	Q5E924|Q9C723|Q8L7W7|Q94AA4|Q56XE8|Q9FGS4|Q05762|Q9LD57|Q9M0F9|Q93Z53|Q9M076|Q9C5J7|Q8VYB2|Q9FT52|Q9SAJ6|O65902|Q9SAJ4|P25858|Q84WW2|Q84MD8|Q9FKG3	http://amigo.geneontology.org/cgi-bin/amigo/term_details?term=GO:0055086
regulation of developmental process	GO:0050793	31	569	0.00283824	0.0172811	Q8LFS6|Q9C5G0|Q9LV16|O64733|Q9LNW3|O04529|O22967|F4JL28|O22467|Q9ZWM9|O64816|Q946J8|Q9LSD5|Q2LAE1|Q680Q4|Q93ZT5|Q9SLD4|Q9ZWA1|Q9FNF8|Q9LF24|F4KHI3|Q8L3W1|Q9SMT7|Q39023|Q9FHH8|Q9SLV0|Q9XER9|Q1G3I2|Q94C37|Q9ZQ85|Q9LK35	http://amigo.geneontology.org/cgi-bin/amigo/term_details?term=GO:0050793
nuclear body	GO:0016604	9	89	0.0028619	0.0173227	P92964|Q9FJN9|Q84TH4|Q9LHP2|Q8GXN9|Q680Q4|Q1PDV2|Q0PGJ6|O80340	http://amigo.geneontology.org/cgi-bin/amigo/term_details?term=GO:0016604
divalent metal ion transport	GO:0070838	9	89	0.0028619	0.0173227	Q9LU41|Q9S9N8|Q9M3H5|Q9XIE2|Q9LEQ3|O64806|O64823|O65717|O81108	http://amigo.geneontology.org/cgi-bin/amigo/term_details?term=GO:0070838
carboxylic acid transport	GO:0046942	9	89	0.0028619	0.0173227	Q93XM7|Q9M038|Q94B38|Q9FKS8|Q9C5M0|Q8LG88|F4JNY0|Q9M9E1|Q9LRB5	http://amigo.geneontology.org/cgi-bin/amigo/term_details?term=GO:0046942
organelle organization	GO:0006996	54	1156	0.00288185	0.0174051	Q8RWL4|Q43386|P36428|Q946J8|Q8RVQ9|Q8LC68|Q8GXD9|F4HZB2|Q9LUM0|Q94A27|P49040|Q38942|Q8VZI8|F4JL28|O22467|Q8W5R2|Q9FT73|Q9SRV7|Q9SE97|Q9FYF7|Q5IBC5|Q9LSD6|O49596|Q2LAE1|Q9LI83|Q9FML2|Q9CAF4|Q7G1L2|Q9M1J1|Q9ZNT0|Q6NQJ6|Q9ZT87|O65639|Q84ZT9|Q94B77|Q8LDF9|C0SUT9|O65902|O48724|Q9FKE9|O64948|Q8RWR1|Q9FX64|Q8VZ79|Q9FFY9|Q9C7B1|Q9SAF5|Q8RXF8|P93047|Q9LYN7|Q9ZSD4|Q8S8S1|Q9ZQ85|Q6NLW5	http://amigo.geneontology.org/cgi-bin/amigo/term_details?term=GO:0006996
organelle envelope	GO:0031967	50	1051	0.00288676	0.0174051	Q9LY66|Q9C9Z2|Q9M038|Q93ZG7|Q39243|Q9M3H5|Q9C9C0|P54609|Q9SV68|Q6AWU6|Q9FT52|Q9LD57|P49040|Q38942|Q8VZI8|Q8RY25|F4I1G5|Q8LE47|Q93XM7|Q8RWL5|Q9SX77|Q9SMV6|P25818|Q9FJD4|Q9C5M0|Q9M9X7|Q9FML2|Q9CAF4|Q9M1J1|F4K0E8|O64654|Q9XIE2|Q944I4|Q8S4F6|Q39219|Q9LD43|Q39002|Q9FXI5|Q9SAJ3|O64823|Q9FH02|Q9SUV1|Q94B38|P92935|Q94AL8|Q8RXF8|Q9SZ67|Q56XE8|F4JNY0|P25858	http://amigo.geneontology.org/cgi-bin/amigo/term_details?term=GO:0031967
envelope	GO:0031975	50	1052	0.00293874	0.0176839	Q9LY66|Q9C9Z2|Q9M038|Q93ZG7|Q39243|Q9M3H5|Q9C9C0|P54609|Q9SV68|Q6AWU6|Q9FT52|Q9LD57|P49040|Q38942|Q8VZI8|Q8RY25|F4I1G5|Q8LE47|Q93XM7|Q8RWL5|Q9SX77|Q9SMV6|P25818|Q9FJD4|Q9C5M0|Q9M9X7|Q9FML2|Q9CAF4|Q9M1J1|F4K0E8|O64654|Q9XIE2|Q944I4|Q8S4F6|Q39219|Q9LD43|Q39002|Q9FXI5|Q9SAJ3|O64823|Q9FH02|Q9SUV1|Q94B38|P92935|Q94AL8|Q8RXF8|Q9SZ67|Q56XE8|F4JNY0|P25858	http://amigo.geneontology.org/cgi-bin/amigo/term_details?term=GO:0031975
purine ribonucleotide metabolic process	GO:0009150	14	185	0.00301519	0.0181087	Q5E924|Q94AA4|Q9M0F9|Q9LD57|Q93Z53|Q9M076|Q9C5J7|Q56XE8|Q9FT52|Q9SAJ6|O65902|Q9SAJ4|P25858|Q9FKG3	http://amigo.geneontology.org/cgi-bin/amigo/term_details?term=GO:0009150
peroxisome	GO:0005777	16	227	0.00307626	0.0183531	Q9LTV6|Q9M1J1|Q9FNF8|Q9FUP0|Q96329|O64948|Q1PEY5|Q8GYN9|B9DGD6|Q8GXD9|P0C5B6|Q9SS01|Q9LE20|Q84WW2|Q9LXS6|Q8S8S1	http://amigo.geneontology.org/cgi-bin/amigo/term_details?term=GO:0005777
microbody	GO:0042579	16	227	0.00307626	0.0183531	Q9LTV6|Q9M1J1|Q9FNF8|Q9FUP0|Q96329|O64948|Q1PEY5|Q8GYN9|B9DGD6|Q8GXD9|P0C5B6|Q9SS01|Q9LE20|Q84WW2|Q9LXS6|Q8S8S1	http://amigo.geneontology.org/cgi-bin/amigo/term_details?term=GO:0042579
tissue development	GO:0009888	30	548	0.00307836	0.0183531	Q94AA4|Q8RWU4|Q39011|Q9LJM4|Q9ZPX9|Q5IBC5|O22131|O22467|Q9LSD6|Q9SZD4|F4HZB2|Q8GXN9|Q9LUB7|Q9C8L4|Q9ZNT0|Q9SVG9|Q84ZT9|Q94B77|F4KHI3|Q39211|Q39023|Q38998|Q8L6Y1|Q9XIN0|O64682|Q9LYN7|Q9XER9|Q84TE6|Q94C37|Q9XEE8	http://amigo.geneontology.org/cgi-bin/amigo/term_details?term=GO:0009888
negative regulation of nitrogen compound metabolic process	GO:0051172	18	270	0.00307963	0.0183531	Q8VZ79|Q9FE67|Q8LBM2|F4JL28|Q9XEC3|Q946J8|Q9SY59|Q9ZWM9|Q96289|Q9LMA8|O22967|Q9FGW9|Q3E9B4|O65683|Q8GXN9|O80340|Q9ZQ85|Q9SAH7	http://amigo.geneontology.org/cgi-bin/amigo/term_details?term=GO:0051172
purine nucleotide metabolic process	GO:0006163	14	186	0.00315464	0.0187458	Q5E924|Q94AA4|Q9M0F9|Q9LD57|Q93Z53|Q9M076|Q9C5J7|Q56XE8|Q9FT52|Q9SAJ6|O65902|Q9SAJ4|P25858|Q9FKG3	http://amigo.geneontology.org/cgi-bin/amigo/term_details?term=GO:0006163
divalent inorganic cation transport	GO:0072511	9	91	0.00328087	0.0194585	Q9LU41|Q9S9N8|Q9M3H5|Q9XIE2|Q9LEQ3|O64806|O64823|O65717|O81108	http://amigo.geneontology.org/cgi-bin/amigo/term_details?term=GO:0072511
negative regulation of nucleobase-containing compound metabolic process	GO:0045934	16	229	0.00333327	0.0197314	Q8VZ79|Q9FE67|Q8LBM2|F4JL28|Q9XEC3|Q946J8|Q9SY59|Q9ZWM9|Q96289|Q9LMA8|O22967|Q9FGW9|Q3E9B4|O80340|Q9ZQ85|Q9SAH7	http://amigo.geneontology.org/cgi-bin/amigo/term_details?term=GO:0045934
nuclear pore	GO:0005643	6	43	0.00343698	0.0202291	Q38942|Q9SMV6|Q9FJD4|Q9M9X7|P49040|Q9CAF4	http://amigo.geneontology.org/cgi-bin/amigo/term_details?term=GO:0005643
ribonucleoprotein complex localization	GO:0071166	6	43	0.00343698	0.0202291	Q56XG6|Q8RY25|Q93ZG7|Q9SMV6|P49040|Q9CAF4	http://amigo.geneontology.org/cgi-bin/amigo/term_details?term=GO:0071166
ribonucleoprotein complex export from nucleus	GO:0071426	6	43	0.00343698	0.0202291	Q56XG6|Q8RY25|Q93ZG7|Q9SMV6|P49040|Q9CAF4	http://amigo.geneontology.org/cgi-bin/amigo/term_details?term=GO:0071426
Golgi membrane	GO:0000139	25	433	0.00347161	0.020394	Q9ZQB9|Q1PET6|Q9LV16|Q9LJK1|Q9LTZ9|Q9C7F9|Q941R4|Q9S7G2|Q8VYP9|F4J339|Q8L7V3|Q94A40|Q9SLV0|Q8S403|Q94AS5|Q9FDX9|O04536|O48684|Q9ZU40|O81312|B9DFI7|Q9ZPH9|Q6NQB7|Q52T38|Q6DBG8	http://amigo.geneontology.org/cgi-bin/amigo/term_details?term=GO:0000139
protein homodimerization activity	GO:0042803	11	129	0.00354296	0.0207737	Q9FGS4|Q9XIN0|Q9FPW6|O82343|Q9LUB7|Q9C5G0|P06525|O49403|Q9LFU1|Q0PGJ6|Q9CA83	http://amigo.geneontology.org/cgi-bin/amigo/term_details?term=GO:0042803
negative regulation of signal transduction	GO:0009968	8	75	0.0035796	0.0209092	Q9FY48|Q9LNW3|P49598|Q39013|Q9M8L2|Q9LMR5|Q9FPR3|O80340	http://amigo.geneontology.org/cgi-bin/amigo/term_details?term=GO:0009968
response to high light intensity	GO:0009644	8	75	0.0035796	0.0209092	Q9SL05|Q9SYG1|Q9FH02|O22893|Q84TH4|P19037|Q96289|Q9LHA8	http://amigo.geneontology.org/cgi-bin/amigo/term_details?term=GO:0009644
plant-type cell wall	GO:0009505	20	319	0.00361813	0.0210944	Q9C6E4|Q9ZPE7|Q8VXZ7|Q9SRX4|Q43729|Q96520|Q8VXX5|Q9SIV9|Q9LY84|O65351|Q9FMD7|Q38924|Q8LBB2|Q9FE06|Q94AJ5|Q9LVJ1|Q940J8|O04496|P24806|Q94KT8	http://amigo.geneontology.org/cgi-bin/amigo/term_details?term=GO:0009505
nuclear speck	GO:0016607	7	59	0.00369452	0.0214992	P92964|Q9FJN9|Q84TH4|Q9LHP2|Q8GXN9|Q680Q4|Q1PDV2	http://amigo.geneontology.org/cgi-bin/amigo/term_details?term=GO:0016607
regulation of immune response	GO:0050776	9	93	0.00374665	0.0217505	Q9XGM3|O48814|A9LNK9|Q9FE20|Q2LAE1|Q680Q4|Q9ZSD4|Q9SR17|O80340	http://amigo.geneontology.org/cgi-bin/amigo/term_details?term=GO:0050776
root morphogenesis	GO:0010015	16	232	0.00375178	0.0217505	Q8RY59|Q8LC68|O22131|Q9SZD4|Q94AA4|Q8L6Y1|O82289|Q9XIN0|O64682|Q9LUB7|Q9SLV0|F4KHI3|Q39011|Q8VZ80|Q38998|C0LGX3	http://amigo.geneontology.org/cgi-bin/amigo/term_details?term=GO:0010015
AMP binding	GO:0016208	3	8	0.00376899	0.0217685	B9DGD6|Q8LGG8|Q9SMT7	http://amigo.geneontology.org/cgi-bin/amigo/term_details?term=GO:0016208
glycopeptide alpha-N-acetylgalactosaminidase activity	GO:0033926	3	8	0.00376899	0.0217685	Q67XD9|Q9FXA8|Q9LQF2	http://amigo.geneontology.org/cgi-bin/amigo/term_details?term=GO:0033926
drug transmembrane transport	GO:0006855	5	30	0.00378963	0.0218469	Q9M9E1|Q9XIE2|Q9SLV0|O81016|Q9LE20	http://amigo.geneontology.org/cgi-bin/amigo/term_details?term=GO:0006855
positive regulation of organelle organization	GO:0010638	6	44	0.0038078	0.0218884	Q9SE97|Q94B77|Q9LSD6|Q2LAE1|Q9LYN7|Q5IBC5	http://amigo.geneontology.org/cgi-bin/amigo/term_details?term=GO:0010638
mRNA processing	GO:0006397	17	254	0.00381099	0.0218884	Q56XG6|P92964|Q9LQI9|A9LNK9|Q9SX79|Q8GXN9|Q84TH4|Q9LHP2|Q9FGR0|Q56XM9|Q5IBC5|Q9FQ04|Q1PDV2|Q9SX80|Q9XER9|Q93W34|Q9LJH8	http://amigo.geneontology.org/cgi-bin/amigo/term_details?term=GO:0006397
response to nutrient levels	GO:0031667	12	150	0.00384568	0.0220467	O48781|Q9SR86|Q67YC0|Q8LBH4|Q9SIV9|Q84MB6|Q9FGW9|Q8S4F6|Q38924|Q8S403|Q680Q4|Q93VK0	http://amigo.geneontology.org/cgi-bin/amigo/term_details?term=GO:0031667
single-organism carbohydrate metabolic process	GO:0044723	35	681	0.00385295	0.0220475	Q9LV16|Q94AA4|Q9LJK1|Q9C7F9|Q6NQB7|Q9S7G2|Q9LD57|Q94A08|P49040|Q9LMI0|Q9M0F9|O22893|Q9LQF2|Q9LYC1|Q6DBG8|Q56XE8|Q67XD9|O04536|Q0WVX5|Q93Z53|Q9SGA2|Q9SAJ6|Q9SAJ4|Q9FKG3|Q5E924|O48684|Q9LN68|Q8RXD9|O23553|Q9M076|Q9C5J7|Q8VXZ7|Q8VZR2|P25858|Q9FXA8	http://amigo.geneontology.org/cgi-bin/amigo/term_details?term=GO:0044723
regulation of salicylic acid mediated signaling pathway	GO:2000031	4	18	0.00390427	0.0222587	Q8LFS6|Q9FPR3|Q9FDW1|A9LNK9	http://amigo.geneontology.org/cgi-bin/amigo/term_details?term=GO:2000031
calcium-transporting ATPase activity	GO:0005388	4	18	0.00390427	0.0222587	Q9LU41|Q9M3H5|O81108|O64806	http://amigo.geneontology.org/cgi-bin/amigo/term_details?term=GO:0005388
establishment of localization	GO:0051234	91	2191	0.00392553	0.0223386	Q8GZD4|Q9FDX9|Q941R4|Q5IBC5|Q41963|Q9FKS8|Q8S403|Q9LI83|Q9SUV1|Q9SRK7|Q9M7K4|O64806|Q9C5H4|Q9S9N8|Q9SMV6|F4I248|P54609|Q9FT52|Q9SCU1|Q9LU41|Q38942|Q8VZI8|Q8LF05|Q94A40|Q9M3H5|Q9M9E1|Q9CAF4|Q9LFB8|Q9AST6|O64823|O81108|Q9FKG3|Q9FY48|Q9SAF5|Q94BZ1|Q8RWL5|Q9FGT8|Q8LG88|P49040|Q8RY25|Q8L936|Q9LEQ3|Q9LUB7|Q9LNW3|Q0WLB5|Q56ZI2|Q9LE20|Q9LRB5|Q9ZNT0|Q93XM7|F4I0P8|Q56XP4|Q8VZ80|O48724|Q9FVV9|Q38998|Q56XG6|…	http://amigo.geneontology.org/cgi-bin/amigo/term_details?term=GO:0051234
enzyme binding	GO:0019899	16	234	0.00405406	0.0230276	Q8RWZ5|Q9FF66|Q9FM19|Q9SMV6|Q8RY18|Q39086|Q9LSF1|Q9LW77|Q9LHA8|Q9C598|Q9FJD4|Q9ZVX1|O65902|Q9M8L2|Q9LMR5|Q56ZI2	http://amigo.geneontology.org/cgi-bin/amigo/term_details?term=GO:0019899
organic anion transport	GO:0015711	9	95	0.00426269	0.0241683	Q93XM7|Q9M038|Q94B38|Q9FKS8|Q9C5M0|Q8LG88|F4JNY0|Q9M9E1|Q9LRB5	http://amigo.geneontology.org/cgi-bin/amigo/term_details?term=GO:0015711
cysteine-type endopeptidase activity	GO:0004197	5	31	0.0042933	0.0242973	Q93Y01|Q9FMH8|Q5IBC5|Q7XJE6|P43297	http://amigo.geneontology.org/cgi-bin/amigo/term_details?term=GO:0004197
trichome morphogenesis	GO:0010090	7	61	0.00436757	0.0246724	Q9ZNT0|Q9SVG9|Q84ZT9|Q9LSD6|F4HZB2|Q9ZPX9|Q94C37	http://amigo.geneontology.org/cgi-bin/amigo/term_details?term=GO:0010090
metal ion transport	GO:0030001	17	258	0.00441113	0.024873	Q9LU41|Q38998|Q9S9N8|Q9XIE2|Q8LG88|O65717|Q9LNW3|Q9M3H5|Q9FFR9|Q9LEQ3|O64806|O64823|Q9M7K4|Q56XP4|Q9LD47|Q9M9E1|O81108	http://amigo.geneontology.org/cgi-bin/amigo/term_details?term=GO:0030001
negative regulation of cell communication	GO:0010648	8	78	0.0044518	0.0249823	Q9FY48|Q9LNW3|P49598|Q39013|Q9M8L2|Q9LMR5|Q9FPR3|O80340	http://amigo.geneontology.org/cgi-bin/amigo/term_details?term=GO:0010648
negative regulation of signaling	GO:0023057	8	78	0.0044518	0.0249823	Q9FY48|Q9LNW3|P49598|Q39013|Q9M8L2|Q9LMR5|Q9FPR3|O80340	http://amigo.geneontology.org/cgi-bin/amigo/term_details?term=GO:0023057
plasma membrane part	GO:0044459	26	466	0.00445477	0.0249823	O48716|O48639|Q94AZ2|P25818|Q9FDX9|Q9SH30|O65717|Q9SW25|Q9LU41|Q9SJ52|Q8GZ17|Q9LEQ3|Q9M3H5|Q0WLB5|Q8VZ80|Q5E915|Q9FGQ2|Q96303|Q9SK27|O81108|Q94KT8|Q38998|O23006|O64806|Q9S735|Q8VXX5	http://amigo.geneontology.org/cgi-bin/amigo/term_details?term=GO:0044459
cell wall polysaccharide metabolic process	GO:0010383	11	134	0.00462188	0.0258725	Q9LN68|Q8LDW9|Q9LRS2|Q9C7F9|Q8L9A9|Q38910|Q38908|Q9ZV40|Q9SVV2|Q8L7H3|P24806	http://amigo.geneontology.org/cgi-bin/amigo/term_details?term=GO:0010383
negative regulation of flower development	GO:0009910	6	46	0.00463725	0.0259116	Q946J8|Q9ZWM9|Q2LAE1|Q9C5G0|Q680Q4|Q9XER9	http://amigo.geneontology.org/cgi-bin/amigo/term_details?term=GO:0009910
transport	GO:0006810	90	2178	0.00469943	0.026091	Q8GZD4|Q9FDX9|Q941R4|Q5IBC5|Q41963|Q9FKS8|Q8S403|Q9LI83|Q9SUV1|Q9SRK7|Q9M7K4|O64806|Q9C5H4|Q9S9N8|Q9SMV6|F4I248|P54609|Q9FT52|Q9SCU1|Q9LU41|Q38942|Q8VZI8|Q8LF05|Q94A40|Q9M3H5|Q9M9E1|Q9CAF4|Q9LFB8|Q9AST6|O64823|O81108|Q9FKG3|Q9FY48|Q9SAF5|Q94BZ1|Q8RWL5|Q9FGT8|Q8LG88|P49040|Q8RY25|Q8L936|Q9LEQ3|Q9LUB7|Q9LNW3|Q0WLB5|Q56ZI2|Q9LE20|Q9LRB5|Q9ZNT0|Q93XM7|F4I0P8|Q56XP4|Q8VZ80|Q9FVV9|Q38998|Q56XG6|O64682|…	http://amigo.geneontology.org/cgi-bin/amigo/term_details?term=GO:0006810
pollination	GO:0009856	16	238	0.00471857	0.026091	O65590|Q8VZG8|Q9T058|Q8S3U9|Q8RXF8|Q39243|Q39086|Q9LFB8|Q9LEQ3|P54609|Q9SMV6|O64477|P93033|Q9SQU6|Q680Q4|Q39023	http://amigo.geneontology.org/cgi-bin/amigo/term_details?term=GO:0009856
multi-multicellular organism process	GO:0044706	16	238	0.00471857	0.026091	O65590|Q8VZG8|Q9T058|Q8S3U9|Q8RXF8|Q39243|Q39086|Q9LFB8|Q9LEQ3|P54609|Q9SMV6|O64477|P93033|Q9SQU6|Q680Q4|Q39023	http://amigo.geneontology.org/cgi-bin/amigo/term_details?term=GO:0044706
receptor signaling protein serine/threonine kinase activity	GO:0004702	7	62	0.00473692	0.026091	Q9LV37|Q39023|Q9FXF2|Q9FX43|Q9FPR3|Q9LPQ3|O22040	http://amigo.geneontology.org/cgi-bin/amigo/term_details?term=GO:0004702
receptor signaling protein activity	GO:0005057	7	62	0.00473692	0.026091	Q9LV37|Q39023|Q9FXF2|Q9FX43|Q9FPR3|Q9LPQ3|O22040	http://amigo.geneontology.org/cgi-bin/amigo/term_details?term=GO:0005057
nucleic acid transport	GO:0050657	7	62	0.00473692	0.026091	Q56XG6|Q8RY25|Q38942|Q9SMV6|Q93ZG7|P49040|Q9CAF4	http://amigo.geneontology.org/cgi-bin/amigo/term_details?term=GO:0050657
establishment of RNA localization	GO:0051236	7	62	0.00473692	0.026091	Q56XG6|Q8RY25|Q38942|Q9SMV6|Q93ZG7|P49040|Q9CAF4	http://amigo.geneontology.org/cgi-bin/amigo/term_details?term=GO:0051236
RNA transport	GO:0050658	7	62	0.00473692	0.026091	Q56XG6|Q8RY25|Q38942|Q9SMV6|Q93ZG7|P49040|Q9CAF4	http://amigo.geneontology.org/cgi-bin/amigo/term_details?term=GO:0050658
trichome differentiation	GO:0010026	8	79	0.00477609	0.02626	Q9ZNT0|Q9SVG9|O22467|F4HZB2|Q9LSD6|Q84ZT9|Q9ZPX9|Q94C37	http://amigo.geneontology.org/cgi-bin/amigo/term_details?term=GO:0010026
L-phenylalanine biosynthetic process	GO:0009094	3	9	0.00491335	0.0268238	Q9SA96|Q9SGD6|Q9FNJ8	http://amigo.geneontology.org/cgi-bin/amigo/term_details?term=GO:0009094
decanoate--CoA ligase activity	GO:0102391	3	9	0.00491335	0.0268238	Q9T009|Q9C7W4|Q9T0A0	http://amigo.geneontology.org/cgi-bin/amigo/term_details?term=GO:0102391
negative regulation of leaf senescence	GO:1900056	3	9	0.00491335	0.0268238	Q9LSD5|Q9LV16|O04529	http://amigo.geneontology.org/cgi-bin/amigo/term_details?term=GO:1900056
cadmium ion transmembrane transporter activity	GO:0015086	3	9	0.00491335	0.0268238	Q9XIE2|Q9M3H5|Q9S9N8	http://amigo.geneontology.org/cgi-bin/amigo/term_details?term=GO:0015086
developmental growth	GO:0048589	24	423	0.00505847	0.0275673	Q9FQ04|Q9SMV6|Q96289|P54609|Q5IBC5|Q9SZD4|Q9LEQ3|Q9FYF7|Q680Q4|Q9LV03|Q9LFB8|Q9T041|O04529|Q8S3U9|Q9LF24|F4KHI3|O65902|Q38998|Q8L6Y1|Q9FY48|O64682|Q8RXF8|Q52T38|Q9LK35	http://amigo.geneontology.org/cgi-bin/amigo/term_details?term=GO:0048589
trans-Golgi network	GO:0005802	17	262	0.00508671	0.0276724	Q9FPR3|Q8L7V3|Q9M5P2|Q8GZ17|Q9ZPH9|Q9C7F9|Q9SAF5|Q9FL69|Q9ZU40|Q52T38|Q6DBG8|Q8S403|Q9LN20|Q9ZSD4|Q9LI83|B9DFI7|Q9FY48	http://amigo.geneontology.org/cgi-bin/amigo/term_details?term=GO:0005802
response to virus	GO:0009615	8	80	0.00511819	0.0277575	Q9SJ52|Q9C5T4|Q9S9N1|Q9LHA8|Q9SJK3|Q3EBC8|P84634|Q9SAH7	http://amigo.geneontology.org/cgi-bin/amigo/term_details?term=GO:0009615
regulation of abscisic acid-activated signaling pathway	GO:0009787	7	63	0.00512931	0.0277575	Q9ZT50|Q9FY48|Q9LNW3|P49598|Q39013|Q680Q4|Q9FPR3	http://amigo.geneontology.org/cgi-bin/amigo/term_details?term=GO:0009787
regulation of response to alcohol	GO:1901419	7	63	0.00512931	0.0277575	Q9ZT50|Q9FY48|Q9LNW3|P49598|Q39013|Q680Q4|Q9FPR3	http://amigo.geneontology.org/cgi-bin/amigo/term_details?term=GO:1901419
plant epidermis development	GO:0090558	16	241	0.00527314	0.028486	Q9ZNT0|Q38998|Q9SVG9|O22467|Q94AA4|Q8L6Y1|O64682|F4HZB2|Q9LSD6|Q84ZT9|Q39011|Q39211|Q9ZPX9|Q39023|Q94C37|Q9XEE8	http://amigo.geneontology.org/cgi-bin/amigo/term_details?term=GO:0090558
mRNA 3'-end processing	GO:0031124	4	20	0.00540726	0.0291596	Q9FGR0|Q56XM9|Q5IBC5|A9LNK9	http://amigo.geneontology.org/cgi-bin/amigo/term_details?term=GO:0031124
drug transport	GO:0015893	5	33	0.00544064	0.0292884	Q9M9E1|Q9XIE2|Q9SLV0|O81016|Q9LE20	http://amigo.geneontology.org/cgi-bin/amigo/term_details?term=GO:0015893
cellular component biogenesis	GO:0044085	48	1036	0.00553506	0.0297449	Q9LY66|Q67YC0|Q43386|Q9SMV6|Q9LTZ9|Q9C7F9|Q8LC68|P93033|Q9LD55|Q67Z52|Q8VZI8|Q9CA83|F4JL28|O49459|O22467|Q8GZ17|Q9SZD4|Q9SE97|A2RVK7|F4HZB2|Q9LSD6|Q9FJD4|Q38908|Q9SEI2|Q9SVV2|Q8RVQ9|Q6NQJ6|O49627|Q9FGS4|Q9C551|Q8S3U9|Q8L9A9|Q9ZV40|Q9LN68|Q9FKE9|Q8L733|P24806|Q94KT8|Q9FX64|Q500U8|Q9FH02|Q8LDW9|Q9M0E2|Q38910|Q8LCL3|Q94B77|Q9LD90|Q8L7H3	http://amigo.geneontology.org/cgi-bin/amigo/term_details?term=GO:0044085
defense response to virus	GO:0051607	6	48	0.00559248	0.0300013	Q9SJ52|Q9C5T4|Q9SJK3|Q3EBC8|P84634|Q9SAH7	http://amigo.geneontology.org/cgi-bin/amigo/term_details?term=GO:0051607
integral component of plasma membrane	GO:0005887	16	244	0.00587954	0.0314866	Q9FGQ2|Q9LU41|O48639|Q96303|Q94AZ2|P25818|Q9M3H5|Q9SH30|Q9LEQ3|O64806|O65717|Q9SW25|Q38998|Q8VZ80|Q9S735|O81108	http://amigo.geneontology.org/cgi-bin/amigo/term_details?term=GO:0005887
RNA processing	GO:0006396	28	527	0.00605472	0.0323407	Q9LY66|Q9FQ04|P36428|Q9LHP2|Q9FGR0|Q56XM9|Q3EBC8|Q8GXN9|Q5IBC5|Q9SX79|P92964|A9LNK9|Q84TH4|A2RVK7|P84634|Q1PDV2|Q6NQJ6|Q9LUW5|Q9LJH8|Q9LQI9|Q9C551|Q94A38|Q93YU6|Q56XG6|Q93W34|Q9SX80|Q9XER9|Q9LD90	http://amigo.geneontology.org/cgi-bin/amigo/term_details?term=GO:0006396
positive regulation of cellular component biogenesis	GO:0044089	5	34	0.0060886	0.0323566	Q94B77|Q9LSD6|Q9SZD4|Q9SE97|Q9SEI2	http://amigo.geneontology.org/cgi-bin/amigo/term_details?term=GO:0044089
response to drug	GO:0042493	5	34	0.0060886	0.0323566	Q9M9E1|Q9XIE2|Q9SLV0|O81016|Q9LE20	http://amigo.geneontology.org/cgi-bin/amigo/term_details?term=GO:0042493
metalloendopeptidase activity	GO:0004222	6	49	0.00612053	0.0323566	Q5XF51|Q8VZI8|Q9FH02|O04529|O23507|Q9SAJ3	http://amigo.geneontology.org/cgi-bin/amigo/term_details?term=GO:0004222
positive regulation of signaling	GO:0023056	6	49	0.00612053	0.0323566	Q8LFS6|Q9ZT50|Q9LNW3|Q39023|Q9LYC1|O22040	http://amigo.geneontology.org/cgi-bin/amigo/term_details?term=GO:0023056
positive regulation of signal transduction	GO:0009967	6	49	0.00612053	0.0323566	Q8LFS6|Q9ZT50|Q9LNW3|Q39023|Q9LYC1|O22040	http://amigo.geneontology.org/cgi-bin/amigo/term_details?term=GO:0009967
calcium ion transmembrane transporter activity	GO:0015085	6	49	0.00612053	0.0323566	Q9LU41|Q9LEQ3|O64806|O64823|Q9M3H5|O81108	http://amigo.geneontology.org/cgi-bin/amigo/term_details?term=GO:0015085
nuclear matrix	GO:0016363	3	10	0.00624527	0.0325181	Q8RY59|Q9FJJ3|O82289	http://amigo.geneontology.org/cgi-bin/amigo/term_details?term=GO:0016363
virus induced gene silencing	GO:0009616	3	10	0.00624527	0.0325181	Q9SJK3|Q3EBC8|P84634	http://amigo.geneontology.org/cgi-bin/amigo/term_details?term=GO:0009616
modulation by symbiont of RNA levels in host	GO:0052018	3	10	0.00624527	0.0325181	Q9SJK3|Q3EBC8|P84634	http://amigo.geneontology.org/cgi-bin/amigo/term_details?term=GO:0052018
poly(A) binding	GO:0008143	3	10	0.00624527	0.0325181	Q9SX79|Q93W34|Q9SX80	http://amigo.geneontology.org/cgi-bin/amigo/term_details?term=GO:0008143
long-chain fatty acid-CoA ligase activity	GO:0004467	3	10	0.00624527	0.0325181	Q9T009|Q9C7W4|Q9T0A0	http://amigo.geneontology.org/cgi-bin/amigo/term_details?term=GO:0004467
amino acid kinase activity	GO:0019202	3	10	0.00624527	0.0325181	Q9S702|O23653|P54888	http://amigo.geneontology.org/cgi-bin/amigo/term_details?term=GO:0019202
modulation of RNA levels in other organism involved in symbiotic interaction	GO:0052249	3	10	0.00624527	0.0325181	Q9SJK3|Q3EBC8|P84634	http://amigo.geneontology.org/cgi-bin/amigo/term_details?term=GO:0052249
protein tetramerization	GO:0051262	3	10	0.00624527	0.0325181	Q9CA83|P93033|Q67YC0	http://amigo.geneontology.org/cgi-bin/amigo/term_details?term=GO:0051262
purine ribonucleoside metabolic process	GO:0046128	13	181	0.00624579	0.0325181	Q5E924|Q94AA4|Q9M0F9|Q9LD57|Q93Z53|Q9M076|Q9C5J7|Q56XE8|Q9FT52|Q9SAJ6|Q9SAJ4|P25858|Q9FKG3	http://amigo.geneontology.org/cgi-bin/amigo/term_details?term=GO:0046128
Golgi subcompartment	GO:0098791	19	314	0.00637675	0.0331441	Q9FPR3|Q8L7V3|Q9M5P2|Q8GZ17|Q9ZPH9|Q9C7F9|Q9SAF5|Q9FL69|Q9ZU40|Q52T38|Q6DBG8|Q8S403|Q9LN20|Q9ZSD4|O81312|B9DFI7|Q9LI83|Q9LJK1|Q9FY48	http://amigo.geneontology.org/cgi-bin/amigo/term_details?term=GO:0098791
lipid biosynthetic process	GO:0008610	27	505	0.00643832	0.0334079	Q8VYI1|Q9LMM0|Q6NQI8|Q9FMZ0|Q39208|F4JKK0|Q9FH76|Q9C7W4|Q94A27|Q9LD43|Q9SHJ5|O64697|Q93Z53|Q8L3X9|F4K0E8|Q8S4F6|Q9T009|F4I171|Q84VY3|Q9T0A0|Q9CA83|O48780|Q9FUP0|Q9SJE2|Q8LBB2|Q8H1Z0|Q8S8S1	http://amigo.geneontology.org/cgi-bin/amigo/term_details?term=GO:0008610
coenzyme biosynthetic process	GO:0009108	10	121	0.00647504	0.0335421	Q9C723|Q9FGS4|Q05762|Q9ZNR6|Q9SFV7|B9DGD6|Q84MD8|Q8GYN9|Q9LD43|Q8LAD0	http://amigo.geneontology.org/cgi-bin/amigo/term_details?term=GO:0009108
RNA binding	GO:0003723	44	940	0.00652413	0.0337398	Q8LFS6|Q9LY66|P36428|Q93W34|Q9LHP2|P42731|Q56XM9|A2RVK7|Q3EBC8|Q9LD55|Q9SW44|Q38942|P92964|A9LNK9|Q9FJN9|Q84TH4|Q9S9P3|Q9SX79|Q8GXN9|Q1PDV2|Q9ZQA8|Q93ZG7|Q9FGR0|Q6NQJ6|Q8VZ79|O65639|Q9LUW5|Q9LJH8|Q9LQI9|Q9C551|Q9SJK3|Q94A38|Q9SQU6|Q42064|Q9FKE9|P84634|Q9FHK9|Q56XG6|Q9ZT87|Q8LE47|Q9LYN7|Q9SX80|Q9LD90|F4KFC7	http://amigo.geneontology.org/cgi-bin/amigo/term_details?term=GO:0003723
cation transmembrane transporter activity	GO:0008324	25	458	0.00673292	0.0347614	Q94AZ2|Q9S9N8|O48639|Q8GZD4|Q9LNW3|Q9FFR9|Q9SH30|Q9LEQ3|O65717|Q8LG88|Q9FT52|Q9LU41|Q3ECP7|Q9M3H5|Q8VZ80|Q96303|Q9XIE2|O64823|Q9M7K4|Q56XP4|O81108|Q38998|O64806|Q9S735|Q94BZ1	http://amigo.geneontology.org/cgi-bin/amigo/term_details?term=GO:0008324
ion transport	GO:0006811	33	657	0.00674958	0.0347893	Q9S9N8|O48639|Q9M038|Q9LNW3|F4I248|Q9FT52|O65717|A8MRV9|Q8LG88|Q9FFR9|Q9SX33|Q9LU41|Q9M3H5|Q9LEQ3|Q9FKS8|P25818|Q9C5M0|Q9M9E1|Q9LRB5|Q93XM7|Q96303|Q9XIE2|Q8S403|O64823|Q9M7K4|Q56XP4|Q9LD47|O81108|Q38998|Q94B38|O64806|F4JNY0|Q9S735	http://amigo.geneontology.org/cgi-bin/amigo/term_details?term=GO:0006811
whole membrane	GO:0098805	43	916	0.00679193	0.0349493	Q8L936|Q56XP4|Q9FM19|Q42342|Q8VZZ4|P25818|Q9LHA8|Q9FGT8|Q8LG88|Q9FT52|Q9LUM0|Q94A27|Q9FK35|Q9LTV6|Q8W5R2|Q9LK64|Q9FL92|Q94A40|Q41963|P49691|Q0WLB5|Q9C5M0|Q9FPR3|Q9M1J1|Q9FHQ6|F4I0P8|Q9XIE2|Q9LVJ1|Q9AST6|Q9LE20|Q67YI9|Q9FHM7|Q9SAJ4|O04023|Q9M5P2|Q42406|Q94B38|Q8RXF8|Q9SLV0|Q56XE8|Q8S8S1|Q94BZ1|P25858	http://amigo.geneontology.org/cgi-bin/amigo/term_details?term=GO:0098805
nuclear envelope	GO:0005635	9	103	0.0069017	0.0354551	Q38942|Q8RY25|Q93ZG7|Q9SMV6|P54609|Q9FJD4|Q9M9X7|P49040|Q9CAF4	http://amigo.geneontology.org/cgi-bin/amigo/term_details?term=GO:0005635
ribonucleoside metabolic process	GO:0009119	14	205	0.00697318	0.0357629	Q5E924|Q94AA4|Q9M0F9|Q9LD57|Q93Z53|Q9M076|Q9C5J7|Q8VYB2|Q9FT52|Q9SAJ6|Q56XE8|Q9SAJ4|P25858|Q9FKG3	http://amigo.geneontology.org/cgi-bin/amigo/term_details?term=GO:0009119
peptidyl-amino acid modification	GO:0018193	15	227	0.00704004	0.0360459	Q8RWL4|F4JL28|Q9FKW4|Q9LN20|Q680Q4|Q8LGJ5|Q7XJR9|Q9SPK4|Q8VZJ7|Q9ZQ85|F4J9Q6|Q42406|Q9LXG9|Q2LAE1|Q93VK0	http://amigo.geneontology.org/cgi-bin/amigo/term_details?term=GO:0018193
purine nucleoside metabolic process	GO:0042278	13	184	0.00707417	0.0361607	Q5E924|Q94AA4|Q9M0F9|Q9LD57|Q93Z53|Q9M076|Q9C5J7|Q56XE8|Q9FT52|Q9SAJ6|Q9SAJ4|P25858|Q9FKG3	http://amigo.geneontology.org/cgi-bin/amigo/term_details?term=GO:0042278
macromolecular complex subunit organization	GO:0043933	34	686	0.00725372	0.0369577	Q8RWL4|Q43386|Q67YC0|Q946J8|Q8RVQ9|Q8LC68|P93033|Q9LD55|Q67Z52|Q8VZI8|Q9CA83|F4JL28|O22467|Q9LSD6|Q9SZD4|Q9SE97|F4HZB2|P49040|Q9SMV6|O49596|Q9FJD4|Q2LAE1|Q9FML2|Q9ZT87|Q8S3U9|C0SUT9|Q9SEI2|Q9FKE9|Q8RWR1|Q8VZ79|Q9FH02|P93047|Q94B77|Q9ZQ85	http://amigo.geneontology.org/cgi-bin/amigo/term_details?term=GO:0043933
pyridine-containing compound biosynthetic process	GO:0072525	4	22	0.007254	0.0369577	Q9FGS4|Q9ZNR6|Q9C723|Q8LAD0	http://amigo.geneontology.org/cgi-bin/amigo/term_details?term=GO:0072525
nucleobase-containing compound transport	GO:0015931	9	104	0.00730394	0.0371509	Q56XG6|Q8RY25|Q38942|Q9SMV6|Q941R4|Q93ZG7|Q9SUV1|P49040|Q9CAF4	http://amigo.geneontology.org/cgi-bin/amigo/term_details?term=GO:0015931
NAD binding	GO:0051287	7	68	0.00746734	0.0379196	Q5E924|Q94B74|P25858|Q9FZE1|Q9SAJ6|Q9CA83|Q9LF33	http://amigo.geneontology.org/cgi-bin/amigo/term_details?term=GO:0051287
regulation of gene expression, epigenetic	GO:0040029	11	144	0.00755255	0.0382894	Q8VZ79|Q9FQ04|F4JL28|O22467|Q946J8|P84634|Q9SJK3|Q3EBC8|Q2LAE1|Q8GXN9|Q9FML2	http://amigo.geneontology.org/cgi-bin/amigo/term_details?term=GO:0040029
organelle subcompartment	GO:0031984	37	766	0.00765958	0.0387366	Q9LY66|Q9FY48|Q42342|Q9LJK1|Q9C7F9|Q9C9C0|Q9SCL7|F4J9Q6|Q9FT52|Q8H1Q1|Q8VZI8|Q9FN42|F4I1G5|Q8L7V3|Q8GZ17|Q8S403|Q9LI83|Q9FPR3|Q8GT75|Q9ZU40|Q9FL69|O81312|B9DFI7|Q9SAJ3|Q9SL05|Q9SHP0|Q9FH02|Q9SV68|Q9M5P2|Q9ZPH9|Q94AL8|Q9SAF5|Q52T38|Q6DBG8|Q9C503|Q9LN20|Q9ZSD4	http://amigo.geneontology.org/cgi-bin/amigo/term_details?term=GO:0031984
aromatic amino acid family biosynthetic process, prephenate pathway	GO:0009095	3	11	0.00777199	0.0390495	Q9SA96|Q9SGD6|Q9FNJ8	http://amigo.geneontology.org/cgi-bin/amigo/term_details?term=GO:0009095
fatty acid ligase activity	GO:0015645	3	11	0.00777199	0.0390495	Q9T009|Q9C7W4|Q9T0A0	http://amigo.geneontology.org/cgi-bin/amigo/term_details?term=GO:0015645
cellular response to virus	GO:0098586	3	11	0.00777199	0.0390495	Q9SJK3|Q3EBC8|P84634	http://amigo.geneontology.org/cgi-bin/amigo/term_details?term=GO:0098586
poly-purine tract binding	GO:0070717	3	11	0.00777199	0.0390495	Q9SX79|Q93W34|Q9SX80	http://amigo.geneontology.org/cgi-bin/amigo/term_details?term=GO:0070717
endoplasmic reticulum membrane	GO:0005789	22	393	0.0081411	0.0408376	Q8VYI1|Q6NQI8|Q42342|Q9LW77|Q39208|Q8VYP9|F4J339|Q9SUM3|O81108|Q1PET6|Q8S403|Q94AS5|Q8L586|Q8VZJ7|Q9FKE9|Q9SRQ1|O04023|Q9LN68|Q9SB48|Q9LN20|Q8H1Z0|Q8S8S1	http://amigo.geneontology.org/cgi-bin/amigo/term_details?term=GO:0005789
nucleolus	GO:0005730	24	442	0.00828589	0.0414966	Q9LV58|Q9FLX9|O80450|Q9SCJ9|P54609|Q9FT52|Q6NLH0|P51413|Q9S9P3|Q8VYJ2|A2RVK7|P49691|Q9FML2|Q9FHQ6|O48814|Q8VZ79|Q9LUW5|Q9MAB3|Q9C551|Q9SYA9|Q39211|Q56XG6|Q9LR33|Q9LD90	http://amigo.geneontology.org/cgi-bin/amigo/term_details?term=GO:0005730
cellular component assembly	GO:0022607	29	566	0.00834	0.0417	Q43386|Q67YC0|Q9SMV6|Q8RVQ9|Q8LC68|P93033|Q9LD55|Q67Z52|Q8VZI8|Q9CA83|F4JL28|O22467|Q8GZ17|Q9SZD4|Q9SE97|F4HZB2|Q9LSD6|Q9FJD4|Q9SEI2|O49627|Q9FGS4|Q8S3U9|Q9FKE9|Q8L733|Q94KT8|Q9FX64|Q9FH02|Q94B77|Q500U8	http://amigo.geneontology.org/cgi-bin/amigo/term_details?term=GO:0022607
extracellular matrix	GO:0031012	5	37	0.00835491	0.041707	Q5XF51|Q8VZR2|O23507|O04529|Q41963	http://amigo.geneontology.org/cgi-bin/amigo/term_details?term=GO:0031012
macromolecular complex	GO:0032991	93	2316	0.00847744	0.0422505	Q9LY66|O48716|Q9FDX9|Q9LD55|P92964|P51413|O22467|Q9M0F9|Q84TH4|Q9S9P3|O82343|Q9FH57|Q9FJD4|Q8RVQ9|P43297|Q9SJK3|Q9FXI5|Q9M8L2|Q8LF97|Q8VZ79|Q38899|Q9SKX8|Q9M0E2|Q8LCL3|Q8LFS6|Q43386|Q9FN42|Q9SMV6|Q9LW77|P54609|Q9FT52|Q6NLH0|Q9LMR5|Q38942|Q9SZD4|Q94A40|Q9SX77|Q9LSD6|Q9SVR0|Q1PDV2|Q9SEI2|Q5E915|Q9CAF4|F4I171|Q39211|P84634|Q9FKG3|Q9LL84|Q9M076|Q9FQ04|F4KD38|Q94AA4|O80450|P51419|Q9FT73|P49040|O24412|…	http://amigo.geneontology.org/cgi-bin/amigo/term_details?term=GO:0032991
oxidoreductase activity, acting on the aldehyde or oxo group of donors, NAD or NADP as acceptor	GO:0016620	6	53	0.00859927	0.0427886	Q5E924|Q9S9N9|Q56YU0|P54888|Q9SAJ6|P25858	http://amigo.geneontology.org/cgi-bin/amigo/term_details?term=GO:0016620
localization	GO:0051179	92	2291	0.00880931	0.0437633	Q8GZD4|Q9FDX9|Q941R4|Q5IBC5|Q41963|Q9FKS8|Q8S403|Q9LI83|Q9SUV1|Q9SRK7|Q9M7K4|O64806|Q9C5H4|Q9S9N8|Q9SMV6|F4I248|P54609|Q9FT52|Q9SCU1|Q9LU41|Q38942|Q8VZI8|Q8LF05|Q94A40|Q9M3H5|Q9M9E1|Q9CAF4|Q9LFB8|Q9AST6|O64823|O81108|Q9FKG3|Q9FY48|Q9SAF5|Q94BZ1|Q8RWL5|Q9FGT8|Q8LG88|P49040|Q8RY25|Q8L936|Q9LEQ3|F4HZB2|Q9LUB7|Q9LNW3|Q0WLB5|Q56ZI2|Q9LE20|Q9LRB5|Q9ZNT0|Q93XM7|F4I0P8|Q56XP4|Q8VZ80|O48724|Q9FVV9|Q38998|…	http://amigo.geneontology.org/cgi-bin/amigo/term_details?term=GO:0051179
cell morphogenesis	GO:0000902	21	373	0.00904131	0.0447842	Q9ZNT0|Q9SVG9|Q8S3U9|Q8RXF8|Q9SMV6|Q9LFB8|Q9LEQ3|F4HZB2|Q9T041|P54609|Q9LSD6|Q52T38|Q9LF24|Q84ZT9|Q5IBC5|O64682|Q9FQ04|O65902|Q9ZPX9|Q94C37|Q9LK35	http://amigo.geneontology.org/cgi-bin/amigo/term_details?term=GO:0000902
nuclear outer membrane-endoplasmic reticulum membrane network	GO:0042175	22	397	0.0090438	0.0447842	Q8VYI1|Q6NQI8|Q42342|Q9LW77|Q39208|Q8VYP9|F4J339|Q9SUM3|O81108|Q1PET6|Q8S403|Q94AS5|Q8L586|Q8VZJ7|Q9FKE9|Q9SRQ1|O04023|Q9LN68|Q9SB48|Q9LN20|Q8H1Z0|Q8S8S1	http://amigo.geneontology.org/cgi-bin/amigo/term_details?term=GO:0042175
cell morphogenesis involved in differentiation	GO:0000904	14	212	0.00907467	0.0448652	Q9ZNT0|Q9SVG9|Q8S3U9|Q8RXF8|Q9SMV6|Q9LFB8|Q9LEQ3|F4HZB2|O64682|P54609|Q9LSD6|Q84ZT9|Q9ZPX9|Q94C37	http://amigo.geneontology.org/cgi-bin/amigo/term_details?term=GO:0000904
photoperiodism	GO:0009648	8	89	0.00910108	0.0449238	Q8LFS6|F4JL28|Q570U6|O82289|O04529|Q946J8|Q9C9Z2|Q9ZQ85	http://amigo.geneontology.org/cgi-bin/amigo/term_details?term=GO:0009648
negative regulation of abscisic acid-activated signaling pathway	GO:0009788	5	38	0.00922458	0.0453163	Q9LNW3|P49598|Q9FPR3|Q39013|Q9FY48	http://amigo.geneontology.org/cgi-bin/amigo/term_details?term=GO:0009788
interaction with host	GO:0051701	5	38	0.00922458	0.0453163	Q9LUB7|Q9SJK3|Q3EBC8|O48814|P84634	http://amigo.geneontology.org/cgi-bin/amigo/term_details?term=GO:0051701
negative regulation of response to alcohol	GO:1901420	5	38	0.00922458	0.0453163	Q9LNW3|P49598|Q9FPR3|Q39013|Q9FY48	http://amigo.geneontology.org/cgi-bin/amigo/term_details?term=GO:1901420
response to sucrose	GO:0009744	6	54	0.00931699	0.0456976	Q9C598|Q94B38|P06525|O65683|P25858|P49040	http://amigo.geneontology.org/cgi-bin/amigo/term_details?term=GO:0009744
organophosphate ester transmembrane transporter activity	GO:0015605	4	24	0.00947408	0.0462262	Q94B38|P92935|Q39002|Q9SUV1	http://amigo.geneontology.org/cgi-bin/amigo/term_details?term=GO:0015605
stomatal closure	GO:0090332	4	24	0.00947408	0.0462262	Q38998|Q9LUM0|Q94BZ1|Q56XP4	http://amigo.geneontology.org/cgi-bin/amigo/term_details?term=GO:0090332
establishment or maintenance of cell polarity	GO:0007163	3	12	0.00949957	0.0462262	O65902|Q5IBC5|Q84ZT9	http://amigo.geneontology.org/cgi-bin/amigo/term_details?term=GO:0007163
regulation of stomatal closure	GO:0090333	3	12	0.00949957	0.0462262	Q38998|Q94BZ1|Q56XP4	http://amigo.geneontology.org/cgi-bin/amigo/term_details?term=GO:0090333
regulation of plant-type hypersensitive response	GO:0010363	3	12	0.00949957	0.0462262	Q9ZSD4|Q2LAE1|A9LNK9	http://amigo.geneontology.org/cgi-bin/amigo/term_details?term=GO:0010363
carbohydrate derivative metabolic process	GO:1901135	31	623	0.00954041	0.046352	Q9SV43|Q9LV16|Q94AA4|Q84MD8|Q9LJK1|Q9FT52|Q9LD57|Q9LF33|O81312|Q9FG65|Q9M0F9|Q9M2U5|Q84WW2|Q56XE8|F4K0E8|Q9XIE2|Q05762|Q8S4F6|Q93Z53|Q8VYB2|Q9SAJ6|O65902|Q9SAJ4|Q9FKG3|Q5E924|Q6NQB7|Q9FZE1|Q9M076|Q9C5J7|Q8VXZ7|P25858	http://amigo.geneontology.org/cgi-bin/amigo/term_details?term=GO:1901135
glycosyl compound metabolic process	GO:1901657	17	282	0.00984338	0.0477489	Q5E924|Q9FG65|Q8VXZ7|Q94AA4|Q9XIE2|Q9LD57|Q9M0F9|Q93Z53|Q9M076|Q9C5J7|Q8VYB2|Q9FT52|Q9SAJ6|Q56XE8|Q9SAJ4|P25858|Q9FKG3	http://amigo.geneontology.org/cgi-bin/amigo/term_details?term=GO:1901657
response to disaccharide	GO:0034285	6	55	0.0100764	0.0488028	Q9C598|Q94B38|P06525|O65683|P25858|P49040	http://amigo.geneontology.org/cgi-bin/amigo/term_details?term=GO:0034285
seed coat development	GO:0010214	5	39	0.0101546	0.0491045	O81893|Q9LV16|O65351|O22467|Q9SMT7	http://amigo.geneontology.org/cgi-bin/amigo/term_details?term=GO:0010214
chromosome organization	GO:0051276	23	426	0.0101978	0.049197	Q8RWL4|Q43386|Q946J8|Q8RVQ9|Q8LC68|Q9C7B1|Q9FT73|P49040|Q38942|F4JL28|O22467|Q5IBC5|O49596|Q2LAE1|Q9FML2|O65639|C0SUT9|Q8RWR1|Q9FX64|Q8VZ79|Q9FFY9|P93047|Q9ZQ85	http://amigo.geneontology.org/cgi-bin/amigo/term_details?term=GO:0051276
leaf senescence	GO:0010150	8	91	0.010235	0.049197	Q9SJ52|Q9LV16|Q9ZSA8|O04529|Q9LSD5|O49255|Q9FX43|Q93WF6	http://amigo.geneontology.org/cgi-bin/amigo/term_details?term=GO:0010150
ribonuclease activity	GO:0004540	8	91	0.010235	0.049197	Q8VZ79|Q9FQ04|Q6NQJ6|A9LNK9|Q9S9P3|A2RVK7|Q3EBC8|P84634	http://amigo.geneontology.org/cgi-bin/amigo/term_details?term=GO:0004540
secondary active transmembrane transporter activity	GO:0015291	19	330	0.0102374	0.049197	Q94AZ2|Q8LG88|Q8GZD4|Q39002|Q94B38|P92935|Q8VZ80|Q3ECP7|Q9FKS8|Q9M7K4|Q9SLV0|Q56XP4|Q9LE20|Q96303|Q9LRB5|Q9S735|Q9FFR9|Q94BZ1|O48639	http://amigo.geneontology.org/cgi-bin/amigo/term_details?term=GO:0015291
alpha-amino acid metabolic process	GO:1901605	15	238	0.0103562	0.0496903	Q9SHP0|Q9LN20|Q9LV03|F4I7I0|Q9FGS4|Q05762|Q9SCL7|Q96255|Q8VZJ7|Q9S702|O23653|P54888|Q9LFU1|Q8LAD0|Q9SZ30	http://amigo.geneontology.org/cgi-bin/amigo/term_details?term=GO:1901605
modification by symbiont of host morphology or physiology	GO:0044003	4	25	0.0107325	0.0512573	Q9SJK3|Q3EBC8|O48814|P84634	http://amigo.geneontology.org/cgi-bin/amigo/term_details?term=GO:0044003
ATP-dependent peptidase activity	GO:0004176	4	25	0.0107325	0.0512573	O64948|Q8VZI8|Q9FH02|Q9SAJ3	http://amigo.geneontology.org/cgi-bin/amigo/term_details?term=GO:0004176
thiol-dependent ubiquitin-specific protease activity	GO:0004843	4	25	0.0107325	0.0512573	Q93Y01|Q9SCJ9|Q8L6Y1|Q9SB51	http://amigo.geneontology.org/cgi-bin/amigo/term_details?term=GO:0004843
macromolecular complex assembly	GO:0065003	22	404	0.0108178	0.0515849	Q43386|Q67YC0|Q9SMV6|Q8RVQ9|Q8LC68|P93033|Q9LD55|Q67Z52|Q8VZI8|Q9FKE9|F4JL28|O22467|Q9SZD4|Q9SE97|F4HZB2|Q9LSD6|Q9FJD4|Q9SEI2|Q8S3U9|Q9CA83|Q9FH02|Q94B77	http://amigo.geneontology.org/cgi-bin/amigo/term_details?term=GO:0065003
cellular amino acid biosynthetic process	GO:0008652	13	195	0.01088	0.0516821	Q9SHP0|Q9FNJ8|Q9SA96|Q05762|Q9SCL7|Q96255|Q9S702|O23653|P54888|Q9LFU1|Q9SZ30|Q9SGD6|Q9LV03	http://amigo.geneontology.org/cgi-bin/amigo/term_details?term=GO:0008652
negative regulation of transcription, DNA-templated	GO:0045892	13	195	0.01088	0.0516821	Q8VZ79|Q9FE67|F4JL28|Q9XEC3|Q946J8|Q9SY59|Q9ZWM9|Q96289|O22967|Q9FGW9|Q3E9B4|O80340|Q9SAH7	http://amigo.geneontology.org/cgi-bin/amigo/term_details?term=GO:0045892
purine-containing compound metabolic process	GO:0072521	14	218	0.0112476	0.053346	Q5E924|Q94AA4|Q9M0F9|Q9LD57|Q93Z53|Q9M076|Q9C5J7|Q56XE8|Q9FT52|Q9SAJ6|O65902|Q9SAJ4|P25858|Q9FKG3	http://amigo.geneontology.org/cgi-bin/amigo/term_details?term=GO:0072521
dicarboxylic acid transmembrane transporter activity	GO:0005310	3	13	0.0114329	0.0536489	Q8LG88|Q9M038|Q9C5M0	http://amigo.geneontology.org/cgi-bin/amigo/term_details?term=GO:0005310
cellular response to superoxide	GO:0071451	3	13	0.0114329	0.0536489	Q39243|O81235|Q9LD47	http://amigo.geneontology.org/cgi-bin/amigo/term_details?term=GO:0071451
camalexin metabolic process	GO:0052317	3	13	0.0114329	0.0536489	Q9FX43|Q39023|Q8S8P5	http://amigo.geneontology.org/cgi-bin/amigo/term_details?term=GO:0052317
cellular response to oxygen radical	GO:0071450	3	13	0.0114329	0.0536489	Q39243|O81235|Q9LD47	http://amigo.geneontology.org/cgi-bin/amigo/term_details?term=GO:0071450
removal of superoxide radicals	GO:0019430	3	13	0.0114329	0.0536489	Q39243|O81235|Q9LD47	http://amigo.geneontology.org/cgi-bin/amigo/term_details?term=GO:0019430
dicarboxylic acid transport	GO:0006835	3	13	0.0114329	0.0536489	Q8LG88|Q9M038|Q9C5M0	http://amigo.geneontology.org/cgi-bin/amigo/term_details?term=GO:0006835
camalexin biosynthetic process	GO:0010120	3	13	0.0114329	0.0536489	Q9FX43|Q39023|Q8S8P5	http://amigo.geneontology.org/cgi-bin/amigo/term_details?term=GO:0010120
cellular component morphogenesis	GO:0032989	22	407	0.0116591	0.0546272	Q9FQ04|Q9SMV6|P54609|Q9ZPX9|Q5IBC5|Q9LEQ3|F4HZB2|Q9LSD6|Q9ZNT0|Q9SVG9|Q9LFB8|Q9T041|Q84ZT9|Q8S3U9|Q9LF24|O65902|O64682|Q8RXF8|Q52T38|Q500U8|Q94C37|Q9LK35	http://amigo.geneontology.org/cgi-bin/amigo/term_details?term=GO:0032989
negative regulation of cellular macromolecule biosynthetic process	GO:2000113	15	242	0.0118287	0.055338	Q8VZ79|Q9FE67|F4JL28|Q9XEC3|Q946J8|Q9SY59|Q9ZWM9|Q96289|O22967|Q9FGW9|Q3E9B4|O65683|Q8GXN9|O80340|Q9SAH7	http://amigo.geneontology.org/cgi-bin/amigo/term_details?term=GO:2000113
jasmonic acid mediated signaling pathway	GO:0009867	7	75	0.0119528	0.0556658	Q9SGP6|Q8RY59|Q9FDW1|Q8LBM2|Q9LMA8|Q9ZSD4|O80340	http://amigo.geneontology.org/cgi-bin/amigo/term_details?term=GO:0009867
ubiquitin-like protein ligase binding	GO:0044389	7	75	0.0119528	0.0556658	Q8RWZ5|Q9FF66|Q39086|Q9LHA8|Q9ZVX1|Q9M8L2|Q9LMR5	http://amigo.geneontology.org/cgi-bin/amigo/term_details?term=GO:0044389
ubiquitin protein ligase binding	GO:0031625	7	75	0.0119528	0.0556658	Q8RWZ5|Q9FF66|Q39086|Q9LHA8|Q9ZVX1|Q9M8L2|Q9LMR5	http://amigo.geneontology.org/cgi-bin/amigo/term_details?term=GO:0031625
leaf development	GO:0048366	18	312	0.0120008	0.0558049	O24412|Q9SJ52|Q9LV16|Q9C9Z2|O22467|Q9ZSA8|Q9ZWM9|Q9SB51|O64682|Q8RWU4|Q9LSD5|O04529|Q9SZD4|Q39011|O49255|Q9LN68|Q93WF6|Q9FX43	http://amigo.geneontology.org/cgi-bin/amigo/term_details?term=GO:0048366
modification of morphology or physiology of other organism involved in symbiotic interaction	GO:0051817	4	26	0.0120939	0.0560694	Q9SJK3|Q3EBC8|O48814|P84634	http://amigo.geneontology.org/cgi-bin/amigo/term_details?term=GO:0051817
primary root development	GO:0080022	4	26	0.0120939	0.0560694	Q9LUB7|Q9SAJ6|Q9ZV40|Q5E924	http://amigo.geneontology.org/cgi-bin/amigo/term_details?term=GO:0080022
protein deubiquitination	GO:0016579	5	41	0.0122033	0.0564918	Q93Y01|Q9SB51|Q9SCJ9|Q8L6Y1|P49040	http://amigo.geneontology.org/cgi-bin/amigo/term_details?term=GO:0016579
NADP binding	GO:0050661	6	58	0.0126174	0.0583212	Q5E924|Q9SUM3|Q9SB48|Q9SAJ6|Q0PGJ6|P25858	http://amigo.geneontology.org/cgi-bin/amigo/term_details?term=GO:0050661
oligosaccharide metabolic process	GO:0009311	10	135	0.0127635	0.0589084	Q67XD9|Q9LQF2|Q8RXD9|O23553|P49040|Q8VXZ7|Q94A08|Q9LYC1|Q9LMI0|Q9FXA8	http://amigo.geneontology.org/cgi-bin/amigo/term_details?term=GO:0009311
hydrolase activity, hydrolyzing O-glycosyl compounds	GO:0004553	21	387	0.0130065	0.0599404	Q9FJZ3|Q67XD9|Q8LDW9|Q43866|Q38908|Q9FNA3|Q9FXA8|Q8L9A9|Q9LQF2|Q38910|Q9ZV40|O23553|Q9M2U5|Q94AJ5|Q94A08|Q9M069|Q8VZR2|Q9SVV2|Q8VXZ7|Q8L7H3|P24806	http://amigo.geneontology.org/cgi-bin/amigo/term_details?term=GO:0004553
cell development	GO:0048468	17	292	0.0132871	0.0611422	Q9ZNT0|Q38998|Q9SVG9|Q8S3U9|Q8RXF8|Q9SMV6|Q8L6Y1|Q9LFB8|Q9LEQ3|F4HZB2|O64682|P54609|Q9LSD6|Q84ZT9|Q39011|Q9ZPX9|Q94C37	http://amigo.geneontology.org/cgi-bin/amigo/term_details?term=GO:0048468
inorganic cation transmembrane transporter activity	GO:0022890	18	316	0.0134304	0.0617099	Q9LU41|Q38998|Q9S9N8|Q9XIE2|Q8LG88|O65717|Q9LNW3|Q9M3H5|Q9FT52|Q9SH30|Q9LEQ3|O64806|O64823|Q9M7K4|Q94BZ1|Q56XP4|Q9FFR9|O81108	http://amigo.geneontology.org/cgi-bin/amigo/term_details?term=GO:0022890
response to absence of light	GO:0009646	4	27	0.0135611	0.0618275	Q0PGJ6|Q9SLV0|Q43314|Q93WF6	http://amigo.geneontology.org/cgi-bin/amigo/term_details?term=GO:0009646
indole phytoalexin metabolic process	GO:0046217	3	14	0.013576	0.0618275	Q9FX43|Q39023|Q8S8P5	http://amigo.geneontology.org/cgi-bin/amigo/term_details?term=GO:0046217
toxin biosynthetic process	GO:0009403	3	14	0.013576	0.0618275	Q9FX43|Q39023|Q8S8P5	http://amigo.geneontology.org/cgi-bin/amigo/term_details?term=GO:0009403
phytoalexin biosynthetic process	GO:0052315	3	14	0.013576	0.0618275	Q9FX43|Q39023|Q8S8P5	http://amigo.geneontology.org/cgi-bin/amigo/term_details?term=GO:0052315
phytoalexin metabolic process	GO:0052314	3	14	0.013576	0.0618275	Q9FX43|Q39023|Q8S8P5	http://amigo.geneontology.org/cgi-bin/amigo/term_details?term=GO:0052314
indole phytoalexin biosynthetic process	GO:0009700	3	14	0.013576	0.0618275	Q9FX43|Q39023|Q8S8P5	http://amigo.geneontology.org/cgi-bin/amigo/term_details?term=GO:0009700
transferase activity, transferring glycosyl groups	GO:0016757	38	826	0.0139178	0.0632905	Q9ZQB9|Q9LV16|O64733|Q8W491|Q9LJK1|Q9LTZ9|O48684|Q9S7G2|Q9ZUD9|Q94A08|P49040|Q9LMI0|Q9ZVX4|Q9FJJ3|O82289|O22893|Q9M9E8|Q9ZQ98|Q38908|Q9ZQ94|Q9SZ30|Q9SVV2|O04536|Q0WVX5|Q8L9A9|Q8S4F6|Q8VYB2|Q9ZV40|P24806|Q8RY59|Q9LN68|Q8LDW9|O64592|Q8RXD9|Q6NQB7|Q38910|Q6DBG8|Q8L7H3	http://amigo.geneontology.org/cgi-bin/amigo/term_details?term=GO:0016757
response to toxic substance	GO:0009636	9	117	0.014317	0.0650103	O81235|P46421|Q39243|Q9SH30|Q9M3H5|Q9SY59|Q9LD47|Q0PGJ6|Q9ZW24	http://amigo.geneontology.org/cgi-bin/amigo/term_details?term=GO:0009636
disaccharide metabolic process	GO:0005984	7	78	0.0143727	0.0650709	Q67XD9|Q9LQF2|Q8RXD9|O23553|Q9FXA8|P49040|Q9LMI0	http://amigo.geneontology.org/cgi-bin/amigo/term_details?term=GO:0005984
transferase activity, transferring pentosyl groups	GO:0016763	7	78	0.0143727	0.0650709	Q8RY59|O64592|O82289|Q9FJJ3|Q9ZUD9|Q8VYB2|Q9SZ30	http://amigo.geneontology.org/cgi-bin/amigo/term_details?term=GO:0016763
chloroplast stroma	GO:0009570	32	670	0.0143935	0.0650709	Q9LY66|Q9FN42|O64654|O23553|Q9SCL7|Q9LD57|Q9SGD6|Q9LV03|Q9FYB5|Q9SAG8|B9DGD6|Q96255|Q944I4|Q84WW2|Q9SZ30|F4K0E8|Q9FNJ8|P47924|Q9SA96|Q9LD43|Q9LD47|Q9SAJ6|Q9SAJ4|Q9SMT7|O80934|Q5E924|Q9SHP0|Q9C9C0|Q93Z53|O23653|F4JFN3|P16972	http://amigo.geneontology.org/cgi-bin/amigo/term_details?term=GO:0009570
homeostatic process	GO:0042592	27	543	0.0149492	0.0673918	Q9S9N8|Q941L3|Q39243|Q9LD47|Q9C7B1|A8MRV9|Q9FH76|Q8LG88|Q9FFR9|Q96329|Q9M3H5|Q9LEQ3|Q41963|P25818|P29448|Q5E924|O64654|O49627|Q9ZU40|Q56XP4|Q9SGA2|Q9SAJ6|Q9SGP6|Q9FFY9|Q38879|Q9SLV0|Q56XE8	http://amigo.geneontology.org/cgi-bin/amigo/term_details?term=GO:0042592
oxidoreductase activity	GO:0016491	64	1544	0.0149614	0.0673918	Q8VYI1|Q9S9N9|Q39243|Q84MB6|F4K0E8|P29448|Q39208|A1L4Y2|Q9C8L4|Q9FH76|P06525|P54888|Q9LXG9|Q39224|Q9LF33|Q9FUP0|Q9LTV6|Q9FG65|Q9SUM3|Q96329|O64697|Q56YU0|Q9ZSA8|Q9SA85|Q9SRQ1|Q43729|O23609|Q94K41|Q05762|Q3ED68|Q9STX2|Q9ZUH5|Q39172|Q5E924|O81235|Q9LV03|O64654|Q96520|Q9ZU40|Q9FNA2|Q39219|Q84VY3|Q8VZJ7|C0SUT9|Q9SAJ6|Q9CA83|Q0PGJ6|Q8RWR1|Q9SGP6|Q500U8|Q43314|Q9SV68|Q9LTS3|Q8LGJ5|Q9FZE1|Q9SB48|Q9ZSA7|…	http://amigo.geneontology.org/cgi-bin/amigo/term_details?term=GO:0016491
cellular respiration	GO:0045333	8	98	0.0150359	0.0676285	Q9FGS4|Q8LGJ5|Q9SX77|Q39219|P93033|P06525|Q9LXG9|Q9LXS6	http://amigo.geneontology.org/cgi-bin/amigo/term_details?term=GO:0045333
transferase activity, transferring hexosyl groups	GO:0016758	26	518	0.015088	0.0677642	Q9ZQB9|Q9LV16|O64733|Q8W491|Q9LJK1|O48684|Q9S7G2|P49040|Q9ZVX4|O22893|Q9ZQ98|Q38908|Q9ZQ94|Q9SVV2|O04536|Q0WVX5|Q8L9A9|Q8S4F6|Q9ZV40|P24806|Q9LN68|Q8LDW9|Q8RXD9|Q6NQB7|Q38910|Q8L7H3	http://amigo.geneontology.org/cgi-bin/amigo/term_details?term=GO:0016758
trichome branching	GO:0010091	4	28	0.0151367	0.0678845	Q9ZNT0|Q9SVG9|Q9ZPX9|Q84ZT9	http://amigo.geneontology.org/cgi-bin/amigo/term_details?term=GO:0010091
plastid	GO:0009536	141	3785	0.0151798	0.0679791	Q9LY66|Q8GZD4|Q39243|Q9SCL7|F4J9Q6|Q9LD57|Q9SGD6|Q84WW2|O22467|O64816|Q41963|Q38806|O64654|Q9FW03|Q9FE06|Q0PGJ6|Q96255|Q6NQJ6|Q9FGS4|Q9SUV1|Q9T041|Q9FXI5|O80934|Q9SHP0|F4IBB2|Q94AL8|Q6NN02|Q9FNJ8|Q43386|Q9LMM0|Q9C9Z2|P36428|Q9FN42|Q9S9N1|O49840|Q9FFR9|O80871|Q9FYB5|Q9SX79|Q8VZI8|Q9SUM3|B9DGD6|Q9M3H5|Q944I4|Q9M069|F4K0E8|O48814|Q9LV03|Q9C503|Q9FNA3|O64823|Q84VY3|Q9SQU6|Q1PEY5|Q93YU2|Q9FKG3|Q5E924|…	http://amigo.geneontology.org/cgi-bin/amigo/term_details?term=GO:0009536
nucleoside metabolic process	GO:0009116	14	227	0.0152437	0.0681041	Q5E924|Q94AA4|Q9M0F9|Q9LD57|Q93Z53|Q9M076|Q9C5J7|Q8VYB2|Q9FT52|Q9SAJ6|Q56XE8|Q9SAJ4|P25858|Q9FKG3	http://amigo.geneontology.org/cgi-bin/amigo/term_details?term=GO:0009116
cellular response to jasmonic acid stimulus	GO:0071395	7	79	0.0152518	0.0681041	Q9SGP6|Q8RY59|Q9FDW1|Q8LBM2|Q9LMA8|Q9ZSD4|O80340	http://amigo.geneontology.org/cgi-bin/amigo/term_details?term=GO:0071395
chloroplast	GO:0009507	139	3727	0.0153677	0.0685225	Q9LY66|Q8GZD4|Q39243|Q9SCL7|F4J9Q6|Q9LD57|Q9SGD6|Q84WW2|O22467|O64816|Q41963|Q38806|O64654|Q9FW03|Q9FE06|Q0PGJ6|Q96255|Q6NQJ6|Q9FGS4|Q9SUV1|Q9T041|Q9FXI5|O80934|Q9SHP0|F4IBB2|Q94AL8|Q6NN02|Q9FNJ8|Q43386|Q9LMM0|Q9C9Z2|P36428|Q9FN42|Q9S9N1|O49840|Q9FFR9|Q9FYB5|Q9SX79|Q8VZI8|Q9SUM3|B9DGD6|Q9M3H5|Q944I4|Q9M069|F4K0E8|O48814|Q9LV03|Q9C503|Q9FNA3|O64823|Q84VY3|Q9SQU6|Q1PEY5|Q93YU2|Q9FKG3|Q5E924|Q9FH02|…	http://amigo.geneontology.org/cgi-bin/amigo/term_details?term=GO:0009507
lipid metabolic process	GO:0006629	42	940	0.0155342	0.0691651	Q8VYI1|Q9SV43|Q9LMM0|Q6NQI8|Q9FMZ0|Q9SGA2|Q39208|F4JKK0|Q9LRZ5|Q9FH76|Q9C7W4|Q94A27|Q9LD43|Q9LTV6|Q9SHJ5|O64697|Q71N54|Q9LY84|Q93Z53|B9DGD6|Q8L3X9|Q2LAE1|Q9STX2|Q9ZQ94|F4K0E8|Q96329|Q8S4F6|Q9T009|F4I171|Q84VY3|Q9T0A0|Q9CA83|O48780|Q9FUP0|O80959|Q8W5R2|Q9SJE2|Q8LBB2|Q8VXZ7|Q8H1Z0|Q9LXS6|Q8S8S1	http://amigo.geneontology.org/cgi-bin/amigo/term_details?term=GO:0006629
vitamin binding	GO:0019842	5	44	0.0157742	0.0699316	Q9LN20|Q8VZJ7|Q9M040|O82647|Q3ED68	http://amigo.geneontology.org/cgi-bin/amigo/term_details?term=GO:0019842
regulation of protein complex assembly	GO:0043254	5	44	0.0157742	0.0699316	Q94B77|Q9LSD6|Q9SZD4|Q9SE97|Q9SEI2	http://amigo.geneontology.org/cgi-bin/amigo/term_details?term=GO:0043254
mRNA catabolic process	GO:0006402	5	44	0.0157742	0.0699316	Q9FQ04|Q9ZT87|Q8LFS6|P42731|A2RVK7	http://amigo.geneontology.org/cgi-bin/amigo/term_details?term=GO:0006402
purine NTP-dependent helicase activity	GO:0070035	8	99	0.0158356	0.070003	Q56XG6|Q93ZG7|Q9LUW5|Q9C551|Q3EBC8|Q9FT73|Q9FT72|Q9SW44	http://amigo.geneontology.org/cgi-bin/amigo/term_details?term=GO:0070035
ATP-dependent helicase activity	GO:0008026	8	99	0.0158356	0.070003	Q56XG6|Q93ZG7|Q9LUW5|Q9C551|Q3EBC8|Q9FT73|Q9FT72|Q9SW44	http://amigo.geneontology.org/cgi-bin/amigo/term_details?term=GO:0008026
maintenance of root meristem identity	GO:0010078	3	15	0.0159318	0.0702271	Q9LUB7|Q9XIN0|Q9SZD4	http://amigo.geneontology.org/cgi-bin/amigo/term_details?term=GO:0010078
regulation of mRNA metabolic process	GO:1903311	3	15	0.0159318	0.0702271	Q9FQ04|P42731|A9LNK9	http://amigo.geneontology.org/cgi-bin/amigo/term_details?term=GO:1903311
peptidase activity, acting on L-amino acid peptides	GO:0070011	22	421	0.0163034	0.0717628	Q5XF51|Q9FN42|Q93Y01|Q9SCJ9|O65351|O23507|Q5IBC5|Q8VZI8|Q9LS40|Q8LF05|Q9FMH8|Q9SB51|Q7XJE6|Q9LVJ1|P43297|O04529|O64948|Q9SAJ3|Q9FH02|Q8L6Y1|Q9C9C0|P54968	http://amigo.geneontology.org/cgi-bin/amigo/term_details?term=GO:0070011
chromatin assembly or disassembly	GO:0006333	6	62	0.0166617	0.0732355	O49596|Q43386|F4JL28|O22467|Q8LC68|P93047	http://amigo.geneontology.org/cgi-bin/amigo/term_details?term=GO:0006333
negative regulation of cell death	GO:0060548	4	29	0.016823	0.0737347	Q9ASS4|Q941L3|O81851|Q9ZSD4	http://amigo.geneontology.org/cgi-bin/amigo/term_details?term=GO:0060548
endosperm development	GO:0009960	4	29	0.016823	0.0737347	Q94B77|Q9C8L4|Q5IBC5|Q9LJM4	http://amigo.geneontology.org/cgi-bin/amigo/term_details?term=GO:0009960
response to brassinosteroid	GO:0009741	7	81	0.0171234	0.074114	Q9ZPE7|Q9FMZ0|Q9ZWM9|Q39011|Q9ZV88|P24806|Q9LK35	http://amigo.geneontology.org/cgi-bin/amigo/term_details?term=GO:0009741
anion transmembrane transporter activity	GO:0008509	10	142	0.0172531	0.074114	Q9S9N8|O48639|Q9M038|Q8S403|Q94B38|A8MRV9|Q8LG88|F4JNY0|Q96303|Q9S735	http://amigo.geneontology.org/cgi-bin/amigo/term_details?term=GO:0008509
oxidoreductase activity, acting on the CH-NH2 group of donors, NAD or NADP as acceptor	GO:0016639	2	5	0.0172693	0.074114	Q43314|Q9LV03	http://amigo.geneontology.org/cgi-bin/amigo/term_details?term=GO:0016639
transcription factor activity, RNA polymerase II core promoter proximal region sequence-specific binding	GO:0000982	2	5	0.0172693	0.074114	Q6NPP4|Q9SY59	http://amigo.geneontology.org/cgi-bin/amigo/term_details?term=GO:0000982
raffinose alpha-galactosidase activity	GO:0052692	2	5	0.0172693	0.074114	Q94A08|Q8VXZ7	http://amigo.geneontology.org/cgi-bin/amigo/term_details?term=GO:0052692
poly(A)+ mRNA export from nucleus	GO:0016973	2	5	0.0172693	0.074114	Q93ZG7|Q9CAF4	http://amigo.geneontology.org/cgi-bin/amigo/term_details?term=GO:0016973
alpha-galactosidase activity	GO:0004557	2	5	0.0172693	0.074114	Q94A08|Q8VXZ7	http://amigo.geneontology.org/cgi-bin/amigo/term_details?term=GO:0004557
Golgi vesicle budding	GO:0048194	2	5	0.0172693	0.074114	Q9LI83|Q9SAF5	http://amigo.geneontology.org/cgi-bin/amigo/term_details?term=GO:0048194
structural constituent of chromatin	GO:0030527	2	5	0.0172693	0.074114	O49596|P93047	http://amigo.geneontology.org/cgi-bin/amigo/term_details?term=GO:0030527
response to redox state	GO:0051775	2	5	0.0172693	0.074114	Q84WW2|P25858	http://amigo.geneontology.org/cgi-bin/amigo/term_details?term=GO:0051775
UDP-glucuronate metabolic process	GO:0046398	2	5	0.0172693	0.074114	Q9LF33|Q9FZE1	http://amigo.geneontology.org/cgi-bin/amigo/term_details?term=GO:0046398
inositol-1,3,4-trisphosphate 6-kinase activity	GO:0052725	2	5	0.0172693	0.074114	O81893|O80568	http://amigo.geneontology.org/cgi-bin/amigo/term_details?term=GO:0052725
regulation of nucleocytoplasmic transport	GO:0046822	2	5	0.0172693	0.074114	Q9SMV6|Q39011	http://amigo.geneontology.org/cgi-bin/amigo/term_details?term=GO:0046822
regulation of mRNA catabolic process	GO:0061013	2	5	0.0172693	0.074114	Q9FQ04|P42731	http://amigo.geneontology.org/cgi-bin/amigo/term_details?term=GO:0061013
mRNA 3'-UTR binding	GO:0003730	2	5	0.0172693	0.074114	Q9LJH8|Q9LQI9	http://amigo.geneontology.org/cgi-bin/amigo/term_details?term=GO:0003730
divalent inorganic cation transmembrane transporter activity	GO:0072509	8	101	0.0175266	0.0751141	Q9LU41|Q9S9N8|Q9XIE2|Q9LEQ3|O64806|O64823|Q9M3H5|O81108	http://amigo.geneontology.org/cgi-bin/amigo/term_details?term=GO:0072509
dicarboxylic acid metabolic process	GO:0043648	7	82	0.0181174	0.0774849	Q9LV03|Q9FGS4|Q9SMT7|Q9S702|O23653|P93033|Q9CA83	http://amigo.geneontology.org/cgi-bin/amigo/term_details?term=GO:0043648
RNA polyadenylation	GO:0043631	3	16	0.0185022	0.0784931	Q9FGR0|Q56XM9|A9LNK9	http://amigo.geneontology.org/cgi-bin/amigo/term_details?term=GO:0043631
superoxide metabolic process	GO:0006801	3	16	0.0185022	0.0784931	Q39243|O81235|Q9LD47	http://amigo.geneontology.org/cgi-bin/amigo/term_details?term=GO:0006801
mRNA polyadenylation	GO:0006378	3	16	0.0185022	0.0784931	Q9FGR0|Q56XM9|A9LNK9	http://amigo.geneontology.org/cgi-bin/amigo/term_details?term=GO:0006378
L-phenylalanine metabolic process	GO:0006558	3	16	0.0185022	0.0784931	Q9SA96|Q9SGD6|Q9FNJ8	http://amigo.geneontology.org/cgi-bin/amigo/term_details?term=GO:0006558
regulation of leaf senescence	GO:1900055	3	16	0.0185022	0.0784931	Q9LSD5|Q9LV16|O04529	http://amigo.geneontology.org/cgi-bin/amigo/term_details?term=GO:1900055
reactive nitrogen species metabolic process	GO:2001057	5	46	0.0185056	0.0784931	Q8RY59|Q680Q4|Q8LBB2|Q9LV03|Q84WW2	http://amigo.geneontology.org/cgi-bin/amigo/term_details?term=GO:2001057
nitrogen compound transport	GO:0071705	17	304	0.0185937	0.0786633	Q56XG6|Q8RY25|Q8GZD4|Q38942|Q9SMV6|Q93XM7|P25818|Q9SRK7|Q941R4|Q9FKS8|Q9LFB8|Q93ZG7|Q8RWL5|Q9SUV1|Q9LRB5|P49040|Q9CAF4	http://amigo.geneontology.org/cgi-bin/amigo/term_details?term=GO:0071705
cellular response to cold	GO:0070417	4	30	0.0186221	0.0786633	Q9SFE4|F4I1G5|Q94AL8|Q9STJ9	http://amigo.geneontology.org/cgi-bin/amigo/term_details?term=GO:0070417
response to ozone	GO:0010193	4	30	0.0186221	0.0786633	Q9M9E1|Q8RY59|Q9FUP0|O82500	http://amigo.geneontology.org/cgi-bin/amigo/term_details?term=GO:0010193
cytosolic large ribosomal subunit	GO:0022625	10	145	0.0194976	0.082216	P51413|O23290|Q9LR33|Q9SKX8|P51419|Q9M0E2|P49691|Q8LCL3|Q42064|Q9SVR0	http://amigo.geneontology.org/cgi-bin/amigo/term_details?term=GO:0022625
plastid stroma	GO:0009532	32	687	0.0195163	0.082216	Q9LY66|Q9FN42|O64654|O23553|Q9SCL7|Q9LD57|Q9SGD6|Q9LV03|Q9FYB5|Q9SAG8|B9DGD6|Q96255|Q944I4|Q84WW2|Q9SZ30|F4K0E8|Q9FNJ8|P47924|Q9SA96|Q9LD43|Q9LD47|Q9SAJ6|Q9SAJ4|Q9SMT7|O80934|Q5E924|Q9SHP0|Q9C9C0|Q93Z53|O23653|F4JFN3|P16972	http://amigo.geneontology.org/cgi-bin/amigo/term_details?term=GO:0009532
systemic acquired resistance	GO:0009627	6	65	0.0202256	0.0848579	F4K0E8|Q9LS40|Q9XIE2|Q680Q4|O04496|Q9LPQ3	http://amigo.geneontology.org/cgi-bin/amigo/term_details?term=GO:0009627
potassium ion transmembrane transporter activity	GO:0015079	7	84	0.0202258	0.0848579	Q38998|O65717|Q9LNW3|Q9LEQ3|Q9M7K4|Q56XP4|Q94BZ1	http://amigo.geneontology.org/cgi-bin/amigo/term_details?term=GO:0015079
plant epidermis morphogenesis	GO:0090626	7	84	0.0202258	0.0848579	Q9ZNT0|Q9SVG9|Q84ZT9|Q9LSD6|F4HZB2|Q9ZPX9|Q94C37	http://amigo.geneontology.org/cgi-bin/amigo/term_details?term=GO:0090626
response to gibberellin	GO:0009739	10	146	0.0202912	0.0850169	C0SVG5|Q93W88|Q9LNW3|O81851|Q9FDW1|P25818|Q9ZQ85|Q8H0W3|Q9LYC1|P24806	http://amigo.geneontology.org/cgi-bin/amigo/term_details?term=GO:0009739
helicase activity	GO:0004386	11	168	0.0203921	0.0853236	Q56XG6|Q93ZG7|F4I9Q5|Q9LUW5|Q9C551|P84634|Q3EBC8|Q9SW44|Q9FT73|Q9FT72|F4ILR7	http://amigo.geneontology.org/cgi-bin/amigo/term_details?term=GO:0004386
drug transmembrane transporter activity	GO:0015238	4	31	0.0205359	0.0856935	Q9SLV0|Q9LK64|Q8VZZ4|Q9LE20	http://amigo.geneontology.org/cgi-bin/amigo/term_details?term=GO:0015238
glutamine metabolic process	GO:0006541	4	31	0.0205359	0.0856935	Q9LFU1|Q9SZ30|Q8LAD0|Q9LV03	http://amigo.geneontology.org/cgi-bin/amigo/term_details?term=GO:0006541
endoplasmic reticulum part	GO:0044432	22	432	0.0208868	0.08704	Q8VYI1|Q6NQI8|Q42342|Q9LW77|Q39208|Q8VYP9|F4J339|Q9SUM3|O81108|Q1PET6|Q8S403|Q94AS5|Q8L586|Q8VZJ7|Q9FKE9|Q9SRQ1|O04023|Q9LN68|Q9SB48|Q9LN20|Q8H1Z0|Q8S8S1	http://amigo.geneontology.org/cgi-bin/amigo/term_details?term=GO:0044432
inorganic cation transmembrane transport	GO:0098662	11	169	0.0211504	0.087885	Q9LU41|Q38998|Q9S9N8|Q9LNW3|Q9LEQ3|O64806|O64823|Q9M7K4|Q56XP4|Q9FT52|O81108	http://amigo.geneontology.org/cgi-bin/amigo/term_details?term=GO:0098662
cellular developmental process	GO:0048869	42	961	0.0212238	0.087885	Q9FQ04|Q94AA4|Q9SMV6|Q8GYU3|Q9LDE1|Q8RWU4|P54609|Q9FH57|Q39011|Q9ZPX9|Q5IBC5|Q9SHJ5|Q9LEQ3|F4HZB2|Q9LSD6|Q9ZNT0|Q9SVG9|Q9LFB8|Q9T041|Q84ZT9|Q8S3U9|Q8LDF9|Q9LF24|Q9C5G0|Q9SV30|O65902|Q8H1Z0|Q9SX24|Q38998|Q8LC68|Q946J8|O22467|Q8L6Y1|O64682|Q9FDW1|Q8RXF8|Q52T38|Q9XER9|Q500U8|Q94C37|Q9XEE8|Q9LK35	http://amigo.geneontology.org/cgi-bin/amigo/term_details?term=GO:0048869
protein complex assembly	GO:0006461	16	285	0.0212848	0.087885	Q43386|Q8VZI8|Q9FH02|Q67YC0|Q8S3U9|Q9SMV6|Q9SZD4|Q9SE97|Q8LC68|Q9LSD6|Q9FJD4|P93033|Q94B77|Q9SEI2|Q9CA83|Q67Z52	http://amigo.geneontology.org/cgi-bin/amigo/term_details?term=GO:0006461
positive regulation of actin filament polymerization	GO:0030838	3	17	0.0212886	0.087885	Q94B77|Q9LSD6|Q9SE97	http://amigo.geneontology.org/cgi-bin/amigo/term_details?term=GO:0030838
regulation of cellular localization	GO:0060341	3	17	0.0212886	0.087885	Q9SMV6|F4HZB2|Q39011	http://amigo.geneontology.org/cgi-bin/amigo/term_details?term=GO:0060341
actin nucleation	GO:0045010	3	17	0.0212886	0.087885	Q94B77|Q9LSD6|Q9SE97	http://amigo.geneontology.org/cgi-bin/amigo/term_details?term=GO:0045010
inorganic phosphate transmembrane transporter activity	GO:0005315	3	17	0.0212886	0.087885	Q94B38|O48639|Q96303	http://amigo.geneontology.org/cgi-bin/amigo/term_details?term=GO:0005315
metallopeptidase activity	GO:0008237	7	85	0.0213416	0.0879861	Q5XF51|Q8VZI8|Q9FH02|O04529|P54968|O23507|Q9SAJ3	http://amigo.geneontology.org/cgi-bin/amigo/term_details?term=GO:0008237
regulation of biological quality	GO:0065008	51	1210	0.0215047	0.0885405	Q38998|Q9S9N8|Q941L3|Q39243|Q9FMZ0|Q9FDX9|P54609|O65717|Q3EBC8|A8MRV9|Q41963|Q8LG88|Q9FFR9|Q9LPQ3|Q9C598|Q96329|F4KGY6|Q9SGA2|Q9SE97|Q9LEQ3|Q9LY87|Q9LSD6|Q9LSD5|P29448|Q9ZQ94|Q5E924|O48814|O64654|O49627|Q9ZU40|P25818|Q9SJK3|Q56XP4|Q9LD47|Q9SAJ6|Q9SS90|Q9M3H5|P84634|Q9SGP6|Q9FFY9|Q9C7B1|Q9LTS3|O64682|Q94BZ1|Q9SLV0|P54968|Q56XE8|Q94B77|Q9ZSD4|Q38879|Q9FH76	http://amigo.geneontology.org/cgi-bin/amigo/term_details?term=GO:0065008
pollen tube development	GO:0048868	11	170	0.0219292	0.0896971	Q8VZG8|Q8S3U9|Q8RXF8|Q9SMV6|Q9LEQ3|P54609|Q9LFB8|P93033|Q9SQU6|Q680Q4|Q39023	http://amigo.geneontology.org/cgi-bin/amigo/term_details?term=GO:0048868
inorganic ion transmembrane transport	GO:0098660	12	193	0.0223095	0.0896971	Q9LU41|Q38998|Q9S9N8|Q9LNW3|Q9FT52|Q9LEQ3|O64806|O64823|Q9M7K4|Q56XP4|Q8S403|O81108	http://amigo.geneontology.org/cgi-bin/amigo/term_details?term=GO:0098660
calcium-dependent protein serine/threonine kinase activity	GO:0009931	4	32	0.0225663	0.0896971	Q9FKW4|Q9SPK4|Q93VK0|Q7XJR9	http://amigo.geneontology.org/cgi-bin/amigo/term_details?term=GO:0009931
calcium-dependent protein kinase activity	GO:0010857	4	32	0.0225663	0.0896971	Q9FKW4|Q9SPK4|Q93VK0|Q7XJR9	http://amigo.geneontology.org/cgi-bin/amigo/term_details?term=GO:0010857
positive regulation of gibberellic acid mediated signaling pathway	GO:0009939	2	6	0.0225694	0.0896971	Q9LNW3|Q9LYC1	http://amigo.geneontology.org/cgi-bin/amigo/term_details?term=GO:0009939
aminoglycan biosynthetic process	GO:0006023	2	6	0.0225694	0.0896971	Q9LF33|Q9FZE1	http://amigo.geneontology.org/cgi-bin/amigo/term_details?term=GO:0006023
heterochromatin assembly	GO:0031507	2	6	0.0225694	0.0896971	F4JL28|O22467	http://amigo.geneontology.org/cgi-bin/amigo/term_details?term=GO:0031507
response to anoxia	GO:0034059	2	6	0.0225694	0.0896971	O82647|O22259	http://amigo.geneontology.org/cgi-bin/amigo/term_details?term=GO:0034059
copper-transporting ATPase activity	GO:0043682	2	6	0.0225694	0.0896971	Q9M3H5|Q9SH30	http://amigo.geneontology.org/cgi-bin/amigo/term_details?term=GO:0043682
aspartate kinase activity	GO:0004072	2	6	0.0225694	0.0896971	Q9S702|O23653	http://amigo.geneontology.org/cgi-bin/amigo/term_details?term=GO:0004072
sterol desaturase activity	GO:0070704	2	6	0.0225694	0.0896971	O64697|Q39208	http://amigo.geneontology.org/cgi-bin/amigo/term_details?term=GO:0070704
NAD biosynthetic process	GO:0009435	2	6	0.0225694	0.0896971	Q9FGS4|Q9C723	http://amigo.geneontology.org/cgi-bin/amigo/term_details?term=GO:0009435
aldonate transmembrane transporter activity	GO:0042879	2	6	0.0225694	0.0896971	Q94B38|F4JNY0	http://amigo.geneontology.org/cgi-bin/amigo/term_details?term=GO:0042879
protein export from nucleus	GO:0006611	2	6	0.0225694	0.0896971	Q9SMV6|Q39011	http://amigo.geneontology.org/cgi-bin/amigo/term_details?term=GO:0006611
glycosaminoglycan metabolic process	GO:0030203	2	6	0.0225694	0.0896971	Q9LF33|Q9FZE1	http://amigo.geneontology.org/cgi-bin/amigo/term_details?term=GO:0030203
pyruvate decarboxylase activity	GO:0004737	2	6	0.0225694	0.0896971	Q9M040|O82647	http://amigo.geneontology.org/cgi-bin/amigo/term_details?term=GO:0004737
cellular copper ion homeostasis	GO:0006878	2	6	0.0225694	0.0896971	Q9M3H5|Q9LD47	http://amigo.geneontology.org/cgi-bin/amigo/term_details?term=GO:0006878
response to X-ray	GO:0010165	2	6	0.0225694	0.0896971	Q9LL84|Q6NLW5	http://amigo.geneontology.org/cgi-bin/amigo/term_details?term=GO:0010165
potassium ion import	GO:0010107	2	6	0.0225694	0.0896971	Q38998|Q56XP4	http://amigo.geneontology.org/cgi-bin/amigo/term_details?term=GO:0010107
hydrogen peroxide transmembrane transport	GO:0080170	2	6	0.0225694	0.0896971	P25818|Q41963	http://amigo.geneontology.org/cgi-bin/amigo/term_details?term=GO:0080170
phosphoglycerate transmembrane transporter activity	GO:0015120	2	6	0.0225694	0.0896971	Q94B38|F4JNY0	http://amigo.geneontology.org/cgi-bin/amigo/term_details?term=GO:0015120
MAP kinase kinase kinase activity	GO:0004709	2	6	0.0225694	0.0896971	Q9FPR3|O22040	http://amigo.geneontology.org/cgi-bin/amigo/term_details?term=GO:0004709
positive regulation of nuclear division	GO:0051785	2	6	0.0225694	0.0896971	Q9LYN7|Q5IBC5	http://amigo.geneontology.org/cgi-bin/amigo/term_details?term=GO:0051785
phosphoglycerate transport	GO:0015713	2	6	0.0225694	0.0896971	Q94B38|F4JNY0	http://amigo.geneontology.org/cgi-bin/amigo/term_details?term=GO:0015713
glycosaminoglycan biosynthetic process	GO:0006024	2	6	0.0225694	0.0896971	Q9LF33|Q9FZE1	http://amigo.geneontology.org/cgi-bin/amigo/term_details?term=GO:0006024
aldonate transport	GO:0042873	2	6	0.0225694	0.0896971	Q94B38|F4JNY0	http://amigo.geneontology.org/cgi-bin/amigo/term_details?term=GO:0042873
L-serine biosynthetic process	GO:0006564	2	6	0.0225694	0.0896971	Q9SHP0|Q96255	http://amigo.geneontology.org/cgi-bin/amigo/term_details?term=GO:0006564
pollen germination	GO:0009846	5	49	0.0231576	0.0919164	Q39243|P54609|Q9SMV6|O65590|Q8S3U9	http://amigo.geneontology.org/cgi-bin/amigo/term_details?term=GO:0009846
single-organism transport	GO:0044765	40	913	0.0233306	0.0924845	Q94AZ2|Q9FY48|Q8GZD4|Q8RWL5|Q9SMV6|Q9FDX9|Q941R4|Q9SW25|Q9FT52|Q9LPQ3|Q5IBC5|Q38942|Q8VZI8|Q9SRV7|Q9FKS8|Q9LNW3|P25818|Q9FJD4|Q9SUV1|Q9M9E1|Q9LRB5|Q9M9X7|Q9FGQ2|Q9XIE2|Q9C5M0|Q9SRK7|O81016|Q9M7K4|Q56XP4|Q8VZ80|O64948|Q9LE20|Q38998|Q8S3U9|Q94B38|O64682|Q9SLV0|F4JNY0|Q9ZSD4|Q94BZ1	http://amigo.geneontology.org/cgi-bin/amigo/term_details?term=GO:0044765
chloroplast membrane	GO:0031969	14	241	0.0235176	0.0931061	Q8RWL5|Q9C9Z2|Q9SUV1|F4I1G5|Q9M3H5|O64654|Q94B38|P92935|Q94AL8|Q8S4F6|Q9SV68|Q9LD43|Q39002|F4JNY0	http://amigo.geneontology.org/cgi-bin/amigo/term_details?term=GO:0031969
cellular carbohydrate metabolic process	GO:0044262	22	438	0.0237769	0.0940125	Q9C7F9|Q9FXA8|P49040|Q9LMI0|Q9LQF2|Q38908|Q9SVV2|Q67XD9|Q0WVX5|Q9LRS2|Q8L9A9|Q9SGA2|Q9ZV40|P24806|Q9FJZ3|Q9LN68|Q8LDW9|Q8RXD9|O23553|Q38910|Q56XE8|Q8L7H3	http://amigo.geneontology.org/cgi-bin/amigo/term_details?term=GO:0044262
cellular carbohydrate catabolic process	GO:0044275	6	68	0.0242742	0.0955578	Q9FJZ3|Q67XD9|Q9LQF2|Q8RXD9|O23553|Q9FXA8	http://amigo.geneontology.org/cgi-bin/amigo/term_details?term=GO:0044275
positive regulation of protein polymerization	GO:0032273	3	18	0.0242915	0.0955578	Q94B77|Q9LSD6|Q9SE97	http://amigo.geneontology.org/cgi-bin/amigo/term_details?term=GO:0032273
inositol phosphate metabolic process	GO:0043647	3	18	0.0242915	0.0955578	O81893|O80568|Q9FJH9	http://amigo.geneontology.org/cgi-bin/amigo/term_details?term=GO:0043647
hydrolase activity, acting on carbon-nitrogen (but not peptide) bonds, in cyclic amidines	GO:0016814	3	18	0.0242915	0.0955578	Q946J8|P47924|Q9SFV7	http://amigo.geneontology.org/cgi-bin/amigo/term_details?term=GO:0016814
transferase complex, transferring phosphorus-containing groups	GO:0061695	8	108	0.0244658	0.0961211	F4KD38|Q94AA4|Q9M0F9|Q9M076|Q9C5J7|Q39211|Q6NLH0|Q9FKG3	http://amigo.geneontology.org/cgi-bin/amigo/term_details?term=GO:0061695
phosphate ion transport	GO:0006817	4	33	0.0247146	0.0969752	Q9S735|O48639|Q96303|Q8S403	http://amigo.geneontology.org/cgi-bin/amigo/term_details?term=GO:0006817
vacuolar membrane	GO:0005774	33	728	0.024855	0.0973039	Q56XP4|Q9FM19|Q42342|Q8VZZ4|P25818|Q9LHA8|Q9FGT8|Q8LG88|Q9FT52|Q9LUM0|Q94A27|Q9FK35|Q9LTV6|Q8W5R2|P49691|Q9FL92|Q41963|Q9LK64|Q9C5M0|Q9FHQ6|F4I0P8|Q9XIE2|Q9LVJ1|Q9AST6|Q9FHM7|Q9SAJ4|O04023|Q42406|Q94B38|Q67YI9|Q9SLV0|P25858|Q94BZ1	http://amigo.geneontology.org/cgi-bin/amigo/term_details?term=GO:0005774
cold acclimation	GO:0009631	5	50	0.0248613	0.0973039	Q42410|O65639|Q9SYS6|Q94AL8|F4I1G5	http://amigo.geneontology.org/cgi-bin/amigo/term_details?term=GO:0009631
protein complex biogenesis	GO:0070271	16	291	0.0249926	0.097694	Q43386|Q8VZI8|Q9FH02|Q67YC0|Q8S3U9|Q9SMV6|Q9SZD4|Q9SE97|Q8LC68|Q9LSD6|Q9FJD4|P93033|Q94B77|Q9SEI2|Q9CA83|Q67Z52	http://amigo.geneontology.org/cgi-bin/amigo/term_details?term=GO:0070271
vacuolar part	GO:0044437	33	731	0.0260853	0.101714	Q56XP4|Q9FM19|Q42342|Q8VZZ4|P25818|Q9LHA8|Q9FGT8|Q8LG88|Q9FT52|Q9LUM0|Q94A27|Q9FK35|Q9LTV6|Q8W5R2|P49691|Q9FL92|Q41963|Q9LK64|Q9C5M0|Q9FHQ6|F4I0P8|Q9XIE2|Q9LVJ1|Q9AST6|Q9FHM7|Q9SAJ4|O04023|Q42406|Q94B38|Q67YI9|Q9SLV0|P25858|Q94BZ1	http://amigo.geneontology.org/cgi-bin/amigo/term_details?term=GO:0044437
anion transport	GO:0006820	13	221	0.0260869	0.101714	Q93XM7|Q96303|O48639|Q9M038|Q8S403|Q94B38|Q9FKS8|Q9C5M0|Q8LG88|F4JNY0|Q9M9E1|Q9LRB5|Q9S735	http://amigo.geneontology.org/cgi-bin/amigo/term_details?term=GO:0006820
symporter activity	GO:0015293	11	175	0.0261414	0.101798	Q94AZ2|O48639|Q8GZD4|Q3ECP7|Q9FKS8|Q9M7K4|Q8LG88|Q8VZ80|Q96303|Q9LRB5|Q9S735	http://amigo.geneontology.org/cgi-bin/amigo/term_details?term=GO:0015293
cellular homeostasis	GO:0019725	18	342	0.0262505	0.102007	Q9SGP6|Q9S9N8|Q9ZU40|P29448|Q56XP4|O49627|Q39243|Q9M3H5|Q38879|Q9SGA2|Q9LEQ3|O64654|P25818|A8MRV9|Q56XE8|Q8LG88|Q9LD47|Q941L3	http://amigo.geneontology.org/cgi-bin/amigo/term_details?term=GO:0019725
transferase complex	GO:1990234	20	392	0.0262609	0.102007	Q38942|Q9FLX9|F4KD38|O22467|Q94AA4|Q9M0F9|Q5E915|Q39211|Q9FPW6|Q94A40|Q9LW77|Q9M076|Q9C5J7|Q9M8L2|Q6NLH0|Q9LMR5|Q8LF97|P49040|O82343|Q9FKG3	http://amigo.geneontology.org/cgi-bin/amigo/term_details?term=GO:1990234
tRNA aminoacylation for protein translation	GO:0006418	5	51	0.0266434	0.103362	F4I116|Q9M084|O04630|P36428|Q9SR15	http://amigo.geneontology.org/cgi-bin/amigo/term_details?term=GO:0006418
cysteine-type peptidase activity	GO:0008234	8	110	0.0267579	0.103676	Q7XJE6|Q93Y01|Q9FMH8|P43297|Q9SCJ9|Q8L6Y1|Q9SB51|Q5IBC5	http://amigo.geneontology.org/cgi-bin/amigo/term_details?term=GO:0008234
drug transporter activity	GO:0090484	4	34	0.0269821	0.104283	Q9SLV0|Q9LK64|Q8VZZ4|Q9LE20	http://amigo.geneontology.org/cgi-bin/amigo/term_details?term=GO:0090484
lateral root formation	GO:0010311	4	34	0.0269821	0.104283	Q8LC68|Q8VZ80|O22131|Q9SZD4	http://amigo.geneontology.org/cgi-bin/amigo/term_details?term=GO:0010311
monocarboxylic acid transport	GO:0015718	3	19	0.0275105	0.105854	Q9M9E1|Q94B38|F4JNY0	http://amigo.geneontology.org/cgi-bin/amigo/term_details?term=GO:0015718
positive regulation of cytoskeleton organization	GO:0051495	3	19	0.0275105	0.105854	Q94B77|Q9LSD6|Q9SE97	http://amigo.geneontology.org/cgi-bin/amigo/term_details?term=GO:0051495
cortical cytoskeleton	GO:0030863	3	19	0.0275105	0.105854	O65902|Q9T041|Q84ZT9	http://amigo.geneontology.org/cgi-bin/amigo/term_details?term=GO:0030863
sulfur compound metabolic process	GO:0006790	18	344	0.0275255	0.105854	P29448|Q8S4F6|Q9FG65|P46421|Q9XIE2|O49627|Q9FGS4|Q8L733|Q38879|Q93XW5|B9DGD6|O64654|Q9SS01|Q9FX43|Q9ZW24|Q39023|Q8S8P5|Q9LD43	http://amigo.geneontology.org/cgi-bin/amigo/term_details?term=GO:0006790
mitochondrial part	GO:0044429	21	420	0.0278305	0.106646	P46643|Q8VZI8|O49627|Q9FN42|Q9M038|Q9M1J1|P25858|Q9FT52|Q9SUV1|O81235|Q8LE47|Q8RXF8|O64823|Q39219|Q56XE8|Q9C5M0|Q9SX77|Q8L733|Q93YU6|Q93XM7|Q8W487	http://amigo.geneontology.org/cgi-bin/amigo/term_details?term=GO:0044429
plastid membrane	GO:0042170	14	247	0.0279411	0.106646	Q8RWL5|Q9C9Z2|Q9SUV1|F4I1G5|Q9M3H5|O64654|Q94B38|P92935|Q94AL8|Q8S4F6|Q9SV68|Q9LD43|Q39002|F4JNY0	http://amigo.geneontology.org/cgi-bin/amigo/term_details?term=GO:0042170
regulation of transcription initiation from RNA polymerase II promoter	GO:0060260	2	7	0.0284443	0.106646	Q9SEI2|Q9SZD4	http://amigo.geneontology.org/cgi-bin/amigo/term_details?term=GO:0060260
proteasome-activating ATPase activity	GO:0036402	2	7	0.0284443	0.106646	Q9SEI2|Q9SZD4	http://amigo.geneontology.org/cgi-bin/amigo/term_details?term=GO:0036402
peptidyl-cysteine modification	GO:0018198	2	7	0.0284443	0.106646	Q9LXG9|Q8LGJ5	http://amigo.geneontology.org/cgi-bin/amigo/term_details?term=GO:0018198
maintenance of organ identity	GO:0048496	2	7	0.0284443	0.106646	Q9XER9|Q94C37	http://amigo.geneontology.org/cgi-bin/amigo/term_details?term=GO:0048496
regulation of intracellular transport	GO:0032386	2	7	0.0284443	0.106646	Q9SMV6|Q39011	http://amigo.geneontology.org/cgi-bin/amigo/term_details?term=GO:0032386
positive regulation of RNA polymerase II transcriptional preinitiation complex assembly	GO:0045899	2	7	0.0284443	0.106646	Q9SEI2|Q9SZD4	http://amigo.geneontology.org/cgi-bin/amigo/term_details?term=GO:0045899
inositol trisphosphate kinase activity	GO:0051766	2	7	0.0284443	0.106646	O81893|O80568	http://amigo.geneontology.org/cgi-bin/amigo/term_details?term=GO:0051766
snoRNA 3'-end processing	GO:0031126	2	7	0.0284443	0.106646	Q9LD90|A2RVK7	http://amigo.geneontology.org/cgi-bin/amigo/term_details?term=GO:0031126
regulation of intracellular protein transport	GO:0033157	2	7	0.0284443	0.106646	Q9SMV6|Q39011	http://amigo.geneontology.org/cgi-bin/amigo/term_details?term=GO:0033157
regulation of DNA-templated transcription, initiation	GO:2000142	2	7	0.0284443	0.106646	Q9SEI2|Q9SZD4	http://amigo.geneontology.org/cgi-bin/amigo/term_details?term=GO:2000142
photoprotection	GO:0010117	2	7	0.0284443	0.106646	Q9SL05|Q96289	http://amigo.geneontology.org/cgi-bin/amigo/term_details?term=GO:0010117
oxidoreductase activity, acting on NAD(P)H, heme protein as acceptor	GO:0016653	2	7	0.0284443	0.106646	Q9SUM3|Q9SB48	http://amigo.geneontology.org/cgi-bin/amigo/term_details?term=GO:0016653
regulation of RNA polymerase II transcriptional preinitiation complex assembly	GO:0045898	2	7	0.0284443	0.106646	Q9SEI2|Q9SZD4	http://amigo.geneontology.org/cgi-bin/amigo/term_details?term=GO:0045898
positive regulation of DNA-templated transcription, initiation	GO:2000144	2	7	0.0284443	0.106646	Q9SEI2|Q9SZD4	http://amigo.geneontology.org/cgi-bin/amigo/term_details?term=GO:2000144
positive regulation of transcription initiation from RNA polymerase II promoter	GO:0060261	2	7	0.0284443	0.106646	Q9SEI2|Q9SZD4	http://amigo.geneontology.org/cgi-bin/amigo/term_details?term=GO:0060261
maintenance of floral organ identity	GO:0048497	2	7	0.0284443	0.106646	Q9XER9|Q94C37	http://amigo.geneontology.org/cgi-bin/amigo/term_details?term=GO:0048497
RNA surveillance	GO:0071025	2	7	0.0284443	0.106646	Q9ZT87|A2RVK7	http://amigo.geneontology.org/cgi-bin/amigo/term_details?term=GO:0071025
phospholipid-translocating ATPase activity	GO:0004012	2	7	0.0284443	0.106646	Q9LI83|Q9SAF5	http://amigo.geneontology.org/cgi-bin/amigo/term_details?term=GO:0004012
RNA catabolic process	GO:0006401	5	52	0.0285049	0.106646	Q9FQ04|Q9ZT87|Q8LFS6|P42731|A2RVK7	http://amigo.geneontology.org/cgi-bin/amigo/term_details?term=GO:0006401
protein polyubiquitination	GO:0000209	5	52	0.0285049	0.106646	Q9ZT50|Q9SNB6|Q9FF66|Q9LW77|Q940T5	http://amigo.geneontology.org/cgi-bin/amigo/term_details?term=GO:0000209
gene silencing	GO:0016458	10	155	0.0285253	0.106646	Q8VZ79|Q9S9P3|F4JL28|Q946J8|Q9SZD4|P84634|Q9SJK3|Q3EBC8|Q8GXN9|Q9FML2	http://amigo.geneontology.org/cgi-bin/amigo/term_details?term=GO:0016458
transaminase activity	GO:0008483	6	71	0.0288313	0.10753	P46643|Q9SR86|B0F481|F4I7I0|Q96255|Q9SHP0	http://amigo.geneontology.org/cgi-bin/amigo/term_details?term=GO:0008483
transferase activity, transferring nitrogenous groups	GO:0016769	6	71	0.0288313	0.10753	P46643|Q9SR86|B0F481|F4I7I0|Q96255|Q9SHP0	http://amigo.geneontology.org/cgi-bin/amigo/term_details?term=GO:0016769
phyllome development	GO:0048827	22	448	0.0292655	0.108556	Q9LV16|Q9C9Z2|O04529|Q8RWU4|Q39011|O24412|Q9SJ52|O22467|Q9ZSA8|Q9ZWM9|Q9LSD5|Q2LAE1|Q680Q4|Q9SB51|Q93WF6|Q9SAJ6|Q39023|Q9LN68|O64682|Q9SZD4|O49255|Q9FX43	http://amigo.geneontology.org/cgi-bin/amigo/term_details?term=GO:0048827
calmodulin-dependent protein kinase activity	GO:0004683	4	35	0.0293699	0.108556	Q9FKW4|Q9SPK4|Q93VK0|Q7XJR9	http://amigo.geneontology.org/cgi-bin/amigo/term_details?term=GO:0004683
RNA-dependent ATPase activity	GO:0008186	4	35	0.0293699	0.108556	Q56XG6|Q93ZG7|Q9C551|Q9LUW5	http://amigo.geneontology.org/cgi-bin/amigo/term_details?term=GO:0008186
detoxification	GO:0098754	4	35	0.0293699	0.108556	Q39243|O81235|Q9SH30|Q9LD47	http://amigo.geneontology.org/cgi-bin/amigo/term_details?term=GO:0098754
FMN binding	GO:0010181	4	35	0.0293699	0.108556	Q9FUP0|Q9SUM3|Q9LV03|Q9SB48	http://amigo.geneontology.org/cgi-bin/amigo/term_details?term=GO:0010181
ATP-dependent RNA helicase activity	GO:0004004	4	35	0.0293699	0.108556	Q56XG6|Q93ZG7|Q9C551|Q9LUW5	http://amigo.geneontology.org/cgi-bin/amigo/term_details?term=GO:0004004
positive regulation of cell cycle	GO:0045787	4	35	0.0293699	0.108556	Q9LYN7|Q9LNC4|Q5IBC5|O22467	http://amigo.geneontology.org/cgi-bin/amigo/term_details?term=GO:0045787
amino acid activation	GO:0043038	5	53	0.0304466	0.112267	F4I116|Q9M084|O04630|P36428|Q9SR15	http://amigo.geneontology.org/cgi-bin/amigo/term_details?term=GO:0043038
tRNA aminoacylation	GO:0043039	5	53	0.0304466	0.112267	F4I116|Q9M084|O04630|P36428|Q9SR15	http://amigo.geneontology.org/cgi-bin/amigo/term_details?term=GO:0043039
establishment of localization in cell	GO:0051649	21	425	0.0308949	0.113698	Q56XG6|Q8VZI8|Q93ZG7|Q8RY25|Q38942|Q9SMV6|Q9SRV7|Q9LD47|Q94A40|Q9ZSD4|F4I0P8|Q0WLB5|Q9FJD4|Q9CAF4|Q39011|Q9C5H4|Q9M9X7|O48724|O64948|P49040|O04023	http://amigo.geneontology.org/cgi-bin/amigo/term_details?term=GO:0051649
nucleotide transmembrane transporter activity	GO:0015215	3	20	0.0309449	0.113698	Q39002|P92935|Q9SUV1	http://amigo.geneontology.org/cgi-bin/amigo/term_details?term=GO:0015215
regulation of response to osmotic stress	GO:0047484	3	20	0.0309449	0.113698	Q9ZT50|Q39023|Q9SB51	http://amigo.geneontology.org/cgi-bin/amigo/term_details?term=GO:0047484
oxidoreductase activity, acting on the CH-CH group of donors, NAD or NADP as acceptor	GO:0016628	4	36	0.0318789	0.116575	Q9LTV6|Q9STX2|Q9FUP0|Q39172	http://amigo.geneontology.org/cgi-bin/amigo/term_details?term=GO:0016628
recognition of pollen	GO:0048544	4	36	0.0318789	0.116575	Q8S3U9|O64477|Q39086|Q9T058	http://amigo.geneontology.org/cgi-bin/amigo/term_details?term=GO:0048544
vacuole organization	GO:0007033	4	36	0.0318789	0.116575	Q9ZNT0|Q9LUM0|Q94A27|F4HZB2	http://amigo.geneontology.org/cgi-bin/amigo/term_details?term=GO:0007033
regulation of photoperiodism, flowering	GO:2000028	4	36	0.0318789	0.116575	Q8LFS6|F4JL28|O04529|Q9ZQ85	http://amigo.geneontology.org/cgi-bin/amigo/term_details?term=GO:2000028
cell surface receptor signaling pathway	GO:0007166	11	181	0.0319332	0.116635	C0LGP4|Q9SGP2|Q8LGB6|Q9C6K9|Q9FMD7|Q9M9E8|Q8LFN2|Q9FXF2|Q6R2K3|Q9LVN2|C0LGX3	http://amigo.geneontology.org/cgi-bin/amigo/term_details?term=GO:0007166
chloroplast inner membrane	GO:0009706	6	73	0.0321623	0.117334	F4I1G5|Q9M3H5|Q94AL8|Q9SV68|Q9LD43|Q9SUV1	http://amigo.geneontology.org/cgi-bin/amigo/term_details?term=GO:0009706
protein complex subunit organization	GO:0071822	17	326	0.0323762	0.117974	Q43386|Q8VZI8|Q9ZT87|Q9FH02|Q67YC0|Q8S3U9|Q9SMV6|Q9SZD4|Q9SE97|Q8LC68|Q9LSD6|Q9FJD4|P93033|Q94B77|Q9SEI2|Q9CA83|Q67Z52	http://amigo.geneontology.org/cgi-bin/amigo/term_details?term=GO:0071822
cell differentiation	GO:0030154	33	747	0.0334678	0.121808	Q94AA4|Q946J8|Q8GYU3|Q9LDE1|Q8RWU4|P54609|Q9FH57|Q39011|Q9ZPX9|Q9SHJ5|Q9LSD6|Q9LEQ3|F4HZB2|Q9SMV6|Q9ZNT0|Q9SVG9|Q9LFB8|Q84ZT9|Q8S3U9|Q8LDF9|Q9C5G0|Q9SV30|Q8H1Z0|Q9SX24|Q38998|Q8LC68|O22467|Q8L6Y1|O64682|Q9FDW1|Q8RXF8|Q9XER9|Q94C37	http://amigo.geneontology.org/cgi-bin/amigo/term_details?term=GO:0030154
ion transmembrane transport	GO:0034220	15	278	0.0335237	0.121868	Q9LU41|Q38998|Q9S9N8|Q9LNW3|Q9FT52|Q9LEQ3|O64806|O64823|Q9M7K4|P25818|Q56XP4|Q8S403|Q9S735|O81108|Q9SX33	http://amigo.geneontology.org/cgi-bin/amigo/term_details?term=GO:0034220
male gamete generation	GO:0048232	4	37	0.0345097	0.123793	Q8H1Z0|Q9SZD4|Q9SHJ5|Q9SX24	http://amigo.geneontology.org/cgi-bin/amigo/term_details?term=GO:0048232
nuclear-transcribed mRNA catabolic process	GO:0000956	4	37	0.0345097	0.123793	Q9FQ04|Q9ZT87|P42731|A2RVK7	http://amigo.geneontology.org/cgi-bin/amigo/term_details?term=GO:0000956
energy derivation by oxidation of organic compounds	GO:0015980	8	116	0.0345188	0.123793	Q9FGS4|Q8LGJ5|Q9SX77|Q39219|P93033|P06525|Q9LXG9|Q9LXS6	http://amigo.geneontology.org/cgi-bin/amigo/term_details?term=GO:0015980
positive regulation of innate immune response	GO:0045089	5	55	0.0345743	0.123793	Q9FE20|Q9XGM3|O80340|O48814|A9LNK9	http://amigo.geneontology.org/cgi-bin/amigo/term_details?term=GO:0045089
aminoglycan metabolic process	GO:0006022	3	21	0.0345931	0.123793	Q9LF33|Q9FZE1|Q9M2U5	http://amigo.geneontology.org/cgi-bin/amigo/term_details?term=GO:0006022
CoA-ligase activity	GO:0016405	3	21	0.0345931	0.123793	B9DGD6|P0C5B6|Q9SS01	http://amigo.geneontology.org/cgi-bin/amigo/term_details?term=GO:0016405
extracellular region part	GO:0044421	9	138	0.0346049	0.123793	Q5XF51|Q9ZPE7|Q9ZU40|Q9FMH8|O04529|Q41963|P43297|O23507|Q8VZR2	http://amigo.geneontology.org/cgi-bin/amigo/term_details?term=GO:0044421
pyridoxal phosphate biosynthetic process	GO:0042823	2	8	0.0348544	0.123793	Q9ZNR6|Q8LAD0	http://amigo.geneontology.org/cgi-bin/amigo/term_details?term=GO:0042823
ribonuclease P complex	GO:0030677	2	8	0.0348544	0.123793	Q8VZ79|Q9S9P3	http://amigo.geneontology.org/cgi-bin/amigo/term_details?term=GO:0030677
inositol trisphosphate metabolic process	GO:0032957	2	8	0.0348544	0.123793	O81893|O80568	http://amigo.geneontology.org/cgi-bin/amigo/term_details?term=GO:0032957
pyridoxal phosphate metabolic process	GO:0042822	2	8	0.0348544	0.123793	Q9ZNR6|Q8LAD0	http://amigo.geneontology.org/cgi-bin/amigo/term_details?term=GO:0042822
negative regulation of long-day photoperiodism, flowering	GO:0048579	2	8	0.0348544	0.123793	F4JL28|Q9ZQ85	http://amigo.geneontology.org/cgi-bin/amigo/term_details?term=GO:0048579
regulation of defense response to virus by host	GO:0050691	2	8	0.0348544	0.123793	Q9C5T4|Q9SAH7	http://amigo.geneontology.org/cgi-bin/amigo/term_details?term=GO:0050691
inositol tetrakisphosphate kinase activity	GO:0051765	2	8	0.0348544	0.123793	O81893|O80568	http://amigo.geneontology.org/cgi-bin/amigo/term_details?term=GO:0051765
nuclear proteasome complex	GO:0031595	2	8	0.0348544	0.123793	Q9SEI2|Q9SZD4	http://amigo.geneontology.org/cgi-bin/amigo/term_details?term=GO:0031595
nicotinamide nucleotide biosynthetic process	GO:0019359	2	8	0.0348544	0.123793	Q9FGS4|Q9C723	http://amigo.geneontology.org/cgi-bin/amigo/term_details?term=GO:0019359
trans-Golgi network transport vesicle membrane	GO:0012510	2	8	0.0348544	0.123793	Q0WLB5|Q9FPR3	http://amigo.geneontology.org/cgi-bin/amigo/term_details?term=GO:0012510
nucleolar ribonuclease P complex	GO:0005655	2	8	0.0348544	0.123793	Q8VZ79|Q9S9P3	http://amigo.geneontology.org/cgi-bin/amigo/term_details?term=GO:0005655
developmental vegetative growth	GO:0080186	2	8	0.0348544	0.123793	O04529|Q9FYF7	http://amigo.geneontology.org/cgi-bin/amigo/term_details?term=GO:0080186
multimeric ribonuclease P complex	GO:0030681	2	8	0.0348544	0.123793	Q8VZ79|Q9S9P3	http://amigo.geneontology.org/cgi-bin/amigo/term_details?term=GO:0030681
hydrolase activity, acting on glycosyl bonds	GO:0016798	21	431	0.0348991	0.12381	Q9FJZ3|Q67XD9|Q8LDW9|Q43866|Q38908|Q9FNA3|Q9FXA8|Q8L9A9|Q9LQF2|Q38910|Q9ZV40|O23553|Q9M2U5|Q94AJ5|Q94A08|Q9M069|Q8VZR2|Q9SVV2|Q8VXZ7|Q8L7H3|P24806	http://amigo.geneontology.org/cgi-bin/amigo/term_details?term=GO:0016798
defense response to fungus	GO:0050832	23	483	0.0349586	0.123878	Q9FDX9|Q9SMT7|F4JNA9|F4J339|F4JNB7|Q9FH54|Q9SR17|Q8S8P5|O81851|O48814|Q9XIE2|P43297|Q9M084|Q9SAH7|Q9FPR3|Q9C5T4|Q9SZ06|Q9C7R6|Q9CAK1|Q9FDW1|O80871|Q9ZSD4|P50700	http://amigo.geneontology.org/cgi-bin/amigo/term_details?term=GO:0050832
cytosolic part	GO:0044445	19	380	0.0350966	0.124225	Q9SZD4|P51413|O23290|Q94AA4|Q9LR33|Q9SKX8|P51419|Q9M0E2|Q8LCL3|P54609|P49691|Q9M076|Q9C5J7|Q42064|Q9M0F9|Q9SEI2|Q9SVR0|Q9FT52|Q9FKG3	http://amigo.geneontology.org/cgi-bin/amigo/term_details?term=GO:0044445
cell wall biogenesis	GO:0042546	14	256	0.0356824	0.126154	Q9LN68|Q8LDW9|O49459|Q8GZ17|Q9LTZ9|Q9C7F9|Q8L9A9|Q38910|Q38908|Q9ZV40|Q9SVV2|Q8L7H3|P24806|Q94KT8	http://amigo.geneontology.org/cgi-bin/amigo/term_details?term=GO:0042546
positive regulation of defense response	GO:0031349	6	75	0.0357338	0.126192	Q9XGM3|O48814|A9LNK9|Q9FE20|Q941L3|O80340	http://amigo.geneontology.org/cgi-bin/amigo/term_details?term=GO:0031349
chloroplast envelope	GO:0009941	29	644	0.0361777	0.127613	Q9LY66|Q9C9Z2|Q8RWL5|Q39243|Q9C9C0|Q9SV68|Q6AWU6|Q9LD57|F4I1G5|Q9M3H5|Q944I4|O64654|P25818|Q9SUV1|Q9FML2|F4K0E8|Q9XIE2|Q9C5M0|Q8S4F6|Q9LD43|Q39002|Q9FXI5|Q9SAJ3|Q9FH02|Q94B38|P92935|Q94AL8|Q9SZ67|F4JNY0	http://amigo.geneontology.org/cgi-bin/amigo/term_details?term=GO:0009941
ligase activity, forming carbon-oxygen bonds	GO:0016875	5	56	0.0367616	0.129083	F4I116|Q9M084|O04630|P36428|Q9SR15	http://amigo.geneontology.org/cgi-bin/amigo/term_details?term=GO:0016875
endoribonuclease activity	GO:0004521	5	56	0.0367616	0.129083	Q8VZ79|Q3EBC8|Q9S9P3|P84634|A9LNK9	http://amigo.geneontology.org/cgi-bin/amigo/term_details?term=GO:0004521
ligase activity, forming aminoacyl-tRNA and related compounds	GO:0016876	5	56	0.0367616	0.129083	F4I116|Q9M084|O04630|P36428|Q9SR15	http://amigo.geneontology.org/cgi-bin/amigo/term_details?term=GO:0016876
aminoacyl-tRNA ligase activity	GO:0004812	5	56	0.0367616	0.129083	F4I116|Q9M084|O04630|P36428|Q9SR15	http://amigo.geneontology.org/cgi-bin/amigo/term_details?term=GO:0004812
single-organism localization	GO:1902578	40	946	0.03686	0.129282	Q94AZ2|Q9FY48|Q8GZD4|Q8RWL5|Q9SMV6|Q9FDX9|Q941R4|Q9SW25|Q9FT52|Q9LPQ3|Q5IBC5|Q38942|Q8VZI8|Q9SRV7|Q9FKS8|Q9LNW3|P25818|Q9FJD4|Q9SUV1|Q9M9E1|Q9LRB5|Q9M9X7|Q9FGQ2|Q9XIE2|Q9C5M0|Q9SRK7|O81016|Q9M7K4|Q56XP4|Q8VZ80|O64948|Q9LE20|Q38998|Q8S3U9|Q94B38|O64682|Q9SLV0|F4JNY0|Q9ZSD4|Q94BZ1	http://amigo.geneontology.org/cgi-bin/amigo/term_details?term=GO:1902578
cell recognition	GO:0008037	4	38	0.0372629	0.130399	Q8S3U9|O64477|Q39086|Q9T058	http://amigo.geneontology.org/cgi-bin/amigo/term_details?term=GO:0008037
mediator complex	GO:0016592	4	38	0.0372629	0.130399	Q8RWM3|Q9FT73|F4I171|O80450	http://amigo.geneontology.org/cgi-bin/amigo/term_details?term=GO:0016592
sugar transmembrane transporter activity	GO:0051119	8	118	0.0374123	0.130627	Q9FGQ2|Q94AZ2|O48639|Q96303|Q3ECP7|Q9SW25|Q8VZ80|Q9S735	http://amigo.geneontology.org/cgi-bin/amigo/term_details?term=GO:0051119
cation transmembrane transport	GO:0098655	11	186	0.0374127	0.130627	Q9LU41|Q38998|Q9S9N8|Q9LNW3|Q9LEQ3|O64806|O64823|Q9M7K4|Q56XP4|Q9FT52|O81108	http://amigo.geneontology.org/cgi-bin/amigo/term_details?term=GO:0098655
protein ubiquitination involved in ubiquitin-dependent protein catabolic process	GO:0042787	6	76	0.0376113	0.130877	Q9ZT50|Q940T5|Q9LW77|Q9M8L2|Q9LMR5|Q9SNB6	http://amigo.geneontology.org/cgi-bin/amigo/term_details?term=GO:0042787
oxidoreductase activity, acting on the aldehyde or oxo group of donors	GO:0016903	6	76	0.0376113	0.130877	Q5E924|Q9S9N9|Q56YU0|P54888|Q9SAJ6|P25858	http://amigo.geneontology.org/cgi-bin/amigo/term_details?term=GO:0016903
plastid inner membrane	GO:0009528	6	76	0.0376113	0.130877	F4I1G5|Q9M3H5|Q94AL8|Q9SV68|Q9LD43|Q9SUV1	http://amigo.geneontology.org/cgi-bin/amigo/term_details?term=GO:0009528
intracellular transport	GO:0046907	20	410	0.0384259	0.133058	Q56XG6|Q8VZI8|Q93ZG7|Q8RY25|Q38942|Q9SMV6|Q9SRV7|Q9LD47|Q94A40|Q9ZSD4|F4I0P8|Q0WLB5|Q9FJD4|Q9CAF4|Q39011|Q9C5H4|Q9M9X7|O64948|P49040|O04023	http://amigo.geneontology.org/cgi-bin/amigo/term_details?term=GO:0046907
cutin biosynthetic process	GO:0010143	3	22	0.0384532	0.133058	F4JKK0|Q9LMM0|Q9SHJ5	http://amigo.geneontology.org/cgi-bin/amigo/term_details?term=GO:0010143
Golgi-associated vesicle membrane	GO:0030660	3	22	0.0384532	0.133058	Q9FPR3|Q0WLB5|Q94A40	http://amigo.geneontology.org/cgi-bin/amigo/term_details?term=GO:0030660
protein histidine kinase binding	GO:0043424	3	22	0.0384532	0.133058	Q9C598|Q9FM19|Q8RY18	http://amigo.geneontology.org/cgi-bin/amigo/term_details?term=GO:0043424
positive regulation of transcription from RNA polymerase II promoter	GO:0045944	3	22	0.0384532	0.133058	Q9SEI2|Q9SZD4|Q6NPP4	http://amigo.geneontology.org/cgi-bin/amigo/term_details?term=GO:0045944
cation transport	GO:0006812	18	359	0.038615	0.133468	Q9LU41|Q38998|Q9S9N8|Q9XIE2|Q8LG88|O65717|Q9LNW3|Q9M3H5|Q9FFR9|Q9LEQ3|O64806|O64823|Q9M7K4|Q56XP4|Q9LD47|Q9M9E1|Q9FT52|O81108	http://amigo.geneontology.org/cgi-bin/amigo/term_details?term=GO:0006812
endosome	GO:0005768	19	385	0.0389935	0.134608	Q9ZNT0|Q52T38|Q9FPR3|Q8L7V3|Q9M5P2|Q9AST6|Q9ZPH9|Q9C7F9|Q9FL69|F4I0P8|Q9SLV0|Q6DBG8|Q9FFR9|Q9LN20|Q9ZU40|Q9LUM0|B9DFI7|Q8GZ17|Q9FY48	http://amigo.geneontology.org/cgi-bin/amigo/term_details?term=GO:0005768
pollen-pistil interaction	GO:0009875	4	39	0.0401386	0.137962	Q8S3U9|O64477|Q39086|Q9T058	http://amigo.geneontology.org/cgi-bin/amigo/term_details?term=GO:0009875
thiol-dependent ubiquitinyl hydrolase activity	GO:0036459	4	39	0.0401386	0.137962	Q93Y01|Q9SCJ9|Q8L6Y1|Q9SB51	http://amigo.geneontology.org/cgi-bin/amigo/term_details?term=GO:0036459
ubiquitinyl hydrolase activity	GO:0101005	4	39	0.0401386	0.137962	Q93Y01|Q9SCJ9|Q8L6Y1|Q9SB51	http://amigo.geneontology.org/cgi-bin/amigo/term_details?term=GO:0101005
positive regulation of immune response	GO:0050778	5	58	0.0413861	0.139358	Q9FE20|Q9XGM3|O80340|O48814|A9LNK9	http://amigo.geneontology.org/cgi-bin/amigo/term_details?term=GO:0050778
positive regulation of immune system process	GO:0002684	5	58	0.0413861	0.139358	Q9FE20|Q9XGM3|O80340|O48814|A9LNK9	http://amigo.geneontology.org/cgi-bin/amigo/term_details?term=GO:0002684
integral component of organelle membrane	GO:0031301	5	58	0.0413861	0.139358	Q8RXF8|Q9ZU40|Q94AL8|F4I1G5|Q56XE8	http://amigo.geneontology.org/cgi-bin/amigo/term_details?term=GO:0031301
glutamine family amino acid metabolic process	GO:0009064	6	78	0.0415521	0.139358	Q9LV03|Q9SCL7|Q8LAD0|P54888|Q9LFU1|Q9SZ30	http://amigo.geneontology.org/cgi-bin/amigo/term_details?term=GO:0009064
ubiquitin-like protein ligase activity	GO:0061659	7	99	0.0416523	0.139358	Q9ZT50|Q9FF66|Q940T5|Q9XF63|Q9LW77|Q9ZVX1|Q9SNB6	http://amigo.geneontology.org/cgi-bin/amigo/term_details?term=GO:0061659
ubiquitin protein ligase activity	GO:0061630	7	99	0.0416523	0.139358	Q9ZT50|Q9FF66|Q940T5|Q9XF63|Q9LW77|Q9ZVX1|Q9SNB6	http://amigo.geneontology.org/cgi-bin/amigo/term_details?term=GO:0061630
amino acid homeostasis	GO:0080144	2	9	0.0417623	0.139358	Q9SAJ6|Q5E924	http://amigo.geneontology.org/cgi-bin/amigo/term_details?term=GO:0080144
myo-inositol hexakisphosphate metabolic process	GO:0033517	2	9	0.0417623	0.139358	O80568|Q9FJH9	http://amigo.geneontology.org/cgi-bin/amigo/term_details?term=GO:0033517
four-way junction helicase activity	GO:0009378	2	9	0.0417623	0.139358	Q9FT73|Q9FT72	http://amigo.geneontology.org/cgi-bin/amigo/term_details?term=GO:0009378
C4-dicarboxylate transport	GO:0015740	2	9	0.0417623	0.139358	Q8LG88|Q9M038	http://amigo.geneontology.org/cgi-bin/amigo/term_details?term=GO:0015740
glycerol-3-phosphate 2-O-acyltransferase activity	GO:0090447	2	9	0.0417623	0.139358	Q9LMM0|Q9SHJ5	http://amigo.geneontology.org/cgi-bin/amigo/term_details?term=GO:0090447
ATP:ADP antiporter activity	GO:0005471	2	9	0.0417623	0.139358	P92935|Q39002	http://amigo.geneontology.org/cgi-bin/amigo/term_details?term=GO:0005471
myo-inositol hexakisphosphate biosynthetic process	GO:0010264	2	9	0.0417623	0.139358	O80568|Q9FJH9	http://amigo.geneontology.org/cgi-bin/amigo/term_details?term=GO:0010264
positive regulation of MAPK cascade	GO:0043410	2	9	0.0417623	0.139358	Q39023|O22040	http://amigo.geneontology.org/cgi-bin/amigo/term_details?term=GO:0043410
ATP-dependent 3'-5' DNA helicase activity	GO:0043140	2	9	0.0417623	0.139358	Q9FT73|Q9FT72	http://amigo.geneontology.org/cgi-bin/amigo/term_details?term=GO:0043140
C4-dicarboxylate transmembrane transporter activity	GO:0015556	2	9	0.0417623	0.139358	Q8LG88|Q9M038	http://amigo.geneontology.org/cgi-bin/amigo/term_details?term=GO:0015556
snoRNA metabolic process	GO:0016074	2	9	0.0417623	0.139358	Q9LD90|A2RVK7	http://amigo.geneontology.org/cgi-bin/amigo/term_details?term=GO:0016074
snoRNA processing	GO:0043144	2	9	0.0417623	0.139358	Q9LD90|A2RVK7	http://amigo.geneontology.org/cgi-bin/amigo/term_details?term=GO:0043144
ligase activity, forming phosphoric ester bonds	GO:0016886	2	9	0.0417623	0.139358	Q9LL84|Q9C578	http://amigo.geneontology.org/cgi-bin/amigo/term_details?term=GO:0016886
adenylate kinase activity	GO:0004017	2	9	0.0417623	0.139358	Q8L7W7|Q9FK35	http://amigo.geneontology.org/cgi-bin/amigo/term_details?term=GO:0004017
regulation of protein transport	GO:0051223	2	9	0.0417623	0.139358	Q9SMV6|Q39011	http://amigo.geneontology.org/cgi-bin/amigo/term_details?term=GO:0051223
copper ion homeostasis	GO:0055070	2	9	0.0417623	0.139358	Q9M3H5|Q9LD47	http://amigo.geneontology.org/cgi-bin/amigo/term_details?term=GO:0055070
snRNA metabolic process	GO:0016073	2	9	0.0417623	0.139358	Q9LD90|A2RVK7	http://amigo.geneontology.org/cgi-bin/amigo/term_details?term=GO:0016073
regulation of establishment of protein localization	GO:0070201	2	9	0.0417623	0.139358	Q9SMV6|Q39011	http://amigo.geneontology.org/cgi-bin/amigo/term_details?term=GO:0070201
proline biosynthetic process	GO:0006561	2	9	0.0417623	0.139358	Q9SCL7|P54888	http://amigo.geneontology.org/cgi-bin/amigo/term_details?term=GO:0006561
thiamine pyrophosphate binding	GO:0030976	2	9	0.0417623	0.139358	Q9M040|O82647	http://amigo.geneontology.org/cgi-bin/amigo/term_details?term=GO:0030976
nucleotide-excision repair	GO:0006289	3	23	0.0425227	0.141437	Q6NLH0|Q3ECP0|Q9ATY5	http://amigo.geneontology.org/cgi-bin/amigo/term_details?term=GO:0006289
oxidoreductase activity, acting on paired donors, with oxidation of a pair of donors resulting in the reduction of molecular oxygen to two molecules of water	GO:0016717	3	23	0.0425227	0.141437	O64697|Q84VY3|Q39208	http://amigo.geneontology.org/cgi-bin/amigo/term_details?term=GO:0016717
ER-associated ubiquitin-dependent protein catabolic process	GO:0030433	3	23	0.0425227	0.141437	Q9SEI2|Q9SZD4|Q9LW77	http://amigo.geneontology.org/cgi-bin/amigo/term_details?term=GO:0030433
cellular ion homeostasis	GO:0006873	9	144	0.0428909	0.142508	Q9S9N8|Q56XP4|O49627|Q9LD47|Q9LEQ3|Q9M3H5|A8MRV9|Q8LG88|Q9SGA2	http://amigo.geneontology.org/cgi-bin/amigo/term_details?term=GO:0006873
endoribonuclease activity, producing 5'-phosphomonoesters	GO:0016891	4	40	0.043137	0.143172	Q8VZ79|Q3EBC8|Q9S9P3|P84634	http://amigo.geneontology.org/cgi-bin/amigo/term_details?term=GO:0016891
regulation of anatomical structure size	GO:0090066	7	100	0.0434595	0.143933	Q9C598|P25818|Q9SE97|Q9LSD6|Q9LSD5|Q941L3|Q94B77	http://amigo.geneontology.org/cgi-bin/amigo/term_details?term=GO:0090066
regulation of cellular component size	GO:0032535	7	100	0.0434595	0.143933	Q9C598|P25818|Q9SE97|Q9LSD6|Q9LSD5|Q941L3|Q94B77	http://amigo.geneontology.org/cgi-bin/amigo/term_details?term=GO:0032535
cofactor biosynthetic process	GO:0051188	12	215	0.0436146	0.144221	Q9C723|O49627|Q9FGS4|Q05762|Q9ZNR6|Q9SFV7|B9DGD6|Q84MD8|Q8GYN9|Q9LD43|Q8LAD0|Q8L733	http://amigo.geneontology.org/cgi-bin/amigo/term_details?term=GO:0051188
protein modification by small protein removal	GO:0070646	5	59	0.0438241	0.144598	Q93Y01|Q9SB51|Q9SCJ9|Q8L6Y1|P49040	http://amigo.geneontology.org/cgi-bin/amigo/term_details?term=GO:0070646
regulation of stomatal movement	GO:0010119	5	59	0.0438241	0.144598	Q38998|Q9ZSD4|P49598|Q94BZ1|Q56XP4	http://amigo.geneontology.org/cgi-bin/amigo/term_details?term=GO:0010119
large ribosomal subunit	GO:0015934	10	169	0.0456513	0.150467	P51413|O23290|Q9LR33|Q9SKX8|P51419|Q9M0E2|P49691|Q8LCL3|Q42064|Q9SVR0	http://amigo.geneontology.org/cgi-bin/amigo/term_details?term=GO:0015934
plastid envelope	GO:0009526	29	659	0.045739	0.150575	Q9LY66|Q9C9Z2|Q8RWL5|Q39243|Q9C9C0|Q9SV68|Q6AWU6|Q9LD57|F4I1G5|Q9M3H5|Q944I4|O64654|P25818|Q9SUV1|Q9FML2|F4K0E8|Q9XIE2|Q9C5M0|Q8S4F6|Q9LD43|Q39002|Q9FXI5|Q9SAJ3|Q9FH02|Q94B38|P92935|Q94AL8|Q9SZ67|F4JNY0	http://amigo.geneontology.org/cgi-bin/amigo/term_details?term=GO:0009526
developmental growth involved in morphogenesis	GO:0060560	16	316	0.0457816	0.150575	Q38998|Q9FQ04|Q8S3U9|Q8RXF8|Q9SMV6|Q8L6Y1|Q9LEQ3|Q9T041|P54609|Q9LFB8|Q52T38|Q9LF24|O64682|O65902|Q5IBC5|Q9LK35	http://amigo.geneontology.org/cgi-bin/amigo/term_details?term=GO:0060560
endoplasmic reticulum	GO:0005783	36	852	0.0461451	0.151305	Q8VYI1|Q6NQI8|Q42342|Q9LW77|Q39208|Q8VYP9|Q9FYF7|Q9C7W4|F4J339|Q9M084|Q9SUM3|Q9LS40|Q9FMH8|Q41963|Q9SRQ1|Q38806|Q1PET6|Q8S403|Q94AS5|Q9FPR3|Q8H1Z0|Q8VZJ7|Q9FKE9|O81108|O04023|O48781|Q9LN68|Q8LBH4|Q9LTS3|Q9SB48|P54968|Q9LN20|Q8L586|Q500U8|Q8S8S1|Q9FGT8	http://amigo.geneontology.org/cgi-bin/amigo/term_details?term=GO:0005783
nitrate metabolic process	GO:0042126	4	41	0.046258	0.151305	Q680Q4|Q84WW2|Q8LBB2|Q9LV03	http://amigo.geneontology.org/cgi-bin/amigo/term_details?term=GO:0042126
locomotion	GO:0040011	4	41	0.046258	0.151305	Q9LUB7|Q8VZG8|Q680Q4|Q39023	http://amigo.geneontology.org/cgi-bin/amigo/term_details?term=GO:0040011
nitrate assimilation	GO:0042128	4	41	0.046258	0.151305	Q680Q4|Q84WW2|Q8LBB2|Q9LV03	http://amigo.geneontology.org/cgi-bin/amigo/term_details?term=GO:0042128
transferase activity, transferring sulfur-containing groups	GO:0016782	4	41	0.046258	0.151305	O64530|Q24JL3|Q9M1V2|O49627	http://amigo.geneontology.org/cgi-bin/amigo/term_details?term=GO:0016782
intrinsic component of organelle membrane	GO:0031300	5	60	0.0463464	0.151305	Q8RXF8|Q9ZU40|Q94AL8|F4I1G5|Q56XE8	http://amigo.geneontology.org/cgi-bin/amigo/term_details?term=GO:0031300
toxin metabolic process	GO:0009404	5	60	0.0463464	0.151305	Q9FX43|P46421|Q39023|Q8S8P5|Q9ZW24	http://amigo.geneontology.org/cgi-bin/amigo/term_details?term=GO:0009404
MAPK cascade	GO:0000165	3	24	0.0467985	0.151978	Q9FPR3|Q39023|O22040	http://amigo.geneontology.org/cgi-bin/amigo/term_details?term=GO:0000165
regulation of jasmonic acid mediated signaling pathway	GO:2000022	3	24	0.0467985	0.151978	Q8LBM2|Q9FDW1|Q9LMA8	http://amigo.geneontology.org/cgi-bin/amigo/term_details?term=GO:2000022
cuticle development	GO:0042335	3	24	0.0467985	0.151978	F4JKK0|Q8H1Z0|O81016	http://amigo.geneontology.org/cgi-bin/amigo/term_details?term=GO:0042335
ERAD pathway	GO:0036503	3	24	0.0467985	0.151978	Q9SEI2|Q9SZD4|Q9LW77	http://amigo.geneontology.org/cgi-bin/amigo/term_details?term=GO:0036503
transcription initiation from RNA polymerase II promoter	GO:0006367	3	24	0.0467985	0.151978	Q6NLH0|Q9SZD4|Q9SEI2	http://amigo.geneontology.org/cgi-bin/amigo/term_details?term=GO:0006367
sulfur compound biosynthetic process	GO:0044272	7	102	0.0472236	0.153037	Q8S4F6|B9DGD6|Q9SS01|Q9FX43|Q39023|Q8S8P5|Q9LD43	http://amigo.geneontology.org/cgi-bin/amigo/term_details?term=GO:0044272
mitochondrial matrix	GO:0005759	7	102	0.0472236	0.153037	P46643|O81235|Q9FN42|O49627|Q8L733|Q93YU6|Q8W487	http://amigo.geneontology.org/cgi-bin/amigo/term_details?term=GO:0005759
cation-transporting ATPase activity	GO:0019829	6	81	0.0479345	0.154677	Q9LU41|Q9SH30|O64806|Q9M3H5|Q9FT52|O81108	http://amigo.geneontology.org/cgi-bin/amigo/term_details?term=GO:0019829
vitamin biosynthetic process	GO:0009110	6	81	0.0479345	0.154677	B0F481|Q84MD8|Q9ZNR6|P47924|Q8GYN9|Q8LAD0	http://amigo.geneontology.org/cgi-bin/amigo/term_details?term=GO:0009110
reactive oxygen species metabolic process	GO:0072593	10	171	0.0485641	0.154677	Q8RY59|O81235|Q96512|Q39243|Q96520|Q9FJJ3|Q9SY59|O23609|Q43729|Q9LD47	http://amigo.geneontology.org/cgi-bin/amigo/term_details?term=GO:0072593
chemical homeostasis	GO:0048878	18	370	0.0486014	0.154677	Q5E924|Q9S9N8|Q8LG88|Q96329|O49627|P25818|Q9FFR9|Q9LEQ3|Q41963|Q9M3H5|Q9SGA2|Q9SLV0|Q9FH76|Q56XP4|Q9LD47|Q9SAJ6|A8MRV9|Q56XE8	http://amigo.geneontology.org/cgi-bin/amigo/term_details?term=GO:0048878
embryo sac development	GO:0009553	8	125	0.048805	0.154677	Q9FLX9|F4KD38|Q9SMV6|Q8LDF9|Q2LAE1|Q9SQU6|Q680Q4|Q9SEI2	http://amigo.geneontology.org/cgi-bin/amigo/term_details?term=GO:0009553
inward rectifier potassium channel activity	GO:0005242	2	10	0.0491321	0.154677	Q38998|O65717	http://amigo.geneontology.org/cgi-bin/amigo/term_details?term=GO:0005242
double-stranded RNA-specific ribonuclease activity	GO:0032296	2	10	0.0491321	0.154677	Q3EBC8|P84634	http://amigo.geneontology.org/cgi-bin/amigo/term_details?term=GO:0032296
heterochromatin organization	GO:0070828	2	10	0.0491321	0.154677	F4JL28|O22467	http://amigo.geneontology.org/cgi-bin/amigo/term_details?term=GO:0070828
cadmium ion transport	GO:0015691	2	10	0.0491321	0.154677	Q9XIE2|Q9S9N8	http://amigo.geneontology.org/cgi-bin/amigo/term_details?term=GO:0015691
RNA polymerase II transcriptional preinitiation complex assembly	GO:0051123	2	10	0.0491321	0.154677	Q9SEI2|Q9SZD4	http://amigo.geneontology.org/cgi-bin/amigo/term_details?term=GO:0051123
ribonuclease III activity	GO:0004525	2	10	0.0491321	0.154677	Q3EBC8|P84634	http://amigo.geneontology.org/cgi-bin/amigo/term_details?term=GO:0004525
4-hydroxyproline metabolic process	GO:0019471	2	10	0.0491321	0.154677	Q9LN20|Q8VZJ7	http://amigo.geneontology.org/cgi-bin/amigo/term_details?term=GO:0019471
DNA-templated transcriptional preinitiation complex assembly	GO:0070897	2	10	0.0491321	0.154677	Q9SEI2|Q9SZD4	http://amigo.geneontology.org/cgi-bin/amigo/term_details?term=GO:0070897
endoribonuclease complex	GO:1902555	2	10	0.0491321	0.154677	Q8VZ79|Q9S9P3	http://amigo.geneontology.org/cgi-bin/amigo/term_details?term=GO:1902555
flavin-containing compound biosynthetic process	GO:0042727	2	10	0.0491321	0.154677	Q84MD8|P47924	http://amigo.geneontology.org/cgi-bin/amigo/term_details?term=GO:0042727
peptidyl-proline hydroxylation to 4-hydroxy-L-proline	GO:0018401	2	10	0.0491321	0.154677	Q9LN20|Q8VZJ7	http://amigo.geneontology.org/cgi-bin/amigo/term_details?term=GO:0018401
chromatin silencing complex	GO:0005677	2	10	0.0491321	0.154677	F4JL28|O22467	http://amigo.geneontology.org/cgi-bin/amigo/term_details?term=GO:0005677
peptidyl-proline hydroxylation	GO:0019511	2	10	0.0491321	0.154677	Q9LN20|Q8VZJ7	http://amigo.geneontology.org/cgi-bin/amigo/term_details?term=GO:0019511
meiotic chromosome separation	GO:0051307	2	10	0.0491321	0.154677	Q8RVQ9|Q5IBC5	http://amigo.geneontology.org/cgi-bin/amigo/term_details?term=GO:0051307
riboflavin metabolic process	GO:0006771	2	10	0.0491321	0.154677	Q84MD8|P47924	http://amigo.geneontology.org/cgi-bin/amigo/term_details?term=GO:0006771
protease binding	GO:0002020	2	10	0.0491321	0.154677	Q56ZI2|Q9LW77	http://amigo.geneontology.org/cgi-bin/amigo/term_details?term=GO:0002020
positive regulation of mitotic cell cycle	GO:0045931	2	10	0.0491321	0.154677	Q9LNC4|Q5IBC5	http://amigo.geneontology.org/cgi-bin/amigo/term_details?term=GO:0045931
inositol phosphate biosynthetic process	GO:0032958	2	10	0.0491321	0.154677	O80568|Q9FJH9	http://amigo.geneontology.org/cgi-bin/amigo/term_details?term=GO:0032958
protein hydroxylation	GO:0018126	2	10	0.0491321	0.154677	Q9LN20|Q8VZJ7	http://amigo.geneontology.org/cgi-bin/amigo/term_details?term=GO:0018126
nuclear-transcribed mRNA catabolic process, exonucleolytic	GO:0000291	2	10	0.0491321	0.154677	Q9FQ04|A2RVK7	http://amigo.geneontology.org/cgi-bin/amigo/term_details?term=GO:0000291
cellular heat acclimation	GO:0070370	2	10	0.0491321	0.154677	Q9FQ04|Q8S8P5	http://amigo.geneontology.org/cgi-bin/amigo/term_details?term=GO:0070370
riboflavin biosynthetic process	GO:0009231	2	10	0.0491321	0.154677	Q84MD8|P47924	http://amigo.geneontology.org/cgi-bin/amigo/term_details?term=GO:0009231
cytosolic proteasome complex	GO:0031597	2	10	0.0491321	0.154677	Q9SEI2|Q9SZD4	http://amigo.geneontology.org/cgi-bin/amigo/term_details?term=GO:0031597
sequence-specific double-stranded DNA binding	GO:1990837	7	103	0.0491812	0.154677	F4JL28|Q9SY59|Q8VYJ2|Q9LSD5|Q9FH57|Q9SV30|Q38899	http://amigo.geneontology.org/cgi-bin/amigo/term_details?term=GO:1990837
photosynthetic electron transport chain	GO:0009767	4	42	0.0495013	0.155525	Q9SL05|P16972|Q9FH02|Q9C503	http://amigo.geneontology.org/cgi-bin/amigo/term_details?term=GO:0009767
regulation of cellular component biogenesis	GO:0044087	6	82	0.0501889	0.157525	O49459|Q9SZD4|Q9SE97|Q9LSD6|Q94B77|Q9SEI2	http://amigo.geneontology.org/cgi-bin/amigo/term_details?term=GO:0044087
carboxylic acid catabolic process	GO:0046395	7	104	0.0511895	0.160453	Q96329|F4I7I0|Q9ZSA8|Q9SMT7|Q9FH76|Q1PEY5|Q9LXS6	http://amigo.geneontology.org/cgi-bin/amigo/term_details?term=GO:0046395
signal transduction by protein phosphorylation	GO:0023014	3	25	0.0512775	0.160453	Q9FPR3|Q39023|O22040	http://amigo.geneontology.org/cgi-bin/amigo/term_details?term=GO:0023014
oxidoreductase activity, acting on single donors with incorporation of molecular oxygen, incorporation of two atoms of oxygen	GO:0016702	3	25	0.0512775	0.160453	Q9LXG9|Q9C8L4|Q8LGJ5	http://amigo.geneontology.org/cgi-bin/amigo/term_details?term=GO:0016702
meiotic nuclear division	GO:0007126	6	83	0.0525074	0.164135	Q9FX64|Q9ZT87|Q8RVQ9|Q5IBC5|Q9LYN7|Q6NLW5	http://amigo.geneontology.org/cgi-bin/amigo/term_details?term=GO:0007126
chromatin organization	GO:0006325	15	297	0.0527482	0.164722	Q8RWL4|Q43386|F4JL28|O22467|Q8VZ79|Q946J8|P49040|Q8LC68|O49596|Q2LAE1|P93047|C0SUT9|Q9FML2|Q9ZQ85|Q8RWR1	http://amigo.geneontology.org/cgi-bin/amigo/term_details?term=GO:0006325
RNA helicase activity	GO:0003724	4	43	0.0528664	0.164758	Q56XG6|Q93ZG7|Q9C551|Q9LUW5	http://amigo.geneontology.org/cgi-bin/amigo/term_details?term=GO:0003724
endonuclease activity, active with either ribo- or deoxyribonucleic acids and producing 5'-phosphomonoesters	GO:0016893	4	43	0.0528664	0.164758	Q8VZ79|Q3EBC8|Q9S9P3|P84634	http://amigo.geneontology.org/cgi-bin/amigo/term_details?term=GO:0016893
posttranscriptional regulation of gene expression	GO:0010608	11	198	0.053166	0.165358	Q9ZPE4|P42731|Q9FML2|Q39030|Q9SJK3|Q3EBC8|O65683|Q9LD55|Q8GXN9|Q9ZQA8|P84634	http://amigo.geneontology.org/cgi-bin/amigo/term_details?term=GO:0010608
double-stranded DNA binding	GO:0003690	11	198	0.053166	0.165358	Q56XG6|F4JL28|Q9FFY9|O65639|Q9SY59|Q8VYJ2|Q9C7B1|Q9LSD5|Q9FH57|Q9SV30|Q38899	http://amigo.geneontology.org/cgi-bin/amigo/term_details?term=GO:0003690
polysaccharide metabolic process	GO:0005976	22	481	0.054245	0.168544	Q9C7F9|O23553|Q9S7G2|Q9LF33|Q9SRX4|Q9M2U5|Q38908|Q9SVV2|O04536|Q0WVX5|Q9LRS2|Q8L9A9|Q9ZV40|P24806|Q9FJZ3|Q9LN68|Q8LDW9|Q8RXD9|O48684|Q38910|Q6DBG8|Q8L7H3	http://amigo.geneontology.org/cgi-bin/amigo/term_details?term=GO:0005976
posttranscriptional gene silencing	GO:0016441	5	63	0.0544215	0.168923	Q9SJK3|Q3EBC8|Q8GXN9|Q9FML2|P84634	http://amigo.geneontology.org/cgi-bin/amigo/term_details?term=GO:0016441
photoperiodism, flowering	GO:0048573	6	84	0.0548899	0.170206	Q8LFS6|F4JL28|Q946J8|O82289|O04529|Q9ZQ85	http://amigo.geneontology.org/cgi-bin/amigo/term_details?term=GO:0048573
post-embryonic morphogenesis	GO:0009886	9	152	0.0558733	0.172558	Q8RY59|O22131|O82289|Q9SZD4|Q8LC68|Q94B77|Q8VZ80|Q9LYC1|C0LGX3	http://amigo.geneontology.org/cgi-bin/amigo/term_details?term=GO:0009886
transcription coactivator activity	GO:0003713	3	26	0.0559558	0.172558	Q9LV58|F4I171|P49040	http://amigo.geneontology.org/cgi-bin/amigo/term_details?term=GO:0003713
vasculature development	GO:0001944	3	26	0.0559558	0.172558	Q9C5I3|Q9FQ04|Q9SZ06	http://amigo.geneontology.org/cgi-bin/amigo/term_details?term=GO:0001944
circulatory system development	GO:0072359	3	26	0.0559558	0.172558	Q9C5I3|Q9FQ04|Q9SZ06	http://amigo.geneontology.org/cgi-bin/amigo/term_details?term=GO:0072359
cardiovascular system development	GO:0072358	3	26	0.0559558	0.172558	Q9C5I3|Q9FQ04|Q9SZ06	http://amigo.geneontology.org/cgi-bin/amigo/term_details?term=GO:0072358
solute:cation symporter activity	GO:0015294	8	129	0.056227	0.172802	Q94AZ2|O48639|Q8GZD4|Q3ECP7|Q8LG88|Q96303|Q8VZ80|Q9S735	http://amigo.geneontology.org/cgi-bin/amigo/term_details?term=GO:0015294
polygalacturonate 4-alpha-galacturonosyltransferase activity	GO:0047262	4	44	0.0563529	0.172802	Q9S7G2|Q9LN68|O04536|O48684	http://amigo.geneontology.org/cgi-bin/amigo/term_details?term=GO:0047262
positive regulation of intracellular signal transduction	GO:1902533	2	11	0.0569297	0.172802	Q39023|O22040	http://amigo.geneontology.org/cgi-bin/amigo/term_details?term=GO:1902533
vitamin B6 biosynthetic process	GO:0042819	2	11	0.0569297	0.172802	Q9ZNR6|Q8LAD0	http://amigo.geneontology.org/cgi-bin/amigo/term_details?term=GO:0042819
protein import into nucleus, docking	GO:0000059	2	11	0.0569297	0.172802	Q9SMV6|Q9FJD4	http://amigo.geneontology.org/cgi-bin/amigo/term_details?term=GO:0000059
xenobiotic transporter activity	GO:0042910	2	11	0.0569297	0.172802	Q9LK64|Q8VZZ4	http://amigo.geneontology.org/cgi-bin/amigo/term_details?term=GO:0042910
cysteine-type endopeptidase inhibitor activity	GO:0004869	2	11	0.0569297	0.172802	Q8LC76|Q41916	http://amigo.geneontology.org/cgi-bin/amigo/term_details?term=GO:0004869
anaerobic respiration	GO:0009061	2	11	0.0569297	0.172802	Q9LXG9|Q8LGJ5	http://amigo.geneontology.org/cgi-bin/amigo/term_details?term=GO:0009061
threonine biosynthetic process	GO:0009088	2	11	0.0569297	0.172802	Q9S702|O23653	http://amigo.geneontology.org/cgi-bin/amigo/term_details?term=GO:0009088
negative regulation of cell differentiation	GO:0045596	2	11	0.0569297	0.172802	Q9XER9|Q94C37	http://amigo.geneontology.org/cgi-bin/amigo/term_details?term=GO:0045596
MAP kinase kinase activity	GO:0004708	2	11	0.0569297	0.172802	Q9FX43|Q9LPQ3	http://amigo.geneontology.org/cgi-bin/amigo/term_details?term=GO:0004708
NLS-bearing protein import into nucleus	GO:0006607	2	11	0.0569297	0.172802	Q9M9X7|Q9FJD4	http://amigo.geneontology.org/cgi-bin/amigo/term_details?term=GO:0006607
vitamin B6 metabolic process	GO:0042816	2	11	0.0569297	0.172802	Q9ZNR6|Q8LAD0	http://amigo.geneontology.org/cgi-bin/amigo/term_details?term=GO:0042816
pyridine nucleotide biosynthetic process	GO:0019363	2	11	0.0569297	0.172802	Q9FGS4|Q9C723	http://amigo.geneontology.org/cgi-bin/amigo/term_details?term=GO:0019363
nuclear transcriptional repressor complex	GO:0090568	2	11	0.0569297	0.172802	F4JL28|O22467	http://amigo.geneontology.org/cgi-bin/amigo/term_details?term=GO:0090568
xenobiotic-transporting ATPase activity	GO:0008559	2	11	0.0569297	0.172802	Q9LK64|Q8VZZ4	http://amigo.geneontology.org/cgi-bin/amigo/term_details?term=GO:0008559
pectin biosynthetic process	GO:0045489	5	64	0.0572827	0.173703	Q9S7G2|Q6DBG8|Q9LN68|O04536|O48684	http://amigo.geneontology.org/cgi-bin/amigo/term_details?term=GO:0045489
cellular chemical homeostasis	GO:0055082	11	201	0.0577073	0.174819	Q9S9N8|Q56XP4|O49627|P25818|Q9LD47|Q9LEQ3|Q9M3H5|A8MRV9|Q56XE8|Q8LG88|Q9SGA2	http://amigo.geneontology.org/cgi-bin/amigo/term_details?term=GO:0055082
cell wall organization	GO:0071555	26	593	0.0579979	0.175527	Q9ZQB9|Q9LJK1|Q9LTZ9|Q9S7G2|Q9LF33|Q9SRX4|Q8GZ17|P24806|Q38908|Q9M069|Q9SVV2|O04536|Q9XIE2|Q8L9A9|Q94AJ5|Q9ZV40|Q9FH82|Q940J8|Q94KT8|Q9LN68|Q8LDW9|O48684|Q38910|Q6DBG8|Q8VXZ7|Q8L7H3	http://amigo.geneontology.org/cgi-bin/amigo/term_details?term=GO:0071555
non-membrane-bounded organelle	GO:0043228	56	1442	0.0586737	0.177225	O49596|Q9LY66|Q9FLX9|O48814|Q43386|Q946J8|Q8RVQ9|O80450|Q9SCJ9|P54609|Q9C7B1|Q9FQ04|F4HZB2|Q39211|Q6NLH0|Q9FT73|Q9FT72|P51413|Q7XJS0|P49691|Q9S9P3|Q9C551|A2RVK7|Q9FYF7|Q5IBC5|Q9LSD6|F4I8B9|Q9SVR0|Q42064|Q84ZT9|Q9FML2|Q8LCL3|Q9FHQ6|Q9LV58|O23290|Q8VZ79|Q9LUW5|Q9MAB3|Q9T041|Q9SYA9|P43297|Q67Y69|Q8VYJ2|Q9FXI5|F4JL28|Q9FT52|Q56XG6|Q38899|Q9FFY9|Q9LR33|Q9SKX8|P51419|Q9M0E2|O65902|P93047|Q9LD90	http://amigo.geneontology.org/cgi-bin/amigo/term_details?term=GO:0043228
intracellular non-membrane-bounded organelle	GO:0043232	56	1442	0.0586737	0.177225	O49596|Q9LY66|Q9FLX9|O48814|Q43386|Q946J8|Q8RVQ9|O80450|Q9SCJ9|P54609|Q9C7B1|Q9FQ04|F4HZB2|Q39211|Q6NLH0|Q9FT73|Q9FT72|P51413|Q7XJS0|P49691|Q9S9P3|Q9C551|A2RVK7|Q9FYF7|Q5IBC5|Q9LSD6|F4I8B9|Q9SVR0|Q42064|Q84ZT9|Q9FML2|Q8LCL3|Q9FHQ6|Q9LV58|O23290|Q8VZ79|Q9LUW5|Q9MAB3|Q9T041|Q9SYA9|P43297|Q67Y69|Q8VYJ2|Q9FXI5|F4JL28|Q9FT52|Q56XG6|Q38899|Q9FFY9|Q9LR33|Q9SKX8|P51419|Q9M0E2|O65902|P93047|Q9LD90	http://amigo.geneontology.org/cgi-bin/amigo/term_details?term=GO:0043232
cellular polysaccharide metabolic process	GO:0044264	15	302	0.0588677	0.177638	Q9FJZ3|Q9LN68|Q8LDW9|Q0WVX5|Q9LRS2|Q8RXD9|Q9C7F9|Q8L9A9|O23553|Q38910|Q38908|Q9ZV40|Q9SVV2|Q8L7H3|P24806	http://amigo.geneontology.org/cgi-bin/amigo/term_details?term=GO:0044264
meiotic cell cycle process	GO:1903046	6	86	0.0598481	0.179967	Q9FX64|Q9ZT87|Q8RVQ9|Q5IBC5|Q9LYN7|Q6NLW5	http://amigo.geneontology.org/cgi-bin/amigo/term_details?term=GO:1903046
gamete generation	GO:0007276	4	45	0.0599599	0.179967	Q8H1Z0|Q9SZD4|Q9SHJ5|Q9SX24	http://amigo.geneontology.org/cgi-bin/amigo/term_details?term=GO:0007276
microbody part	GO:0044438	4	45	0.0599599	0.179967	Q9M1J1|Q8S8S1|O64948|Q9LE20	http://amigo.geneontology.org/cgi-bin/amigo/term_details?term=GO:0044438
sucrose metabolic process	GO:0005985	4	45	0.0599599	0.179967	Q67XD9|P49040|Q9FXA8|Q9LQF2	http://amigo.geneontology.org/cgi-bin/amigo/term_details?term=GO:0005985
peroxisomal part	GO:0044439	4	45	0.0599599	0.179967	Q9M1J1|Q8S8S1|O64948|Q9LE20	http://amigo.geneontology.org/cgi-bin/amigo/term_details?term=GO:0044439
regulation of seed germination	GO:0010029	5	65	0.0602287	0.180423	Q9LNW3|Q93ZT5|Q9ZWA1|O64816|Q9SMT7	http://amigo.geneontology.org/cgi-bin/amigo/term_details?term=GO:0010029
cation channel activity	GO:0005261	5	65	0.0602287	0.180423	O64823|O65717|Q9LNW3|Q9LEQ3|Q38998	http://amigo.geneontology.org/cgi-bin/amigo/term_details?term=GO:0005261
production of siRNA involved in RNA interference	GO:0030422	3	27	0.0608293	0.181519	Q3EBC8|P84634|Q8GXN9	http://amigo.geneontology.org/cgi-bin/amigo/term_details?term=GO:0030422
salicylic acid metabolic process	GO:0009696	3	27	0.0608293	0.181519	Q680Q4|Q9SY59|Q9ZSA8	http://amigo.geneontology.org/cgi-bin/amigo/term_details?term=GO:0009696
pollen sperm cell differentiation	GO:0048235	3	27	0.0608293	0.181519	Q8H1Z0|Q9SHJ5|Q9SX24	http://amigo.geneontology.org/cgi-bin/amigo/term_details?term=GO:0048235
organophosphate ester transport	GO:0015748	3	27	0.0608293	0.181519	Q94B38|Q9SUV1|F4JNY0	http://amigo.geneontology.org/cgi-bin/amigo/term_details?term=GO:0015748
cytoplasmic, membrane-bounded vesicle	GO:0016023	9	155	0.0613326	0.182672	Q9LRZ5|Q9M5P2|Q8L936|Q94A40|Q9CAC4|Q0WLB5|Q67YI9|Q52T38|Q9FPR3	http://amigo.geneontology.org/cgi-bin/amigo/term_details?term=GO:0016023
response to cytokinin	GO:0009735	12	228	0.0613341	0.182672	Q9FHQ6|Q9FH02|Q9LV03|P42736|Q9SMT7|P49691|Q96255|Q9FGT8|Q9SAJ6|Q9M8L2|Q9LMR5|Q9SX77	http://amigo.geneontology.org/cgi-bin/amigo/term_details?term=GO:0009735
cell wall organization or biogenesis	GO:0071554	32	763	0.0618961	0.184168	Q9ZQB9|O49459|Q9LJK1|Q9LTZ9|Q9C7F9|Q9S7G2|Q9LF33|Q9SRX4|Q8GZ17|Q9M2U5|Q940J8|Q38908|Q9M069|Q9SVV2|O04536|Q9XIE2|Q9LRS2|Q8L9A9|Q94AJ5|Q9ZV40|Q9FH82|P24806|Q94KT8|Q9FJZ3|Q9LN68|Q8LDW9|O23006|O48684|Q38910|Q6DBG8|Q8VXZ7|Q8L7H3	http://amigo.geneontology.org/cgi-bin/amigo/term_details?term=GO:0071554
vitamin metabolic process	GO:0006766	6	87	0.0624239	0.18556	B0F481|Q84MD8|Q9ZNR6|P47924|Q8GYN9|Q8LAD0	http://amigo.geneontology.org/cgi-bin/amigo/term_details?term=GO:0006766
carbohydrate transporter activity	GO:1901476	9	156	0.0632253	0.187402	Q9FGQ2|Q94AZ2|O48639|Q96303|P25818|Q3ECP7|Q9SW25|Q8VZ80|Q9S735	http://amigo.geneontology.org/cgi-bin/amigo/term_details?term=GO:1901476
alpha-amino acid biosynthetic process	GO:1901607	9	156	0.0632253	0.187402	Q9SHP0|Q9LV03|Q05762|Q9SCL7|Q96255|Q9S702|O23653|P54888|Q9LFU1	http://amigo.geneontology.org/cgi-bin/amigo/term_details?term=GO:1901607
carbohydrate transmembrane transporter activity	GO:0015144	9	156	0.0632253	0.187402	Q9FGQ2|Q94AZ2|O48639|Q96303|P25818|Q3ECP7|Q9SW25|Q8VZ80|Q9S735	http://amigo.geneontology.org/cgi-bin/amigo/term_details?term=GO:0015144
potassium channel activity	GO:0005267	4	46	0.0636865	0.188047	Q9LNW3|O65717|Q9LEQ3|Q38998	http://amigo.geneontology.org/cgi-bin/amigo/term_details?term=GO:0005267
mRNA binding	GO:0003729	4	46	0.0636865	0.188047	Q8LFS6|Q9LQI9|Q9FGR0|Q9LJH8	http://amigo.geneontology.org/cgi-bin/amigo/term_details?term=GO:0003729
actin polymerization or depolymerization	GO:0008154	4	46	0.0636865	0.188047	Q94B77|Q9LSD6|Q9SE97|O65902	http://amigo.geneontology.org/cgi-bin/amigo/term_details?term=GO:0008154
phospholipase activity	GO:0004620	4	46	0.0636865	0.188047	Q9SV43|Q9LRZ5|Q71N54|Q8W5R2	http://amigo.geneontology.org/cgi-bin/amigo/term_details?term=GO:0004620
external encapsulating structure organization	GO:0045229	27	627	0.0639882	0.188152	Q9ZQB9|Q9LJK1|Q9LTZ9|Q9S7G2|Q9LF33|Q9SRX4|Q8GZ17|P24806|Q38908|Q9M069|Q9SVV2|O04536|Q9XIE2|Q8L9A9|Q94AJ5|Q9ZV40|Q9FH82|Q940J8|Q94KT8|Q9LN68|Q8LDW9|O48684|Q38910|Q6DBG8|Q8VXZ7|Q500U8|Q8L7H3	http://amigo.geneontology.org/cgi-bin/amigo/term_details?term=GO:0045229
peptidyl-proline dioxygenase activity	GO:0031543	2	12	0.0651226	0.188152	Q9LN20|Q8VZJ7	http://amigo.geneontology.org/cgi-bin/amigo/term_details?term=GO:0031543
production of ta-siRNAs involved in RNA interference	GO:0010267	2	12	0.0651226	0.188152	Q3EBC8|P84634	http://amigo.geneontology.org/cgi-bin/amigo/term_details?term=GO:0010267
procollagen-proline 4-dioxygenase activity	GO:0004656	2	12	0.0651226	0.188152	Q9LN20|Q8VZJ7	http://amigo.geneontology.org/cgi-bin/amigo/term_details?term=GO:0004656
methylated histone binding	GO:0035064	2	12	0.0651226	0.188152	Q946J8|F4JL28	http://amigo.geneontology.org/cgi-bin/amigo/term_details?term=GO:0035064
tetrahydrofolate biosynthetic process	GO:0046654	2	12	0.0651226	0.188152	Q05762|Q9SFV7	http://amigo.geneontology.org/cgi-bin/amigo/term_details?term=GO:0046654
regulation of defense response to virus	GO:0050688	2	12	0.0651226	0.188152	Q9C5T4|Q9SAH7	http://amigo.geneontology.org/cgi-bin/amigo/term_details?term=GO:0050688
cytoplasmic stress granule	GO:0010494	2	12	0.0651226	0.188152	Q9FQ04|P43297	http://amigo.geneontology.org/cgi-bin/amigo/term_details?term=GO:0010494
transcription elongation from RNA polymerase II promoter	GO:0006368	2	12	0.0651226	0.188152	Q6NLH0|P49040	http://amigo.geneontology.org/cgi-bin/amigo/term_details?term=GO:0006368
procollagen-proline dioxygenase activity	GO:0019798	2	12	0.0651226	0.188152	Q9LN20|Q8VZJ7	http://amigo.geneontology.org/cgi-bin/amigo/term_details?term=GO:0019798
peptidyl-proline 4-dioxygenase activity	GO:0031545	2	12	0.0651226	0.188152	Q9LN20|Q8VZJ7	http://amigo.geneontology.org/cgi-bin/amigo/term_details?term=GO:0031545
3'-5' DNA helicase activity	GO:0043138	2	12	0.0651226	0.188152	Q9FT73|Q9FT72	http://amigo.geneontology.org/cgi-bin/amigo/term_details?term=GO:0043138
intrinsic component of plastid membrane	GO:0031350	2	12	0.0651226	0.188152	Q94AL8|F4I1G5	http://amigo.geneontology.org/cgi-bin/amigo/term_details?term=GO:0031350
negative regulation of innate immune response	GO:0045824	2	12	0.0651226	0.188152	Q680Q4|Q9SR17	http://amigo.geneontology.org/cgi-bin/amigo/term_details?term=GO:0045824
nuclear telomere cap complex	GO:0000783	2	12	0.0651226	0.188152	Q9C7B1|Q9FFY9	http://amigo.geneontology.org/cgi-bin/amigo/term_details?term=GO:0000783
storage vacuole	GO:0000322	2	12	0.0651226	0.188152	P25818|O04023	http://amigo.geneontology.org/cgi-bin/amigo/term_details?term=GO:0000322
regulation of immune effector process	GO:0002697	2	12	0.0651226	0.188152	Q9C5T4|Q9SAH7	http://amigo.geneontology.org/cgi-bin/amigo/term_details?term=GO:0002697
telomere cap complex	GO:0000782	2	12	0.0651226	0.188152	Q9C7B1|Q9FFY9	http://amigo.geneontology.org/cgi-bin/amigo/term_details?term=GO:0000782
telomeric loop formation	GO:0031627	2	12	0.0651226	0.188152	Q9C7B1|Q9FFY9	http://amigo.geneontology.org/cgi-bin/amigo/term_details?term=GO:0031627
integral component of plastid membrane	GO:0031351	2	12	0.0651226	0.188152	Q94AL8|F4I1G5	http://amigo.geneontology.org/cgi-bin/amigo/term_details?term=GO:0031351
regulation of autophagy	GO:0010506	2	12	0.0651226	0.188152	Q9S760|Q8S8P5	http://amigo.geneontology.org/cgi-bin/amigo/term_details?term=GO:0010506
stomatal complex patterning	GO:0010375	2	12	0.0651226	0.188152	Q39211|Q39023	http://amigo.geneontology.org/cgi-bin/amigo/term_details?term=GO:0010375
protein storage vacuole	GO:0000326	2	12	0.0651226	0.188152	P25818|O04023	http://amigo.geneontology.org/cgi-bin/amigo/term_details?term=GO:0000326
cellular detoxification	GO:1990748	3	28	0.0658937	0.189318	Q39243|O81235|Q9LD47	http://amigo.geneontology.org/cgi-bin/amigo/term_details?term=GO:1990748
proteasome regulatory particle	GO:0005838	3	28	0.0658937	0.189318	O24412|Q9SEI2|Q9SZD4	http://amigo.geneontology.org/cgi-bin/amigo/term_details?term=GO:0005838
proteasome accessory complex	GO:0022624	3	28	0.0658937	0.189318	O24412|Q9SEI2|Q9SZD4	http://amigo.geneontology.org/cgi-bin/amigo/term_details?term=GO:0022624
cellular oxidant detoxification	GO:0098869	3	28	0.0658937	0.189318	Q39243|O81235|Q9LD47	http://amigo.geneontology.org/cgi-bin/amigo/term_details?term=GO:0098869
peroxisome organization	GO:0007031	3	28	0.0658937	0.189318	Q9M1J1|Q8S8S1|O64948	http://amigo.geneontology.org/cgi-bin/amigo/term_details?term=GO:0007031
L-ascorbic acid binding	GO:0031418	3	28	0.0658937	0.189318	Q9LN20|Q3ED68|Q8VZJ7	http://amigo.geneontology.org/cgi-bin/amigo/term_details?term=GO:0031418
positive regulation of catalytic activity	GO:0043085	5	67	0.0663741	0.190344	F4JKK0|Q9FL69|P29448|Q39023|O22040	http://amigo.geneontology.org/cgi-bin/amigo/term_details?term=GO:0043085
regulation of response to external stimulus	GO:0032101	5	67	0.0663741	0.190344	Q680Q4|Q9SAH7|Q9C5T4|Q9FPR3|Q8LBH4	http://amigo.geneontology.org/cgi-bin/amigo/term_details?term=GO:0032101
ubiquitin-like protein-specific protease activity	GO:0019783	4	47	0.0675317	0.193213	Q93Y01|Q9SCJ9|Q8L6Y1|Q9SB51	http://amigo.geneontology.org/cgi-bin/amigo/term_details?term=GO:0019783
organic anion transmembrane transporter activity	GO:0008514	4	47	0.0675317	0.193213	Q94B38|Q8LG88|Q9M038|F4JNY0	http://amigo.geneontology.org/cgi-bin/amigo/term_details?term=GO:0008514
cellular glucan metabolic process	GO:0006073	12	232	0.0676245	0.193213	Q8LDW9|Q0WVX5|Q9LRS2|Q8RXD9|O23553|Q8L9A9|Q38910|Q38908|Q9ZV40|Q9SVV2|Q8L7H3|P24806	http://amigo.geneontology.org/cgi-bin/amigo/term_details?term=GO:0006073
glucan metabolic process	GO:0044042	12	232	0.0676245	0.193213	Q8LDW9|Q0WVX5|Q9LRS2|Q8RXD9|O23553|Q8L9A9|Q38910|Q38908|Q9ZV40|Q9SVV2|Q8L7H3|P24806	http://amigo.geneontology.org/cgi-bin/amigo/term_details?term=GO:0044042
vegetative to reproductive phase transition of meristem	GO:0010228	9	159	0.069124	0.197315	Q8LFS6|F4JL28|Q946J8|O82289|O04529|Q93ZT5|Q5E915|Q9FML2|Q9ZQ85	http://amigo.geneontology.org/cgi-bin/amigo/term_details?term=GO:0010228
regulation of seedling development	GO:1900140	5	68	0.069573	0.198413	Q9LNW3|Q93ZT5|Q9ZWA1|O64816|Q9SMT7	http://amigo.geneontology.org/cgi-bin/amigo/term_details?term=GO:1900140
transmembrane receptor protein tyrosine kinase signaling pathway	GO:0007169	8	136	0.0708586	0.201887	C0LGP4|Q9SGP2|Q9FMD7|Q8LFN2|Q9FXF2|Q6R2K3|Q9LVN2|C0LGX3	http://amigo.geneontology.org/cgi-bin/amigo/term_details?term=GO:0007169
copper ion binding	GO:0005507	12	234	0.0709217	0.201887	P46643|O81235|Q43314|Q9FT52|Q9SH30|Q9SK27|Q9LD47|Q9SAJ6|P25858|Q9FK35|Q8VXX5|O80934	http://amigo.geneontology.org/cgi-bin/amigo/term_details?term=GO:0005507
RNA interference	GO:0016246	3	29	0.0711445	0.202204	Q3EBC8|P84634|Q8GXN9	http://amigo.geneontology.org/cgi-bin/amigo/term_details?term=GO:0016246
membrane-bounded vesicle	GO:0031988	9	160	0.0711641	0.202204	Q9LRZ5|Q9M5P2|Q8L936|Q94A40|Q9CAC4|Q0WLB5|Q67YI9|Q52T38|Q9FPR3	http://amigo.geneontology.org/cgi-bin/amigo/term_details?term=GO:0031988
monocarboxylic acid catabolic process	GO:0072329	4	48	0.0714943	0.202398	Q9ZSA8|Q9LXS6|Q9FH76|Q96329	http://amigo.geneontology.org/cgi-bin/amigo/term_details?term=GO:0072329
transport vesicle	GO:0030133	4	48	0.0714943	0.202398	Q9M5P2|Q9CAC4|Q0WLB5|Q9FPR3	http://amigo.geneontology.org/cgi-bin/amigo/term_details?term=GO:0030133
autophagy	GO:0006914	4	48	0.0714943	0.202398	Q8S8P5|Q9S760|Q0WWQ1|Q9FKG3	http://amigo.geneontology.org/cgi-bin/amigo/term_details?term=GO:0006914
cell cortex part	GO:0044448	4	48	0.0714943	0.202398	Q8S3U9|Q9T041|Q84ZT9|O65902	http://amigo.geneontology.org/cgi-bin/amigo/term_details?term=GO:0044448
enzyme linked receptor protein signaling pathway	GO:0007167	8	137	0.0731214	0.206037	C0LGP4|Q9SGP2|Q9FMD7|Q8LFN2|Q9FXF2|Q6R2K3|Q9LVN2|C0LGX3	http://amigo.geneontology.org/cgi-bin/amigo/term_details?term=GO:0007167
protein heterodimerization activity	GO:0046982	9	161	0.0732412	0.206037	Q9FMZ0|Q8RVQ9|Q9ZNR6|O82343|Q9FPW6|Q9LUB7|Q8LAD0|Q9C5G0|O65683	http://amigo.geneontology.org/cgi-bin/amigo/term_details?term=GO:0046982
ncRNA catabolic process	GO:0034661	2	13	0.07368	0.206037	Q9FQ04|A2RVK7	http://amigo.geneontology.org/cgi-bin/amigo/term_details?term=GO:0034661
proteasome regulatory particle, base subcomplex	GO:0008540	2	13	0.07368	0.206037	Q9SEI2|Q9SZD4	http://amigo.geneontology.org/cgi-bin/amigo/term_details?term=GO:0008540
photosynthetic electron transport in photosystem I	GO:0009773	2	13	0.07368	0.206037	Q9SL05|Q9C503	http://amigo.geneontology.org/cgi-bin/amigo/term_details?term=GO:0009773
ADP transmembrane transporter activity	GO:0015217	2	13	0.07368	0.206037	P92935|Q39002	http://amigo.geneontology.org/cgi-bin/amigo/term_details?term=GO:0015217
positive regulation of programmed cell death	GO:0043068	2	13	0.07368	0.206037	Q7XJE6|A9LNK9	http://amigo.geneontology.org/cgi-bin/amigo/term_details?term=GO:0043068
double-stranded telomeric DNA binding	GO:0003691	2	13	0.07368	0.206037	Q9C7B1|Q9FFY9	http://amigo.geneontology.org/cgi-bin/amigo/term_details?term=GO:0003691
ribonuclease P activity	GO:0004526	2	13	0.07368	0.206037	Q8VZ79|Q9S9P3	http://amigo.geneontology.org/cgi-bin/amigo/term_details?term=GO:0004526
aldo-keto reductase (NADP) activity	GO:0004033	2	13	0.07368	0.206037	Q9ZUH5|Q0PGJ6	http://amigo.geneontology.org/cgi-bin/amigo/term_details?term=GO:0004033
phospholipid catabolic process	GO:0009395	2	13	0.07368	0.206037	Q71N54|Q9SGA2	http://amigo.geneontology.org/cgi-bin/amigo/term_details?term=GO:0009395
nuclear localization sequence binding	GO:0008139	2	13	0.07368	0.206037	Q9M9X7|Q9FJD4	http://amigo.geneontology.org/cgi-bin/amigo/term_details?term=GO:0008139
negative regulation of immune response	GO:0050777	2	13	0.07368	0.206037	Q680Q4|Q9SR17	http://amigo.geneontology.org/cgi-bin/amigo/term_details?term=GO:0050777
cellular localization	GO:0051641	23	527	0.073812	0.20622	Q9SMV6|Q39011|P49040|Q38942|Q8VZI8|Q8RY25|Q9SRV7|Q94A40|F4HZB2|Q0WLB5|Q9FJD4|Q9M9X7|Q9CAF4|Q93ZG7|F4I0P8|Q9XIE2|Q9LD47|O48724|O64948|O04023|Q56XG6|Q9C5H4|Q9ZSD4	http://amigo.geneontology.org/cgi-bin/amigo/term_details?term=GO:0051641
cytoplasmic vesicle	GO:0031410	9	162	0.0753554	0.210342	Q9LRZ5|Q9M5P2|Q8L936|Q94A40|Q9CAC4|Q0WLB5|Q67YI9|Q52T38|Q9FPR3	http://amigo.geneontology.org/cgi-bin/amigo/term_details?term=GO:0031410
nitrogen cycle metabolic process	GO:0071941	4	49	0.0755729	0.210379	Q680Q4|Q84WW2|Q8LBB2|Q9LV03	http://amigo.geneontology.org/cgi-bin/amigo/term_details?term=GO:0071941
peptidyl-serine phosphorylation	GO:0018105	4	49	0.0755729	0.210379	Q9FKW4|Q9SPK4|Q93VK0|Q7XJR9	http://amigo.geneontology.org/cgi-bin/amigo/term_details?term=GO:0018105
peptidyl-serine modification	GO:0018209	4	49	0.0755729	0.210379	Q9FKW4|Q9SPK4|Q93VK0|Q7XJR9	http://amigo.geneontology.org/cgi-bin/amigo/term_details?term=GO:0018209
water-soluble vitamin biosynthetic process	GO:0042364	5	70	0.0762213	0.211745	Q84MD8|Q8LAD0|B0F481|P47924|Q9ZNR6	http://amigo.geneontology.org/cgi-bin/amigo/term_details?term=GO:0042364
potassium ion transport	GO:0006813	6	92	0.0762692	0.211745	Q38998|O65717|Q9LNW3|Q9M7K4|Q56XP4|Q9FFR9	http://amigo.geneontology.org/cgi-bin/amigo/term_details?term=GO:0006813
cellular response to oxidative stress	GO:0034599	6	92	0.0762692	0.211745	O81235|Q39243|Q38879|O64654|P29448|Q9LD47	http://amigo.geneontology.org/cgi-bin/amigo/term_details?term=GO:0034599
oxidoreductase activity, acting on the CH-NH group of donors	GO:0016645	3	30	0.0765766	0.212407	Q05762|Q9LTS3|Q9FNA2	http://amigo.geneontology.org/cgi-bin/amigo/term_details?term=GO:0016645
intracellular vesicle	GO:0097708	9	163	0.0775067	0.214794	Q9LRZ5|Q9M5P2|Q8L936|Q94A40|Q9CAC4|Q0WLB5|Q67YI9|Q52T38|Q9FPR3	http://amigo.geneontology.org/cgi-bin/amigo/term_details?term=GO:0097708
histone modification	GO:0016570	7	116	0.0793052	0.219189	Q8RWL4|F4JL28|Q9FML2|Q2LAE1|P49040|Q9ZQ85|Q8RWR1	http://amigo.geneontology.org/cgi-bin/amigo/term_details?term=GO:0016570
organic acid catabolic process	GO:0016054	7	116	0.0793052	0.219189	Q96329|F4I7I0|Q9ZSA8|Q9SMT7|Q9FH76|Q1PEY5|Q9LXS6	http://amigo.geneontology.org/cgi-bin/amigo/term_details?term=GO:0016054
chromatin binding	GO:0003682	7	116	0.0793052	0.219189	O49596|F4JL28|Q9FH57|Q8LC68|F4I171|P93047|Q9SV30	http://amigo.geneontology.org/cgi-bin/amigo/term_details?term=GO:0003682
protein targeting to nucleus	GO:0044744	4	50	0.0797661	0.219286	Q9SMV6|Q38942|Q9FJD4|Q9M9X7	http://amigo.geneontology.org/cgi-bin/amigo/term_details?term=GO:0044744
protein kinase binding	GO:0019901	4	50	0.0797661	0.219286	Q9C598|Q9LSF1|Q9FM19|Q8RY18	http://amigo.geneontology.org/cgi-bin/amigo/term_details?term=GO:0019901
protein import into nucleus	GO:0006606	4	50	0.0797661	0.219286	Q9SMV6|Q38942|Q9FJD4|Q9M9X7	http://amigo.geneontology.org/cgi-bin/amigo/term_details?term=GO:0006606
nucleobase-containing compound transmembrane transporter activity	GO:0015932	4	50	0.0797661	0.219286	Q941R4|Q39002|P92935|Q9SUV1	http://amigo.geneontology.org/cgi-bin/amigo/term_details?term=GO:0015932
acid phosphatase activity	GO:0003993	4	50	0.0797661	0.219286	Q38924|Q9SIV9|Q5MAU8|Q9LMX4	http://amigo.geneontology.org/cgi-bin/amigo/term_details?term=GO:0003993
single-organism nuclear import	GO:1902593	4	50	0.0797661	0.219286	Q9SMV6|Q38942|Q9FJD4|Q9M9X7	http://amigo.geneontology.org/cgi-bin/amigo/term_details?term=GO:1902593
multicellular organism reproduction	GO:0032504	8	140	0.08017	0.219956	Q9LN68|Q9SHJ5|Q9LNW3|Q9SZD4|O65351|Q8H1Z0|Q9FML2|Q9SX24	http://amigo.geneontology.org/cgi-bin/amigo/term_details?term=GO:0032504
organophosphate biosynthetic process	GO:0090407	14	292	0.0819674	0.219956	Q9LMM0|Q9C723|O80568|Q9SHJ5|Q9FGS4|Q05762|F4K0E8|Q9SFV7|Q84MD8|Q9FJH9|Q8VYB2|Q9FT52|O65902|Q94A27	http://amigo.geneontology.org/cgi-bin/amigo/term_details?term=GO:0090407
ribonucleoprotein complex	GO:1990904	30	729	0.0821286	0.219956	Q8LFS6|Q9LY66|Q9FQ04|Q9LHP2|P54609|Q3EBC8|F4HZB2|Q9FT52|Q9LD55|P92964|P51413|Q84TH4|Q9S9P3|P51419|P49691|Q9SVR0|Q1PDV2|O23290|Q8VZ79|P43297|Q9SJK3|Q94A38|Q42064|P84634|Q56XG6|Q9LR33|Q9SKX8|Q9M0E2|Q8LCL3|Q9LD90	http://amigo.geneontology.org/cgi-bin/amigo/term_details?term=GO:1990904
intracellular ribonucleoprotein complex	GO:0030529	30	729	0.0821286	0.219956	Q8LFS6|Q9LY66|Q9FQ04|Q9LHP2|P54609|Q3EBC8|F4HZB2|Q9FT52|Q9LD55|P92964|P51413|Q84TH4|Q9S9P3|P51419|P49691|Q9SVR0|Q1PDV2|O23290|Q8VZ79|P43297|Q9SJK3|Q94A38|Q42064|P84634|Q56XG6|Q9LR33|Q9SKX8|Q9M0E2|Q8LCL3|Q9LD90	http://amigo.geneontology.org/cgi-bin/amigo/term_details?term=GO:0030529
glucose metabolic process	GO:0006006	3	31	0.0821851	0.219956	Q9SAJ6|Q5E924|P25858	http://amigo.geneontology.org/cgi-bin/amigo/term_details?term=GO:0006006
taxis	GO:0042330	3	31	0.0821851	0.219956	Q8VZG8|Q680Q4|Q39023	http://amigo.geneontology.org/cgi-bin/amigo/term_details?term=GO:0042330
exoribonuclease activity, producing 5'-phosphomonoesters	GO:0016896	3	31	0.0821851	0.219956	Q9FQ04|Q6NQJ6|A2RVK7	http://amigo.geneontology.org/cgi-bin/amigo/term_details?term=GO:0016896
pollen tube guidance	GO:0010183	3	31	0.0821851	0.219956	Q8VZG8|Q680Q4|Q39023	http://amigo.geneontology.org/cgi-bin/amigo/term_details?term=GO:0010183
chemotaxis	GO:0006935	3	31	0.0821851	0.219956	Q8VZG8|Q680Q4|Q39023	http://amigo.geneontology.org/cgi-bin/amigo/term_details?term=GO:0006935
positive chemotaxis	GO:0050918	3	31	0.0821851	0.219956	Q8VZG8|Q680Q4|Q39023	http://amigo.geneontology.org/cgi-bin/amigo/term_details?term=GO:0050918
transport vesicle membrane	GO:0030658	3	31	0.0821851	0.219956	Q9M5P2|Q0WLB5|Q9FPR3	http://amigo.geneontology.org/cgi-bin/amigo/term_details?term=GO:0030658
exoribonuclease activity	GO:0004532	3	31	0.0821851	0.219956	Q9FQ04|Q6NQJ6|A2RVK7	http://amigo.geneontology.org/cgi-bin/amigo/term_details?term=GO:0004532
cell wall macromolecule catabolic process	GO:0016998	3	31	0.0821851	0.219956	Q9FJZ3|O23006|Q9M2U5	http://amigo.geneontology.org/cgi-bin/amigo/term_details?term=GO:0016998
DNA conformation change	GO:0071103	6	94	0.0822561	0.219956	Q43386|F4JL28|O22467|O65639|Q8LC68|Q9FT73	http://amigo.geneontology.org/cgi-bin/amigo/term_details?term=GO:0071103
peptidase activity	GO:0008233	22	507	0.0825402	0.219956	Q5XF51|Q9FN42|Q93Y01|Q9SCJ9|O65351|O23507|Q5IBC5|Q8VZI8|Q9LS40|Q8LF05|Q9FMH8|Q9SB51|Q7XJE6|Q9LVJ1|P43297|O04529|O64948|Q9SAJ3|Q9FH02|Q8L6Y1|Q9C9C0|P54968	http://amigo.geneontology.org/cgi-bin/amigo/term_details?term=GO:0008233
cytoplasmic microtubule	GO:0005881	2	14	0.0825725	0.219956	Q9T041|Q84ZT9	http://amigo.geneontology.org/cgi-bin/amigo/term_details?term=GO:0005881
glyoxysome	GO:0009514	2	14	0.0825725	0.219956	B9DGD6|Q96329	http://amigo.geneontology.org/cgi-bin/amigo/term_details?term=GO:0009514
phospholipid transporter activity	GO:0005548	2	14	0.0825725	0.219956	Q9LI83|Q9SAF5	http://amigo.geneontology.org/cgi-bin/amigo/term_details?term=GO:0005548
import across plasma membrane	GO:0098739	2	14	0.0825725	0.219956	Q8GZD4|Q56XP4	http://amigo.geneontology.org/cgi-bin/amigo/term_details?term=GO:0098739
threonine metabolic process	GO:0006566	2	14	0.0825725	0.219956	Q9S702|O23653	http://amigo.geneontology.org/cgi-bin/amigo/term_details?term=GO:0006566
regulation of cytokinin-activated signaling pathway	GO:0080036	2	14	0.0825725	0.219956	Q9M8L2|Q9LMR5	http://amigo.geneontology.org/cgi-bin/amigo/term_details?term=GO:0080036
regulation of hormone biosynthetic process	GO:0046885	2	14	0.0825725	0.219956	Q9FMZ0|F4KGY6	http://amigo.geneontology.org/cgi-bin/amigo/term_details?term=GO:0046885
cell surface	GO:0009986	2	14	0.0825725	0.219956	O64682|Q94KT8	http://amigo.geneontology.org/cgi-bin/amigo/term_details?term=GO:0009986
regulation of viral process	GO:0050792	2	14	0.0825725	0.219956	Q9C5T4|Q9SAH7	http://amigo.geneontology.org/cgi-bin/amigo/term_details?term=GO:0050792
NAD metabolic process	GO:0019674	2	14	0.0825725	0.219956	Q9FGS4|Q9C723	http://amigo.geneontology.org/cgi-bin/amigo/term_details?term=GO:0019674
membrane budding	GO:0006900	2	14	0.0825725	0.219956	Q9LI83|Q9SAF5	http://amigo.geneontology.org/cgi-bin/amigo/term_details?term=GO:0006900
activation of protein kinase activity	GO:0032147	2	14	0.0825725	0.219956	Q39023|O22040	http://amigo.geneontology.org/cgi-bin/amigo/term_details?term=GO:0032147
regulation of MAP kinase activity	GO:0043405	2	14	0.0825725	0.219956	Q39023|O22040	http://amigo.geneontology.org/cgi-bin/amigo/term_details?term=GO:0043405
proline metabolic process	GO:0006560	2	14	0.0825725	0.219956	Q9SCL7|P54888	http://amigo.geneontology.org/cgi-bin/amigo/term_details?term=GO:0006560
negative regulation of immune system process	GO:0002683	2	14	0.0825725	0.219956	Q680Q4|Q9SR17	http://amigo.geneontology.org/cgi-bin/amigo/term_details?term=GO:0002683
regulation of cellular protein localization	GO:1903827	2	14	0.0825725	0.219956	Q9SMV6|Q39011	http://amigo.geneontology.org/cgi-bin/amigo/term_details?term=GO:1903827
import into cell	GO:0098657	2	14	0.0825725	0.219956	Q8GZD4|Q56XP4	http://amigo.geneontology.org/cgi-bin/amigo/term_details?term=GO:0098657
alcohol dehydrogenase (NAD) activity	GO:0004022	2	14	0.0825725	0.219956	A1L4Y2|P06525	http://amigo.geneontology.org/cgi-bin/amigo/term_details?term=GO:0004022
cortical microtubule	GO:0055028	2	14	0.0825725	0.219956	Q9T041|Q84ZT9	http://amigo.geneontology.org/cgi-bin/amigo/term_details?term=GO:0055028
regulation of MAPK cascade	GO:0043408	2	14	0.0825725	0.219956	Q39023|O22040	http://amigo.geneontology.org/cgi-bin/amigo/term_details?term=GO:0043408
indole-containing compound metabolic process	GO:0042430	5	72	0.0832001	0.221246	Q9XIE2|Q9FX43|Q9FG65|Q39023|Q8S8P5	http://amigo.geneontology.org/cgi-bin/amigo/term_details?term=GO:0042430
cellular lipid catabolic process	GO:0044242	5	72	0.0832001	0.221246	Q71N54|Q9LXS6|Q8VXZ7|Q96329|Q9SGA2	http://amigo.geneontology.org/cgi-bin/amigo/term_details?term=GO:0044242
nuclear import	GO:0051170	4	51	0.0840724	0.223182	Q9SMV6|Q38942|Q9FJD4|Q9M9X7	http://amigo.geneontology.org/cgi-bin/amigo/term_details?term=GO:0051170
polyol metabolic process	GO:0019751	4	51	0.0840724	0.223182	O81893|O80568|Q9FJH9|Q9SGA2	http://amigo.geneontology.org/cgi-bin/amigo/term_details?term=GO:0019751
enzyme activator activity	GO:0008047	5	73	0.0868119	0.229862	Q9FGS4|Q9FL69|P29448|Q9FX43|Q9LD47	http://amigo.geneontology.org/cgi-bin/amigo/term_details?term=GO:0008047
oxidoreductase activity, acting on paired donors, with incorporation or reduction of molecular oxygen, 2-oxoglutarate as one donor, and incorporation of one atom each of oxygen into both donors	GO:0016706	5	73	0.0868119	0.229862	Q9LN20|Q39224|Q9ZSA8|Q8VZJ7|Q9ZSA7	http://amigo.geneontology.org/cgi-bin/amigo/term_details?term=GO:0016706
nucleobase-containing compound catabolic process	GO:0034655	5	73	0.0868119	0.229862	Q9FQ04|Q9ZT87|Q8LFS6|P42731|A2RVK7	http://amigo.geneontology.org/cgi-bin/amigo/term_details?term=GO:0034655
cyclic nucleotide binding	GO:0030551	3	32	0.0879647	0.23202	Q38998|O65717|Q9LEQ3	http://amigo.geneontology.org/cgi-bin/amigo/term_details?term=GO:0030551
regulation of actin filament polymerization	GO:0030833	3	32	0.0879647	0.23202	Q94B77|Q9LSD6|Q9SE97	http://amigo.geneontology.org/cgi-bin/amigo/term_details?term=GO:0030833
iron-sulfur cluster assembly	GO:0016226	3	32	0.0879647	0.23202	Q9FGS4|Q8L733|O49627	http://amigo.geneontology.org/cgi-bin/amigo/term_details?term=GO:0016226
metallo-sulfur cluster assembly	GO:0031163	3	32	0.0879647	0.23202	Q9FGS4|Q8L733|O49627	http://amigo.geneontology.org/cgi-bin/amigo/term_details?term=GO:0031163
stem cell population maintenance	GO:0019827	4	52	0.08849	0.232629	Q9LUB7|Q9XIN0|Q9SZD4|O22967	http://amigo.geneontology.org/cgi-bin/amigo/term_details?term=GO:0019827
maintenance of cell number	GO:0098727	4	52	0.08849	0.232629	Q9LUB7|Q9XIN0|Q9SZD4|O22967	http://amigo.geneontology.org/cgi-bin/amigo/term_details?term=GO:0098727
gene silencing by RNA	GO:0031047	6	96	0.0884967	0.232629	Q8VZ79|Q9S9P3|Q8GXN9|Q9SJK3|Q3EBC8|P84634	http://amigo.geneontology.org/cgi-bin/amigo/term_details?term=GO:0031047
serine-type endopeptidase activity	GO:0004252	6	96	0.0884967	0.232629	Q9FN42|Q9LVJ1|Q8LF05|Q9C9C0|O65351|O64948	http://amigo.geneontology.org/cgi-bin/amigo/term_details?term=GO:0004252
response to carbohydrate	GO:0009743	7	120	0.0903323	0.237151	Q9C598|Q94B38|P49040|P06525|O65683|P25858|Q5IBC5	http://amigo.geneontology.org/cgi-bin/amigo/term_details?term=GO:0009743
positive regulation of molecular function	GO:0044093	5	74	0.0905044	0.237401	F4JKK0|Q9FL69|P29448|Q39023|O22040	http://amigo.geneontology.org/cgi-bin/amigo/term_details?term=GO:0044093
organic substance transport	GO:0071702	43	1110	0.0909123	0.238099	Q94AZ2|Q9M038|Q93XM7|Q9SMV6|Q941R4|P54609|Q9SW25|Q8LG88|Q39011|P49040|Q38942|Q8VZI8|Q8RY25|Q9SRV7|Q8RWL5|Q9FKS8|P25818|Q0WLB5|Q9FJD4|Q9C5M0|Q9M9E1|Q9LRB5|Q9M9X7|Q9CAF4|Q9FGQ2|Q93ZG7|F4I0P8|Q9LFB8|Q9AST6|Q9SUV1|Q9SRK7|Q8VZ80|O64948|O04023|Q9FKG3|Q56XG6|Q9M5P2|Q94B38|Q67YI9|F4JNY0|Q9C5H4|Q9ZSD4|Q8GZD4	http://amigo.geneontology.org/cgi-bin/amigo/term_details?term=GO:0071702
tRNA-specific ribonuclease activity	GO:0004549	2	15	0.091772	0.238099	Q8VZ79|Q9S9P3	http://amigo.geneontology.org/cgi-bin/amigo/term_details?term=GO:0004549
flavin-containing compound metabolic process	GO:0042726	2	15	0.091772	0.238099	Q84MD8|P47924	http://amigo.geneontology.org/cgi-bin/amigo/term_details?term=GO:0042726
sulfurtransferase activity	GO:0016783	2	15	0.091772	0.238099	O64530|Q24JL3	http://amigo.geneontology.org/cgi-bin/amigo/term_details?term=GO:0016783
transcriptional repressor complex	GO:0017053	2	15	0.091772	0.238099	F4JL28|O22467	http://amigo.geneontology.org/cgi-bin/amigo/term_details?term=GO:0017053
maintenance of DNA methylation	GO:0010216	2	15	0.091772	0.238099	Q3EBC8|P84634	http://amigo.geneontology.org/cgi-bin/amigo/term_details?term=GO:0010216
nucleotide kinase activity	GO:0019201	2	15	0.091772	0.238099	Q8L7W7|Q9FK35	http://amigo.geneontology.org/cgi-bin/amigo/term_details?term=GO:0019201
demethylation	GO:0070988	2	15	0.091772	0.238099	Q8RWL4|Q8RWR1	http://amigo.geneontology.org/cgi-bin/amigo/term_details?term=GO:0070988
ATP transmembrane transporter activity	GO:0005347	2	15	0.091772	0.238099	P92935|Q39002	http://amigo.geneontology.org/cgi-bin/amigo/term_details?term=GO:0005347
thioester biosynthetic process	GO:0035384	2	15	0.091772	0.238099	B9DGD6|Q9LD43	http://amigo.geneontology.org/cgi-bin/amigo/term_details?term=GO:0035384
acyl-CoA biosynthetic process	GO:0071616	2	15	0.091772	0.238099	B9DGD6|Q9LD43	http://amigo.geneontology.org/cgi-bin/amigo/term_details?term=GO:0071616
ceramide metabolic process	GO:0006672	2	15	0.091772	0.238099	Q6NQI8|Q8VXZ7	http://amigo.geneontology.org/cgi-bin/amigo/term_details?term=GO:0006672
ion homeostasis	GO:0050801	11	220	0.0923719	0.239454	Q9S9N8|Q56XP4|O49627|Q9FFR9|Q9LEQ3|Q9M3H5|Q9SGA2|Q9SLV0|Q8LG88|Q9LD47|A8MRV9	http://amigo.geneontology.org/cgi-bin/amigo/term_details?term=GO:0050801
substrate-specific channel activity	GO:0022838	8	145	0.0927825	0.239919	Q38998|Q9LNW3|Q9LEQ3|Q41963|O64823|O65717|P25818|A8MRV9	http://amigo.geneontology.org/cgi-bin/amigo/term_details?term=GO:0022838
flavin adenine dinucleotide binding	GO:0050660	8	145	0.0927825	0.239919	Q9SUM3|Q9LV03|Q96329|Q9LTS3|Q9SA85|Q9FNA2|P16972|Q9SB48	http://amigo.geneontology.org/cgi-bin/amigo/term_details?term=GO:0050660
response to steroid hormone	GO:0048545	4	53	0.0930172	0.239919	Q9FMZ0|Q9LK35|Q9ZV88|Q39011	http://amigo.geneontology.org/cgi-bin/amigo/term_details?term=GO:0048545
brassinosteroid mediated signaling pathway	GO:0009742	4	53	0.0930172	0.239919	Q9FMZ0|Q9LK35|Q9ZV88|Q39011	http://amigo.geneontology.org/cgi-bin/amigo/term_details?term=GO:0009742
steroid hormone mediated signaling pathway	GO:0043401	4	53	0.0930172	0.239919	Q9FMZ0|Q9LK35|Q9ZV88|Q39011	http://amigo.geneontology.org/cgi-bin/amigo/term_details?term=GO:0043401
cellular response to steroid hormone stimulus	GO:0071383	4	53	0.0930172	0.239919	Q9FMZ0|Q9LK35|Q9ZV88|Q39011	http://amigo.geneontology.org/cgi-bin/amigo/term_details?term=GO:0071383
cellular macromolecular complex assembly	GO:0034622	16	352	0.0936612	0.241379	Q43386|Q8RVQ9|Q9FH02|Q8S3U9|Q9SMV6|Q9SZD4|Q9SE97|F4HZB2|Q8LC68|Q9LSD6|Q9FJD4|Q94B77|Q9SEI2|Q9LD55|Q9FKE9|Q67Z52	http://amigo.geneontology.org/cgi-bin/amigo/term_details?term=GO:0034622
thiolester hydrolase activity	GO:0016790	3	33	0.09391	0.241416	Q9SV43|Q9C8L4|Q9SJE2	http://amigo.geneontology.org/cgi-bin/amigo/term_details?term=GO:0016790
actin filament polymerization	GO:0030041	3	33	0.09391	0.241416	Q94B77|Q9LSD6|Q9SE97	http://amigo.geneontology.org/cgi-bin/amigo/term_details?term=GO:0030041
regulation of membrane potential	GO:0042391	3	33	0.09391	0.241416	Q38998|O65717|Q9LEQ3	http://amigo.geneontology.org/cgi-bin/amigo/term_details?term=GO:0042391
carbohydrate binding	GO:0030246	13	273	0.0946843	0.243204	Q949S5|Q9LV16|Q8RXD9|Q39086|Q9ZVQ6|Q9C503|Q8RWZ5|Q9T058|Q56XE8|Q9C8U9|Q6NPT8|Q9FLU7|O64477	http://amigo.geneontology.org/cgi-bin/amigo/term_details?term=GO:0030246
sugar:proton symporter activity	GO:0005351	6	98	0.0949884	0.24358	Q94AZ2|O48639|Q96303|Q3ECP7|Q8VZ80|Q9S735	http://amigo.geneontology.org/cgi-bin/amigo/term_details?term=GO:0005351
cation:sugar symporter activity	GO:0005402	6	98	0.0949884	0.24358	Q94AZ2|O48639|Q96303|Q3ECP7|Q8VZ80|Q9S735	http://amigo.geneontology.org/cgi-bin/amigo/term_details?term=GO:0005402
carbohydrate transport	GO:0008643	7	122	0.096153	0.246362	Q9FGQ2|Q94AZ2|Q94B38|Q941R4|Q9SW25|F4JNY0|Q8VZ80	http://amigo.geneontology.org/cgi-bin/amigo/term_details?term=GO:0008643
organelle inner membrane	GO:0019866	15	327	0.0966461	0.24742	Q8LE47|Q8VZI8|F4I1G5|Q9M038|Q9SV68|Q9M3H5|Q9SUV1|Q94AL8|Q9SX77|O64823|Q39219|Q9LD43|Q9C5M0|Q9FT52|Q93XM7	http://amigo.geneontology.org/cgi-bin/amigo/term_details?term=GO:0019866
catalytic complex	GO:1902494	26	630	0.0974881	0.248964	O48716|Q9FLX9|F4KD38|Q94AA4|Q9FDX9|Q9LW77|O82343|Q9M8L2|Q6NLH0|Q9LMR5|P49040|Q38942|O22467|Q9M0F9|A2RVK7|Q94A40|Q9SX77|Q8LAD0|Q9FKG3|Q5E915|Q9LD43|Q39211|Q8LF97|Q9FPW6|Q9M076|Q9C5J7	http://amigo.geneontology.org/cgi-bin/amigo/term_details?term=GO:1902494
potassium ion transmembrane transport	GO:0071805	4	54	0.097652	0.248964	Q9LNW3|Q9M7K4|Q56XP4|Q38998	http://amigo.geneontology.org/cgi-bin/amigo/term_details?term=GO:0071805
protein kinase regulator activity	GO:0019887	4	54	0.097652	0.248964	Q9FX43|Q8LBB2|Q9FMZ0|Q9LDM4	http://amigo.geneontology.org/cgi-bin/amigo/term_details?term=GO:0019887
cellular potassium ion transport	GO:0071804	4	54	0.097652	0.248964	Q9LNW3|Q9M7K4|Q56XP4|Q38998	http://amigo.geneontology.org/cgi-bin/amigo/term_details?term=GO:0071804
chromatin assembly	GO:0031497	4	54	0.097652	0.248964	Q8LC68|Q43386|F4JL28|O22467	http://amigo.geneontology.org/cgi-bin/amigo/term_details?term=GO:0031497
water-soluble vitamin metabolic process	GO:0006767	5	76	0.0981284	0.249767	Q84MD8|Q8LAD0|B0F481|P47924|Q9ZNR6	http://amigo.geneontology.org/cgi-bin/amigo/term_details?term=GO:0006767
hyperosmotic response	GO:0006972	5	76	0.0981284	0.249767	Q42410|Q8VZD5|Q9S760|Q9FGT8|P54888	http://amigo.geneontology.org/cgi-bin/amigo/term_details?term=GO:0006972
solute:proton symporter activity	GO:0015295	6	99	0.0983275	0.250067	Q94AZ2|O48639|Q96303|Q3ECP7|Q8VZ80|Q9S735	http://amigo.geneontology.org/cgi-bin/amigo/term_details?term=GO:0015295
regulation of organelle organization	GO:0033043	7	123	0.0991394	0.251925	F4JL28|Q9SE97|Q94B77|Q9LSD6|Q2LAE1|Q9LYN7|Q5IBC5	http://amigo.geneontology.org/cgi-bin/amigo/term_details?term=GO:0033043
regulation of actin polymerization or depolymerization	GO:0008064	3	34	0.100016	0.253111	Q94B77|Q9LSD6|Q9SE97	http://amigo.geneontology.org/cgi-bin/amigo/term_details?term=GO:0008064
RNA phosphodiester bond hydrolysis	GO:0090501	3	34	0.100016	0.253111	Q8VZ79|Q9FGR0|Q9S9P3	http://amigo.geneontology.org/cgi-bin/amigo/term_details?term=GO:0090501
regulation of protein polymerization	GO:0032271	3	34	0.100016	0.253111	Q94B77|Q9LSD6|Q9SE97	http://amigo.geneontology.org/cgi-bin/amigo/term_details?term=GO:0032271
cytokinin metabolic process	GO:0009690	3	34	0.100016	0.253111	Q9SS90|Q9LTS3|Q9LY87	http://amigo.geneontology.org/cgi-bin/amigo/term_details?term=GO:0009690
regulation of actin filament length	GO:0030832	3	34	0.100016	0.253111	Q94B77|Q9LSD6|Q9SE97	http://amigo.geneontology.org/cgi-bin/amigo/term_details?term=GO:0030832
unidimensional cell growth	GO:0009826	13	276	0.100502	0.254055	Q9FQ04|Q8S3U9|Q8RXF8|Q9SMV6|Q9LEQ3|Q9T041|P54609|Q9LFB8|Q52T38|Q9LF24|O65902|Q5IBC5|Q9LK35	http://amigo.geneontology.org/cgi-bin/amigo/term_details?term=GO:0009826
chitin binding	GO:0008061	2	16	0.101252	0.254055	O23006|Q9M2U5	http://amigo.geneontology.org/cgi-bin/amigo/term_details?term=GO:0008061
intrinsic component of mitochondrial outer membrane	GO:0031306	2	16	0.101252	0.254055	Q8RXF8|Q56XE8	http://amigo.geneontology.org/cgi-bin/amigo/term_details?term=GO:0031306
positive regulation of seed germination	GO:0010030	2	16	0.101252	0.254055	Q9LNW3|Q9SMT7	http://amigo.geneontology.org/cgi-bin/amigo/term_details?term=GO:0010030
systemic acquired resistance, salicylic acid mediated signaling pathway	GO:0009862	2	16	0.101252	0.254055	F4K0E8|Q9LPQ3	http://amigo.geneontology.org/cgi-bin/amigo/term_details?term=GO:0009862
vernalization response	GO:0010048	2	16	0.101252	0.254055	Q946J8|Q8L3W1	http://amigo.geneontology.org/cgi-bin/amigo/term_details?term=GO:0010048
regulation of hormone metabolic process	GO:0032350	2	16	0.101252	0.254055	Q9FMZ0|F4KGY6	http://amigo.geneontology.org/cgi-bin/amigo/term_details?term=GO:0032350
integral component of mitochondrial outer membrane	GO:0031307	2	16	0.101252	0.254055	Q8RXF8|Q56XE8	http://amigo.geneontology.org/cgi-bin/amigo/term_details?term=GO:0031307
pyrimidine nucleoside monophosphate biosynthetic process	GO:0009130	2	16	0.101252	0.254055	Q05762|Q8VYB2	http://amigo.geneontology.org/cgi-bin/amigo/term_details?term=GO:0009130
pyrimidine nucleoside monophosphate metabolic process	GO:0009129	2	16	0.101252	0.254055	Q05762|Q8VYB2	http://amigo.geneontology.org/cgi-bin/amigo/term_details?term=GO:0009129
oxidoreductase activity, acting on the CH-CH group of donors	GO:0016627	5	77	0.102058	0.255662	Q9LTV6|Q9STX2|Q9FUP0|Q96329|Q39172	http://amigo.geneontology.org/cgi-bin/amigo/term_details?term=GO:0016627
protein-DNA complex assembly	GO:0065004	5	77	0.102058	0.255662	Q8LC68|Q43386|Q9SZD4|Q8RVQ9|Q9SEI2	http://amigo.geneontology.org/cgi-bin/amigo/term_details?term=GO:0065004
endonuclease activity	GO:0004519	7	124	0.102176	0.255751	Q8VZ79|A9LNK9|Q9ZT87|Q9S9P3|Q3EBC8|Q9ATY5|P84634	http://amigo.geneontology.org/cgi-bin/amigo/term_details?term=GO:0004519
protein localization to nucleus	GO:0034504	4	55	0.102393	0.255878	Q9SMV6|Q38942|Q9FJD4|Q9M9X7	http://amigo.geneontology.org/cgi-bin/amigo/term_details?term=GO:0034504
poly(A) RNA binding	GO:0044822	4	55	0.102393	0.255878	Q8LFS6|Q9LQI9|Q9FGR0|Q9LJH8	http://amigo.geneontology.org/cgi-bin/amigo/term_details?term=GO:0044822
covalent chromatin modification	GO:0016569	10	199	0.102624	0.25625	Q8RWL4|F4JL28|O22467|Q946J8|P49040|Q2LAE1|C0SUT9|Q9FML2|Q9ZQ85|Q8RWR1	http://amigo.geneontology.org/cgi-bin/amigo/term_details?term=GO:0016569
protein complex	GO:0043234	60	1624	0.103388	0.257949	Q43386|Q9FLX9|F4KD38|Q94AA4|O48716|Q9SMV6|Q9FDX9|O80450|Q9LW77|O82343|Q39211|Q6NLH0|Q9LD55|Q9FT73|P49040|O24412|Q38942|F4JL28|Q9FN42|O22467|Q9M0F9|A2RVK7|Q3ECP0|Q9SZD4|Q94A40|Q9FH57|Q9SX77|Q9LSD6|Q0WLB5|Q8LAD0|F4I8B9|Q9FJD4|Q8LF97|Q5E915|Q9CAF4|Q8RWM3|Q8RVQ9|F4I0P8|Q9LUW5|Q8S3U9|F4I171|Q9LD43|Q9SV30|Q9SEI2|Q9FXI5|Q9M8L2|Q9FT52|Q9FKG3|Q9LMR5|Q38899|A9LNK9|P93033|Q9FPW6|Q9LL84|Q9SLV0|Q9M076|Q9C5J7|…	http://amigo.geneontology.org/cgi-bin/amigo/term_details?term=GO:0043234
vesicle	GO:0031982	9	174	0.103619	0.258315	Q9LRZ5|Q9M5P2|Q8L936|Q94A40|Q9CAC4|Q0WLB5|Q67YI9|Q52T38|Q9FPR3	http://amigo.geneontology.org/cgi-bin/amigo/term_details?term=GO:0031982
stomatal movement	GO:0010118	6	101	0.105189	0.261927	Q38998|P49598|Q56XP4|Q9ZSD4|Q9LUM0|Q94BZ1	http://amigo.geneontology.org/cgi-bin/amigo/term_details?term=GO:0010118
regulation of hormone levels	GO:0010817	12	252	0.105237	0.261927	F4KGY6|Q9FMZ0|Q9LTS3|Q9FDX9|O64682|Q9LY87|P54968|Q9FH76|Q9ZQ94|Q9SS90|Q9LPQ3|Q94BZ1	http://amigo.geneontology.org/cgi-bin/amigo/term_details?term=GO:0010817
cytoplasmic vesicle membrane	GO:0030659	5	78	0.106065	0.263134	Q9M5P2|Q0WLB5|Q94A40|Q9FPR3|Q52T38	http://amigo.geneontology.org/cgi-bin/amigo/term_details?term=GO:0030659
cellular process involved in reproduction in multicellular organism	GO:0022412	3	35	0.106276	0.263134	Q8H1Z0|Q9SHJ5|Q9SX24	http://amigo.geneontology.org/cgi-bin/amigo/term_details?term=GO:0022412
oxidoreductase activity, acting on single donors with incorporation of molecular oxygen	GO:0016701	3	35	0.106276	0.263134	Q9LXG9|Q9C8L4|Q8LGJ5	http://amigo.geneontology.org/cgi-bin/amigo/term_details?term=GO:0016701
regulation of actin filament-based process	GO:0032970	3	35	0.106276	0.263134	Q94B77|Q9LSD6|Q9SE97	http://amigo.geneontology.org/cgi-bin/amigo/term_details?term=GO:0032970
nuclear membrane	GO:0031965	3	35	0.106276	0.263134	Q9SMV6|Q9FJD4|Q8RY25	http://amigo.geneontology.org/cgi-bin/amigo/term_details?term=GO:0031965
regulation of actin cytoskeleton organization	GO:0032956	3	35	0.106276	0.263134	Q94B77|Q9LSD6|Q9SE97	http://amigo.geneontology.org/cgi-bin/amigo/term_details?term=GO:0032956
cellular response to brassinosteroid stimulus	GO:0071367	4	56	0.107237	0.265089	Q9FMZ0|Q9LK35|Q9ZV88|Q39011	http://amigo.geneontology.org/cgi-bin/amigo/term_details?term=GO:0071367
kinase regulator activity	GO:0019207	4	56	0.107237	0.265089	Q9FX43|Q8LBB2|Q9FMZ0|Q9LDM4	http://amigo.geneontology.org/cgi-bin/amigo/term_details?term=GO:0019207
regulation of protein metabolic process	GO:0051246	15	333	0.107546	0.265642	F4JL28|O80920|P42731|Q8GXN9|Q39030|Q9SJK3|Q9ZQA8|Q2LAE1|O65683|Q9M8L2|Q9LD55|Q39023|Q9LMR5|O81851|O22040	http://amigo.geneontology.org/cgi-bin/amigo/term_details?term=GO:0051246
regulation of cellular component organization	GO:0051128	11	227	0.107758	0.265739	F4JL28|Q9SZD4|Q9SE97|Q94B77|Q9LSD6|Q9LF24|Q9SEI2|Q9LYN7|Q2LAE1|Q5IBC5|Q9LK35	http://amigo.geneontology.org/cgi-bin/amigo/term_details?term=GO:0051128
regulation of growth	GO:0040008	11	227	0.107758	0.265739	Q9SV43|Q9ZUZ3|O64538|Q9FYF7|Q8GXN9|Q680Q4|F4I8W1|Q9LF24|F4KHI3|Q9LYN7|Q9LK35	http://amigo.geneontology.org/cgi-bin/amigo/term_details?term=GO:0040008
antiporter activity	GO:0015297	8	151	0.10933	0.268876	Q39002|Q94B38|P92935|Q9LE20|Q9SLV0|Q56XP4|Q9FFR9|Q94BZ1	http://amigo.geneontology.org/cgi-bin/amigo/term_details?term=GO:0015297
ncRNA metabolic process	GO:0034660	12	254	0.109567	0.268876	Q9LY66|Q9LD90|Q6NQJ6|P36428|F4I116|A2RVK7|Q9C551|Q9FQ04|Q9SR15|Q9M084|O04630|Q93YU6	http://amigo.geneontology.org/cgi-bin/amigo/term_details?term=GO:0034660
monovalent inorganic cation transmembrane transporter activity	GO:0015077	10	202	0.109916	0.268876	Q38998|Q56XP4|O65717|Q9LNW3|Q9FT52|Q9LEQ3|Q9M7K4|Q8LG88|Q9FFR9|Q94BZ1	http://amigo.geneontology.org/cgi-bin/amigo/term_details?term=GO:0015077
protein-DNA complex subunit organization	GO:0071824	5	79	0.110148	0.268876	Q8LC68|Q43386|Q9SZD4|Q8RVQ9|Q9SEI2	http://amigo.geneontology.org/cgi-bin/amigo/term_details?term=GO:0071824
glucosidase activity	GO:0015926	5	79	0.110148	0.268876	Q43866|Q9M069|Q67XD9|Q9FXA8|Q9LQF2	http://amigo.geneontology.org/cgi-bin/amigo/term_details?term=GO:0015926
tropism	GO:0009606	5	79	0.110148	0.268876	Q9FMF5|Q8W5R2|Q9FQ04|O64682|Q94BZ1	http://amigo.geneontology.org/cgi-bin/amigo/term_details?term=GO:0009606
gibberellic acid mediated signaling pathway	GO:0009740	5	79	0.110148	0.268876	Q9LNW3|P25818|P24806|Q9ZQ85|Q9LYC1	http://amigo.geneontology.org/cgi-bin/amigo/term_details?term=GO:0009740
protein domain specific binding	GO:0019904	2	17	0.110987	0.268876	F4J339|F4JNA9	http://amigo.geneontology.org/cgi-bin/amigo/term_details?term=GO:0019904
polyol biosynthetic process	GO:0046173	2	17	0.110987	0.268876	O80568|Q9FJH9	http://amigo.geneontology.org/cgi-bin/amigo/term_details?term=GO:0046173
positive regulation of growth	GO:0045927	2	17	0.110987	0.268876	Q9LYN7|Q9FYF7	http://amigo.geneontology.org/cgi-bin/amigo/term_details?term=GO:0045927
glycosyl compound catabolic process	GO:1901658	2	17	0.110987	0.268876	Q9XIE2|Q8VXZ7	http://amigo.geneontology.org/cgi-bin/amigo/term_details?term=GO:1901658
oxo-acid-lyase activity	GO:0016833	2	17	0.110987	0.268876	Q9SZ30|Q8GYN9	http://amigo.geneontology.org/cgi-bin/amigo/term_details?term=GO:0016833
cellulose microfibril organization	GO:0010215	2	17	0.110987	0.268876	Q8GZ17|Q94KT8	http://amigo.geneontology.org/cgi-bin/amigo/term_details?term=GO:0010215
starch catabolic process	GO:0005983	2	17	0.110987	0.268876	Q8RXD9|O23553	http://amigo.geneontology.org/cgi-bin/amigo/term_details?term=GO:0005983
response to freezing	GO:0050826	2	17	0.110987	0.268876	Q9SFE4|Q680Q4	http://amigo.geneontology.org/cgi-bin/amigo/term_details?term=GO:0050826
regulation of phenylpropanoid metabolic process	GO:2000762	2	17	0.110987	0.268876	Q9M8L2|Q9LMR5	http://amigo.geneontology.org/cgi-bin/amigo/term_details?term=GO:2000762
TBP-class protein binding	GO:0017025	2	17	0.110987	0.268876	Q9SEI2|Q9SZD4	http://amigo.geneontology.org/cgi-bin/amigo/term_details?term=GO:0017025
double-stranded RNA binding	GO:0003725	2	17	0.110987	0.268876	Q56XG6|Q9S9P3	http://amigo.geneontology.org/cgi-bin/amigo/term_details?term=GO:0003725
regulation of symbiosis, encompassing mutualism through parasitism	GO:0043903	2	17	0.110987	0.268876	Q9C5T4|Q9SAH7	http://amigo.geneontology.org/cgi-bin/amigo/term_details?term=GO:0043903
cortical microtubule cytoskeleton	GO:0030981	2	17	0.110987	0.268876	Q9T041|Q84ZT9	http://amigo.geneontology.org/cgi-bin/amigo/term_details?term=GO:0030981
trans-Golgi network transport vesicle	GO:0030140	2	17	0.110987	0.268876	Q0WLB5|Q9FPR3	http://amigo.geneontology.org/cgi-bin/amigo/term_details?term=GO:0030140
malate metabolic process	GO:0006108	2	17	0.110987	0.268876	Q9CA83|P93033	http://amigo.geneontology.org/cgi-bin/amigo/term_details?term=GO:0006108
nucleotide biosynthetic process	GO:0009165	7	127	0.111586	0.270113	Q9C723|Q9FGS4|Q05762|Q84MD8|Q8VYB2|Q9FT52|O65902	http://amigo.geneontology.org/cgi-bin/amigo/term_details?term=GO:0009165
regulation of cell size	GO:0008361	4	57	0.112182	0.271345	P25818|Q9LSD5|Q9C598|Q941L3	http://amigo.geneontology.org/cgi-bin/amigo/term_details?term=GO:0008361
histone-lysine N-methyltransferase activity	GO:0018024	3	36	0.112684	0.271391	Q2LAE1|Q7XJS0|Q8RWR1	http://amigo.geneontology.org/cgi-bin/amigo/term_details?term=GO:0018024
glycerol ether metabolic process	GO:0006662	3	36	0.112684	0.271391	O64654|Q38879|P29448	http://amigo.geneontology.org/cgi-bin/amigo/term_details?term=GO:0006662
ether metabolic process	GO:0018904	3	36	0.112684	0.271391	O64654|Q38879|P29448	http://amigo.geneontology.org/cgi-bin/amigo/term_details?term=GO:0018904
exonuclease activity, active with either ribo- or deoxyribonucleic acids and producing 5'-phosphomonoesters	GO:0016796	3	36	0.112684	0.271391	Q9FQ04|Q6NQJ6|A2RVK7	http://amigo.geneontology.org/cgi-bin/amigo/term_details?term=GO:0016796
regulation of leaf development	GO:2000024	3	36	0.112684	0.271391	Q9LSD5|Q9LV16|O04529	http://amigo.geneontology.org/cgi-bin/amigo/term_details?term=GO:2000024
transcription cofactor activity	GO:0003712	5	80	0.114306	0.274655	F4I171|Q9LV58|Q8LBM2|P49040|Q9LMA8	http://amigo.geneontology.org/cgi-bin/amigo/term_details?term=GO:0003712
gibberellin mediated signaling pathway	GO:0010476	5	80	0.114306	0.274655	Q9LNW3|P25818|P24806|Q9ZQ85|Q9LYC1	http://amigo.geneontology.org/cgi-bin/amigo/term_details?term=GO:0010476
vesicle membrane	GO:0012506	5	80	0.114306	0.274655	Q9M5P2|Q0WLB5|Q94A40|Q9FPR3|Q52T38	http://amigo.geneontology.org/cgi-bin/amigo/term_details?term=GO:0012506
nucleoside phosphate biosynthetic process	GO:1901293	7	128	0.114821	0.275422	Q9C723|Q9FGS4|Q05762|Q84MD8|Q8VYB2|Q9FT52|O65902	http://amigo.geneontology.org/cgi-bin/amigo/term_details?term=GO:1901293
organic hydroxy compound metabolic process	GO:1901615	10	204	0.114937	0.275422	O80568|O64697|Q9FMZ0|Q39208|Q9ZQ94|Q8LAD0|Q9FH76|Q9SGA2|O81893|Q9FJH9	http://amigo.geneontology.org/cgi-bin/amigo/term_details?term=GO:1901615
inorganic ion homeostasis	GO:0098771	10	204	0.114937	0.275422	Q9S9N8|Q56XP4|O49627|Q9FFR9|Q9LEQ3|Q9M3H5|Q9SGA2|Q9SLV0|Q8LG88|Q9LD47	http://amigo.geneontology.org/cgi-bin/amigo/term_details?term=GO:0098771
hormone metabolic process	GO:0042445	8	153	0.115183	0.275796	F4KGY6|Q9FMZ0|Q9LTS3|Q9LY87|P54968|Q9FH76|Q9ZQ94|Q9SS90	http://amigo.geneontology.org/cgi-bin/amigo/term_details?term=GO:0042445
cellular amide metabolic process	GO:0043603	34	873	0.115526	0.276403	Q9LY66|Q6NQI8|P36428|Q9M038|Q93XM7|P42731|Q39030|P46421|O65683|Q9LD55|Q9ZW24|P51413|P51419|P49691|Q9SVR0|Q9SUV1|Q9SR15|Q9ZQA8|Q93ZG7|O23290|Q9SJK3|Q42064|Q9M084|Q9FHK9|Q9ZT87|F4I116|Q9LR33|O04630|Q9SKX8|Q9C9C0|Q9M0E2|Q8LCL3|Q8VXZ7|F4KFC7	http://amigo.geneontology.org/cgi-bin/amigo/term_details?term=GO:0043603
anchored component of plasma membrane	GO:0046658	6	104	0.115934	0.277166	Q9SJ52|O23006|Q9SK27|Q8GZ17|Q8VXX5|Q94KT8	http://amigo.geneontology.org/cgi-bin/amigo/term_details?term=GO:0046658
developmental cell growth	GO:0048588	9	179	0.116956	0.279392	Q38998|Q8S3U9|Q8RXF8|Q9SMV6|Q8L6Y1|O64682|Q9LEQ3|P54609|Q9LFB8	http://amigo.geneontology.org/cgi-bin/amigo/term_details?term=GO:0048588
cytoplasmic mRNA processing body	GO:0000932	3	37	0.119236	0.283961	Q9FQ04|P43297|F4HZB2	http://amigo.geneontology.org/cgi-bin/amigo/term_details?term=GO:0000932
nucleobase-containing compound kinase activity	GO:0019205	3	37	0.119236	0.283961	Q8L7W7|Q9FK35|Q8VYB2	http://amigo.geneontology.org/cgi-bin/amigo/term_details?term=GO:0019205
glutamine family amino acid biosynthetic process	GO:0009084	3	37	0.119236	0.283961	Q9SCL7|Q9LV03|P54888	http://amigo.geneontology.org/cgi-bin/amigo/term_details?term=GO:0009084
cellular hormone metabolic process	GO:0034754	3	37	0.119236	0.283961	Q9SS90|Q9LTS3|Q9LY87	http://amigo.geneontology.org/cgi-bin/amigo/term_details?term=GO:0034754
ion channel activity	GO:0005216	6	105	0.119634	0.284689	Q38998|Q9LNW3|Q9LEQ3|O64823|O65717|A8MRV9	http://amigo.geneontology.org/cgi-bin/amigo/term_details?term=GO:0005216
lysine biosynthetic process	GO:0009085	2	18	0.120954	0.285739	Q9S702|O23653	http://amigo.geneontology.org/cgi-bin/amigo/term_details?term=GO:0009085
diaminopimelate metabolic process	GO:0046451	2	18	0.120954	0.285739	Q9S702|O23653	http://amigo.geneontology.org/cgi-bin/amigo/term_details?term=GO:0046451
ncRNA 3'-end processing	GO:0043628	2	18	0.120954	0.285739	Q9LD90|A2RVK7	http://amigo.geneontology.org/cgi-bin/amigo/term_details?term=GO:0043628
copper ion transmembrane transporter activity	GO:0005375	2	18	0.120954	0.285739	Q9M3H5|Q9SH30	http://amigo.geneontology.org/cgi-bin/amigo/term_details?term=GO:0005375
lysine biosynthetic process via diaminopimelate	GO:0009089	2	18	0.120954	0.285739	Q9S702|O23653	http://amigo.geneontology.org/cgi-bin/amigo/term_details?term=GO:0009089
DNA-directed RNA polymerase II, core complex	GO:0005665	2	18	0.120954	0.285739	Q6NLH0|Q39211	http://amigo.geneontology.org/cgi-bin/amigo/term_details?term=GO:0005665
positive regulation of chromosome organization	GO:2001252	2	18	0.120954	0.285739	Q2LAE1|Q5IBC5	http://amigo.geneontology.org/cgi-bin/amigo/term_details?term=GO:2001252
adenine nucleotide transmembrane transporter activity	GO:0000295	2	18	0.120954	0.285739	P92935|Q39002	http://amigo.geneontology.org/cgi-bin/amigo/term_details?term=GO:0000295
potassium ion antiporter activity	GO:0022821	2	18	0.120954	0.285739	Q94BZ1|Q56XP4	http://amigo.geneontology.org/cgi-bin/amigo/term_details?term=GO:0022821
protein serine/threonine/tyrosine kinase activity	GO:0004712	4	59	0.122369	0.288862	Q9FX43|Q9FPR3|Q9LPQ3|P51566	http://amigo.geneontology.org/cgi-bin/amigo/term_details?term=GO:0004712
nuclease activity	GO:0004518	10	207	0.122706	0.289319	Q8VZ79|Q9FQ04|Q6NQJ6|A9LNK9|Q9ZT87|Q9S9P3|A2RVK7|Q3EBC8|Q9ATY5|P84634	http://amigo.geneontology.org/cgi-bin/amigo/term_details?term=GO:0004518
mitochondrial transport	GO:0006839	5	82	0.122844	0.289319	Q93XM7|Q8VZI8|Q9SUV1|Q9M038|Q9C5M0	http://amigo.geneontology.org/cgi-bin/amigo/term_details?term=GO:0006839
cellular response to gibberellin stimulus	GO:0071370	5	82	0.122844	0.289319	Q9LNW3|P25818|P24806|Q9ZQ85|Q9LYC1	http://amigo.geneontology.org/cgi-bin/amigo/term_details?term=GO:0071370
cellular protein complex assembly	GO:0043623	9	182	0.125388	0.295087	Q9FH02|Q8S3U9|Q9SMV6|Q9SZD4|Q9SE97|Q9LSD6|Q9FJD4|Q94B77|Q67Z52	http://amigo.geneontology.org/cgi-bin/amigo/term_details?term=GO:0043623
response to dsRNA	GO:0043331	3	38	0.125925	0.295226	Q3EBC8|P84634|Q8GXN9	http://amigo.geneontology.org/cgi-bin/amigo/term_details?term=GO:0043331
cellular response to dsRNA	GO:0071359	3	38	0.125925	0.295226	Q3EBC8|P84634|Q8GXN9	http://amigo.geneontology.org/cgi-bin/amigo/term_details?term=GO:0071359
serine family amino acid biosynthetic process	GO:0009070	3	38	0.125925	0.295226	Q05762|Q96255|Q9SHP0	http://amigo.geneontology.org/cgi-bin/amigo/term_details?term=GO:0009070
dsRNA fragmentation	GO:0031050	3	38	0.125925	0.295226	Q3EBC8|P84634|Q8GXN9	http://amigo.geneontology.org/cgi-bin/amigo/term_details?term=GO:0031050
production of small RNA involved in gene silencing by RNA	GO:0070918	3	38	0.125925	0.295226	Q3EBC8|P84634|Q8GXN9	http://amigo.geneontology.org/cgi-bin/amigo/term_details?term=GO:0070918
nucleic acid phosphodiester bond hydrolysis	GO:0090305	4	60	0.127605	0.29826	Q9FQ04|Q8VZ79|Q9FGR0|Q9S9P3	http://amigo.geneontology.org/cgi-bin/amigo/term_details?term=GO:0090305
carbohydrate derivative transporter activity	GO:1901505	4	60	0.127605	0.29826	Q941R4|Q94B38|P92935|Q39002	http://amigo.geneontology.org/cgi-bin/amigo/term_details?term=GO:1901505
protein methyltransferase activity	GO:0008276	4	60	0.127605	0.29826	Q64J17|Q2LAE1|Q7XJS0|Q8RWR1	http://amigo.geneontology.org/cgi-bin/amigo/term_details?term=GO:0008276
peptidyl-proline modification	GO:0018208	4	60	0.127605	0.29826	Q9LN20|Q42406|Q8VZJ7|F4J9Q6	http://amigo.geneontology.org/cgi-bin/amigo/term_details?term=GO:0018208
response to karrikin	GO:0080167	7	132	0.128243	0.298621	Q9SHJ5|Q43866|Q94B38|O64682|Q9FKS8|Q94A08|Q94BZ1	http://amigo.geneontology.org/cgi-bin/amigo/term_details?term=GO:0080167
hydrolase activity, acting on carbon-nitrogen (but not peptide) bonds	GO:0016810	7	132	0.128243	0.298621	Q9C723|Q946J8|P47924|Q9SFV7|Q8LAD0|P54968|Q9FML2	http://amigo.geneontology.org/cgi-bin/amigo/term_details?term=GO:0016810
cellular cation homeostasis	GO:0030003	7	132	0.128243	0.298621	Q9S9N8|Q56XP4|O49627|Q9LEQ3|Q9M3H5|Q8LG88|Q9LD47	http://amigo.geneontology.org/cgi-bin/amigo/term_details?term=GO:0030003
oxidoreductase activity, acting on the CH-OH group of donors, NAD or NADP as acceptor	GO:0016616	7	132	0.128243	0.298621	Q9FZE1|A1L4Y2|P06525|Q9ZUH5|Q9CA83|Q9LF33|Q0PGJ6	http://amigo.geneontology.org/cgi-bin/amigo/term_details?term=GO:0016616
multicellular organismal reproductive process	GO:0048609	7	132	0.128243	0.298621	Q9SHJ5|Q9LNW3|Q9SZD4|O65351|Q8H1Z0|Q9FML2|Q9SX24	http://amigo.geneontology.org/cgi-bin/amigo/term_details?term=GO:0048609
small molecule catabolic process	GO:0044282	8	158	0.130532	0.303398	Q96329|F4I7I0|Q9ZSA8|Q9SMT7|Q9C8L4|Q9FH76|Q1PEY5|Q9LXS6	http://amigo.geneontology.org/cgi-bin/amigo/term_details?term=GO:0044282
G-protein coupled receptor signaling pathway	GO:0007186	2	19	0.131129	0.303398	Q9C5E5|Q9FDX9	http://amigo.geneontology.org/cgi-bin/amigo/term_details?term=GO:0007186
regulation of gibberellic acid mediated signaling pathway	GO:0009937	2	19	0.131129	0.303398	Q9LNW3|Q9LYC1	http://amigo.geneontology.org/cgi-bin/amigo/term_details?term=GO:0009937
regulation of long-day photoperiodism, flowering	GO:0048586	2	19	0.131129	0.303398	F4JL28|Q9ZQ85	http://amigo.geneontology.org/cgi-bin/amigo/term_details?term=GO:0048586
telomeric DNA binding	GO:0042162	2	19	0.131129	0.303398	Q9C7B1|Q9FFY9	http://amigo.geneontology.org/cgi-bin/amigo/term_details?term=GO:0042162
sucrose transmembrane transporter activity	GO:0008515	2	19	0.131129	0.303398	Q9FGQ2|Q9SW25	http://amigo.geneontology.org/cgi-bin/amigo/term_details?term=GO:0008515
purine ribonucleotide transmembrane transporter activity	GO:0005346	2	19	0.131129	0.303398	P92935|Q39002	http://amigo.geneontology.org/cgi-bin/amigo/term_details?term=GO:0005346
purine nucleotide transmembrane transporter activity	GO:0015216	2	19	0.131129	0.303398	P92935|Q39002	http://amigo.geneontology.org/cgi-bin/amigo/term_details?term=GO:0015216
cytoplasmic vesicle part	GO:0044433	5	84	0.131668	0.304189	Q9M5P2|Q0WLB5|Q94A40|Q9FPR3|Q52T38	http://amigo.geneontology.org/cgi-bin/amigo/term_details?term=GO:0044433
inorganic anion transmembrane transporter activity	GO:0015103	5	84	0.131668	0.304189	Q9S735|Q9S9N8|O48639|Q96303|Q8S403	http://amigo.geneontology.org/cgi-bin/amigo/term_details?term=GO:0015103
nucleolar part	GO:0044452	3	39	0.132745	0.304722	Q8VZ79|Q9LD90|Q9S9P3	http://amigo.geneontology.org/cgi-bin/amigo/term_details?term=GO:0044452
brassinosteroid metabolic process	GO:0016131	3	39	0.132745	0.304722	Q9ZQ94|Q9FMZ0|Q9FH76	http://amigo.geneontology.org/cgi-bin/amigo/term_details?term=GO:0016131
phytosteroid metabolic process	GO:0016128	3	39	0.132745	0.304722	Q9ZQ94|Q9FMZ0|Q9FH76	http://amigo.geneontology.org/cgi-bin/amigo/term_details?term=GO:0016128
activation of immune response	GO:0002253	3	39	0.132745	0.304722	Q9FE20|Q9XGM3|O80340	http://amigo.geneontology.org/cgi-bin/amigo/term_details?term=GO:0002253
indole-containing compound biosynthetic process	GO:0042435	3	39	0.132745	0.304722	Q9FX43|Q39023|Q8S8P5	http://amigo.geneontology.org/cgi-bin/amigo/term_details?term=GO:0042435
Golgi-associated vesicle	GO:0005798	3	39	0.132745	0.304722	Q9FPR3|Q0WLB5|Q94A40	http://amigo.geneontology.org/cgi-bin/amigo/term_details?term=GO:0005798
activation of innate immune response	GO:0002218	3	39	0.132745	0.304722	Q9FE20|Q9XGM3|O80340	http://amigo.geneontology.org/cgi-bin/amigo/term_details?term=GO:0002218
maintenance of meristem identity	GO:0010074	3	39	0.132745	0.304722	Q9LUB7|Q9XIN0|Q9SZD4	http://amigo.geneontology.org/cgi-bin/amigo/term_details?term=GO:0010074
aerobic respiration	GO:0009060	4	61	0.132934	0.304722	Q9FGS4|Q9LXS6|P93033|Q9SX77	http://amigo.geneontology.org/cgi-bin/amigo/term_details?term=GO:0009060
kinase binding	GO:0019900	4	61	0.132934	0.304722	Q9C598|Q9LSF1|Q9FM19|Q8RY18	http://amigo.geneontology.org/cgi-bin/amigo/term_details?term=GO:0019900
chloroplast thylakoid membrane	GO:0009535	15	346	0.133605	0.306033	Q9SL05|Q9LY66|Q8VZI8|Q9FH02|Q9FN42|Q42342|Q9FT52|Q94AL8|Q9C9C0|Q9SV68|F4I1G5|Q9C503|Q8H1Q1|Q8GT75|Q9SAJ3	http://amigo.geneontology.org/cgi-bin/amigo/term_details?term=GO:0009535
protein import	GO:0017038	6	109	0.135005	0.308783	Q38942|Q8VZI8|Q9SMV6|Q9FJD4|Q9M9X7|O64948	http://amigo.geneontology.org/cgi-bin/amigo/term_details?term=GO:0017038
steroid metabolic process	GO:0008202	6	109	0.135005	0.308783	O64697|Q9FMZ0|Q39208|Q9FH76|Q9STX2|Q9ZQ94	http://amigo.geneontology.org/cgi-bin/amigo/term_details?term=GO:0008202
plastid thylakoid membrane	GO:0055035	15	347	0.135746	0.310247	Q9SL05|Q9LY66|Q8VZI8|Q9FH02|Q9FN42|Q42342|Q9FT52|Q94AL8|Q9C9C0|Q9SV68|F4I1G5|Q9C503|Q8H1Q1|Q8GT75|Q9SAJ3	http://amigo.geneontology.org/cgi-bin/amigo/term_details?term=GO:0055035
transition metal ion homeostasis	GO:0055076	5	85	0.136184	0.311019	Q9M3H5|Q9S9N8|Q9SLV0|O49627|Q9LD47	http://amigo.geneontology.org/cgi-bin/amigo/term_details?term=GO:0055076
cullin-RING ubiquitin ligase complex	GO:0031461	9	186	0.137121	0.312928	Q38942|Q9FLX9|O22467|Q94A40|O82343|Q9M8L2|Q9LMR5|Q9FPW6|Q8LF97	http://amigo.geneontology.org/cgi-bin/amigo/term_details?term=GO:0031461
cytoplasmic region	GO:0099568	4	62	0.138352	0.315038	Q8S3U9|Q9T041|Q84ZT9|O65902	http://amigo.geneontology.org/cgi-bin/amigo/term_details?term=GO:0099568
cell cortex	GO:0005938	4	62	0.138352	0.315038	Q8S3U9|Q9T041|Q84ZT9|O65902	http://amigo.geneontology.org/cgi-bin/amigo/term_details?term=GO:0005938
regulation of response to biotic stimulus	GO:0002831	4	62	0.138352	0.315038	Q680Q4|Q9FPR3|Q9C5T4|Q9SAH7	http://amigo.geneontology.org/cgi-bin/amigo/term_details?term=GO:0002831
peptide metabolic process	GO:0006518	32	833	0.138949	0.316164	Q9LY66|P46421|P36428|Q9M038|Q93XM7|P42731|Q39030|O65683|Q9LD55|Q9ZW24|P51413|P51419|P49691|Q9SVR0|Q9SUV1|Q9SR15|Q9ZQA8|Q93ZG7|O23290|Q9SJK3|Q42064|Q9M084|Q9FHK9|Q9ZT87|F4I116|Q9LR33|O04630|Q9SKX8|Q9C9C0|Q9M0E2|Q8LCL3|F4KFC7	http://amigo.geneontology.org/cgi-bin/amigo/term_details?term=GO:0006518
amide biosynthetic process	GO:0043604	30	775	0.139152	0.316394	Q9LY66|Q6NQI8|P36428|Q9M038|Q93XM7|P42731|Q39030|O65683|Q9LD55|P51413|P51419|P49691|Q9SVR0|Q9SUV1|Q9SR15|Q9ZQA8|Q93ZG7|O23290|Q9SJK3|Q42064|Q9M084|Q9FHK9|Q9ZT87|F4I116|Q9LR33|O04630|Q9SKX8|Q9M0E2|Q8LCL3|F4KFC7	http://amigo.geneontology.org/cgi-bin/amigo/term_details?term=GO:0043604
meiotic chromosome segregation	GO:0045132	3	40	0.139691	0.317152	Q9FX64|Q8RVQ9|Q5IBC5	http://amigo.geneontology.org/cgi-bin/amigo/term_details?term=GO:0045132
sphingolipid metabolic process	GO:0006665	3	40	0.139691	0.317152	Q8VYI1|Q6NQI8|Q8VXZ7	http://amigo.geneontology.org/cgi-bin/amigo/term_details?term=GO:0006665
purine nucleoside transmembrane transporter activity	GO:0015211	2	20	0.141491	0.317276	P92935|Q39002	http://amigo.geneontology.org/cgi-bin/amigo/term_details?term=GO:0015211
response to topologically incorrect protein	GO:0035966	2	20	0.141491	0.317276	Q9SZD4|Q9LW77	http://amigo.geneontology.org/cgi-bin/amigo/term_details?term=GO:0035966
calcium channel activity	GO:0005262	2	20	0.141491	0.317276	O64823|Q9LEQ3	http://amigo.geneontology.org/cgi-bin/amigo/term_details?term=GO:0005262
blue light signaling pathway	GO:0009785	2	20	0.141491	0.317276	Q9FMF5|Q9FJ17	http://amigo.geneontology.org/cgi-bin/amigo/term_details?term=GO:0009785
cell wall assembly	GO:0070726	2	20	0.141491	0.317276	Q8GZ17|Q94KT8	http://amigo.geneontology.org/cgi-bin/amigo/term_details?term=GO:0070726
positive regulation of cell death	GO:0010942	2	20	0.141491	0.317276	Q7XJE6|A9LNK9	http://amigo.geneontology.org/cgi-bin/amigo/term_details?term=GO:0010942
disaccharide transport	GO:0015766	2	20	0.141491	0.317276	Q9FGQ2|Q9SW25	http://amigo.geneontology.org/cgi-bin/amigo/term_details?term=GO:0015766
negative regulation of seed germination	GO:0010187	2	20	0.141491	0.317276	O64816|Q9ZWA1	http://amigo.geneontology.org/cgi-bin/amigo/term_details?term=GO:0010187
transcription corepressor activity	GO:0003714	2	20	0.141491	0.317276	Q8LBM2|Q9LMA8	http://amigo.geneontology.org/cgi-bin/amigo/term_details?term=GO:0003714
sucrose transport	GO:0015770	2	20	0.141491	0.317276	Q9FGQ2|Q9SW25	http://amigo.geneontology.org/cgi-bin/amigo/term_details?term=GO:0015770
wax biosynthetic process	GO:0010025	2	20	0.141491	0.317276	F4JKK0|Q8H1Z0	http://amigo.geneontology.org/cgi-bin/amigo/term_details?term=GO:0010025
embryonic meristem initiation	GO:0090421	2	20	0.141491	0.317276	Q9LUB7|Q84TE6	http://amigo.geneontology.org/cgi-bin/amigo/term_details?term=GO:0090421
plant-type cell wall assembly	GO:0071668	2	20	0.141491	0.317276	Q8GZ17|Q94KT8	http://amigo.geneontology.org/cgi-bin/amigo/term_details?term=GO:0071668
disaccharide transmembrane transporter activity	GO:0015154	2	20	0.141491	0.317276	Q9FGQ2|Q9SW25	http://amigo.geneontology.org/cgi-bin/amigo/term_details?term=GO:0015154
lysine metabolic process	GO:0006553	2	20	0.141491	0.317276	Q9S702|O23653	http://amigo.geneontology.org/cgi-bin/amigo/term_details?term=GO:0006553
intracellular receptor signaling pathway	GO:0030522	2	20	0.141491	0.317276	Q9FMF5|Q9FJ17	http://amigo.geneontology.org/cgi-bin/amigo/term_details?term=GO:0030522
mucilage metabolic process involved in seed coat development	GO:0048359	2	20	0.141491	0.317276	Q9LV16|O65351	http://amigo.geneontology.org/cgi-bin/amigo/term_details?term=GO:0048359
sexual reproduction	GO:0019953	6	111	0.143024	0.320481	Q9LU41|Q8RVQ9|Q9SHJ5|Q9SZD4|Q8H1Z0|Q9SX24	http://amigo.geneontology.org/cgi-bin/amigo/term_details?term=GO:0019953
actin filament organization	GO:0007015	4	63	0.143857	0.321416	Q94B77|Q9LSD6|Q9SE97|O65902	http://amigo.geneontology.org/cgi-bin/amigo/term_details?term=GO:0007015
voltage-gated ion channel activity	GO:0005244	4	63	0.143857	0.321416	Q38998|O65717|A8MRV9|Q9LEQ3	http://amigo.geneontology.org/cgi-bin/amigo/term_details?term=GO:0005244
transition metal ion transmembrane transporter activity	GO:0046915	4	63	0.143857	0.321416	Q9XIE2|Q9M3H5|Q9S9N8|Q9SH30	http://amigo.geneontology.org/cgi-bin/amigo/term_details?term=GO:0046915
voltage-gated channel activity	GO:0022832	4	63	0.143857	0.321416	Q38998|O65717|A8MRV9|Q9LEQ3	http://amigo.geneontology.org/cgi-bin/amigo/term_details?term=GO:0022832
regulation of cellular protein metabolic process	GO:0032268	13	296	0.144642	0.322937	F4JL28|O80920|P42731|Q8GXN9|Q39030|Q9SJK3|Q9ZQA8|Q2LAE1|O65683|Q9LD55|Q39023|O81851|O22040	http://amigo.geneontology.org/cgi-bin/amigo/term_details?term=GO:0032268
translation	GO:0006412	29	750	0.145119	0.323766	Q9LY66|P36428|Q9M038|Q93XM7|P42731|Q39030|O65683|Q9LD55|P51413|P51419|P49691|Q9SVR0|Q9SUV1|Q9SR15|Q9ZQA8|Q93ZG7|O23290|Q9SJK3|Q42064|Q9M084|Q9FHK9|Q9ZT87|F4I116|Q9LR33|O04630|Q9SKX8|Q9M0E2|Q8LCL3|F4KFC7	http://amigo.geneontology.org/cgi-bin/amigo/term_details?term=GO:0006412
lysine N-methyltransferase activity	GO:0016278	3	41	0.146756	0.326711	Q2LAE1|Q7XJS0|Q8RWR1	http://amigo.geneontology.org/cgi-bin/amigo/term_details?term=GO:0016278
protein-lysine N-methyltransferase activity	GO:0016279	3	41	0.146756	0.326711	Q2LAE1|Q7XJS0|Q8RWR1	http://amigo.geneontology.org/cgi-bin/amigo/term_details?term=GO:0016279
regulation of cytoskeleton organization	GO:0051493	3	41	0.146756	0.326711	Q94B77|Q9LSD6|Q9SE97	http://amigo.geneontology.org/cgi-bin/amigo/term_details?term=GO:0051493
detection of stimulus	GO:0051606	6	112	0.147113	0.327271	Q8W5R2|Q9SSA8|Q8LGJ5|Q680Q4|Q39011|Q9LXG9	http://amigo.geneontology.org/cgi-bin/amigo/term_details?term=GO:0051606
mitochondrial envelope	GO:0005740	14	325	0.148285	0.32964	Q9M1J1|Q8VZI8|Q9M038|Q8RXF8|P25858|Q9SUV1|Q8LE47|Q9SX77|O64823|Q39219|Q56XE8|Q9C5M0|Q9FT52|Q93XM7	http://amigo.geneontology.org/cgi-bin/amigo/term_details?term=GO:0005740
cation homeostasis	GO:0055080	9	190	0.1494	0.331389	Q9S9N8|Q56XP4|O49627|Q9FFR9|Q9LEQ3|Q9M3H5|Q9SLV0|Q8LG88|Q9LD47	http://amigo.geneontology.org/cgi-bin/amigo/term_details?term=GO:0055080
aspartate family amino acid metabolic process	GO:0009066	4	64	0.149447	0.331389	Q9FGS4|Q9LFU1|Q9S702|O23653	http://amigo.geneontology.org/cgi-bin/amigo/term_details?term=GO:0009066
DNA packaging	GO:0006323	4	64	0.149447	0.331389	Q8LC68|Q43386|F4JL28|O22467	http://amigo.geneontology.org/cgi-bin/amigo/term_details?term=GO:0006323
metal ion homeostasis	GO:0055065	7	138	0.14977	0.331869	Q9S9N8|O49627|Q9LEQ3|Q9M3H5|Q9SLV0|Q56XP4|Q9LD47	http://amigo.geneontology.org/cgi-bin/amigo/term_details?term=GO:0055065
Golgi vesicle transport	GO:0048193	5	88	0.150134	0.332317	Q8S3U9|Q9LI83|Q94A40|Q8LF05|Q9SAF5	http://amigo.geneontology.org/cgi-bin/amigo/term_details?term=GO:0048193
peptide biosynthetic process	GO:0043043	29	754	0.151252	0.333917	Q9LY66|P36428|Q9M038|Q93XM7|P42731|Q39030|O65683|Q9LD55|P51413|P51419|P49691|Q9SVR0|Q9SUV1|Q9SR15|Q9ZQA8|Q93ZG7|O23290|Q9SJK3|Q42064|Q9M084|Q9FHK9|Q9ZT87|F4I116|Q9LR33|O04630|Q9SKX8|Q9M0E2|Q8LCL3|F4KFC7	http://amigo.geneontology.org/cgi-bin/amigo/term_details?term=GO:0043043
DNA-directed RNA polymerase V complex	GO:0000419	2	21	0.152019	0.333917	Q6NLH0|Q39211	http://amigo.geneontology.org/cgi-bin/amigo/term_details?term=GO:0000419
positive regulation of cell cycle process	GO:0090068	2	21	0.152019	0.333917	Q9LYN7|Q5IBC5	http://amigo.geneontology.org/cgi-bin/amigo/term_details?term=GO:0090068
cGMP binding	GO:0030553	2	21	0.152019	0.333917	O65717|Q9LEQ3	http://amigo.geneontology.org/cgi-bin/amigo/term_details?term=GO:0030553
cAMP binding	GO:0030552	2	21	0.152019	0.333917	O65717|Q9LEQ3	http://amigo.geneontology.org/cgi-bin/amigo/term_details?term=GO:0030552
oligosaccharide transport	GO:0015772	2	21	0.152019	0.333917	Q9FGQ2|Q9SW25	http://amigo.geneontology.org/cgi-bin/amigo/term_details?term=GO:0015772
galactosidase activity	GO:0015925	2	21	0.152019	0.333917	Q94A08|Q8VXZ7	http://amigo.geneontology.org/cgi-bin/amigo/term_details?term=GO:0015925
DNA-templated transcription, elongation	GO:0006354	2	21	0.152019	0.333917	Q6NLH0|P49040	http://amigo.geneontology.org/cgi-bin/amigo/term_details?term=GO:0006354
wax metabolic process	GO:0010166	2	21	0.152019	0.333917	F4JKK0|Q8H1Z0	http://amigo.geneontology.org/cgi-bin/amigo/term_details?term=GO:0010166
RNA phosphodiester bond hydrolysis, endonucleolytic	GO:0090502	2	21	0.152019	0.333917	Q8VZ79|Q9S9P3	http://amigo.geneontology.org/cgi-bin/amigo/term_details?term=GO:0090502
chromosome	GO:0005694	13	299	0.152046	0.333917	O49596|Q43386|F4JL28|Q7XJS0|Q9FFY9|Q946J8|Q8RVQ9|Q8VYJ2|Q9C7B1|P93047|Q38899|Q9FT73|Q9FT72	http://amigo.geneontology.org/cgi-bin/amigo/term_details?term=GO:0005694
passive transmembrane transporter activity	GO:0022803	8	165	0.15368	0.336867	Q38998|Q9LNW3|Q9LEQ3|Q41963|O64823|O65717|P25818|A8MRV9	http://amigo.geneontology.org/cgi-bin/amigo/term_details?term=GO:0022803
channel activity	GO:0015267	8	165	0.15368	0.336867	Q38998|Q9LNW3|Q9LEQ3|Q41963|O64823|O65717|P25818|A8MRV9	http://amigo.geneontology.org/cgi-bin/amigo/term_details?term=GO:0015267
cytoplasmic ribonucleoprotein granule	GO:0036464	3	42	0.153934	0.336867	Q9FQ04|P43297|F4HZB2	http://amigo.geneontology.org/cgi-bin/amigo/term_details?term=GO:0036464
ribonucleoprotein granule	GO:0035770	3	42	0.153934	0.336867	Q9FQ04|P43297|F4HZB2	http://amigo.geneontology.org/cgi-bin/amigo/term_details?term=GO:0035770
voltage-gated potassium channel activity	GO:0005249	3	42	0.153934	0.336867	Q38998|O65717|Q9LEQ3	http://amigo.geneontology.org/cgi-bin/amigo/term_details?term=GO:0005249
monosaccharide metabolic process	GO:0005996	5	89	0.154914	0.338739	Q9SAJ6|Q8VZR2|P25858|Q5E924|O22893	http://amigo.geneontology.org/cgi-bin/amigo/term_details?term=GO:0005996
gravitropism	GO:0009630	4	65	0.155118	0.338739	Q8W5R2|Q9FQ04|O64682|Q94BZ1	http://amigo.geneontology.org/cgi-bin/amigo/term_details?term=GO:0009630
hyperosmotic salinity response	GO:0042538	4	65	0.155118	0.338739	Q42410|Q9S760|Q9FGT8|P54888	http://amigo.geneontology.org/cgi-bin/amigo/term_details?term=GO:0042538
phospholipid binding	GO:0005543	6	114	0.155449	0.338981	Q9FNF8|Q8L936|Q93VI8|Q67YI9|Q941L3|Q9LUM0	http://amigo.geneontology.org/cgi-bin/amigo/term_details?term=GO:0005543
heterocycle catabolic process	GO:0046700	6	114	0.155449	0.338981	Q8LFS6|Q9ZT87|Q9FQ04|Q9XIE2|P42731|A2RVK7	http://amigo.geneontology.org/cgi-bin/amigo/term_details?term=GO:0046700
secondary metabolic process	GO:0019748	19	469	0.156534	0.340874	Q9FG65|Q9S9N9|Q9SUM3|Q9ZSA7|Q56YU0|Q9ZSA8|Q93XW5|Q9SB48|F4JKK0|P0C5B6|Q9SS01|P46421|Q8S8P5|Q9FX43|Q9M8L2|Q9LMR5|Q9ZW24|Q39023|Q9SRQ1	http://amigo.geneontology.org/cgi-bin/amigo/term_details?term=GO:0019748
ubiquitin ligase complex	GO:0000151	10	219	0.156537	0.340874	Q38942|Q9FLX9|O22467|Q94A40|O82343|Q9LW77|Q9M8L2|Q9LMR5|Q9FPW6|Q8LF97	http://amigo.geneontology.org/cgi-bin/amigo/term_details?term=GO:0000151
alcohol metabolic process	GO:0006066	4	66	0.160869	0.342987	O81893|O80568|Q9FJH9|Q9SGA2	http://amigo.geneontology.org/cgi-bin/amigo/term_details?term=GO:0006066
peptide binding	GO:0042277	4	66	0.160869	0.342987	Q42406|P46421|Q9FJD4|Q9M9X7	http://amigo.geneontology.org/cgi-bin/amigo/term_details?term=GO:0042277
microbody membrane	GO:0031903	3	43	0.16122	0.342987	Q9M1J1|Q8S8S1|Q9LE20	http://amigo.geneontology.org/cgi-bin/amigo/term_details?term=GO:0031903
sulfate assimilation	GO:0000103	3	43	0.16122	0.342987	O64654|Q38879|P29448	http://amigo.geneontology.org/cgi-bin/amigo/term_details?term=GO:0000103
peroxisomal membrane	GO:0005778	3	43	0.16122	0.342987	Q9M1J1|Q8S8S1|Q9LE20	http://amigo.geneontology.org/cgi-bin/amigo/term_details?term=GO:0005778
negative regulation of programmed cell death	GO:0043069	2	22	0.162694	0.342987	Q9ZSD4|O81851	http://amigo.geneontology.org/cgi-bin/amigo/term_details?term=GO:0043069
shoot axis formation	GO:0010346	2	22	0.162694	0.342987	Q9LVJ1|Q2LAE1	http://amigo.geneontology.org/cgi-bin/amigo/term_details?term=GO:0010346
regulation of histone modification	GO:0031056	2	22	0.162694	0.342987	Q2LAE1|F4JL28	http://amigo.geneontology.org/cgi-bin/amigo/term_details?term=GO:0031056
oligosaccharide transmembrane transporter activity	GO:0015157	2	22	0.162694	0.342987	Q9FGQ2|Q9SW25	http://amigo.geneontology.org/cgi-bin/amigo/term_details?term=GO:0015157
secondary shoot formation	GO:0010223	2	22	0.162694	0.342987	Q9LVJ1|Q2LAE1	http://amigo.geneontology.org/cgi-bin/amigo/term_details?term=GO:0010223
nuclear chromosome, telomeric region	GO:0000784	2	22	0.162694	0.342987	Q9C7B1|Q9FFY9	http://amigo.geneontology.org/cgi-bin/amigo/term_details?term=GO:0000784
cellular modified amino acid metabolic process	GO:0006575	6	116	0.163987	0.342987	P46421|Q05762|Q9SFV7|Q8VZJ7|Q9LN20|Q9ZW24	http://amigo.geneontology.org/cgi-bin/amigo/term_details?term=GO:0006575
secretion by cell	GO:0032940	5	91	0.164657	0.342987	Q8S3U9|Q9SRV7|Q9FY48|Q5IBC5|Q9ZSD4	http://amigo.geneontology.org/cgi-bin/amigo/term_details?term=GO:0032940
organic acid transmembrane transporter activity	GO:0005342	5	91	0.164657	0.342987	Q9FKS8|Q9LRB5|Q8LG88|Q9M038|Q9C5M0	http://amigo.geneontology.org/cgi-bin/amigo/term_details?term=GO:0005342
peptidyl-lysine modification	GO:0018205	5	91	0.164657	0.342987	Q8RWL4|Q2LAE1|Q680Q4|F4JL28|Q9ZQ85	http://amigo.geneontology.org/cgi-bin/amigo/term_details?term=GO:0018205
spliceosomal complex	GO:0005681	5	91	0.164657	0.342987	Q1PDV2|Q56XG6|P92964|Q9LHP2|Q84TH4	http://amigo.geneontology.org/cgi-bin/amigo/term_details?term=GO:0005681
transcription regulatory region sequence-specific DNA binding	GO:0000976	5	91	0.164657	0.342987	Q9SV30|Q9LSD5|F4JL28|Q9SY59|Q9FH57	http://amigo.geneontology.org/cgi-bin/amigo/term_details?term=GO:0000976
carboxylic acid transmembrane transporter activity	GO:0046943	5	91	0.164657	0.342987	Q9FKS8|Q9LRB5|Q8LG88|Q9M038|Q9C5M0	http://amigo.geneontology.org/cgi-bin/amigo/term_details?term=GO:0046943
intrinsic component of membrane	GO:0031224	174	5209	0.164878	0.342987	Q8VYI1|Q9SCS9|Q8GZD4|Q9SH30|Q941R4|Q8VZG8|Q9S7G2|Q6NQI8|O23507|Q9LJM4|Q9LU41|Q9FKE9|Q9M3H5|Q9LMC8|Q41963|Q9FKS8|Q1PET6|Q8S403|Q8L9T5|Q9LI83|Q9LVN2|Q9C6K9|Q9SUV1|Q9SRK7|O04529|Q9M7K4|Q8VYB2|Q9SGP2|B9DFI7|F4JKK0|Q94AL8|O64806|Q9LFP7|Q9LN20|Q945M8|Q9LK35|Q9LMM0|Q9T058|Q9C9Z2|F4I248|Q9C7F9|Q6NQB7|Q9FH76|Q9FFR9|Q6R2K3|Q9SCU1|C0LGX3|C0LGP4|Q8VZI8|Q9S760|Q9SHJ5|Q8LF05|Q9XF63|Q9FMY4|Q9ZWC8|Q9M9E1|Q9SB51|…	http://amigo.geneontology.org/cgi-bin/amigo/term_details?term=GO:0031224
clathrin-coated vesicle	GO:0030136	4	67	0.166697	0.342987	Q67YI9|Q0WLB5|Q8L936|Q9FPR3	http://amigo.geneontology.org/cgi-bin/amigo/term_details?term=GO:0030136
protein maturation	GO:0051604	4	67	0.166697	0.342987	Q8VZI8|O64948|Q9C9C0|O49627	http://amigo.geneontology.org/cgi-bin/amigo/term_details?term=GO:0051604
hexose metabolic process	GO:0019318	4	67	0.166697	0.342987	Q9SAJ6|Q5E924|P25858|O22893	http://amigo.geneontology.org/cgi-bin/amigo/term_details?term=GO:0019318
clathrin coat of coated pit	GO:0030132	1	5	0.167949	0.342987	Q0WLB5	http://amigo.geneontology.org/cgi-bin/amigo/term_details?term=GO:0030132
protein demethylation	GO:0006482	1	5	0.167949	0.342987	Q8RWR1	http://amigo.geneontology.org/cgi-bin/amigo/term_details?term=GO:0006482
negative regulation of autophagy	GO:0010507	1	5	0.167949	0.342987	Q9S760	http://amigo.geneontology.org/cgi-bin/amigo/term_details?term=GO:0010507
regulation of response to nutrient levels	GO:0032107	1	5	0.167949	0.342987	Q8LBH4	http://amigo.geneontology.org/cgi-bin/amigo/term_details?term=GO:0032107
protein dealkylation	GO:0008214	1	5	0.167949	0.342987	Q8RWR1	http://amigo.geneontology.org/cgi-bin/amigo/term_details?term=GO:0008214
deadenylation-independent decapping of nuclear-transcribed mRNA	GO:0031087	1	5	0.167949	0.342987	Q9FQ04	http://amigo.geneontology.org/cgi-bin/amigo/term_details?term=GO:0031087
6-phosphogluconolactonase activity	GO:0017057	1	5	0.167949	0.342987	Q84WW2	http://amigo.geneontology.org/cgi-bin/amigo/term_details?term=GO:0017057
telomerase holoenzyme complex	GO:0005697	1	5	0.167949	0.342987	Q9LD90	http://amigo.geneontology.org/cgi-bin/amigo/term_details?term=GO:0005697
anion:cation symporter activity	GO:0015296	1	5	0.167949	0.342987	Q8LG88	http://amigo.geneontology.org/cgi-bin/amigo/term_details?term=GO:0015296
cellular phosphate ion homeostasis	GO:0030643	1	5	0.167949	0.342987	Q9SGA2	http://amigo.geneontology.org/cgi-bin/amigo/term_details?term=GO:0030643
snRNA 3'-end processing	GO:0034472	1	5	0.167949	0.342987	A2RVK7	http://amigo.geneontology.org/cgi-bin/amigo/term_details?term=GO:0034472
glycogen debranching enzyme activity	GO:0004133	1	5	0.167949	0.342987	Q8RXD9	http://amigo.geneontology.org/cgi-bin/amigo/term_details?term=GO:0004133
phosphatidylinositol-3-phosphate biosynthetic process	GO:0036092	1	5	0.167949	0.342987	Q94A27	http://amigo.geneontology.org/cgi-bin/amigo/term_details?term=GO:0036092
polysome	GO:0005844	1	5	0.167949	0.342987	Q9FQ04	http://amigo.geneontology.org/cgi-bin/amigo/term_details?term=GO:0005844
biotin metabolic process	GO:0006768	1	5	0.167949	0.342987	B0F481	http://amigo.geneontology.org/cgi-bin/amigo/term_details?term=GO:0006768
biotin biosynthetic process	GO:0009102	1	5	0.167949	0.342987	B0F481	http://amigo.geneontology.org/cgi-bin/amigo/term_details?term=GO:0009102
uracil transport	GO:0015857	1	5	0.167949	0.342987	Q8GZD4	http://amigo.geneontology.org/cgi-bin/amigo/term_details?term=GO:0015857
intracellular cyclic nucleotide activated cation channel activity	GO:0005221	1	5	0.167949	0.342987	O65717	http://amigo.geneontology.org/cgi-bin/amigo/term_details?term=GO:0005221
response to 1-aminocyclopropane-1-carboxylic acid	GO:0009961	1	5	0.167949	0.342987	Q9FQ04	http://amigo.geneontology.org/cgi-bin/amigo/term_details?term=GO:0009961
urea transmembrane transporter activity	GO:0015204	1	5	0.167949	0.342987	P25818	http://amigo.geneontology.org/cgi-bin/amigo/term_details?term=GO:0015204
glutamate biosynthetic process	GO:0006537	1	5	0.167949	0.342987	Q9LV03	http://amigo.geneontology.org/cgi-bin/amigo/term_details?term=GO:0006537
respiratory burst	GO:0045730	1	5	0.167949	0.342987	Q84TG3	http://amigo.geneontology.org/cgi-bin/amigo/term_details?term=GO:0045730
DNA replication origin binding	GO:0003688	1	5	0.167949	0.342987	Q38899	http://amigo.geneontology.org/cgi-bin/amigo/term_details?term=GO:0003688
ceramide biosynthetic process	GO:0046513	1	5	0.167949	0.342987	Q6NQI8	http://amigo.geneontology.org/cgi-bin/amigo/term_details?term=GO:0046513
cellular trivalent inorganic anion homeostasis	GO:0072502	1	5	0.167949	0.342987	Q9SGA2	http://amigo.geneontology.org/cgi-bin/amigo/term_details?term=GO:0072502
pyrimidine nucleobase transport	GO:0015855	1	5	0.167949	0.342987	Q8GZD4	http://amigo.geneontology.org/cgi-bin/amigo/term_details?term=GO:0015855
positive regulation of autophagy	GO:0010508	1	5	0.167949	0.342987	Q8S8P5	http://amigo.geneontology.org/cgi-bin/amigo/term_details?term=GO:0010508
lateral plasma membrane	GO:0016328	1	5	0.167949	0.342987	Q94KT8	http://amigo.geneontology.org/cgi-bin/amigo/term_details?term=GO:0016328
copper chaperone activity	GO:0016531	1	5	0.167949	0.342987	Q9LD47	http://amigo.geneontology.org/cgi-bin/amigo/term_details?term=GO:0016531
chloroplast accumulation movement	GO:0009904	1	5	0.167949	0.342987	O48724	http://amigo.geneontology.org/cgi-bin/amigo/term_details?term=GO:0009904
starch binding	GO:2001070	1	5	0.167949	0.342987	Q8RXD9	http://amigo.geneontology.org/cgi-bin/amigo/term_details?term=GO:2001070
regulation of stomatal complex patterning	GO:2000037	1	5	0.167949	0.342987	Q39023	http://amigo.geneontology.org/cgi-bin/amigo/term_details?term=GO:2000037
galactose transmembrane transporter activity	GO:0005354	1	5	0.167949	0.342987	Q8VZ80	http://amigo.geneontology.org/cgi-bin/amigo/term_details?term=GO:0005354
protein maturation by iron-sulfur cluster transfer	GO:0097428	1	5	0.167949	0.342987	O49627	http://amigo.geneontology.org/cgi-bin/amigo/term_details?term=GO:0097428
pattern recognition receptor signaling pathway	GO:0002221	1	5	0.167949	0.342987	Q9FE20	http://amigo.geneontology.org/cgi-bin/amigo/term_details?term=GO:0002221
DNA ligation involved in DNA repair	GO:0051103	1	5	0.167949	0.342987	Q9LL84	http://amigo.geneontology.org/cgi-bin/amigo/term_details?term=GO:0051103
centromere complex assembly	GO:0034508	1	5	0.167949	0.342987	Q8RVQ9	http://amigo.geneontology.org/cgi-bin/amigo/term_details?term=GO:0034508
polyamine catabolic process	GO:0006598	1	5	0.167949	0.342987	Q9FNA2	http://amigo.geneontology.org/cgi-bin/amigo/term_details?term=GO:0006598
deoxyribose phosphate biosynthetic process	GO:0046385	1	5	0.167949	0.342987	Q05762	http://amigo.geneontology.org/cgi-bin/amigo/term_details?term=GO:0046385
2'-deoxyribonucleotide biosynthetic process	GO:0009265	1	5	0.167949	0.342987	Q05762	http://amigo.geneontology.org/cgi-bin/amigo/term_details?term=GO:0009265
nuclear RNA surveillance	GO:0071027	1	5	0.167949	0.342987	A2RVK7	http://amigo.geneontology.org/cgi-bin/amigo/term_details?term=GO:0071027
response to indolebutyric acid	GO:0080026	1	5	0.167949	0.342987	Q9XIE2	http://amigo.geneontology.org/cgi-bin/amigo/term_details?term=GO:0080026
modified amino acid transport	GO:0072337	1	5	0.167949	0.342987	Q8RWL5	http://amigo.geneontology.org/cgi-bin/amigo/term_details?term=GO:0072337
oxidative phosphorylation uncoupler activity	GO:0017077	1	5	0.167949	0.342987	Q9C5M0	http://amigo.geneontology.org/cgi-bin/amigo/term_details?term=GO:0017077
pyrimidine deoxyribonucleotide biosynthetic process	GO:0009221	1	5	0.167949	0.342987	Q05762	http://amigo.geneontology.org/cgi-bin/amigo/term_details?term=GO:0009221
immune response-activating signal transduction	GO:0002757	1	5	0.167949	0.342987	Q9FE20	http://amigo.geneontology.org/cgi-bin/amigo/term_details?term=GO:0002757
cyclic nucleotide-gated ion channel activity	GO:0043855	1	5	0.167949	0.342987	O65717	http://amigo.geneontology.org/cgi-bin/amigo/term_details?term=GO:0043855
CTP salvage	GO:0044211	1	5	0.167949	0.342987	Q8VYB2	http://amigo.geneontology.org/cgi-bin/amigo/term_details?term=GO:0044211
regulation of response to extracellular stimulus	GO:0032104	1	5	0.167949	0.342987	Q8LBH4	http://amigo.geneontology.org/cgi-bin/amigo/term_details?term=GO:0032104
core TFIIH complex	GO:0000439	1	5	0.167949	0.342987	Q3ECP0	http://amigo.geneontology.org/cgi-bin/amigo/term_details?term=GO:0000439
pyrimidine deoxyribonucleotide metabolic process	GO:0009219	1	5	0.167949	0.342987	Q05762	http://amigo.geneontology.org/cgi-bin/amigo/term_details?term=GO:0009219
U4 snRNA 3'-end processing	GO:0034475	1	5	0.167949	0.342987	A2RVK7	http://amigo.geneontology.org/cgi-bin/amigo/term_details?term=GO:0034475
ADP-ribose diphosphatase activity	GO:0047631	1	5	0.167949	0.342987	Q94B74	http://amigo.geneontology.org/cgi-bin/amigo/term_details?term=GO:0047631
abscisic acid catabolic process	GO:0046345	1	5	0.167949	0.342987	Q9FH76	http://amigo.geneontology.org/cgi-bin/amigo/term_details?term=GO:0046345
regulation of nucleotide metabolic process	GO:0006140	1	5	0.167949	0.342987	O65902	http://amigo.geneontology.org/cgi-bin/amigo/term_details?term=GO:0006140
endosome organization	GO:0007032	1	5	0.167949	0.342987	Q9ZNT0	http://amigo.geneontology.org/cgi-bin/amigo/term_details?term=GO:0007032
mRNA cleavage and polyadenylation specificity factor complex	GO:0005847	1	5	0.167949	0.342987	A9LNK9	http://amigo.geneontology.org/cgi-bin/amigo/term_details?term=GO:0005847
regulation of monopolar cell growth	GO:0051513	1	5	0.167949	0.342987	Q9LF24	http://amigo.geneontology.org/cgi-bin/amigo/term_details?term=GO:0051513
nuclear mRNA surveillance	GO:0071028	1	5	0.167949	0.342987	A2RVK7	http://amigo.geneontology.org/cgi-bin/amigo/term_details?term=GO:0071028
negative regulation of lipid biosynthetic process	GO:0051055	1	5	0.167949	0.342987	Q9FMZ0	http://amigo.geneontology.org/cgi-bin/amigo/term_details?term=GO:0051055
protein binding, bridging	GO:0030674	1	5	0.167949	0.342987	Q1G3I2	http://amigo.geneontology.org/cgi-bin/amigo/term_details?term=GO:0030674
innate immune response-activating signal transduction	GO:0002758	1	5	0.167949	0.342987	Q9FE20	http://amigo.geneontology.org/cgi-bin/amigo/term_details?term=GO:0002758
response to salt	GO:1902074	1	5	0.167949	0.342987	Q9FNF8	http://amigo.geneontology.org/cgi-bin/amigo/term_details?term=GO:1902074
isoprenoid binding	GO:0019840	1	5	0.167949	0.342987	Q9LYC1	http://amigo.geneontology.org/cgi-bin/amigo/term_details?term=GO:0019840
nuclear-transcribed mRNA catabolic process, deadenylation-independent decay	GO:0031086	1	5	0.167949	0.342987	Q9FQ04	http://amigo.geneontology.org/cgi-bin/amigo/term_details?term=GO:0031086
female gamete generation	GO:0007292	1	5	0.167949	0.342987	Q9SZD4	http://amigo.geneontology.org/cgi-bin/amigo/term_details?term=GO:0007292
regulation of stem cell population maintenance	GO:2000036	1	5	0.167949	0.342987	O22967	http://amigo.geneontology.org/cgi-bin/amigo/term_details?term=GO:2000036
lagging strand elongation	GO:0006273	1	5	0.167949	0.342987	Q9LL84	http://amigo.geneontology.org/cgi-bin/amigo/term_details?term=GO:0006273
positive regulation of meiotic nuclear division	GO:0045836	1	5	0.167949	0.342987	Q9LYN7	http://amigo.geneontology.org/cgi-bin/amigo/term_details?term=GO:0045836
AT DNA binding	GO:0003680	1	5	0.167949	0.342987	Q8VYJ2	http://amigo.geneontology.org/cgi-bin/amigo/term_details?term=GO:0003680
cellular nitrogen compound catabolic process	GO:0044270	6	117	0.16833	0.342987	Q8LFS6|Q9ZT87|Q9FQ04|Q9XIE2|P42731|A2RVK7	http://amigo.geneontology.org/cgi-bin/amigo/term_details?term=GO:0044270
regulation of intracellular signal transduction	GO:1902531	3	44	0.168608	0.342987	Q39023|O80340|O22040	http://amigo.geneontology.org/cgi-bin/amigo/term_details?term=GO:1902531
microgametogenesis	GO:0055046	3	44	0.168608	0.342987	Q8H1Z0|Q9SHJ5|Q9SX24	http://amigo.geneontology.org/cgi-bin/amigo/term_details?term=GO:0055046
protein oligomerization	GO:0051259	3	44	0.168608	0.342987	Q9CA83|P93033|Q67YC0	http://amigo.geneontology.org/cgi-bin/amigo/term_details?term=GO:0051259
organic acid transport	GO:0015849	3	44	0.168608	0.342987	Q9FKS8|Q9LRB5|Q9C5M0	http://amigo.geneontology.org/cgi-bin/amigo/term_details?term=GO:0015849
response to glucose	GO:0009749	3	44	0.168608	0.342987	Q94B38|P49040|Q5IBC5	http://amigo.geneontology.org/cgi-bin/amigo/term_details?term=GO:0009749
regulation of hydrolase activity	GO:0051336	3	44	0.168608	0.342987	Q9FL69|O80920|O81851	http://amigo.geneontology.org/cgi-bin/amigo/term_details?term=GO:0051336
voltage-gated cation channel activity	GO:0022843	3	44	0.168608	0.342987	Q38998|O65717|Q9LEQ3	http://amigo.geneontology.org/cgi-bin/amigo/term_details?term=GO:0022843
chloroplast thylakoid	GO:0009534	18	448	0.172286	0.350123	Q9SL05|Q9LY66|Q8VZI8|Q9FH02|Q9FN42|Q42342|Q9SHP0|Q9FT52|Q94AL8|Q9C9C0|Q9SCL7|Q9SV68|F4J9Q6|Q9C503|F4I1G5|Q8H1Q1|Q8GT75|Q9SAJ3	http://amigo.geneontology.org/cgi-bin/amigo/term_details?term=GO:0009534
exocytosis	GO:0006887	4	68	0.172598	0.350528	Q8S3U9|Q9SRV7|Q5IBC5|Q9ZSD4	http://amigo.geneontology.org/cgi-bin/amigo/term_details?term=GO:0006887
iron ion binding	GO:0005506	14	335	0.172845	0.35061	Q8VYI1|Q9FG65|Q9LV03|O64697|O49627|Q84MB6|F4K0E8|Q39208|Q8VZJ7|Q9FH76|Q9LN20|Q8H1Z0|Q3ED68|Q9SRQ1	http://amigo.geneontology.org/cgi-bin/amigo/term_details?term=GO:0005506
rhythmic process	GO:0048511	7	144	0.172866	0.35061	Q9S9N9|F4KGY6|Q570U6|Q9SV30|Q6R2K3|Q1G3I2|Q8RWR1	http://amigo.geneontology.org/cgi-bin/amigo/term_details?term=GO:0048511
DNA duplex unwinding	GO:0032508	2	23	0.173497	0.350626	O65639|Q9FT73	http://amigo.geneontology.org/cgi-bin/amigo/term_details?term=GO:0032508
folic acid-containing compound biosynthetic process	GO:0009396	2	23	0.173497	0.350626	Q05762|Q9SFV7	http://amigo.geneontology.org/cgi-bin/amigo/term_details?term=GO:0009396
purine nucleobase transmembrane transporter activity	GO:0005345	2	23	0.173497	0.350626	Q9SRK7|Q8GZD4	http://amigo.geneontology.org/cgi-bin/amigo/term_details?term=GO:0005345
DNA geometric change	GO:0032392	2	23	0.173497	0.350626	O65639|Q9FT73	http://amigo.geneontology.org/cgi-bin/amigo/term_details?term=GO:0032392
purine nucleobase transport	GO:0006863	2	23	0.173497	0.350626	Q9SRK7|Q8GZD4	http://amigo.geneontology.org/cgi-bin/amigo/term_details?term=GO:0006863
plastid thylakoid	GO:0031976	18	449	0.174487	0.352396	Q9SL05|Q9LY66|Q8VZI8|Q9FH02|Q9FN42|Q42342|Q9SHP0|Q9FT52|Q94AL8|Q9C9C0|Q9SCL7|Q9SV68|F4J9Q6|Q9C503|F4I1G5|Q8H1Q1|Q8GT75|Q9SAJ3	http://amigo.geneontology.org/cgi-bin/amigo/term_details?term=GO:0031976
aromatic amino acid family biosynthetic process	GO:0009073	3	45	0.176091	0.35494	Q9SA96|Q9SGD6|Q9FNJ8	http://amigo.geneontology.org/cgi-bin/amigo/term_details?term=GO:0009073
cobalt ion binding	GO:0050897	3	45	0.176091	0.35494	Q9CA83|Q43314|Q9FN42	http://amigo.geneontology.org/cgi-bin/amigo/term_details?term=GO:0050897
sodium ion transmembrane transporter activity	GO:0015081	3	45	0.176091	0.35494	Q8LG88|Q56XP4|Q9FFR9	http://amigo.geneontology.org/cgi-bin/amigo/term_details?term=GO:0015081
mitochondrial membrane	GO:0031966	13	309	0.178117	0.358438	Q9M1J1|Q8VZI8|Q9M038|Q8RXF8|Q9SUV1|Q8LE47|Q9SX77|O64823|Q39219|Q56XE8|Q9C5M0|Q9FT52|Q93XM7	http://amigo.geneontology.org/cgi-bin/amigo/term_details?term=GO:0031966
lipid catabolic process	GO:0016042	10	226	0.178203	0.358438	Q9SV43|O80959|Q96329|Q8W5R2|Q71N54|Q9LY84|Q9LRZ5|Q8VXZ7|Q9SGA2|Q9LXS6	http://amigo.geneontology.org/cgi-bin/amigo/term_details?term=GO:0016042
response to red light	GO:0010114	4	69	0.178571	0.358438	Q0PGJ6|Q9FJ17|Q9FPW6|O82343	http://amigo.geneontology.org/cgi-bin/amigo/term_details?term=GO:0010114
double-strand break repair	GO:0006302	4	69	0.178571	0.358438	Q8LC68|Q9LL84|Q9FT73|Q9FT72	http://amigo.geneontology.org/cgi-bin/amigo/term_details?term=GO:0006302
response to UV-B	GO:0010224	4	69	0.178571	0.358438	Q42410|Q39023|Q9ATY5|O82132	http://amigo.geneontology.org/cgi-bin/amigo/term_details?term=GO:0010224
membrane docking	GO:0022406	4	69	0.178571	0.358438	Q8S3U9|Q9SRV7|O64948|Q9ZSD4	http://amigo.geneontology.org/cgi-bin/amigo/term_details?term=GO:0022406
anatomical structure formation involved in morphogenesis	GO:0048646	8	172	0.178639	0.358438	O22131|Q9LVJ1|Q9SZD4|Q8LC68|Q9SLV0|Q2LAE1|Q8VZ80|Q500U8	http://amigo.geneontology.org/cgi-bin/amigo/term_details?term=GO:0048646
macromolecular complex binding	GO:0044877	9	199	0.178919	0.358767	O49596|F4JL28|Q9SE97|Q9FH57|Q8LC68|F4I171|P93047|Q9SV30|Q9FKE9	http://amigo.geneontology.org/cgi-bin/amigo/term_details?term=GO:0044877
single-organism intracellular transport	GO:1902582	7	146	0.180889	0.362212	Q38942|Q8VZI8|Q9SMV6|Q9FJD4|Q9ZSD4|Q9M9X7|O64948	http://amigo.geneontology.org/cgi-bin/amigo/term_details?term=GO:1902582
iron ion homeostasis	GO:0055072	3	46	0.183665	0.362212	Q9S9N8|Q9SLV0|O49627	http://amigo.geneontology.org/cgi-bin/amigo/term_details?term=GO:0055072
endomembrane system organization	GO:0010256	3	46	0.183665	0.362212	Q9ZNT0|Q9ZSD4|Q9LUM0	http://amigo.geneontology.org/cgi-bin/amigo/term_details?term=GO:0010256
protein polymerization	GO:0051258	3	46	0.183665	0.362212	Q94B77|Q9LSD6|Q9SE97	http://amigo.geneontology.org/cgi-bin/amigo/term_details?term=GO:0051258
carbohydrate derivative transport	GO:1901264	3	46	0.183665	0.362212	Q941R4|Q94B38|F4JNY0	http://amigo.geneontology.org/cgi-bin/amigo/term_details?term=GO:1901264
morphogenesis of a branching structure	GO:0001763	2	24	0.184412	0.362212	Q9LVJ1|Q2LAE1	http://amigo.geneontology.org/cgi-bin/amigo/term_details?term=GO:0001763
pteridine-containing compound biosynthetic process	GO:0042559	2	24	0.184412	0.362212	Q05762|Q9SFV7	http://amigo.geneontology.org/cgi-bin/amigo/term_details?term=GO:0042559
adenylyltransferase activity	GO:0070566	2	24	0.184412	0.362212	Q84MD8|Q56XM9	http://amigo.geneontology.org/cgi-bin/amigo/term_details?term=GO:0070566
alcohol biosynthetic process	GO:0046165	2	24	0.184412	0.362212	O80568|Q9FJH9	http://amigo.geneontology.org/cgi-bin/amigo/term_details?term=GO:0046165
positive regulation of protein kinase activity	GO:0045860	2	24	0.184412	0.362212	Q39023|O22040	http://amigo.geneontology.org/cgi-bin/amigo/term_details?term=GO:0045860
fatty acid synthase activity	GO:0004312	2	24	0.184412	0.362212	Q9SJE2|Q8L3X9	http://amigo.geneontology.org/cgi-bin/amigo/term_details?term=GO:0004312
positive regulation of kinase activity	GO:0033674	2	24	0.184412	0.362212	Q39023|O22040	http://amigo.geneontology.org/cgi-bin/amigo/term_details?term=GO:0033674
amide binding	GO:0033218	4	70	0.184611	0.362212	Q42406|P46421|Q9FJD4|Q9M9X7	http://amigo.geneontology.org/cgi-bin/amigo/term_details?term=GO:0033218
coated vesicle	GO:0030135	5	95	0.184841	0.362212	Q9FPR3|Q67YI9|Q0WLB5|Q8L936|Q94A40	http://amigo.geneontology.org/cgi-bin/amigo/term_details?term=GO:0030135
cellular metal ion homeostasis	GO:0006875	5	95	0.184841	0.362212	Q9M3H5|Q9S9N8|O49627|Q9LEQ3|Q9LD47	http://amigo.geneontology.org/cgi-bin/amigo/term_details?term=GO:0006875
organic hydroxy compound biosynthetic process	GO:1901617	7	147	0.184958	0.362212	O80568|O64697|Q9FMZ0|Q39208|Q8LAD0|Q9FH76|Q9FJH9	http://amigo.geneontology.org/cgi-bin/amigo/term_details?term=GO:1901617
thylakoid membrane	GO:0042651	15	368	0.185018	0.362212	Q9SL05|Q9LY66|Q8VZI8|Q9FH02|Q9FN42|Q42342|Q9FT52|Q94AL8|Q9C9C0|Q9SV68|F4I1G5|Q9C503|Q8H1Q1|Q8GT75|Q9SAJ3	http://amigo.geneontology.org/cgi-bin/amigo/term_details?term=GO:0042651
phenylpropanoid metabolic process	GO:0009698	8	175	0.18985	0.362212	Q9S9N9|Q9SUM3|Q56YU0|Q9SB48|F4JKK0|P0C5B6|Q9M8L2|Q9LMR5	http://amigo.geneontology.org/cgi-bin/amigo/term_details?term=GO:0009698
response to gravity	GO:0009629	4	71	0.190718	0.362212	Q8W5R2|Q9FQ04|O64682|Q94BZ1	http://amigo.geneontology.org/cgi-bin/amigo/term_details?term=GO:0009629
pollen tube growth	GO:0009860	6	122	0.190739	0.362212	Q8S3U9|Q9SMV6|Q9LEQ3|Q8RXF8|P54609|Q9LFB8	http://amigo.geneontology.org/cgi-bin/amigo/term_details?term=GO:0009860
aspartate family amino acid biosynthetic process	GO:0009067	3	47	0.191323	0.362212	Q9LFU1|Q9S702|O23653	http://amigo.geneontology.org/cgi-bin/amigo/term_details?term=GO:0009067
positive regulation of protein modification process	GO:0031401	3	47	0.191323	0.362212	Q2LAE1|Q39023|O22040	http://amigo.geneontology.org/cgi-bin/amigo/term_details?term=GO:0031401
histone methyltransferase activity	GO:0042054	3	47	0.191323	0.362212	Q2LAE1|Q7XJS0|Q8RWR1	http://amigo.geneontology.org/cgi-bin/amigo/term_details?term=GO:0042054
calcium ion binding	GO:0005509	11	258	0.192074	0.362212	Q9SVG9|Q9FKW4|Q9LSQ6|Q7XJR9|Q8RXF8|O81916|Q9SRE6|Q9ZPX9|P30188|Q9ZQH1|Q93Z27	http://amigo.geneontology.org/cgi-bin/amigo/term_details?term=GO:0005509
photosynthetic membrane	GO:0034357	15	371	0.192696	0.362212	Q9SL05|Q9LY66|Q8VZI8|Q9FH02|Q9FN42|Q42342|Q9FT52|Q94AL8|Q9C9C0|Q9SV68|F4I1G5|Q9C503|Q8H1Q1|Q8GT75|Q9SAJ3	http://amigo.geneontology.org/cgi-bin/amigo/term_details?term=GO:0034357
Arp2/3 complex-mediated actin nucleation	GO:0034314	1	6	0.193063	0.362212	Q9LSD6	http://amigo.geneontology.org/cgi-bin/amigo/term_details?term=GO:0034314
clathrin coat of trans-Golgi network vesicle	GO:0030130	1	6	0.193063	0.362212	Q0WLB5	http://amigo.geneontology.org/cgi-bin/amigo/term_details?term=GO:0030130
DNA ligase activity	GO:0003909	1	6	0.193063	0.362212	Q9LL84	http://amigo.geneontology.org/cgi-bin/amigo/term_details?term=GO:0003909
UMP salvage	GO:0044206	1	6	0.193063	0.362212	Q8VYB2	http://amigo.geneontology.org/cgi-bin/amigo/term_details?term=GO:0044206
immune response-regulating signaling pathway	GO:0002764	1	6	0.193063	0.362212	Q9FE20	http://amigo.geneontology.org/cgi-bin/amigo/term_details?term=GO:0002764
endopeptidase Clp complex	GO:0009368	1	6	0.193063	0.362212	Q9FN42	http://amigo.geneontology.org/cgi-bin/amigo/term_details?term=GO:0009368
SAGA-type complex	GO:0070461	1	6	0.193063	0.362212	P49040	http://amigo.geneontology.org/cgi-bin/amigo/term_details?term=GO:0070461
citrate (Si)-synthase activity	GO:0004108	1	6	0.193063	0.362212	Q9LXS6	http://amigo.geneontology.org/cgi-bin/amigo/term_details?term=GO:0004108
malic enzyme activity	GO:0004470	1	6	0.193063	0.362212	Q9CA83	http://amigo.geneontology.org/cgi-bin/amigo/term_details?term=GO:0004470
purine-containing compound transmembrane transport	GO:0072530	1	6	0.193063	0.362212	Q8GZD4	http://amigo.geneontology.org/cgi-bin/amigo/term_details?term=GO:0072530
oxidoreductase activity, acting on a sulfur group of donors, oxygen as acceptor	GO:0016670	1	6	0.193063	0.362212	Q9ZU40	http://amigo.geneontology.org/cgi-bin/amigo/term_details?term=GO:0016670
pyrimidine nucleotide salvage	GO:0032262	1	6	0.193063	0.362212	Q8VYB2	http://amigo.geneontology.org/cgi-bin/amigo/term_details?term=GO:0032262
proton-transporting ATP synthase complex, coupling factor F(o)	GO:0045263	1	6	0.193063	0.362212	Q9FT52	http://amigo.geneontology.org/cgi-bin/amigo/term_details?term=GO:0045263
ribosomal large subunit export from nucleus	GO:0000055	1	6	0.193063	0.362212	Q9SMV6	http://amigo.geneontology.org/cgi-bin/amigo/term_details?term=GO:0000055
organic acid:sodium symporter activity	GO:0005343	1	6	0.193063	0.362212	Q8LG88	http://amigo.geneontology.org/cgi-bin/amigo/term_details?term=GO:0005343
mannan metabolic process	GO:0010412	1	6	0.193063	0.362212	Q9FJZ3	http://amigo.geneontology.org/cgi-bin/amigo/term_details?term=GO:0010412
carboxyl-O-methyltransferase activity	GO:0010340	1	6	0.193063	0.362212	Q64J17	http://amigo.geneontology.org/cgi-bin/amigo/term_details?term=GO:0010340
protein kinase activator activity	GO:0030295	1	6	0.193063	0.362212	Q9FX43	http://amigo.geneontology.org/cgi-bin/amigo/term_details?term=GO:0030295
citrate synthase activity	GO:0036440	1	6	0.193063	0.362212	Q9LXS6	http://amigo.geneontology.org/cgi-bin/amigo/term_details?term=GO:0036440
alpha-(1->3)-fucosyltransferase activity	GO:0046920	1	6	0.193063	0.362212	Q9LJK1	http://amigo.geneontology.org/cgi-bin/amigo/term_details?term=GO:0046920
nuclear exosome (RNase complex)	GO:0000176	1	6	0.193063	0.362212	A2RVK7	http://amigo.geneontology.org/cgi-bin/amigo/term_details?term=GO:0000176
positive regulation of meiotic cell cycle	GO:0051446	1	6	0.193063	0.362212	Q9LYN7	http://amigo.geneontology.org/cgi-bin/amigo/term_details?term=GO:0051446
regulation of establishment or maintenance of cell polarity	GO:0032878	1	6	0.193063	0.362212	Q5IBC5	http://amigo.geneontology.org/cgi-bin/amigo/term_details?term=GO:0032878
inner mitochondrial membrane organization	GO:0007007	1	6	0.193063	0.362212	Q8VZI8	http://amigo.geneontology.org/cgi-bin/amigo/term_details?term=GO:0007007
[truncated: 1,474 more rows]

## Sheet: kobas-down-control
##Databases: KEGG PATHWAY, Gene Ontology Slim, Gene Ontology
[truncated: 2,703 more rows]

[truncated: 2 more sheets: kobas-up-treatment, Kobas-down-treatment]
