# Supplementary material for: Comparative transcriptome analysis of translucent flesh disorder in mangosteen (Garcinia mangostana L.) fruits in response to different water regimes
Source: PLoS One. 2019 Jul 19;14(7):e0219976. doi: 10.1371/journal.pone.0219976 (PMC6641209; doi:10.1371/journal.pone.0219976)
Supplement: S7 File — (XLSX) [file pone.0219976.s007.xlsx]

## Sheet: kobas-up-control
##Databases: KEGG PATHWAY
##Statistical test method: hypergeometric test / Fisher's exact test
##FDR correction method: Benjamini and Hochberg
#Term	Database	ID	Input number	Background number	P-Value	Corrected P-Value	Input	Hyperlink
Glycolysis / Gluconeogenesis	KEGG PATHWAY	ath00010	18	123	2.72772e-07	4.51938e-06	Q5E924|Q8VZ49|Q94AA4|Q56XE8|Q9M0F9|Q9LD57|B9DGD6|A1L4Y2|Q93Z53|Q9M076|Q9C5J7|P06525|Q9SAJ6|O82647|Q9SAJ4|Q9M040|P25858|Q9FKG3	http://www.genome.jp/kegg-bin/show_pathway?ath00010/ath:AT4G29220%09red/ath:AT5G36880%09red/ath:AT4G32840%09red/ath:AT1G79530%09red/ath:AT4G26270%09red/ath:AT1G32780%09red/ath:AT3G04120%09red/ath:AT1G16300%09red/ath:AT1G77120%09red/ath:AT1G64710%09red/ath:AT5G61580%09red/ath:AT4G33070%09red/ath:AT1G32440%09red/ath:AT3G20040%09red/ath:AT5G01320%09red/ath:AT5G56630%09red/ath:AT3G12780%09red/ath:AT1…
Biosynthesis of amino acids	KEGG PATHWAY	ath01230	27	278	7.16482e-07	1.11253e-05	P46643|Q94AA4|Q9SCL7|P54888|Q9LD57|Q9SGD6|Q9LV03|Q9M0F9|Q96255|Q9S702|Q9SZ30|Q9FNJ8|Q9SA96|Q93Z53|Q9SAJ6|Q9SAJ4|Q9FKG3|Q5E924|Q9SHP0|Q9FYA6|F4I7I0|Q9LDV4|Q9M076|Q9C5J7|O23653|Q9LXS6|P25858	http://www.genome.jp/kegg-bin/show_pathway?ath01230/ath:AT5G14060%09red/ath:AT1G79530%09red/ath:AT1G16300%09red/ath:AT3G04120%09red/ath:AT4G26270%09red/ath:AT3G55610%09red/ath:AT4G29220%09red/ath:AT1G79550%09red/ath:AT2G17630%09red/ath:AT4G35630%09red/ath:AT3G12780%09red/ath:AT5G53460%09red/ath:AT1G17290%09red/ath:AT3G58750%09red/ath:AT5G61580%09red/ath:AT1G08250%09red/ath:AT4G32840%09red/ath:AT4…
Metabolic pathways	KEGG PATHWAY	ath01100	106	2100	1.31299e-06	2.02351e-05	F4HXY7|Q8VYI1|Q43729|Q9SCL7|Q9LXG9|Q9SGD6|Q8VZ49|Q94AA4|B0F481|Q9M0F9|Q84MD8|Q96255|O23609|P93306|Q96329|Q43866|Q96520|Q8VYB2|Q9T0A0|Q9SHP0|Q43314|A1L4Y2|Q9FZE1|Q9FNJ8|Q9LN20|O64530|Q9LMM0|Q9S9N9|Q9SR86|Q9LD57|O81755|Q9FT52|O81893|Q6NLH0|Q9LF33|Q9FG65|Q9SHJ5|B9DGD6|Q24JL3|Q944I4|F4K0E8|Q9LV03|Q9FNA3|Q9FNA2|Q1PEY5|Q39211|Q9FKG3|Q5E924|Q8L7L1|Q9FYA6|F4I7I0|O64697|O23553|Q93Z53|Q9M076|Q56XE8|O23653|…	http://www.genome.jp/kegg-bin/show_pathway?ath01100/ath:AT1G06520%09red/ath:AT3G16785%09red/ath:AT1G16300%09red/ath:AT2G30650%09red/ath:AT3G04120%09red/ath:AT4G33870%09red/ath:AT1G72330%09red/ath:AT4G29220%09red/ath:AT1G79550%09red/ath:AT4G33910%09red/ath:AT4G17690%09red/ath:AT4G00110%09red/ath:AT1G80380%09red/ath:AT5G60600%09red/ath:AT3G51840%09red/ath:AT5G13700%09red/ath:AT1G02810%09red/ath:AT5…
Carbon metabolism	KEGG PATHWAY	ath01200	26	284	3.11762e-06	4.52274e-05	P46643|Q94AA4|Q9LD57|Q9M0F9|B9DGD6|Q96255|P93033|Q944I4|Q84WW2|Q56XE8|Q93Z53|Q1PEY5|Q9SAJ6|Q9SAJ4|Q9CA83|Q9FKG3|Q5E924|Q9SHP0|Q43314|F4I7I0|Q9LDV4|Q9LD43|Q9M076|Q9C5J7|Q9LXS6|P25858	http://www.genome.jp/kegg-bin/show_pathway?ath01200/ath:AT2G30650%09red/ath:AT1G79530%09red/ath:AT1G16300%09red/ath:AT3G04120%09red/ath:AT4G26270%09red/ath:AT4G29220%09red/ath:AT1G79550%09red/ath:AT2G17630%09red/ath:AT1G79750%09red/ath:AT2G47510%09red/ath:AT3G20040%09red/ath:AT4G35630%09red/ath:AT3G12780%09red/ath:AT5G24400%09red/ath:AT1G17290%09red/ath:AT3G58750%09red/ath:AT5G61580%09red/ath:AT1…
Galactose metabolism	KEGG PATHWAY	ath00052	11	62	1.14712e-05	0.000149878	Q8RX87|Q94AA4|O22893|Q43866|Q9M0F9|Q56XE8|Q9M076|Q9C5J7|Q8VXZ7|Q94A08|Q9FKG3	http://www.genome.jp/kegg-bin/show_pathway?ath00052/ath:AT4G29220%09red/ath:AT4G32840%09red/ath:AT2G47180%09red/ath:AT4G26270%09red/ath:AT5G61580%09red/ath:AT3G13790%09red/ath:AT3G20040%09red/ath:AT5G20250%09red/ath:AT3G56310%09red/ath:AT5G56630%09red/ath:AT3G57520%09red
Vitamin B6 metabolism	KEGG PATHWAY	ath00750	6	15	2.73203e-05	0.000333675	Q9SHP0|Q67YC0|Q9ZNR6|Q96255|Q8LAD0|Q9FZ62	http://www.genome.jp/kegg-bin/show_pathway?ath00750/ath:AT1G73010%09red/ath:AT3G16050%09red/ath:AT1G17710%09red/ath:AT4G35630%09red/ath:AT5G60540%09red/ath:AT2G17630%09red
Biosynthesis of secondary metabolites	KEGG PATHWAY	ath01110	62	1181	8.30702e-05	0.000931713	F4HXY7|P46643|Q9LMM0|Q9S9N9|Q9SR86|Q94AA4|Q43729|Q39208|Q9SCL7|O81755|P06525|P54888|Q9LD57|Q9SGD6|Q9C5E5|Q9LV03|O23653|Q9FG65|O82647|Q9SHJ5|O64697|Q9M0F9|Q9FK35|B9DGD6|Q84MD8|O23609|P93033|Q9S702|Q944I4|Q9LFU1|Q9M076|Q9ZUH5|Q9M040|Q56XE8|Q9M2E2|O48780|F4K0E8|Q9FNJ8|Q96329|Q9LRZ5|Q96520|P47924|Q9SA96|Q8GYN9|Q9LD43|Q84WW2|Q9SAJ6|Q8VZ49|Q9SAJ4|Q9SZ30|Q9FKG3|Q5E924|Q9FUP0|Q8L7W7|Q9FYA6|A1L4Y2|Q93Z53|…	http://www.genome.jp/kegg-bin/show_pathway?ath01110/ath:AT5G14060%09red/ath:AT1G06520%09red/ath:AT5G10240%09red/ath:AT5G36220%09red/ath:AT1G79530%09red/ath:AT3G02580%09red/ath:AT1G16300%09red/ath:AT3G04120%09red/ath:AT4G33870%09red/ath:AT4G26270%09red/ath:AT3G55610%09red/ath:AT4G29220%09red/ath:AT1G79550%09red/ath:AT2G26640%09red/ath:AT1G15110%09red/ath:AT2G20900%09red/ath:AT5G50370%09red/ath:AT4…
Alanine, aspartate and glutamate metabolism	KEGG PATHWAY	ath00250	8	54	0.000533202	0.00450163	P46643|Q43314|Q9SR86|F4I7I0|Q9LDV4|Q9LV77|Q9LFU1|Q9LV03	http://www.genome.jp/kegg-bin/show_pathway?ath00250/ath:AT5G10240%09red/ath:AT5G53460%09red/ath:AT1G17290%09red/ath:AT3G08860%09red/ath:AT5G18170%09red/ath:AT2G30970%09red/ath:AT1G72330%09red/ath:AT5G65010%09red
Fatty acid biosynthesis	KEGG PATHWAY	ath00061	7	41	0.000557272	0.00469842	Q84VY3|Q9T0A0|Q9T009|Q9SJE2|Q8L3X9|Q9C7W4|Q9LD43	http://www.genome.jp/kegg-bin/show_pathway?ath00061/ath:AT4G23850%09red/ath:AT2G04540%09red/ath:AT1G43800%09red/ath:AT1G64400%09red/ath:AT1G08510%09red/ath:AT2G38040%09red/ath:AT4G11030%09red
Fatty acid degradation	KEGG PATHWAY	ath00071	7	44	0.000810377	0.00643718	Q8VZ49|Q96329|Q9T009|Q9T0A0|A1L4Y2|P06525|Q9C7W4	http://www.genome.jp/kegg-bin/show_pathway?ath00071/ath:AT4G23850%09red/ath:AT1G64400%09red/ath:AT1G77120%09red/ath:AT3G51840%09red/ath:AT1G64710%09red/ath:AT1G32780%09red/ath:AT4G11030%09red
Carbon fixation in photosynthetic organisms	KEGG PATHWAY	ath00710	9	73	0.000815547	0.00645337	Q5E924|P46643|F4I7I0|Q9LD57|Q9LDV4|Q9SAJ6|Q9SAJ4|Q9CA83|P25858	http://www.genome.jp/kegg-bin/show_pathway?ath00710/ath:AT1G79750%09red/ath:AT1G17290%09red/ath:AT1G79530%09red/ath:AT1G16300%09red/ath:AT3G04120%09red/ath:AT2G30970%09red/ath:AT1G79550%09red/ath:AT1G72330%09red/ath:AT3G12780%09red
RNA degradation	KEGG PATHWAY	ath03018	11	112	0.0012739	0.00935001	Q9SAI2|Q94AA4|Q9M0F9|P42731|A2RVK7|Q9SHL7|Q9M076|Q9C5J7|Q9ZQA8|F4ILR7|Q9FKG3	http://www.genome.jp/kegg-bin/show_pathway?ath03018/ath:AT4G29220%09red/ath:AT5G56630%09red/ath:AT2G36660%09red/ath:AT1G80780%09red/ath:AT2G35920%09red/ath:AT4G26270%09red/ath:AT4G27490%09red/ath:AT5G61580%09red/ath:AT4G32840%09red/ath:AT2G17510%09red/ath:AT4G34110%09red
Fatty acid metabolism	KEGG PATHWAY	ath01212	8	69	0.00223504	0.0141958	Q96329|Q84VY3|Q9T0A0|Q9T009|Q9SJE2|Q8L3X9|Q9C7W4|Q9LD43	http://www.genome.jp/kegg-bin/show_pathway?ath01212/ath:AT4G23850%09red/ath:AT2G04540%09red/ath:AT1G43800%09red/ath:AT1G64400%09red/ath:AT3G51840%09red/ath:AT1G08510%09red/ath:AT2G38040%09red/ath:AT4G11030%09red
Plant-pathogen interaction	KEGG PATHWAY	ath04626	14	186	0.00315464	0.0187458	Q9XGM3|Q8RWL2|Q9FKW4|Q9FE20|Q9ZQH1|Q9LEQ3|P30188|Q7XJR9|O65717|Q9SVG9|F4JFN3|Q39023|Q8S8P5|Q9SRE6	http://www.genome.jp/kegg-bin/show_pathway?ath04626/ath:AT2G41410%09red/ath:AT5G53130%09red/ath:AT3G45640%09red/ath:AT1G76040%09red/ath:AT2G17890%09red/ath:AT4G20780%09red/ath:AT5G66210%09red/ath:AT2G27480%09red/ath:AT5G13160%09red/ath:AT5G45250%09red/ath:AT1G76650%09red/ath:AT2G38470%09red/ath:AT3G07770%09red/ath:AT5G14870%09red
Fructose and mannose metabolism	KEGG PATHWAY	ath00051	7	65	0.00598667	0.0320326	Q9FJZ3|Q94AA4|Q9M0F9|Q56XE8|Q9M076|Q9C5J7|Q9FKG3	http://www.genome.jp/kegg-bin/show_pathway?ath00051/ath:AT4G32840%09red/ath:AT5G66460%09red/ath:AT4G26270%09red/ath:AT5G61580%09red/ath:AT4G29220%09red/ath:AT3G20040%09red/ath:AT5G56630%09red
2-Oxocarboxylic acid metabolism	KEGG PATHWAY	ath01210	8	86	0.00757938	0.0383939	P46643|Q9FYA6|F4I7I0|Q9SCL7|Q9LDV4|Q9S702|O23653|Q9LXS6	http://www.genome.jp/kegg-bin/show_pathway?ath01210/ath:AT5G14060%09red/ath:AT1G17290%09red/ath:AT5G65780%09red/ath:AT3G58750%09red/ath:AT3G02020%09red/ath:AT3G57560%09red/ath:AT2G30970%09red/ath:AT1G72330%09red
Glycerolipid metabolism	KEGG PATHWAY	ath00561	6	56	0.0108789	0.0516821	Q9LMM0|Q9SHJ5|Q8S4F6|Q8VXZ7|Q944I4|Q9C5E5	http://www.genome.jp/kegg-bin/show_pathway?ath00561/ath:AT1G06520%09red/ath:AT5G01220%09red/ath:AT3G56310%09red/ath:AT2G20900%09red/ath:AT1G80380%09red/ath:AT1G01610%09red
Arginine biosynthesis	KEGG PATHWAY	ath00220	5	43	0.0145153	0.0655735	Q9SCL7|Q9LDV4|P46643|Q43314|F4I7I0	http://www.genome.jp/kegg-bin/show_pathway?ath00220/ath:AT1G72330%09red/ath:AT3G57560%09red/ath:AT2G30970%09red/ath:AT5G18170%09red/ath:AT1G17290%09red
Pentose phosphate pathway	KEGG PATHWAY	ath00030	6	63	0.0177974	0.0762216	Q94AA4|Q9M0F9|Q9M076|Q9C5J7|Q84WW2|Q9FKG3	http://www.genome.jp/kegg-bin/show_pathway?ath00030/ath:AT5G24400%09red/ath:AT4G32840%09red/ath:AT4G26270%09red/ath:AT5G61580%09red/ath:AT4G29220%09red/ath:AT5G56630%09red
Peroxisome	KEGG PATHWAY	ath04146	7	91	0.0289413	0.107875	Q9LTV6|O81235|Q96329|Q9T0A0|Q9T009|Q9C7W4|Q8S8S1	http://www.genome.jp/kegg-bin/show_pathway?ath04146/ath:AT2G45690%09red/ath:AT4G23850%09red/ath:AT1G64400%09red/ath:AT3G10920%09red/ath:AT3G12800%09red/ath:AT3G51840%09red/ath:AT4G11030%09red
Arginine and proline metabolism	KEGG PATHWAY	ath00330	5	57	0.0390321	0.134608	Q9LN20|P46643|Q8VZJ7|Q9FNA2|P54888	http://www.genome.jp/kegg-bin/show_pathway?ath00330/ath:AT5G13700%09red/ath:AT4G33910%09red/ath:AT2G30970%09red/ath:AT3G55610%09red/ath:AT1G20270%09red
Aminoacyl-tRNA biosynthesis	KEGG PATHWAY	ath00970	5	57	0.0390321	0.134608	F4I116|Q9M084|O04630|P36428|Q9SR15	http://www.genome.jp/kegg-bin/show_pathway?ath00970/ath:AT1G50200%09red/ath:AT3G04600%09red/ath:AT4G31180%09red/ath:AT1G09620%09red/ath:AT5G26830%09red
Monoterpenoid biosynthesis	KEGG PATHWAY	ath00902	2	9	0.0417623	0.139358	Q9M2E2|Q9ZUH5	http://www.genome.jp/kegg-bin/show_pathway?ath00902/ath:AT2G24190%09red/ath:AT3G61220%09red
Riboflavin metabolism	KEGG PATHWAY	ath00740	2	9	0.0417623	0.139358	Q84MD8|P47924	http://www.genome.jp/kegg-bin/show_pathway?ath00740/ath:AT5G64300%09red/ath:AT4G21470%09red
Glycine, serine and threonine metabolism	KEGG PATHWAY	ath00260	6	79	0.0436164	0.144221	Q9SHP0|Q9SR86|Q96255|Q9S702|O23653|Q944I4	http://www.genome.jp/kegg-bin/show_pathway?ath00260/ath:AT5G14060%09red/ath:AT3G08860%09red/ath:AT3G02020%09red/ath:AT4G35630%09red/ath:AT1G80380%09red/ath:AT2G17630%09red
Sphingolipid metabolism	KEGG PATHWAY	ath00600	3	26	0.0559558	0.172558	Q8VYI1|Q8L7L1|Q8VXZ7	http://www.genome.jp/kegg-bin/show_pathway?ath00600/ath:AT1G69640%09red/ath:AT3G56310%09red/ath:AT4G21540%09red
Tyrosine metabolism	KEGG PATHWAY	ath00350	4	45	0.0599599	0.179967	P46643|Q8VZ49|P06525|A1L4Y2	http://www.genome.jp/kegg-bin/show_pathway?ath00350/ath:AT1G64710%09red/ath:AT2G30970%09red/ath:AT1G77120%09red/ath:AT1G32780%09red
Plant hormone signal transduction	KEGG PATHWAY	ath04075	15	312	0.0725186	0.205204	Q93ZE2|Q9FMZ0|Q9ZUZ3|Q9LNW3|O64538|P49598|Q9LMA8|Q8LAL2|Q39162|Q39011|O82333|Q9FLI3|O80920|Q9LYC1|Q9ZW21	http://www.genome.jp/kegg-bin/show_pathway?ath04075/ath:AT3G63010%09red/ath:AT2G14960%09red/ath:AT4G18710%09red/ath:AT1G19180%09red/ath:AT1G77920%09red/ath:AT1G07430%09red/ath:AT2G46690%09red/ath:AT5G51760%09red/ath:AT1G79130%09red/ath:AT2G38310%09red/ath:AT5G42750%09red/ath:AT5G10030%09red/ath:AT3G11410%09red/ath:AT2G29380%09red/ath:AT3G16500%09red
Taurine and hypotaurine metabolism	KEGG PATHWAY	ath00430	2	14	0.0825725	0.219956	Q9LXG9|Q8LGJ5	http://www.genome.jp/kegg-bin/show_pathway?ath00430/ath:AT5G39890%09red/ath:AT5G15120%09red
Sulfur relay system	KEGG PATHWAY	ath04122	2	14	0.0825725	0.219956	O64530|Q24JL3	http://www.genome.jp/kegg-bin/show_pathway?ath04122/ath:AT1G16460%09red/ath:AT1G79230%09red
Pyrimidine metabolism	KEGG PATHWAY	ath00240	7	119	0.0874985	0.23158	F4KD38|Q39243|Q05762|Q39242|Q8VYB2|Q39211|Q6NLH0	http://www.genome.jp/kegg-bin/show_pathway?ath00240/ath:AT4G35460%09red/ath:AT2G15430%09red/ath:AT5G45140%09red/ath:AT2G16370%09red/ath:AT3G16980%09red/ath:AT2G17420%09red/ath:AT1G55810%09red
mRNA surveillance pathway	KEGG PATHWAY	ath03015	7	120	0.0903323	0.237151	Q9ZT87|Q9FGR0|A9LNK9|Q9FJN9|P42731|Q56XM9|Q9ZQA8	http://www.genome.jp/kegg-bin/show_pathway?ath03015/ath:AT3G06560%09red/ath:AT2G36660%09red/ath:AT1G30460%09red/ath:AT5G51660%09red/ath:AT4G27650%09red/ath:AT4G34110%09red/ath:AT5G65260%09red
Ribosome biogenesis in eukaryotes	KEGG PATHWAY	ath03008	6	97	0.0917114	0.238099	Q9SMV6|Q9MAB3|O64816|Q9C578|Q9C8Z4|Q9LD90	http://www.genome.jp/kegg-bin/show_pathway?ath03008/ath:AT3G05060%09red/ath:AT3G57150%09red/ath:AT3G06530%09red/ath:AT5G22100%09red/ath:AT5G17020%09red/ath:AT2G23070%09red
Biotin metabolism	KEGG PATHWAY	ath00780	2	15	0.091772	0.238099	Q8L3X9|B0F481	http://www.genome.jp/kegg-bin/show_pathway?ath00780/ath:AT5G57590%09red/ath:AT2G04540%09red
Monobactam biosynthesis	KEGG PATHWAY	ath00261	2	16	0.101252	0.254055	Q9S702|O23653	http://www.genome.jp/kegg-bin/show_pathway?ath00261/ath:AT5G14060%09red/ath:AT3G02020%09red
Propanoate metabolism	KEGG PATHWAY	ath00640	3	35	0.106276	0.263134	B9DGD6|Q9LD43|Q1PEY5	http://www.genome.jp/kegg-bin/show_pathway?ath00640/ath:AT2G30650%09red/ath:AT5G36880%09red/ath:AT2G38040%09red
Nicotinate and nicotinamide metabolism	KEGG PATHWAY	ath00760	2	17	0.110987	0.268876	Q9FGS4|Q9C723	http://www.genome.jp/kegg-bin/show_pathway?ath00760/ath:AT5G50210%09red/ath:AT1G55090%09red
Protein processing in endoplasmic reticulum	KEGG PATHWAY	ath04141	11	229	0.112411	0.271391	Q9SYG1|Q38806|Q9S9N1|Q9FH28|P19037|P19036|Q9LW77|Q9LHA8|P54609|F4JKK0|F4JFN3	http://www.genome.jp/kegg-bin/show_pathway?ath04141/ath:AT3G07770%09red/ath:AT3G46230%09red/ath:AT3G16090%09red/ath:AT4G10250%09red/ath:AT3G12580%09red/ath:AT1G54050%09red/ath:AT4G34100%09red/ath:AT3G09840%09red/ath:AT5G59720%09red/ath:AT1G16030%09red/ath:AT5G49060%09red
Cysteine and methionine metabolism	KEGG PATHWAY	ath00270	7	128	0.114821	0.275422	O64530|Q9SR86|Q9FYA6|P46643|Q24JL3|Q9S702|O23653	http://www.genome.jp/kegg-bin/show_pathway?ath00270/ath:AT5G14060%09red/ath:AT3G08860%09red/ath:AT5G65780%09red/ath:AT3G02020%09red/ath:AT1G16460%09red/ath:AT2G30970%09red/ath:AT1G79230%09red
Lysine biosynthesis	KEGG PATHWAY	ath00300	2	18	0.120954	0.285739	Q9S702|O23653	http://www.genome.jp/kegg-bin/show_pathway?ath00300/ath:AT5G14060%09red/ath:AT3G02020%09red
Selenocompound metabolism	KEGG PATHWAY	ath00450	2	19	0.131129	0.303398	Q39243|Q39242	http://www.genome.jp/kegg-bin/show_pathway?ath00450/ath:AT2G17420%09red/ath:AT4G35460%09red
alpha-Linolenic acid metabolism	KEGG PATHWAY	ath00592	3	39	0.132745	0.304722	Q9FUP0|Q96329|P06525	http://www.genome.jp/kegg-bin/show_pathway?ath00592/ath:AT2G06050%09red/ath:AT1G77120%09red/ath:AT3G51840%09red
Phenylalanine, tyrosine and tryptophan biosynthesis	KEGG PATHWAY	ath00400	4	64	0.149447	0.331389	P46643|Q9SGD6|Q9FNJ8|Q9SA96	http://www.genome.jp/kegg-bin/show_pathway?ath00400/ath:AT5G22630%09red/ath:AT1G11790%09red/ath:AT1G08250%09red/ath:AT2G30970%09red
Glycerophospholipid metabolism	KEGG PATHWAY	ath00564	5	88	0.150134	0.332317	F4HXY7|Q9LRZ5|Q9C5E5|Q9LMM0|Q9SHJ5	http://www.genome.jp/kegg-bin/show_pathway?ath00564/ath:AT1G06520%09red/ath:AT2G20900%09red/ath:AT3G16785%09red/ath:AT1G01610%09red/ath:AT1G15110%09red
Pyruvate metabolism	KEGG PATHWAY	ath00620	5	92	0.169618	0.344929	B9DGD6|Q9CA83|Q9LD43|P93033|Q93Z53	http://www.genome.jp/kegg-bin/show_pathway?ath00620/ath:AT1G79750%09red/ath:AT1G32440%09red/ath:AT2G47510%09red/ath:AT5G36880%09red/ath:AT2G38040%09red
Folate biosynthesis	KEGG PATHWAY	ath00790	2	23	0.173497	0.350626	Q05762|Q9SFV7	http://www.genome.jp/kegg-bin/show_pathway?ath00790/ath:AT2G16370%09red/ath:AT3G07270%09red
RNA polymerase	KEGG PATHWAY	ath03020	3	46	0.183665	0.362212	Q6NLH0|F4KD38|Q39211	http://www.genome.jp/kegg-bin/show_pathway?ath03020/ath:AT5G45140%09red/ath:AT2G15430%09red/ath:AT3G16980%09red
Sulfur metabolism	KEGG PATHWAY	ath00920	3	46	0.183665	0.362212	Q9C8L4|Q24JL3|O64530	http://www.genome.jp/kegg-bin/show_pathway?ath00920/ath:AT1G53580%09red/ath:AT1G79230%09red/ath:AT1G16460%09red
Endocytosis	KEGG PATHWAY	ath04144	7	149	0.193208	0.362376	Q9ZNT0|Q9LRZ5|Q9S9N1|Q9LHA8|Q9FL69|Q0WLB5|Q67YI9	http://www.genome.jp/kegg-bin/show_pathway?ath04144/ath:AT3G16785%09red/ath:AT2G27600%09red/ath:AT3G12580%09red/ath:AT3G08530%09red/ath:AT2G43160%09red/ath:AT1G16030%09red/ath:AT5G54310%09red
Starch and sucrose metabolism	KEGG PATHWAY	ath00500	10	237	0.214836	0.381385	Q9SRX4|Q43866|Q8RXD9|O23553|Q9FZE1|Q56XE8|O81312|Q9LF33|P49040|Q9LMI0	http://www.genome.jp/kegg-bin/show_pathway?ath00500/ath:AT5G15490%09red/ath:AT1G26570%09red/ath:AT4G00110%09red/ath:AT2G40840%09red/ath:AT4G17090%09red/ath:AT1G06410%09red/ath:AT5G20830%09red/ath:AT1G02810%09red/ath:AT3G13790%09red/ath:AT3G20040%09red
Glycosaminoglycan degradation	KEGG PATHWAY	ath00531	1	7	0.217419	0.381385	Q9FNA3	http://www.genome.jp/kegg-bin/show_pathway?ath00531/ath:AT5G13690%09red
RNA transport	KEGG PATHWAY	ath03013	8	186	0.233299	0.398617	Q38942|Q9C5Z1|Q8RY25|Q9SMV6|P42731|Q9FJD4|Q9LD55|Q9ZQA8	http://www.genome.jp/kegg-bin/show_pathway?ath03013/ath:AT2G36660%09red/ath:AT5G27640%09red/ath:AT5G53480%09red/ath:AT1G10390%09red/ath:AT4G11420%09red/ath:AT4G34110%09red/ath:AT1G80670%09red/ath:AT5G17020%09red
Biosynthesis of unsaturated fatty acids	KEGG PATHWAY	ath01040	2	29	0.240103	0.398617	Q84VY3|Q96329	http://www.genome.jp/kegg-bin/show_pathway?ath01040/ath:AT1G43800%09red/ath:AT3G51840%09red
Zeatin biosynthesis	KEGG PATHWAY	ath00908	2	29	0.240103	0.398617	Q9ZQ94|Q9LTS3	http://www.genome.jp/kegg-bin/show_pathway?ath00908/ath:AT2G36800%09red/ath:AT5G56970%09red
Non-homologous end-joining	KEGG PATHWAY	ath03450	1	8	0.241041	0.398617	Q9LL84	http://www.genome.jp/kegg-bin/show_pathway?ath03450/ath:AT5G57160%09red
Glycosphingolipid biosynthesis - globo series	KEGG PATHWAY	ath00603	1	9	0.26395	0.418474	Q8VXZ7	http://www.genome.jp/kegg-bin/show_pathway?ath00603/ath:AT3G56310%09red
Valine, leucine and isoleucine degradation	KEGG PATHWAY	ath00280	3	57	0.271346	0.427023	Q9SR86|Q9FYA6|Q1PEY5	http://www.genome.jp/kegg-bin/show_pathway?ath00280/ath:AT2G30650%09red/ath:AT3G08860%09red/ath:AT5G65780%09red
SNARE interactions in vesicular transport	KEGG PATHWAY	ath04130	3	59	0.287834	0.43577	Q9ZSD4|Q9SRV7|Q8VZU2	http://www.genome.jp/kegg-bin/show_pathway?ath04130/ath:AT3G03800%09red/ath:AT3G11820%09red/ath:AT5G08080%09red
Proteasome	KEGG PATHWAY	ath03050	3	60	0.296107	0.444558	O24412|Q9SEI2|Q9SZD4	http://www.genome.jp/kegg-bin/show_pathway?ath03050/ath:AT4G29040%09red/ath:AT3G05530%09red/ath:AT5G05780%09red
Phenylpropanoid biosynthesis	KEGG PATHWAY	ath00940	7	179	0.330598	0.467527	Q9S9N9|Q56YU0|Q96520|Q43729|O23609|O81755|Q96512	http://www.genome.jp/kegg-bin/show_pathway?ath00940/ath:AT4G17690%09red/ath:AT1G44970%09red/ath:AT3G24503%09red/ath:AT4G33870%09red/ath:AT1G15950%09red/ath:AT5G17820%09red/ath:AT1G71695%09red
Ubiquinone and other terpenoid-quinone biosynthesis	KEGG PATHWAY	ath00130	2	38	0.341094	0.479846	Q8GYN9|Q1ACB3	http://www.genome.jp/kegg-bin/show_pathway?ath00130/ath:AT1G60550%09red/ath:AT3G11945%09red
Steroid biosynthesis	KEGG PATHWAY	ath00100	2	41	0.373996	0.500497	O64697|Q39208	http://www.genome.jp/kegg-bin/show_pathway?ath00100/ath:AT3G02580%09red/ath:AT2G34500%09red
beta-Alanine metabolism	KEGG PATHWAY	ath00410	2	42	0.384817	0.507718	Q9FNA2|Q1PEY5	http://www.genome.jp/kegg-bin/show_pathway?ath00410/ath:AT5G13700%09red/ath:AT2G30650%09red
Amino sugar and nucleotide sugar metabolism	KEGG PATHWAY	ath00520	6	160	0.385667	0.507718	Q9FZE1|Q9M2U5|Q56XE8|Q8VZR2|O81312|Q9LF33	http://www.genome.jp/kegg-bin/show_pathway?ath00520/ath:AT5G26120%09red/ath:AT5G15490%09red/ath:AT1G26570%09red/ath:AT4G00110%09red/ath:AT3G54420%09red/ath:AT3G20040%09red
Purine metabolism	KEGG PATHWAY	ath00230	6	162	0.396449	0.517872	Q8L7W7|Q93Z53|F4KD38|Q39211|Q6NLH0|Q9FK35	http://www.genome.jp/kegg-bin/show_pathway?ath00230/ath:AT2G15430%09red/ath:AT3G01820%09red/ath:AT5G45140%09red/ath:AT3G16980%09red/ath:AT5G50370%09red/ath:AT1G32440%09red
Ascorbate and aldarate metabolism	KEGG PATHWAY	ath00053	2	44	0.406207	0.523209	Q9LF33|Q9FZE1	http://www.genome.jp/kegg-bin/show_pathway?ath00053/ath:AT5G15490%09red/ath:AT1G26570%09red
Nitrogen metabolism	KEGG PATHWAY	ath00910	2	47	0.437595	0.550645	Q43314|Q9LV03	http://www.genome.jp/kegg-bin/show_pathway?ath00910/ath:AT5G18170%09red/ath:AT5G53460%09red
One carbon pool by folate	KEGG PATHWAY	ath00670	1	20	0.474645	0.576515	Q05762	http://www.genome.jp/kegg-bin/show_pathway?ath00670/ath:AT2G16370%09red
Phosphatidylinositol signaling system	KEGG PATHWAY	ath04070	3	82	0.475132	0.576766	O81893|Q9C5E5|Q9LUM0	http://www.genome.jp/kegg-bin/show_pathway?ath04070/ath:AT2G20900%09red/ath:AT4G33770%09red/ath:AT3G14270%09red
Histidine metabolism	KEGG PATHWAY	ath00340	1	21	0.49051	0.586562	Q9SZ30	http://www.genome.jp/kegg-bin/show_pathway?ath00340/ath:AT4G26900%09red
Pentose and glucuronate interconversions	KEGG PATHWAY	ath00040	3	88	0.520625	0.60719	Q9LF33|Q9FZE1|Q9SRX4	http://www.genome.jp/kegg-bin/show_pathway?ath00040/ath:AT1G02810%09red/ath:AT1G26570%09red/ath:AT5G15490%09red
Glucosinolate biosynthesis	KEGG PATHWAY	ath00966	1	25	0.549324	0.627741	Q9FYA6	http://www.genome.jp/kegg-bin/show_pathway?ath00966/ath:AT5G65780%09red
ABC transporters	KEGG PATHWAY	ath02010	1	26	0.562936	0.637637	Q9M1Q9	http://www.genome.jp/kegg-bin/show_pathway?ath02010/ath:AT3G62150%09red
Isoquinoline alkaloid biosynthesis	KEGG PATHWAY	ath00950	1	26	0.562936	0.637637	P46643	http://www.genome.jp/kegg-bin/show_pathway?ath00950/ath:AT2G30970%09red
Ether lipid metabolism	KEGG PATHWAY	ath00565	1	27	0.576137	0.647369	Q9LRZ5	http://www.genome.jp/kegg-bin/show_pathway?ath00565/ath:AT3G16785%09red
Valine, leucine and isoleucine biosynthesis	KEGG PATHWAY	ath00290	1	27	0.576137	0.647369	Q9FYA6	http://www.genome.jp/kegg-bin/show_pathway?ath00290/ath:AT5G65780%09red
Regulation of autophagy	KEGG PATHWAY	ath04140	1	28	0.58894	0.658045	Q0WWQ1	http://www.genome.jp/kegg-bin/show_pathway?ath04140/ath:AT5G61500%09red
Terpenoid backbone biosynthesis	KEGG PATHWAY	ath00900	2	64	0.596151	0.664301	Q94AS5|F4K0E8	http://www.genome.jp/kegg-bin/show_pathway?ath00900/ath:AT5G60600%09red/ath:AT5G15860%09red
Carotenoid biosynthesis	KEGG PATHWAY	ath00906	1	30	0.613398	0.677291	Q9FH76	http://www.genome.jp/kegg-bin/show_pathway?ath00906/ath:AT5G45340%09red
Pantothenate and CoA biosynthesis	KEGG PATHWAY	ath00770	1	31	0.625076	0.686141	Q9FYA6	http://www.genome.jp/kegg-bin/show_pathway?ath00770/ath:AT5G65780%09red
Citrate cycle (TCA cycle)	KEGG PATHWAY	ath00020	2	68	0.628233	0.689483	Q9LXS6|P93033	http://www.genome.jp/kegg-bin/show_pathway?ath00020/ath:AT3G58750%09red/ath:AT2G47510%09red
Nucleotide excision repair	KEGG PATHWAY	ath03420	2	70	0.643515	0.69967	Q3ECP0|Q9ATY5	http://www.genome.jp/kegg-bin/show_pathway?ath03420/ath:AT1G55750%09red/ath:AT3G28030%09red
Ribosome	KEGG PATHWAY	ath03010	12	425	0.670447	0.721464	Q9LY66|P51413|O23290|Q9LR33|Q9SKX8|P51419|Q9M0E2|P49691|Q8LCL3|Q42064|Q9SFU1|Q9SVR0	http://www.genome.jp/kegg-bin/show_pathway?ath03010/ath:AT1G67430%09red/ath:AT3G07110%09red/ath:AT4G13170%09red/ath:AT2G32220%09red/ath:AT4G15000%09red/ath:AT3G22230%09red/ath:AT3G23390%09red/ath:AT3G63490%09red/ath:AT5G02870%09red/ath:AT4G29410%09red/ath:AT1G23290%09red/ath:AT4G36130%09red
Ubiquitin mediated proteolysis	KEGG PATHWAY	ath04120	4	148	0.676784	0.727396	Q9FF66|Q8GY23|Q9ZVX1|Q9LW77	http://www.genome.jp/kegg-bin/show_pathway?ath04120/ath:AT2G16920%09red/ath:AT5G05080%09red/ath:AT3G16090%09red/ath:AT1G55860%09red
Fatty acid elongation	KEGG PATHWAY	ath00062	1	36	0.67839	0.727983	O48780	http://www.genome.jp/kegg-bin/show_pathway?ath00062/ath:AT2G26640%09red
Inositol phosphate metabolism	KEGG PATHWAY	ath00562	2	75	0.679542	0.728333	O81893|Q9LUM0	http://www.genome.jp/kegg-bin/show_pathway?ath00562/ath:AT4G33770%09red/ath:AT3G14270%09red
Tropane, piperidine and pyridine alkaloid biosynthesis	KEGG PATHWAY	ath00960	1	40	0.715534	0.754222	P46643	http://www.genome.jp/kegg-bin/show_pathway?ath00960/ath:AT2G30970%09red
Spliceosome	KEGG PATHWAY	ath03040	5	197	0.732621	0.768692	Q1PDV2|P92964|Q9S9N1|Q9LHP2|Q9LHA8	http://www.genome.jp/kegg-bin/show_pathway?ath03040/ath:AT5G18810%09red/ath:AT3G13570%09red/ath:AT1G16030%09red/ath:AT3G61860%09red/ath:AT3G12580%09red
Glyoxylate and dicarboxylate metabolism	KEGG PATHWAY	ath00630	2	84	0.736845	0.772469	Q9LXS6|Q944I4	http://www.genome.jp/kegg-bin/show_pathway?ath00630/ath:AT3G58750%09red/ath:AT1G80380%09red
Base excision repair	KEGG PATHWAY	ath03410	1	43	0.740552	0.774384	F4JNY0	http://www.genome.jp/kegg-bin/show_pathway?ath03410/ath:AT4G36050%09red
Circadian rhythm - plant	KEGG PATHWAY	ath04712	1	44	0.748393	0.780075	O64816	http://www.genome.jp/kegg-bin/show_pathway?ath04712/ath:AT2G23070%09red
Limonene and pinene degradation	KEGG PATHWAY	ath00903	1	47	0.770523	0.79977	Q9FG65	http://www.genome.jp/kegg-bin/show_pathway?ath00903/ath:AT5G36220%09red
Phenylalanine metabolism	KEGG PATHWAY	ath00360	1	48	0.777459	0.805676	P46643	http://www.genome.jp/kegg-bin/show_pathway?ath00360/ath:AT2G30970%09red
Stilbenoid, diarylheptanoid and gingerol biosynthesis	KEGG PATHWAY	ath00945	1	49	0.784186	0.810684	Q9FG65	http://www.genome.jp/kegg-bin/show_pathway?ath00945/ath:AT5G36220%09red
Glutathione metabolism	KEGG PATHWAY	ath00480	2	99	0.812893	0.83714	P46421|Q9ZW24	http://www.genome.jp/kegg-bin/show_pathway?ath00480/ath:AT2G29450%09red/ath:AT2G29420%09red
Basal transcription factors	KEGG PATHWAY	ath03022	1	56	0.825915	0.847867	Q3ECP0	http://www.genome.jp/kegg-bin/show_pathway?ath03022/ath:AT1G55750%09red
Homologous recombination	KEGG PATHWAY	ath03440	1	60	0.846034	0.866074	Q9FT72	http://www.genome.jp/kegg-bin/show_pathway?ath03440/ath:AT4G35740%09red
Phagosome	KEGG PATHWAY	ath04145	2	113	0.8655	0.88293	Q9LUM0|B9DHQ0	http://www.genome.jp/kegg-bin/show_pathway?ath04145/ath:AT5G19780%09red/ath:AT3G14270%09red
Photosynthesis	KEGG PATHWAY	ath00195	1	83	0.924037	0.933249	P16972	http://www.genome.jp/kegg-bin/show_pathway?ath00195/ath:AT1G60950%09red
Oxidative phosphorylation	KEGG PATHWAY	ath00190	2	193	0.98229	0.984201	P93306|Q9FT52	http://www.genome.jp/kegg-bin/show_pathway?ath00190/ath:ArthMp043%09red/ath:AT3G52300%09red

## Sheet: kobas-down-control
##Databases: KEGG PATHWAY
##Statistical test method: hypergeometric test / Fisher's exact test
##FDR correction method: Benjamini and Hochberg
#Term	Database	ID	Input number	Background number	P-Value	Corrected P-Value	Input	Hyperlink
Valine, leucine and isoleucine degradation	KEGG PATHWAY	ath00280	10	57	1.85727e-06	4.70224e-05	Q9LKJ1|Q940M2|Q9M439|Q9LDD8|Q9LPL5|Q8S4Y1|Q8S528|P54873|Q1PEY5|Q8W033	http://www.genome.jp/kegg-bin/show_pathway?ath00280/ath:AT2G30650%09red/ath:AT1G10070%09red/ath:AT5G48230%09red/ath:AT1G21400%09red/ath:AT1G23800%09red/ath:AT4G39660%09red/ath:AT4G34030%09red/ath:AT4G11820%09red/ath:AT4G34240%09red/ath:AT5G65940%09red
Metabolic pathways	KEGG PATHWAY	ath01100	73	2100	0.000164047	0.00268237	Q940M2|Q39108|Q9ZV36|Q9FNF2|Q9LPL5|P50651|Q9C524|Q9LTX3|Q9ZU32|Q9T070|O22769|Q9FVQ0|O81852|Q84V22|Q9SQT8|P52410|Q9S7A3|Q6NPM8|Q8VWJ1|Q9SAC0|Q9C5W3|Q9C998|F4JZ24|Q9SZN1|O04130|Q9S7E4|Q9FLW9|Q8S528|P54873|Q9XFS9|F4JWS8|Q8VXY9|P93031|Q944I4|Q9ZPV8|Q07356|Q84VW9|Q38945|Q8S4Y1|Q96252|Q9LKJ1|Q9M439|O49675|Q9LDD8|O65202|Q9S7L9|Q9LY74|Q42565|Q9FJM5|Q9CAI3|Q9FN30|P46086|Q1PEY5|Q9LJN4|Q42580|Q9M8L4|Q9M9F5|…	http://www.genome.jp/kegg-bin/show_pathway?ath01100/ath:AT3G61440%09red/ath:AT3G14940%09red/ath:AT2G18250%09red/ath:AT4G14210%09red/ath:AT1G20270%09red/ath:AT1G10070%09red/ath:AT5G43600%09red/ath:AT4G10100%09red/ath:AT1G10830%09red/ath:AT2G30650%09red/ath:AT4G02580%09red/ath:AT4G16760%09red/ath:AT2G01720%09red/ath:AT2G18950%09red/ath:AT1G72680%09red/ath:AT3G25860%09red/ath:AT4G05160%09red/ath:AT3…
Biosynthesis of secondary metabolites	KEGG PATHWAY	ath01110	45	1181	0.000524719	0.00726148	Q940M2|Q39108|Q9FNF2|Q9LPL5|Q84V22|Q9SQT8|Q9LV03|Q6NPM8|Q8VWJ1|Q9SAC0|Q9C998|Q9LY74|Q9FLW9|Q8S528|P54873|Q9XFS9|Q42580|Q944I4|Q07356|Q8H107|Q8S4Y1|Q9M439|O49675|O65202|Q42565|Q9FJM5|Q9CAI3|Q9FN30|P46086|Q9C7Z1|Q9FZ80|B3LF83|Q9SRQ2|Q9M9F5|Q9FYC2|Q9CAK8|Q8L7W5|Q8W2B8|O81852|Q9S757|Q9M0X9|Q9SZ46|Q8W033|Q9M643|Q9SQI8	http://www.genome.jp/kegg-bin/show_pathway?ath01110/ath:AT4G15440%09red/ath:AT3G61440%09red/ath:AT3G25860%09red/ath:AT1G71100%09red/ath:AT1G10070%09red/ath:AT1G10830%09red/ath:AT4G16760%09red/ath:AT2G18950%09red/ath:AT1G72680%09red/ath:AT4G14210%09red/ath:AT4G05160%09red/ath:AT5G53970%09red/ath:AT3G03480%09red/ath:AT4G11820%09red/ath:AT4G26910%09red/ath:AT4G12110%09red/ath:AT1G47990%09red/ath:AT3…
Carotenoid biosynthesis	KEGG PATHWAY	ath00906	5	30	0.000921848	0.0109152	Q9M9F5|Q07356|Q9SAC0|O49675|Q9LJK2	http://www.genome.jp/kegg-bin/show_pathway?ath00906/ath:AT3G19270%09red/ath:AT4G19170%09red/ath:AT1G10830%09red/ath:AT1G78390%09red/ath:AT4G14210%09red
Endocytosis	KEGG PATHWAY	ath04144	10	149	0.00267928	0.0251623	Q8GXN6|Q9FVJ3|F4JUL9|Q9SE83|Q9FL69|Q9SKI2|Q0WLB5|Q9LXH5|Q9FIT8|Q5M759	http://www.genome.jp/kegg-bin/show_pathway?ath04144/ath:AT4G21160%09red/ath:AT3G45000%09red/ath:AT3G08530%09red/ath:AT4G27040%09red/ath:AT1G10290%09red/ath:AT4G14147%09red/ath:AT2G06530%09red/ath:AT5G54310%09red/ath:AT5G63880%09red/ath:AT5G61980%09red
beta-Alanine metabolism	KEGG PATHWAY	ath00410	5	42	0.00351507	0.0300806	Q9LKJ1|Q8W033|Q1PEY5|Q9SU79|Q8S528	http://www.genome.jp/kegg-bin/show_pathway?ath00410/ath:AT4G29720%09red/ath:AT4G34240%09red/ath:AT1G23800%09red/ath:AT2G30650%09red/ath:AT5G65940%09red
ABC transporters	KEGG PATHWAY	ath02010	4	26	0.00392947	0.0331621	Q9SKX0|Q9ZR72|Q9FHF1|Q8LPK2	http://www.genome.jp/kegg-bin/show_pathway?ath02010/ath:AT5G46540%09red/ath:AT2G07680%09red/ath:AT4G25960%09red/ath:AT2G36910%09red
Terpenoid backbone biosynthesis	KEGG PATHWAY	ath00900	6	64	0.00425219	0.0351869	Q39108|Q9CAK8|Q8S4Y1|P54873|Q9XFS9|P46086	http://www.genome.jp/kegg-bin/show_pathway?ath00900/ath:AT5G27450%09red/ath:AT5G48230%09red/ath:AT4G38460%09red/ath:AT5G62790%09red/ath:AT1G63970%09red/ath:AT4G11820%09red
Pentose and glucuronate interconversions	KEGG PATHWAY	ath00040	7	88	0.00482809	0.0384986	Q8S528|Q944R1|Q9LJ42|Q93WF1|Q8W033|Q93Z25|Q9M8Z8	http://www.genome.jp/kegg-bin/show_pathway?ath00040/ath:AT4G13710%09red/ath:AT3G07010%09red/ath:AT3G24670%09red/ath:AT5G48900%09red/ath:AT1G23800%09red/ath:AT5G63180%09red/ath:AT4G34240%09red
Regulation of autophagy	KEGG PATHWAY	ath04140	4	28	0.00498215	0.0391027	Q9SL04|Q8VYK7|Q6NNP0|Q8S927	http://www.genome.jp/kegg-bin/show_pathway?ath04140/ath:AT1G62040%09red/ath:AT2G05630%09red/ath:AT5G50230%09red/ath:AT4G16520%09red
Lysine degradation	KEGG PATHWAY	ath00310	4	33	0.0083999	0.0583426	Q8S4Y1|Q8H107|Q8W033|Q8S528	http://www.genome.jp/kegg-bin/show_pathway?ath00310/ath:AT4G26910%09red/ath:AT1G23800%09red/ath:AT4G34240%09red/ath:AT5G48230%09red
Nicotinate and nicotinamide metabolism	KEGG PATHWAY	ath00760	3	17	0.00895281	0.0605761	Q9ZU32|Q9C5W3|Q9SJM7	http://www.genome.jp/kegg-bin/show_pathway?ath00760/ath:AT2G36310%09red/ath:AT1G21640%09red/ath:AT2G01350%09red
Propanoate metabolism	KEGG PATHWAY	ath00640	4	35	0.01011	0.0648128	Q9LKJ1|Q9LPL5|Q8S4Y1|Q1PEY5	http://www.genome.jp/kegg-bin/show_pathway?ath00640/ath:AT1G21400%09red/ath:AT5G48230%09red/ath:AT2G30650%09red/ath:AT5G65940%09red
Arginine and proline metabolism	KEGG PATHWAY	ath00330	5	57	0.0113662	0.0706401	Q9LN20|Q8W033|Q9SU79|F4JZ24|Q8S528	http://www.genome.jp/kegg-bin/show_pathway?ath00330/ath:AT4G29720%09red/ath:AT4G34240%09red/ath:AT1G23800%09red/ath:AT5G66060%09red/ath:AT1G20270%09red
Biosynthesis of amino acids	KEGG PATHWAY	ath01230	13	278	0.0121884	0.0721417	Q6NPM8|Q9M439|Q9LV03|O04130|Q8W2B8|Q9C998|Q9FLW9|Q42565|Q9FJM5|Q9FN30|Q9SQT8|O81852|Q9S757	http://www.genome.jp/kegg-bin/show_pathway?ath01230/ath:AT3G61440%09red/ath:AT5G53970%09red/ath:AT5G53460%09red/ath:AT1G71100%09red/ath:AT1G10070%09red/ath:AT4G35640%09red/ath:AT4G39120%09red/ath:AT5G57890%09red/ath:AT3G06350%09red/ath:AT1G17745%09red/ath:AT1G25220%09red/ath:AT5G52920%09red/ath:AT4G19710%09red
Synthesis and degradation of ketone bodies	KEGG PATHWAY	ath00072	2	6	0.0122118	0.0721417	P54873|Q8S4Y1	http://www.genome.jp/kegg-bin/show_pathway?ath00072/ath:AT5G48230%09red/ath:AT4G11820%09red
Ubiquinone and other terpenoid-quinone biosynthesis	KEGG PATHWAY	ath00130	4	38	0.0130729	0.0763257	Q8VWJ1|Q9LY74|Q9FN30|Q9M0X9	http://www.genome.jp/kegg-bin/show_pathway?ath00130/ath:AT4G05160%09red/ath:AT5G53970%09red/ath:AT3G63410%09red/ath:AT2G18950%09red
Proteasome	KEGG PATHWAY	ath03050	5	60	0.0137611	0.079083	Q94BQ2|Q9LT08|O23712|Q9MAK9|Q7DLR9	http://www.genome.jp/kegg-bin/show_pathway?ath03050/ath:AT1G45000%09red/ath:AT5G23540%09red/ath:AT1G47250%09red/ath:AT1G56450%09red/ath:AT5G20000%09red
Carbon metabolism	KEGG PATHWAY	ath01200	13	284	0.0142264	0.0809947	Q9LKJ1|Q8H107|O04130|Q9C998|Q8W2B8|Q8S4Y1|Q1PEY5|Q9S7E4|Q9FLW9|Q944I4|Q84VW9|Q9S757|Q9SQI8	http://www.genome.jp/kegg-bin/show_pathway?ath01200/ath:AT4G26910%09red/ath:AT3G14940%09red/ath:AT2G30650%09red/ath:AT1G71100%09red/ath:AT5G14780%09red/ath:AT4G35640%09red/ath:AT5G48230%09red/ath:AT3G61440%09red/ath:AT5G52920%09red/ath:AT3G25860%09red/ath:AT1G17745%09red/ath:AT1G80380%09red/ath:AT5G65940%09red
Histidine metabolism	KEGG PATHWAY	ath00340	3	21	0.0149043	0.0837259	Q6NPM8|Q8W033|Q8S528	http://www.genome.jp/kegg-bin/show_pathway?ath00340/ath:AT4G34240%09red/ath:AT1G23800%09red/ath:AT4G39120%09red
Ascorbate and aldarate metabolism	KEGG PATHWAY	ath00053	4	44	0.0205267	0.10309	Q6NPM8|Q8L799|Q8W033|Q8S528	http://www.genome.jp/kegg-bin/show_pathway?ath00053/ath:AT1G14520%09red/ath:AT4G34240%09red/ath:AT1G23800%09red/ath:AT4G39120%09red
Fatty acid degradation	KEGG PATHWAY	ath00071	4	44	0.0205267	0.10309	Q8W033|O65202|Q8S4Y1|Q8S528	http://www.genome.jp/kegg-bin/show_pathway?ath00071/ath:AT4G16760%09red/ath:AT1G23800%09red/ath:AT4G34240%09red/ath:AT5G48230%09red
Pyruvate metabolism	KEGG PATHWAY	ath00620	6	92	0.0205677	0.103196	Q8S4Y1|Q9FLW9|Q8S528|Q8W033|Q84VW9|Q9SQI8	http://www.genome.jp/kegg-bin/show_pathway?ath00620/ath:AT3G14940%09red/ath:AT1G23800%09red/ath:AT5G48230%09red/ath:AT5G52920%09red/ath:AT3G25860%09red/ath:AT4G34240%09red
Oxidative phosphorylation	KEGG PATHWAY	ath00190	9	193	0.0340221	0.140539	Q9T070|Q9LV11|O22769|Q9S7L9|F4JWS8|Q96252|Q9SU58|Q9SZN1|O82628	http://www.genome.jp/kegg-bin/show_pathway?ath00190/ath:AT5G47030%09red/ath:AT3G47950%09red/ath:AT5G62670%09red/ath:AT3G01390%09red/ath:AT4G02580%09red/ath:AT5G25450%09red/ath:AT4G38510%09red/ath:AT1G22450%09red/ath:AT4G37830%09red
Tryptophan metabolism	KEGG PATHWAY	ath00380	4	53	0.0358063	0.144834	Q8S4Y1|Q8S528|Q8W033|Q9FVQ0	http://www.genome.jp/kegg-bin/show_pathway?ath00380/ath:AT1G48910%09red/ath:AT4G34240%09red/ath:AT5G48230%09red/ath:AT1G23800%09red
Glycine, serine and threonine metabolism	KEGG PATHWAY	ath00260	5	79	0.0368859	0.146636	Q9S795|Q940M2|O04130|O81852|Q944I4	http://www.genome.jp/kegg-bin/show_pathway?ath00260/ath:AT1G17745%09red/ath:AT4G39660%09red/ath:AT1G74920%09red/ath:AT1G80380%09red/ath:AT4G19710%09red
Protein processing in endoplasmic reticulum	KEGG PATHWAY	ath04141	10	229	0.0380167	0.149509	Q9FKT3|Q9ZUA0|Q66GQ3|Q8GUK7|F4JKK0|O04834|Q94F09|Q0WL80|P0DI74|Q9LZK5	http://www.genome.jp/kegg-bin/show_pathway?ath04141/ath:AT1G71220%09red/ath:AT3G62600%09red/ath:AT4G02080%09red/ath:AT2G01720%09red/ath:AT4G34100%09red/ath:AT3G16110%09red/ath:AT1G35620%09red/ath:AT4G24920%09red/ath:AT4G27470%09red/ath:AT5G56150%09red
Glycerolipid metabolism	KEGG PATHWAY	ath00561	4	56	0.0420347	0.159817	Q9M8L4|Q8W033|Q8S528|Q944I4	http://www.genome.jp/kegg-bin/show_pathway?ath00561/ath:AT1G23800%09red/ath:AT4G34240%09red/ath:AT1G80380%09red/ath:AT1G80460%09red
Peroxisome	KEGG PATHWAY	ath04146	5	91	0.0593341	0.196968	P46086|O65202|Q8RY16|Q9M841|Q9CA86	http://www.genome.jp/kegg-bin/show_pathway?ath04146/ath:AT4G16760%09red/ath:AT1G79810%09red/ath:AT1G03000%09red/ath:AT3G04460%09red/ath:AT5G27450%09red
Phenylalanine, tyrosine and tryptophan biosynthesis	KEGG PATHWAY	ath00400	4	64	0.0614334	0.202778	Q42565|Q9FJM5|Q9SQT8|Q9FN30	http://www.genome.jp/kegg-bin/show_pathway?ath00400/ath:AT5G57890%09red/ath:AT1G25220%09red/ath:AT3G06350%09red/ath:AT5G53970%09red
alpha-Linolenic acid metabolism	KEGG PATHWAY	ath00592	3	39	0.0635223	0.205297	O65202|B3LF83|Q9SRQ2	http://www.genome.jp/kegg-bin/show_pathway?ath00592/ath:AT4G16760%09red/ath:AT4G15440%09red/ath:AT3G03480%09red
Cysteine and methionine metabolism	KEGG PATHWAY	ath00270	6	128	0.0739474	0.227219	Q940M2|Q9M439|Q8W2B8|Q9FN30|O81852|Q9S757	http://www.genome.jp/kegg-bin/show_pathway?ath00270/ath:AT3G61440%09red/ath:AT1G10070%09red/ath:AT4G19710%09red/ath:AT4G39660%09red/ath:AT5G53970%09red/ath:AT4G35640%09red
Amino sugar and nucleotide sugar metabolism	KEGG PATHWAY	ath00520	7	160	0.0743486	0.228069	Q9FWA4|Q9ZV36|Q9LSG3|Q9C524|P93031|P83291|Q9LJN4	http://www.genome.jp/kegg-bin/show_pathway?ath00520/ath:AT1G66430%09red/ath:AT3G51160%09red/ath:AT3G25140%09red/ath:AT3G02350%09red/ath:AT5G20080%09red/ath:AT3G19620%09red/ath:AT2G28760%09red
Butanoate metabolism	KEGG PATHWAY	ath00650	2	19	0.0760609	0.2281	P54873|Q8S4Y1	http://www.genome.jp/kegg-bin/show_pathway?ath00650/ath:AT5G48230%09red/ath:AT4G11820%09red
Sulfur metabolism	KEGG PATHWAY	ath00920	3	46	0.0913837	0.260271	Q8W2B8|Q9S757|Q38945	http://www.genome.jp/kegg-bin/show_pathway?ath00920/ath:AT3G61440%09red/ath:AT5G54390%09red/ath:AT4G35640%09red
Limonene and pinene degradation	KEGG PATHWAY	ath00903	3	47	0.0957176	0.270008	Q9SZ46|Q8W033|Q8S528	http://www.genome.jp/kegg-bin/show_pathway?ath00903/ath:AT4G34240%09red/ath:AT1G23800%09red/ath:AT4G31940%09red
Folate biosynthesis	KEGG PATHWAY	ath00790	2	23	0.102719	0.283401	Q8L493|Q9S7A3	http://www.genome.jp/kegg-bin/show_pathway?ath00790/ath:AT4G10100%09red/ath:AT5G57850%09red
Glucosinolate biosynthesis	KEGG PATHWAY	ath00966	2	25	0.11687	0.30027	Q9M439|Q9FZ80	http://www.genome.jp/kegg-bin/show_pathway?ath00966/ath:AT1G18590%09red/ath:AT1G10070%09red
Ubiquitin mediated proteolysis	KEGG PATHWAY	ath04120	6	148	0.121926	0.30027	Q9FKT3|P42749|B3DNN5|Q9FKD7|Q9ZPW2|Q84K34	http://www.genome.jp/kegg-bin/show_pathway?ath04120/ath:AT1G78770%09red/ath:AT1G63800%09red/ath:AT5G37930%09red/ath:AT2G18290%09red/ath:AT5G37890%09red/ath:AT5G56150%09red
Alanine, aspartate and glutamate metabolism	KEGG PATHWAY	ath00250	3	54	0.128239	0.30874	Q8RUF8|Q940M2|Q9LV03	http://www.genome.jp/kegg-bin/show_pathway?ath00250/ath:AT4G39660%09red/ath:AT5G12040%09red/ath:AT5G53460%09red
Basal transcription factors	KEGG PATHWAY	ath03022	3	56	0.138168	0.318451	Q6NNM0|Q9C9U2|F4HVA6	http://www.genome.jp/kegg-bin/show_pathway?ath03022/ath:AT1G12400%09red/ath:AT1G73690%09red/ath:AT1G54360%09red
Protein export	KEGG PATHWAY	ath03060	3	60	0.158761	0.330287	O04348|P0DI74|Q53YF3	http://www.genome.jp/kegg-bin/show_pathway?ath03060/ath:AT5G27430%09red/ath:AT4G24920%09red/ath:AT2G30440%09red
Pantothenate and CoA biosynthesis	KEGG PATHWAY	ath00770	2	31	0.161782	0.330287	Q9ZPV8|Q9M439	http://www.genome.jp/kegg-bin/show_pathway?ath00770/ath:AT2G18250%09red/ath:AT1G10070%09red
Plant hormone signal transduction	KEGG PATHWAY	ath04075	10	312	0.169197	0.33971	O22476|Q9FGM1|Q570C0|Q9CAJ0|Q9ZNV9|Q38826|Q38827|Q0WPQ2|Q9SKK0|Q05609	http://www.genome.jp/kegg-bin/show_pathway?ath04075/ath:AT5G03730%09red/ath:AT3G62980%09red/ath:AT2G25490%09red/ath:AT4G39400%09red/ath:AT5G65670%09red/ath:AT3G21510%09red/ath:AT5G53160%09red/ath:AT3G23150%09red/ath:AT1G72770%09red/ath:AT2G22670%09red
Fatty acid metabolism	KEGG PATHWAY	ath01212	3	69	0.208038	0.374372	O65202|Q8S4Y1|P52410	http://www.genome.jp/kegg-bin/show_pathway?ath01212/ath:AT4G16760%09red/ath:AT5G46290%09red/ath:AT5G48230%09red
Nucleotide excision repair	KEGG PATHWAY	ath03420	3	70	0.213714	0.375348	Q6NNM0|Q9C9U2|Q42572	http://www.genome.jp/kegg-bin/show_pathway?ath03420/ath:AT1G12400%09red/ath:AT1G73690%09red/ath:AT1G08130%09red
Mismatch repair	KEGG PATHWAY	ath03430	2	39	0.225259	0.387346	O04716|Q42572	http://www.genome.jp/kegg-bin/show_pathway?ath03430/ath:AT1G08130%09red/ath:AT4G02070%09red
Steroid biosynthesis	KEGG PATHWAY	ath00100	2	41	0.241449	0.400762	Q9M643|Q8L7W5	http://www.genome.jp/kegg-bin/show_pathway?ath00100/ath:AT4G12110%09red/ath:AT5G50375%09red
Circadian rhythm - plant	KEGG PATHWAY	ath04712	2	44	0.265815	0.417736	Q08466|O64816	http://www.genome.jp/kegg-bin/show_pathway?ath04712/ath:AT3G50000%09red/ath:AT2G23070%09red
Sulfur relay system	KEGG PATHWAY	ath04122	1	14	0.281932	0.428792	Q9S7A3	http://www.genome.jp/kegg-bin/show_pathway?ath04122/ath:AT4G10100%09red
mRNA surveillance pathway	KEGG PATHWAY	ath03015	4	120	0.286621	0.4356	Q5HZ60|Q93YV6|Q8W034|Q9FJN9	http://www.genome.jp/kegg-bin/show_pathway?ath03015/ath:AT4G14300%09red/ath:AT3G52210%09red/ath:AT5G25510%09red/ath:AT5G65260%09red
Glyoxylate and dicarboxylate metabolism	KEGG PATHWAY	ath00630	3	84	0.295757	0.444565	Q8S4Y1|Q9S7E4|Q944I4	http://www.genome.jp/kegg-bin/show_pathway?ath00630/ath:AT5G48230%09red/ath:AT1G80380%09red/ath:AT5G14780%09red
Vitamin B6 metabolism	KEGG PATHWAY	ath00750	1	15	0.297618	0.444565	Q9LTX3	http://www.genome.jp/kegg-bin/show_pathway?ath00750/ath:AT5G49970%09red
Biotin metabolism	KEGG PATHWAY	ath00780	1	15	0.297618	0.444565	P52410	http://www.genome.jp/kegg-bin/show_pathway?ath00780/ath:AT5G46290%09red
Phenylalanine metabolism	KEGG PATHWAY	ath00360	2	48	0.29828	0.44495	Q9FN30|Q9M0X9	http://www.genome.jp/kegg-bin/show_pathway?ath00360/ath:AT4G05160%09red/ath:AT5G53970%09red
Glycolysis / Gluconeogenesis	KEGG PATHWAY	ath00010	4	123	0.301304	0.448851	Q8W033|Q8S528|Q9FLW9|Q9SQI8	http://www.genome.jp/kegg-bin/show_pathway?ath00010/ath:AT4G34240%09red/ath:AT5G52920%09red/ath:AT1G23800%09red/ath:AT3G25860%09red
Monobactam biosynthesis	KEGG PATHWAY	ath00261	1	16	0.31296	0.45908	O81852	http://www.genome.jp/kegg-bin/show_pathway?ath00261/ath:AT4G19710%09red
Lysine biosynthesis	KEGG PATHWAY	ath00300	1	18	0.34265	0.483565	O81852	http://www.genome.jp/kegg-bin/show_pathway?ath00300/ath:AT4G19710%09red
Other glycan degradation	KEGG PATHWAY	ath00511	1	18	0.34265	0.483565	Q8L7W8	http://www.genome.jp/kegg-bin/show_pathway?ath00511/ath:AT4G34260%09red
Plant-pathogen interaction	KEGG PATHWAY	ath04626	5	186	0.404784	0.536392	Q8W4I7|Q9M8L4|P43296|Q9SRR7|Q52K82	http://www.genome.jp/kegg-bin/show_pathway?ath04626/ath:AT3G51850%09red/ath:AT1G80460%09red/ath:AT4G39090%09red/ath:AT4G26470%09red/ath:AT3G07490%09red
Fructose and mannose metabolism	KEGG PATHWAY	ath00051	2	65	0.431536	0.555106	P93031|Q9C524	http://www.genome.jp/kegg-bin/show_pathway?ath00051/ath:AT1G66430%09red/ath:AT3G51160%09red
Diterpenoid biosynthesis	KEGG PATHWAY	ath00904	1	25	0.43683	0.557867	Q9C7Z1	http://www.genome.jp/kegg-bin/show_pathway?ath00904/ath:AT1G47990%09red
Starch and sucrose metabolism	KEGG PATHWAY	ath00500	6	237	0.438227	0.559262	Q9FWA4|Q9ZV36|Q9FNF2|Q9LSG3|Q9C524|Q9LJN4	http://www.genome.jp/kegg-bin/show_pathway?ath00500/ath:AT1G66430%09red/ath:AT3G25140%09red/ath:AT5G24300%09red/ath:AT3G02350%09red/ath:AT3G19620%09red/ath:AT2G28760%09red
Isoquinoline alkaloid biosynthesis	KEGG PATHWAY	ath00950	1	26	0.449136	0.566368	Q9FN30	http://www.genome.jp/kegg-bin/show_pathway?ath00950/ath:AT5G53970%09red
Citrate cycle (TCA cycle)	KEGG PATHWAY	ath00020	2	68	0.453722	0.5716	Q8H107|Q9SQI8	http://www.genome.jp/kegg-bin/show_pathway?ath00020/ath:AT4G26910%09red/ath:AT3G25860%09red
Valine, leucine and isoleucine biosynthesis	KEGG PATHWAY	ath00290	1	27	0.461174	0.575839	Q9M439	http://www.genome.jp/kegg-bin/show_pathway?ath00290/ath:AT1G10070%09red
Phagosome	KEGG PATHWAY	ath04145	3	113	0.466264	0.581006	P0DI74|Q9SZN1|O82628	http://www.genome.jp/kegg-bin/show_pathway?ath04145/ath:AT3G01390%09red/ath:AT4G38510%09red/ath:AT4G24920%09red
Cutin, suberine and wax biosynthesis	KEGG PATHWAY	ath00073	1	28	0.472949	0.583906	Q9S746	http://www.genome.jp/kegg-bin/show_pathway?ath00073/ath:AT1G72970%09red
Biosynthesis of unsaturated fatty acids	KEGG PATHWAY	ath01040	1	29	0.484467	0.593194	O65202	http://www.genome.jp/kegg-bin/show_pathway?ath01040/ath:AT4G16760%09red
Carbon fixation in photosynthetic organisms	KEGG PATHWAY	ath00710	2	73	0.489565	0.597174	Q84VW9|Q9C998	http://www.genome.jp/kegg-bin/show_pathway?ath00710/ath:AT3G14940%09red/ath:AT1G71100%09red
Purine metabolism	KEGG PATHWAY	ath00230	4	162	0.491729	0.59968	P50651|Q8LFJ6|Q8VXY9|Q9FLW9	http://www.genome.jp/kegg-bin/show_pathway?ath00230/ath:AT3G23580%09red/ath:AT1G11475%09red/ath:AT5G52920%09red/ath:AT5G43600%09red
Pyrimidine metabolism	KEGG PATHWAY	ath00240	3	119	0.499546	0.604251	P50651|Q8LFJ6|Q9SJM7	http://www.genome.jp/kegg-bin/show_pathway?ath00240/ath:AT2G36310%09red/ath:AT3G23580%09red/ath:AT1G11475%09red
Inositol phosphate metabolism	KEGG PATHWAY	ath00562	2	75	0.503484	0.60781	Q6NPM8|Q8L799	http://www.genome.jp/kegg-bin/show_pathway?ath00562/ath:AT1G14520%09red/ath:AT4G39120%09red
Tropane, piperidine and pyridine alkaloid biosynthesis	KEGG PATHWAY	ath00960	1	40	0.595726	0.678184	Q9FN30	http://www.genome.jp/kegg-bin/show_pathway?ath00960/ath:AT5G53970%09red
Fatty acid biosynthesis	KEGG PATHWAY	ath00061	1	41	0.604565	0.684982	P52410	http://www.genome.jp/kegg-bin/show_pathway?ath00061/ath:AT5G46290%09red
Ribosome	KEGG PATHWAY	ath03010	9	425	0.608486	0.688714	Q3E902|Q9ASV6|P51412|B9DHA6|Q8W463|P25864|Q8VY91|O23049|O22795	http://www.genome.jp/kegg-bin/show_pathway?ath03010/ath:AT3G52590%09red/ath:AT1G05190%09red/ath:AT1G64510%09red/ath:AT5G27700%09red/ath:AT4G17560%09red/ath:AT1G35680%09red/ath:AT3G15190%09red/ath:AT3G44890%09red/ath:AT2G33450%09red
Base excision repair	KEGG PATHWAY	ath03410	1	43	0.621667	0.698025	Q42572	http://www.genome.jp/kegg-bin/show_pathway?ath03410/ath:AT1G08130%09red
Tyrosine metabolism	KEGG PATHWAY	ath00350	1	45	0.638031	0.711889	Q9FN30	http://www.genome.jp/kegg-bin/show_pathway?ath00350/ath:AT5G53970%09red
Ribosome biogenesis in eukaryotes	KEGG PATHWAY	ath03008	2	97	0.639593	0.712619	Q08466|O64816	http://www.genome.jp/kegg-bin/show_pathway?ath03008/ath:AT3G50000%09red/ath:AT2G23070%09red
Spliceosome	KEGG PATHWAY	ath03040	4	197	0.642018	0.715175	O82221|F4KGU4|Q38953|Q9FE62	http://www.genome.jp/kegg-bin/show_pathway?ath03040/ath:AT5G08290%09red/ath:AT2G23930%09red/ath:AT5G10370%09red/ath:AT3G26560%09red
RNA polymerase	KEGG PATHWAY	ath03020	1	46	0.645946	0.71708	Q8LFJ6	http://www.genome.jp/kegg-bin/show_pathway?ath03020/ath:AT1G11475%09red
Nitrogen metabolism	KEGG PATHWAY	ath00910	1	47	0.653688	0.722608	Q9LV03	http://www.genome.jp/kegg-bin/show_pathway?ath00910/ath:AT5G53460%09red
Stilbenoid, diarylheptanoid and gingerol biosynthesis	KEGG PATHWAY	ath00945	1	49	0.668669	0.732828	Q9SZ46	http://www.genome.jp/kegg-bin/show_pathway?ath00945/ath:AT4G31940%09red
Porphyrin and chlorophyll metabolism	KEGG PATHWAY	ath00860	1	50	0.675915	0.737826	Q9FYC2	http://www.genome.jp/kegg-bin/show_pathway?ath00860/ath:AT3G44880%09red
DNA replication	KEGG PATHWAY	ath03030	1	50	0.675915	0.737826	Q42572	http://www.genome.jp/kegg-bin/show_pathway?ath03030/ath:AT1G08130%09red
N-Glycan biosynthesis	KEGG PATHWAY	ath00510	1	52	0.689936	0.749408	Q9ZUA0	http://www.genome.jp/kegg-bin/show_pathway?ath00510/ath:AT2G01720%09red
Aminoacyl-tRNA biosynthesis	KEGG PATHWAY	ath00970	1	57	0.722395	0.771697	F4JLM5	http://www.genome.jp/kegg-bin/show_pathway?ath00970/ath:AT4G10320%09red
Cyanoamino acid metabolism	KEGG PATHWAY	ath00460	1	62	0.751461	0.794558	Q9S757	http://www.genome.jp/kegg-bin/show_pathway?ath00460/ath:AT3G61440%09red
Pentose phosphate pathway	KEGG PATHWAY	ath00030	1	63	0.756899	0.797866	Q9C998	http://www.genome.jp/kegg-bin/show_pathway?ath00030/ath:AT1G71100%09red
Phenylpropanoid biosynthesis	KEGG PATHWAY	ath00940	3	179	0.762117	0.801613	Q9CAI3|Q42580|Q9M0X9	http://www.genome.jp/kegg-bin/show_pathway?ath00940/ath:AT4G05160%09red/ath:AT1G72680%09red/ath:AT2G37130%09red
Phosphatidylinositol signaling system	KEGG PATHWAY	ath04070	1	82	0.840345	0.864742	Q6NPM8	http://www.genome.jp/kegg-bin/show_pathway?ath04070/ath:AT4G39120%09red
2-Oxocarboxylic acid metabolism	KEGG PATHWAY	ath01210	1	86	0.853875	0.87653	Q9M439	http://www.genome.jp/kegg-bin/show_pathway?ath01210/ath:AT1G10070%09red
Glycerophospholipid metabolism	KEGG PATHWAY	ath00564	1	88	0.860205	0.880232	Q84V22	http://www.genome.jp/kegg-bin/show_pathway?ath00564/ath:AT4G16700%09red
Glutathione metabolism	KEGG PATHWAY	ath00480	1	99	0.890429	0.905839	P50651	http://www.genome.jp/kegg-bin/show_pathway?ath00480/ath:AT3G23580%09red
RNA degradation	KEGG PATHWAY	ath03018	1	112	0.917849	0.927812	Q9LTT8	http://www.genome.jp/kegg-bin/show_pathway?ath03018/ath:AT3G13300%09red
RNA transport	KEGG PATHWAY	ath03013	2	186	0.918745	0.928548	Q9FJD4|Q66GI4	http://www.genome.jp/kegg-bin/show_pathway?ath03013/ath:AT2G32230%09red/ath:AT5G53480%09red

## Sheet: kobas-up-treatment
##Databases: KEGG PATHWAY
##Statistical test method: hypergeometric test / Fisher's exact test
##FDR correction method: Benjamini and Hochberg
#Term	Database	ID	Input number	Background number	P-Value	Corrected P-Value	Input	Hyperlink
Biosynthesis of amino acids	KEGG PATHWAY	ath01230	22	278	2.43681e-07	5.25315e-06	P46643|Q94AA4|Q9SCL7|Q9LD57|Q9M0F9|P20115|Q96255|Q9S702|Q9SZ30|Q9SRZ6|P46637|Q9SA96|Q93Z53|Q9SAJ6|Q9SAJ4|Q9SHP0|Q9FYA6|F4I7I0|Q9LDV4|Q9M076|O23653|P25858	http://www.genome.jp/kegg-bin/show_pathway?ath01230/ath:AT5G14060%09red/ath:AT1G79530%09red/ath:AT4G08900%09red/ath:AT3G04120%09red/ath:AT4G26270%09red/ath:AT4G29220%09red/ath:AT1G79550%09red/ath:AT2G17630%09red/ath:AT4G35630%09red/ath:AT3G12780%09red/ath:AT1G17290%09red/ath:AT2G30970%09red/ath:AT4G32840%09red/ath:AT4G26900%09red/ath:AT2G44350%09red/ath:AT5G65780%09red/ath:AT3G02020%09red/ath:AT3…
Carbon metabolism	KEGG PATHWAY	ath01200	21	284	1.26784e-06	2.27762e-05	P46643|Q42525|Q94AA4|F4I7I0|Q9M0F9|P20115|Q96255|Q93Z53|B9DGD6|Q9LD57|Q9LDV4|Q9LD43|Q9M076|Q944I4|Q9SAJ6|P93033|Q9SAJ4|Q9SHP0|P25858|Q84WW2|Q9SRZ6	http://www.genome.jp/kegg-bin/show_pathway?ath01200/ath:AT4G29220%09red/ath:AT5G24400%09red/ath:AT4G32840%09red/ath:AT2G47510%09red/ath:AT1G17290%09red/ath:AT1G79530%09red/ath:AT2G44350%09red/ath:AT3G04120%09red/ath:AT5G36880%09red/ath:AT4G26270%09red/ath:AT2G30970%09red/ath:AT1G79550%09red/ath:AT1G32440%09red/ath:AT2G38040%09red/ath:AT1G72330%09red/ath:AT4G35630%09red/ath:AT1G65930%09red/ath:AT4…
Biosynthesis of secondary metabolites	KEGG PATHWAY	ath01110	50	1181	2.627e-06	4.33497e-05	P46643|Q9LMM0|Q9S9N9|Q9ZW03|Q94AA4|Q39208|Q9SCL7|Q66GP9|O81755|P06525|Q9LD57|Q9FK35|Q9SR86|O82647|Q9M0F9|O49561|P20115|B9DGD6|Q9SAJ6|P93033|Q3ED65|Q944I4|Q9LFU1|Q9LV77|Q9ZUH5|Q9M040|Q9C5E5|Q9SRZ6|P46637|F4JQ95|Q9S702|P47924|Q9C942|Q9SA96|Q6TBX7|Q9LD43|Q9SGY2|Q84WW2|Q9M2E2|Q9SAJ4|Q9SZ30|Q9LR75|Q8L7W7|Q42525|Q9FYA6|O49354|Q93Z53|Q9M076|O23653|P25858	http://www.genome.jp/kegg-bin/show_pathway?ath01110/ath:AT5G14060%09red/ath:AT2G30920%09red/ath:AT5G10240%09red/ath:AT1G79530%09red/ath:AT3G02580%09red/ath:AT4G08900%09red/ath:AT4G21200%09red/ath:AT3G04120%09red/ath:AT4G26270%09red/ath:AT2G29150%09red/ath:AT1G79550%09red/ath:AT4G29130%09red/ath:AT4G29220%09red/ath:AT5G50370%09red/ath:AT4G30340%09red/ath:AT3G02020%09red/ath:AT4G33870%09red/ath:AT1…
Metabolic pathways	KEGG PATHWAY	ath01100	75	2100	4.00175e-06	6.41546e-05	Q8VYI1|P46643|Q9LMM0|Q9S9N9|Q9ZW03|Q94AA4|O64530|Q8VZA5|Q39208|Q9SCL7|Q9C9Z5|O81755|P06525|Q9C7W4|Q9LXG9|Q24JL3|Q8LGJ5|P49040|Q9ZQX4|O82647|B0F481|Q9M0F9|P20115|Q9SA96|Q9FK35|B9DGD6|Q96255|Q8L3X9|P93033|Q9S702|Q3ED65|Q944I4|Q9LFU1|Q9LV77|Q24JN5|Q9M040|Q9C5E5|Q9SRZ6|P46637|F4JQ95|Q9LD57|Q9SHP0|Q05762|P47924|Q9LR75|Q9C942|Q9T009|Q6TBX7|Q9LD43|Q8VZJ7|Q8VYB2|Q9T0A0|Q9SAJ6|Q9SAJ4|Q66GP9|Q9SZ30|Q9LXL5|…	http://www.genome.jp/kegg-bin/show_pathway?ath01100/ath:AT5G14060%09red/ath:AT2G30920%09red/ath:AT5G10240%09red/ath:AT1G20270%09red/ath:AT1G79530%09red/ath:AT5G39890%09red/ath:AT3G02580%09red/ath:AT4G08900%09red/ath:AT5G03770%09red/ath:AT1G52760%09red/ath:AT3G04120%09red/ath:AT2G17720%09red/ath:AT4G26270%09red/ath:AT2G29150%09red/ath:AT4G02620%09red/ath:AT5G15120%09red/ath:AT3G08610%09red/ath:AT4…
Glycolysis / Gluconeogenesis	KEGG PATHWAY	ath00010	13	123	4.09917e-06	6.55092e-05	O82647|Q42525|Q94AA4|Q9M0F9|B9DGD6|Q9LD57|Q93Z53|Q9M076|P06525|Q9SAJ6|Q9SAJ4|Q9M040|P25858	http://www.genome.jp/kegg-bin/show_pathway?ath00010/ath:AT5G36880%09red/ath:AT4G32840%09red/ath:AT1G79530%09red/ath:AT3G04120%09red/ath:AT1G77120%09red/ath:AT4G26270%09red/ath:AT4G29220%09red/ath:AT4G33070%09red/ath:AT1G32440%09red/ath:AT5G01320%09red/ath:AT4G29130%09red/ath:AT3G12780%09red/ath:AT1G79550%09red
2-Oxocarboxylic acid metabolism	KEGG PATHWAY	ath01210	9	86	0.000132464	0.00138078	P46643|Q9FYA6|F4I7I0|P20115|Q9SCL7|Q9LDV4|Q9S702|O23653|Q9SRZ6	http://www.genome.jp/kegg-bin/show_pathway?ath01210/ath:AT5G14060%09red/ath:AT1G17290%09red/ath:AT2G44350%09red/ath:AT5G65780%09red/ath:AT3G02020%09red/ath:AT3G57560%09red/ath:AT2G30970%09red/ath:AT1G72330%09red/ath:AT1G65930%09red
Protein processing in endoplasmic reticulum	KEGG PATHWAY	ath04141	15	229	0.000146495	0.00152391	Q9SYG1|Q7X9I4|P31170|Q8GUK7|Q7Y175|P19037|Q42541|Q8RWU7|Q9LHA8|Q38806|Q9ZS88|P19036|Q9SII9|Q9SII8|O64425	http://www.genome.jp/kegg-bin/show_pathway?ath04141/ath:AT4G04860%09red/ath:AT4G27670%09red/ath:AT4G04210%09red/ath:AT2G38960%09red/ath:AT2G17200%09red/ath:AT2G17190%09red/ath:AT3G46230%09red/ath:AT4G10250%09red/ath:AT3G12580%09red/ath:AT1G54050%09red/ath:AT4G15410%09red/ath:AT4G03510%09red/ath:AT5G59720%09red/ath:AT3G46460%09red/ath:AT4G27470%09red
Fatty acid biosynthesis	KEGG PATHWAY	ath00061	6	41	0.000351931	0.00310838	Q84VY3|Q9T0A0|Q9T009|Q8L3X9|Q9C7W4|Q9LD43	http://www.genome.jp/kegg-bin/show_pathway?ath00061/ath:AT4G23850%09red/ath:AT2G04540%09red/ath:AT1G43800%09red/ath:AT1G64400%09red/ath:AT2G38040%09red/ath:AT4G11030%09red
Arginine biosynthesis	KEGG PATHWAY	ath00220	6	43	0.00044298	0.00381008	P46637|P46643|Q66GP9|F4I7I0|Q9SCL7|Q9LDV4	http://www.genome.jp/kegg-bin/show_pathway?ath00220/ath:AT1G17290%09red/ath:AT3G47450%09red/ath:AT4G08900%09red/ath:AT3G57560%09red/ath:AT2G30970%09red/ath:AT1G72330%09red
Vitamin B6 metabolism	KEGG PATHWAY	ath00750	4	15	0.000501777	0.00427947	Q8LAD0|Q96255|Q9ZNR6|Q9SHP0	http://www.genome.jp/kegg-bin/show_pathway?ath00750/ath:AT4G35630%09red/ath:AT2G17630%09red/ath:AT5G60540%09red/ath:AT3G16050%09red
Plant hormone signal transduction	KEGG PATHWAY	ath04075	16	312	0.0011457	0.00867583	Q708Y0|P49598|Q9STX3|Q9LNW3|Q39162|P43291|P43292|Q9ZW21|Q9ZWS6|Q9ZWS7|Q39237|Q9FLI3|Q9SKK0|O80920|Q9FHD7|Q38831	http://www.genome.jp/kegg-bin/show_pathway?ath04075/ath:AT2G29380%09red/ath:AT2G25490%09red/ath:AT1G10940%09red/ath:AT3G11410%09red/ath:AT5G08590%09red/ath:AT1G07430%09red/ath:AT1G19050%09red/ath:AT5G10030%09red/ath:AT5G51760%09red/ath:AT2G33310%09red/ath:AT2G38310%09red/ath:AT5G62920%09red/ath:AT5G41260%09red/ath:AT5G25350%09red/ath:AT5G65210%09red/ath:AT4G24210%09red
Carbon fixation in photosynthetic organisms	KEGG PATHWAY	ath00710	7	73	0.00117779	0.00885261	P46643|F4I7I0|Q9LD57|Q9LDV4|Q9SAJ6|Q9SAJ4|P25858	http://www.genome.jp/kegg-bin/show_pathway?ath00710/ath:AT1G17290%09red/ath:AT1G79530%09red/ath:AT3G04120%09red/ath:AT2G30970%09red/ath:AT1G79550%09red/ath:AT1G72330%09red/ath:AT3G12780%09red
Spliceosome	KEGG PATHWAY	ath03040	12	197	0.00119011	0.00893203	Q9FG01|P92964|P92965|Q9FE62|Q9LYJ9|Q42404|Q9SJA6|Q9LHA8|O22315|Q8L716|Q9XFR5|Q1H595	http://www.genome.jp/kegg-bin/show_pathway?ath03040/ath:AT1G60900%09red/ath:AT3G61860%09red/ath:AT4G25500%09red/ath:AT5G14610%09red/ath:AT3G50670%09red/ath:AT5G06160%09red/ath:AT3G12580%09red/ath:AT1G03330%09red/ath:AT1G09140%09red/ath:AT5G08290%09red/ath:AT2G24590%09red/ath:AT1G02840%09red
Alanine, aspartate and glutamate metabolism	KEGG PATHWAY	ath00250	6	54	0.00131564	0.00971577	P46643|Q9SR86|F4I7I0|Q9LDV4|Q9LV77|Q9LFU1	http://www.genome.jp/kegg-bin/show_pathway?ath00250/ath:AT5G10240%09red/ath:AT1G17290%09red/ath:AT3G08860%09red/ath:AT2G30970%09red/ath:AT1G72330%09red/ath:AT5G65010%09red
Arginine and proline metabolism	KEGG PATHWAY	ath00330	6	57	0.00169709	0.0119244	P46637|P46643|Q66GP9|Q8VZJ7|Q9LN20|Q24JN5	http://www.genome.jp/kegg-bin/show_pathway?ath00330/ath:AT4G33910%09red/ath:AT1G20270%09red/ath:AT3G47450%09red/ath:AT4G08900%09red/ath:AT2G17720%09red/ath:AT2G30970%09red
Ribosome	KEGG PATHWAY	ath03010	19	425	0.00191793	0.0133465	Q9LY66|Q9LZ57|P51413|Q9SRX2|Q9LR33|P51419|Q8L9S1|Q9C9C5|Q9M0E2|Q8LCL3|Q9FLF0|Q9SF40|Q940B0|Q9SF53|Q9LUQ6|Q42064|Q43291|P49693|Q9SVR0	http://www.genome.jp/kegg-bin/show_pathway?ath03010/ath:AT3G16780%09red/ath:AT1G09590%09red/ath:AT1G29970%09red/ath:AT4G13170%09red/ath:AT1G67430%09red/ath:AT4G15000%09red/ath:AT4G29410%09red/ath:AT3G22230%09red/ath:AT5G27850%09red/ath:AT3G09630%09red/ath:AT3G63490%09red/ath:AT4G36130%09red/ath:AT5G02450%09red/ath:AT1G74050%09red/ath:AT4G02230%09red/ath:AT5G39850%09red/ath:AT1G23290%09red/ath:AT1…
SNARE interactions in vesicular transport	KEGG PATHWAY	ath04130	6	59	0.00199445	0.0136382	Q9SRV7|Q94KK7|Q9SJL6|Q9SA23|Q9ZSD4|Q9SWH4	http://www.genome.jp/kegg-bin/show_pathway?ath04130/ath:AT2G36900%09red/ath:AT1G79590%09red/ath:AT3G03800%09red/ath:AT3G11820%09red/ath:AT1G16240%09red/ath:AT4G02195%09red
Galactose metabolism	KEGG PATHWAY	ath00052	6	62	0.00251221	0.0165037	Q8RX87|Q42525|Q94AA4|O22893|Q9M0F9|Q9M076	http://www.genome.jp/kegg-bin/show_pathway?ath00052/ath:AT4G32840%09red/ath:AT2G47180%09red/ath:AT4G26270%09red/ath:AT4G29220%09red/ath:AT5G20250%09red/ath:AT4G29130%09red
RNA degradation	KEGG PATHWAY	ath03018	8	112	0.00307796	0.0193497	Q94AA4|Q9M0F9|P42731|A2RVK7|Q9SHL7|Q9M076|F4ILR7|Q1H595	http://www.genome.jp/kegg-bin/show_pathway?ath03018/ath:AT4G32840%09red/ath:AT2G35920%09red/ath:AT1G03330%09red/ath:AT4G26270%09red/ath:AT4G27490%09red/ath:AT4G29220%09red/ath:AT2G17510%09red/ath:AT4G34110%09red
Peroxisome	KEGG PATHWAY	ath04146	7	91	0.00376337	0.0226007	Q9T009|Q9XF57|Q9T0A0|Q9SRR0|Q9C7W4|Q9LF46|Q9SRZ6	http://www.genome.jp/kegg-bin/show_pathway?ath04146/ath:AT4G23850%09red/ath:AT1G64400%09red/ath:AT3G07560%09red/ath:AT1G29260%09red/ath:AT5G17380%09red/ath:AT1G65930%09red/ath:AT4G11030%09red
Fatty acid metabolism	KEGG PATHWAY	ath01212	6	69	0.00410704	0.0245068	Q84VY3|Q9T0A0|Q9T009|Q8L3X9|Q9C7W4|Q9LD43	http://www.genome.jp/kegg-bin/show_pathway?ath01212/ath:AT4G23850%09red/ath:AT2G04540%09red/ath:AT1G43800%09red/ath:AT1G64400%09red/ath:AT2G38040%09red/ath:AT4G11030%09red
Glycine, serine and threonine metabolism	KEGG PATHWAY	ath00260	6	79	0.00754084	0.0410773	Q9SHP0|Q9SR86|Q96255|Q9S702|O23653|Q944I4	http://www.genome.jp/kegg-bin/show_pathway?ath00260/ath:AT5G14060%09red/ath:AT3G08860%09red/ath:AT3G02020%09red/ath:AT4G35630%09red/ath:AT1G80380%09red/ath:AT2G17630%09red
Aminoacyl-tRNA biosynthesis	KEGG PATHWAY	ath00970	5	57	0.00830803	0.0438486	F4JLM5|Q8S9J2|Q9M084|O04630|F4I116	http://www.genome.jp/kegg-bin/show_pathway?ath00970/ath:AT4G10320%09red/ath:AT4G31180%09red/ath:AT1G09620%09red/ath:AT2G33840%09red/ath:AT5G26830%09red
mRNA surveillance pathway	KEGG PATHWAY	ath03015	7	120	0.0148231	0.0681431	Q9ZT87|Q9FJN9|Q9FJR0|P42731|O82312|Q8VYW1|Q94AF0	http://www.genome.jp/kegg-bin/show_pathway?ath03015/ath:AT5G47010%09red/ath:AT4G29820%09red/ath:AT4G27650%09red/ath:AT2G25850%09red/ath:AT4G34110%09red/ath:AT4G32850%09red/ath:AT5G65260%09red
Fatty acid degradation	KEGG PATHWAY	ath00071	4	44	0.0159043	0.072132	Q9T009|Q9C7W4|P06525|Q9T0A0	http://www.genome.jp/kegg-bin/show_pathway?ath00071/ath:AT1G64400%09red/ath:AT1G77120%09red/ath:AT4G23850%09red/ath:AT4G11030%09red
Monoterpenoid biosynthesis	KEGG PATHWAY	ath00902	2	9	0.0198551	0.0832666	Q9M2E2|Q9ZUH5	http://www.genome.jp/kegg-bin/show_pathway?ath00902/ath:AT2G24190%09red/ath:AT3G61220%09red
Cysteine and methionine metabolism	KEGG PATHWAY	ath00270	7	128	0.0200549	0.0840348	P46643|Q9SR86|Q9FYA6|O64530|Q24JL3|Q9S702|O23653	http://www.genome.jp/kegg-bin/show_pathway?ath00270/ath:AT5G14060%09red/ath:AT3G08860%09red/ath:AT5G65780%09red/ath:AT3G02020%09red/ath:AT1G16460%09red/ath:AT2G30970%09red/ath:AT1G79230%09red
Glycerolipid metabolism	KEGG PATHWAY	ath00561	4	56	0.0330503	0.122572	Q9LMM0|Q9C5E5|F4JQ95|Q944I4	http://www.genome.jp/kegg-bin/show_pathway?ath00561/ath:AT2G20900%09red/ath:AT1G80380%09red/ath:AT1G01610%09red/ath:AT4G30340%09red
Taurine and hypotaurine metabolism	KEGG PATHWAY	ath00430	2	14	0.0405415	0.140867	Q9LXG9|Q8LGJ5	http://www.genome.jp/kegg-bin/show_pathway?ath00430/ath:AT5G39890%09red/ath:AT5G15120%09red
Sulfur relay system	KEGG PATHWAY	ath04122	2	14	0.0405415	0.140867	O64530|Q24JL3	http://www.genome.jp/kegg-bin/show_pathway?ath04122/ath:AT1G16460%09red/ath:AT1G79230%09red
Biotin metabolism	KEGG PATHWAY	ath00780	2	15	0.0453451	0.15123	Q8L3X9|B0F481	http://www.genome.jp/kegg-bin/show_pathway?ath00780/ath:AT5G57590%09red/ath:AT2G04540%09red
Pentose phosphate pathway	KEGG PATHWAY	ath00030	4	63	0.0466129	0.154745	Q9M0F9|Q84WW2|Q9M076|Q94AA4	http://www.genome.jp/kegg-bin/show_pathway?ath00030/ath:AT4G29220%09red/ath:AT4G26270%09red/ath:AT4G32840%09red/ath:AT5G24400%09red
Pyruvate metabolism	KEGG PATHWAY	ath00620	5	92	0.0469715	0.155426	B9DGD6|Q9M8R4|Q9LD43|P93033|Q93Z53	http://www.genome.jp/kegg-bin/show_pathway?ath00620/ath:AT3G02720%09red/ath:AT2G47510%09red/ath:AT1G32440%09red/ath:AT5G36880%09red/ath:AT2G38040%09red
Ubiquinone and other terpenoid-quinone biosynthesis	KEGG PATHWAY	ath00130	3	38	0.0496362	0.162021	O49354|Q1ACB3|Q3ED65	http://www.genome.jp/kegg-bin/show_pathway?ath00130/ath:AT2G30920%09red/ath:AT1G23360%09red/ath:AT3G11945%09red
Monobactam biosynthesis	KEGG PATHWAY	ath00261	2	16	0.0503461	0.162145	Q9S702|O23653	http://www.genome.jp/kegg-bin/show_pathway?ath00261/ath:AT5G14060%09red/ath:AT3G02020%09red
Fructose and mannose metabolism	KEGG PATHWAY	ath00051	4	65	0.0509768	0.163448	Q9M0F9|Q9M076|Q42525|Q94AA4	http://www.genome.jp/kegg-bin/show_pathway?ath00051/ath:AT4G29220%09red/ath:AT4G26270%09red/ath:AT4G29130%09red/ath:AT4G32840%09red
Citrate cycle (TCA cycle)	KEGG PATHWAY	ath00020	4	68	0.0579267	0.179265	Q9SGY2|P20115|P93033|Q9SRZ6	http://www.genome.jp/kegg-bin/show_pathway?ath00020/ath:AT2G44350%09red/ath:AT1G65930%09red/ath:AT2G47510%09red/ath:AT1G10670%09red
Lysine biosynthesis	KEGG PATHWAY	ath00300	2	18	0.060901	0.182775	Q9S702|O23653	http://www.genome.jp/kegg-bin/show_pathway?ath00300/ath:AT5G14060%09red/ath:AT3G02020%09red
Circadian rhythm - plant	KEGG PATHWAY	ath04712	3	44	0.0691984	0.200434	Q9C9W9|O80507|O64816	http://www.genome.jp/kegg-bin/show_pathway?ath04712/ath:AT2G44680%09red/ath:AT1G68050%09red/ath:AT2G23070%09red
Sulfur metabolism	KEGG PATHWAY	ath00920	3	46	0.0763841	0.21618	Q9C8L4|Q24JL3|O64530	http://www.genome.jp/kegg-bin/show_pathway?ath00920/ath:AT1G53580%09red/ath:AT1G79230%09red/ath:AT1G16460%09red
Plant-pathogen interaction	KEGG PATHWAY	ath04626	7	186	0.0975587	0.255682	Q66GP9|Q8RWL2|Q9FE20|Q9FZ75|O04609|Q9LPK5|P30188	http://www.genome.jp/kegg-bin/show_pathway?ath04626/ath:AT1G21550%09red/ath:AT1G18530%09red/ath:AT3G47450%09red/ath:AT2G41410%09red/ath:AT1G76040%09red/ath:AT5G13160%09red/ath:AT4G01250%09red
Non-homologous end-joining	KEGG PATHWAY	ath03450	1	8	0.1678	0.328977	Q9LL84	http://www.genome.jp/kegg-bin/show_pathway?ath03450/ath:AT5G57160%09red
Propanoate metabolism	KEGG PATHWAY	ath00640	2	35	0.171438	0.333399	B9DGD6|Q9LD43	http://www.genome.jp/kegg-bin/show_pathway?ath00640/ath:AT5G36880%09red/ath:AT2G38040%09red
Riboflavin metabolism	KEGG PATHWAY	ath00740	1	9	0.184616	0.346651	P47924	http://www.genome.jp/kegg-bin/show_pathway?ath00740/ath:AT5G64300%09red
RNA transport	KEGG PATHWAY	ath03013	6	186	0.193839	0.360627	O23252|Q9FJR0|P42731|Q9C5Z1|Q9LD55|Q93VR9	http://www.genome.jp/kegg-bin/show_pathway?ath03013/ath:AT5G47010%09red/ath:AT1G64350%09red/ath:AT5G27640%09red/ath:AT4G11420%09red/ath:AT4G34110%09red/ath:AT4G18040%09red
Tropane, piperidine and pyridine alkaloid biosynthesis	KEGG PATHWAY	ath00960	2	40	0.20807	0.37168	P46643|Q9ZW03	http://www.genome.jp/kegg-bin/show_pathway?ath00960/ath:AT2G29150%09red/ath:AT2G30970%09red
Pyrimidine metabolism	KEGG PATHWAY	ath00240	4	119	0.23775	0.397895	Q05762|O22229|Q8VYB2|O65896	http://www.genome.jp/kegg-bin/show_pathway?ath00240/ath:AT2G19570%09red/ath:AT2G16370%09red/ath:AT1G55810%09red/ath:AT2G41680%09red
Tyrosine metabolism	KEGG PATHWAY	ath00350	2	45	0.245403	0.406183	P46643|P06525	http://www.genome.jp/kegg-bin/show_pathway?ath00350/ath:AT2G30970%09red/ath:AT1G77120%09red
Glycerophospholipid metabolism	KEGG PATHWAY	ath00564	3	88	0.279086	0.431446	Q9LMM0|Q9C5E5|F4JQ95	http://www.genome.jp/kegg-bin/show_pathway?ath00564/ath:AT2G20900%09red/ath:AT1G01610%09red/ath:AT4G30340%09red
Valine, leucine and isoleucine degradation	KEGG PATHWAY	ath00280	2	57	0.335163	0.475525	Q9SR86|Q9FYA6	http://www.genome.jp/kegg-bin/show_pathway?ath00280/ath:AT3G08860%09red/ath:AT5G65780%09red
Selenocompound metabolism	KEGG PATHWAY	ath00450	1	19	0.335195	0.475525	O22229	http://www.genome.jp/kegg-bin/show_pathway?ath00450/ath:AT2G41680%09red
Glutathione metabolism	KEGG PATHWAY	ath00480	3	99	0.339834	0.480893	Q9ZW27|P42760|Q9SRZ6	http://www.genome.jp/kegg-bin/show_pathway?ath00480/ath:AT1G02930%09red/ath:AT1G65930%09red/ath:AT2G29460%09red
One carbon pool by folate	KEGG PATHWAY	ath00670	1	20	0.348633	0.487759	Q05762	http://www.genome.jp/kegg-bin/show_pathway?ath00670/ath:AT2G16370%09red
Proteasome	KEGG PATHWAY	ath03050	2	60	0.35722	0.496073	Q9M330|Q8RWF0	http://www.genome.jp/kegg-bin/show_pathway?ath03050/ath:AT5G45620%09red/ath:AT3G53970%09red
Histidine metabolism	KEGG PATHWAY	ath00340	1	21	0.3618	0.498742	Q9SZ30	http://www.genome.jp/kegg-bin/show_pathway?ath00340/ath:AT4G26900%09red
Starch and sucrose metabolism	KEGG PATHWAY	ath00500	6	237	0.367736	0.505138	Q9LXL5|Q42525|Q9SRW9|O23553|Q9FZE1|P49040	http://www.genome.jp/kegg-bin/show_pathway?ath00500/ath:AT1G02730%09red/ath:AT3G43190%09red/ath:AT5G20830%09red/ath:AT4G17090%09red/ath:AT1G26570%09red/ath:AT4G29130%09red
Endocytosis	KEGG PATHWAY	ath04144	4	149	0.373285	0.509593	Q9LHA8|Q9FL69|Q9SKI2|Q9FFY6	http://www.genome.jp/kegg-bin/show_pathway?ath04144/ath:AT5G54310%09red/ath:AT5G13860%09red/ath:AT2G06530%09red/ath:AT3G12580%09red
Phenylalanine, tyrosine and tryptophan biosynthesis	KEGG PATHWAY	ath00400	2	64	0.3862	0.517887	P46643|Q9SA96	http://www.genome.jp/kegg-bin/show_pathway?ath00400/ath:AT1G11790%09red/ath:AT2G30970%09red
Folate biosynthesis	KEGG PATHWAY	ath00790	1	23	0.387342	0.517887	Q05762	http://www.genome.jp/kegg-bin/show_pathway?ath00790/ath:AT2G16370%09red
Diterpenoid biosynthesis	KEGG PATHWAY	ath00904	1	25	0.411863	0.537065	O49561	http://www.genome.jp/kegg-bin/show_pathway?ath00904/ath:AT4G21200%09red
Glucosinolate biosynthesis	KEGG PATHWAY	ath00966	1	25	0.411863	0.537065	Q9FYA6	http://www.genome.jp/kegg-bin/show_pathway?ath00966/ath:AT5G65780%09red
Amino sugar and nucleotide sugar metabolism	KEGG PATHWAY	ath00520	4	160	0.423357	0.547916	Q8VZR2|Q42525|Q9FZE1|Q9SRW9	http://www.genome.jp/kegg-bin/show_pathway?ath00520/ath:AT5G26120%09red/ath:AT4G29130%09red/ath:AT1G26570%09red/ath:AT1G02730%09red
Sphingolipid metabolism	KEGG PATHWAY	ath00600	1	26	0.423754	0.547916	Q8VYI1	http://www.genome.jp/kegg-bin/show_pathway?ath00600/ath:AT1G69640%09red
Isoquinoline alkaloid biosynthesis	KEGG PATHWAY	ath00950	1	26	0.423754	0.547916	P46643	http://www.genome.jp/kegg-bin/show_pathway?ath00950/ath:AT2G30970%09red
Valine, leucine and isoleucine biosynthesis	KEGG PATHWAY	ath00290	1	27	0.435404	0.556932	Q9FYA6	http://www.genome.jp/kegg-bin/show_pathway?ath00290/ath:AT5G65780%09red
Regulation of autophagy	KEGG PATHWAY	ath04140	1	28	0.44682	0.566464	Q8VYK7	http://www.genome.jp/kegg-bin/show_pathway?ath04140/ath:AT4G16520%09red
Biosynthesis of unsaturated fatty acids	KEGG PATHWAY	ath01040	1	29	0.458005	0.575459	Q84VY3	http://www.genome.jp/kegg-bin/show_pathway?ath01040/ath:AT1G43800%09red
Zeatin biosynthesis	KEGG PATHWAY	ath00908	1	29	0.458005	0.575459	Q9ZQ94	http://www.genome.jp/kegg-bin/show_pathway?ath00908/ath:AT2G36800%09red
Carotenoid biosynthesis	KEGG PATHWAY	ath00906	1	30	0.468964	0.582718	Q6TBX7	http://www.genome.jp/kegg-bin/show_pathway?ath00906/ath:AT3G53130%09red
Pantothenate and CoA biosynthesis	KEGG PATHWAY	ath00770	1	31	0.479702	0.58785	Q9FYA6	http://www.genome.jp/kegg-bin/show_pathway?ath00770/ath:AT5G65780%09red
Phosphatidylinositol signaling system	KEGG PATHWAY	ath04070	2	82	0.508266	0.608573	Q9C5E5|F4JQ95	http://www.genome.jp/kegg-bin/show_pathway?ath04070/ath:AT2G20900%09red/ath:AT4G30340%09red
Glyoxylate and dicarboxylate metabolism	KEGG PATHWAY	ath00630	2	84	0.520834	0.61677	P20115|Q944I4	http://www.genome.jp/kegg-bin/show_pathway?ath00630/ath:AT2G44350%09red/ath:AT1G80380%09red
alpha-Linolenic acid metabolism	KEGG PATHWAY	ath00592	1	39	0.558159	0.643961	P06525	http://www.genome.jp/kegg-bin/show_pathway?ath00592/ath:AT1G77120%09red
Steroid biosynthesis	KEGG PATHWAY	ath00100	1	41	0.575853	0.657932	Q39208	http://www.genome.jp/kegg-bin/show_pathway?ath00100/ath:AT3G02580%09red
Ribosome biogenesis in eukaryotes	KEGG PATHWAY	ath03008	2	97	0.597143	0.676309	O80507|O64816	http://www.genome.jp/kegg-bin/show_pathway?ath03008/ath:AT2G44680%09red/ath:AT2G23070%09red
Ascorbate and aldarate metabolism	KEGG PATHWAY	ath00053	1	44	0.601076	0.67728	Q9FZE1	http://www.genome.jp/kegg-bin/show_pathway?ath00053/ath:AT1G26570%09red
Phenylalanine metabolism	KEGG PATHWAY	ath00360	1	48	0.632393	0.702412	P46643	http://www.genome.jp/kegg-bin/show_pathway?ath00360/ath:AT2G30970%09red
Porphyrin and chlorophyll metabolism	KEGG PATHWAY	ath00860	1	50	0.647119	0.712985	Q9LR75	http://www.genome.jp/kegg-bin/show_pathway?ath00860/ath:AT1G03475%09red
Purine metabolism	KEGG PATHWAY	ath00230	3	162	0.650581	0.716332	Q93Z53|Q8L7W7|Q9FK35	http://www.genome.jp/kegg-bin/show_pathway?ath00230/ath:AT3G01820%09red/ath:AT5G50370%09red/ath:AT1G32440%09red
Homologous recombination	KEGG PATHWAY	ath03440	1	60	0.712369	0.765238	Q9FT72	http://www.genome.jp/kegg-bin/show_pathway?ath03440/ath:AT4G35740%09red
Phenylpropanoid biosynthesis	KEGG PATHWAY	ath00940	3	179	0.71435	0.766553	Q9S9N9|O81755|Q9C942	http://www.genome.jp/kegg-bin/show_pathway?ath00940/ath:AT1G15950%09red/ath:AT4G33870%09red/ath:AT1G52760%09red
Terpenoid backbone biosynthesis	KEGG PATHWAY	ath00900	1	64	0.734961	0.780242	Q94AS5	http://www.genome.jp/kegg-bin/show_pathway?ath00900/ath:AT5G15860%09red
Oxidative phosphorylation	KEGG PATHWAY	ath00190	3	193	0.759806	0.802079	Q9C9Z5|Q9LFF9|Q9ZQX4	http://www.genome.jp/kegg-bin/show_pathway?ath00190/ath:AT3G08610%09red/ath:AT4G02620%09red/ath:AT3G53620%09red
Ubiquitin mediated proteolysis	KEGG PATHWAY	ath04120	2	148	0.809056	0.839549	Q42541|Q8VZK0	http://www.genome.jp/kegg-bin/show_pathway?ath04120/ath:AT3G46460%09red/ath:AT5G18650%09red
Pentose and glucuronate interconversions	KEGG PATHWAY	ath00040	1	88	0.8378	0.863891	Q9FZE1	http://www.genome.jp/kegg-bin/show_pathway?ath00040/ath:AT1G26570%09red
Phagosome	KEGG PATHWAY	ath04145	1	113	0.902788	0.915804	Q9ZQX4	http://www.genome.jp/kegg-bin/show_pathway?ath04145/ath:AT4G02620%09red

## Sheet: Kobas-down-treatment
##Databases: KEGG PATHWAY
##Statistical test method: hypergeometric test / Fisher's exact test
##FDR correction method: Benjamini and Hochberg
#Term	Database	ID	Input number	Background number	P-Value	Corrected P-Value	Input	Hyperlink
Valine, leucine and isoleucine degradation	KEGG PATHWAY	ath00280	5	57	0.000622405	0.00908541	Q9LPL5|P54873|Q9M439|Q8S528|Q1PEY5	http://www.genome.jp/kegg-bin/show_pathway?ath00280/ath:AT2G30650%09red/ath:AT1G23800%09red/ath:AT1G21400%09red/ath:AT4G11820%09red/ath:AT1G10070%09red
alpha-Linolenic acid metabolism	KEGG PATHWAY	ath00592	4	39	0.00129473	0.0153821	O65202|B3LF83|Q9SRQ2|Q9LZA6	http://www.genome.jp/kegg-bin/show_pathway?ath00592/ath:AT4G16760%09red/ath:AT4G15440%09red/ath:AT5G04040%09red/ath:AT3G03480%09red
Plant-pathogen interaction	KEGG PATHWAY	ath04626	8	186	0.00150498	0.0168263	Q9FL28|Q9ZQE6|P33154|P43296|Q9SRR7|Q9SI37|Q39024|Q9M8L4	http://www.genome.jp/kegg-bin/show_pathway?ath04626/ath:AT2G15680%09red/ath:AT1G80460%09red/ath:AT5G46330%09red/ath:AT2G04880%09red/ath:AT3G07490%09red/ath:AT4G39090%09red/ath:AT4G01370%09red/ath:AT2G14610%09red
Biosynthesis of secondary metabolites	KEGG PATHWAY	ath01110	24	1181	0.00426616	0.0357501	O81020|Q9M884|Q9LPL5|Q9FI99|Q8S528|P54873|P55217|Q944I4|Q9LZA6|Q9M439|O49675|Q8VZB2|O65202|Q9M7I7|Q9S7H4|Q9FZ80|Q42569|Q9SRQ2|Q9M9F5|Q9FYC2|Q8W2B8|Q9M0X9|Q9SZ46|B3LF83	http://www.genome.jp/kegg-bin/show_pathway?ath01110/ath:AT4G15440%09red/ath:AT2G26870%09red/ath:AT1G10070%09red/ath:AT4G16760%09red/ath:AT3G01120%09red/ath:AT4G11820%09red/ath:AT4G05160%09red/ath:AT5G04040%09red/ath:AT3G03480%09red/ath:AT5G05690%09red/ath:AT5G10870%09red/ath:AT1G21400%09red/ath:AT4G31940%09red/ath:AT5G43860%09red/ath:AT1G80380%09red/ath:AT4G19170%09red/ath:AT1G78390%09red/ath:AT3…
Glycerolipid metabolism	KEGG PATHWAY	ath00561	4	56	0.00441721	0.0361232	Q8S528|Q944I4|Q9LZA6|Q9M8L4	http://www.genome.jp/kegg-bin/show_pathway?ath00561/ath:AT1G80460%09red/ath:AT5G04040%09red/ath:AT1G80380%09red/ath:AT1G23800%09red
Amino sugar and nucleotide sugar metabolism	KEGG PATHWAY	ath00520	6	160	0.0106657	0.0644308	Q9M884|Q9ZVI7|Q9C524|Q9SYM5|Q9M0B6|Q93ZX7	http://www.genome.jp/kegg-bin/show_pathway?ath00520/ath:AT1G66430%09red/ath:AT4G30440%09red/ath:AT2G38650%09red/ath:AT3G02570%09red/ath:AT1G78570%09red/ath:AT5G47780%09red
Metabolic pathways	KEGG PATHWAY	ath01100	35	2100	0.0130423	0.0749692	F4IFN6|O81020|Q9M884|P93313|Q9LPL5|P50651|Q9C524|O80823|Q9M439|F4K5W8|P52410|Q38945|Q9C512|Q8S528|P54873|Q944I4|Q9ZPV8|Q9M0B6|Q9LZA6|Q8RWM2|P93306|O49675|O65202|Q1PEY5|Q9M7I7|Q8VYW6|Q9S7H4|P60497|P55217|Q9M8L4|Q9M9F5|Q8W2B8|Q9M0X9|Q9SZ46|Q9LIR6	http://www.genome.jp/kegg-bin/show_pathway?ath01100/ath:AT2G26870%09red/ath:AT2G30650%09red/ath:AT1G10070%09red/ath:ArthMp024%09red/ath:AT4G16760%09red/ath:AT5G54390%09red/ath:AT3G01120%09red/ath:AT4G11820%09red/ath:AT4G05160%09red/ath:AT5G10870%09red/ath:AT1G80460%09red/ath:AT1G66430%09red/ath:AT3G23580%09red/ath:AT4G36940%09red/ath:AT2G27120%09red/ath:AT1G21400%09red/ath:AT3G23920%09red/ath:AT1…
Sulfur metabolism	KEGG PATHWAY	ath00920	3	46	0.017017	0.0883272	Q8W2B8|Q38945|P55217	http://www.genome.jp/kegg-bin/show_pathway?ath00920/ath:AT5G54390%09red/ath:AT4G35640%09red/ath:AT3G01120%09red
Arachidonic acid metabolism	KEGG PATHWAY	ath00590	2	18	0.0203542	0.0994914	Q8VYW6|Q9LZA6	http://www.genome.jp/kegg-bin/show_pathway?ath00590/ath:AT4G39640%09red/ath:AT5G04040%09red
Glutathione metabolism	KEGG PATHWAY	ath00480	4	99	0.0277463	0.119387	Q8VYW6|P50651|Q9LZ06|Q9ZRT5	http://www.genome.jp/kegg-bin/show_pathway?ath00480/ath:AT4G39640%09red/ath:AT5G02790%09red/ath:AT3G23580%09red/ath:AT5G41210%09red
Glucosinolate biosynthesis	KEGG PATHWAY	ath00966	2	25	0.0357484	0.1404	Q9M439|Q9FZ80	http://www.genome.jp/kegg-bin/show_pathway?ath00966/ath:AT1G18590%09red/ath:AT1G10070%09red
Ether lipid metabolism	KEGG PATHWAY	ath00565	2	27	0.0407597	0.152386	O81020|Q9LZA6	http://www.genome.jp/kegg-bin/show_pathway?ath00565/ath:AT2G26870%09red/ath:AT5G04040%09red
Fatty acid metabolism	KEGG PATHWAY	ath01212	3	69	0.0458303	0.166795	Q8VZB2|O65202|P52410	http://www.genome.jp/kegg-bin/show_pathway?ath01212/ath:AT4G16760%09red/ath:AT5G46290%09red/ath:AT5G10480%09red
Biosynthesis of unsaturated fatty acids	KEGG PATHWAY	ath01040	2	29	0.0460177	0.166795	Q8VZB2|O65202	http://www.genome.jp/kegg-bin/show_pathway?ath01040/ath:AT4G16760%09red/ath:AT5G10480%09red
Carotenoid biosynthesis	KEGG PATHWAY	ath00906	2	30	0.0487351	0.173267	Q9M9F5|O49675	http://www.genome.jp/kegg-bin/show_pathway?ath00906/ath:AT4G19170%09red/ath:AT1G78390%09red
Pantothenate and CoA biosynthesis	KEGG PATHWAY	ath00770	2	31	0.0515093	0.178819	Q9ZPV8|Q9M439	http://www.genome.jp/kegg-bin/show_pathway?ath00770/ath:AT2G18250%09red/ath:AT1G10070%09red
Starch and sucrose metabolism	KEGG PATHWAY	ath00500	6	237	0.0541528	0.185184	Q9ZVI7|Q9C524|F4K5W8|Q9M0B6|Q93ZX7|Q9LIR6	http://www.genome.jp/kegg-bin/show_pathway?ath00500/ath:AT1G66430%09red/ath:AT5G47780%09red/ath:AT4G30440%09red/ath:AT2G38650%09red/ath:AT3G23920%09red/ath:AT5G37180%09red
Propanoate metabolism	KEGG PATHWAY	ath00640	2	35	0.0631423	0.198257	Q9LPL5|Q1PEY5	http://www.genome.jp/kegg-bin/show_pathway?ath00640/ath:AT2G30650%09red/ath:AT1G21400%09red
Synthesis and degradation of ketone bodies	KEGG PATHWAY	ath00072	1	6	0.074975	0.208361	P54873	http://www.genome.jp/kegg-bin/show_pathway?ath00072/ath:AT4G11820%09red
Mismatch repair	KEGG PATHWAY	ath03430	2	39	0.0755619	0.209042	Q9SMV7|Q42572	http://www.genome.jp/kegg-bin/show_pathway?ath03430/ath:AT3G24495%09red/ath:AT1G08130%09red
Pentose and glucuronate interconversions	KEGG PATHWAY	ath00040	3	88	0.0803537	0.21988	Q944R1|Q93WF1|Q8S528	http://www.genome.jp/kegg-bin/show_pathway?ath00040/ath:AT4G13710%09red/ath:AT1G23800%09red/ath:AT5G48900%09red
beta-Alanine metabolism	KEGG PATHWAY	ath00410	2	42	0.0853385	0.221476	Q8S528|Q1PEY5	http://www.genome.jp/kegg-bin/show_pathway?ath00410/ath:AT2G30650%09red/ath:AT1G23800%09red
Base excision repair	KEGG PATHWAY	ath03410	2	43	0.0886781	0.228194	F4IFN6|Q42572	http://www.genome.jp/kegg-bin/show_pathway?ath03410/ath:AT2G27120%09red/ath:AT1G08130%09red
Circadian rhythm - plant	KEGG PATHWAY	ath04712	2	44	0.092056	0.234919	Q43125|Q96524	http://www.genome.jp/kegg-bin/show_pathway?ath04712/ath:AT4G08920%09red/ath:AT1G04400%09red
Fatty acid degradation	KEGG PATHWAY	ath00071	2	44	0.092056	0.234919	O65202|Q8S528	http://www.genome.jp/kegg-bin/show_pathway?ath00071/ath:AT4G16760%09red/ath:AT1G23800%09red
Ascorbate and aldarate metabolism	KEGG PATHWAY	ath00053	2	44	0.092056	0.234919	Q8L799|Q8S528	http://www.genome.jp/kegg-bin/show_pathway?ath00053/ath:AT1G14520%09red/ath:AT1G23800%09red
Brassinosteroid biosynthesis	KEGG PATHWAY	ath00905	1	8	0.0953481	0.235077	Q42569	http://www.genome.jp/kegg-bin/show_pathway?ath00905/ath:AT5G05690%09red
Limonene and pinene degradation	KEGG PATHWAY	ath00903	2	47	0.102407	0.247455	Q9SZ46|Q8S528	http://www.genome.jp/kegg-bin/show_pathway?ath00903/ath:AT1G23800%09red/ath:AT4G31940%09red
Linoleic acid metabolism	KEGG PATHWAY	ath00591	1	9	0.105366	0.247747	Q9LZA6	http://www.genome.jp/kegg-bin/show_pathway?ath00591/ath:AT5G04040%09red
Porphyrin and chlorophyll metabolism	KEGG PATHWAY	ath00860	2	50	0.113059	0.257724	Q9M7I7|Q9FYC2	http://www.genome.jp/kegg-bin/show_pathway?ath00860/ath:AT3G44880%09red/ath:AT5G43860%09red
DNA replication	KEGG PATHWAY	ath03030	2	50	0.113059	0.257724	F4IFN6|Q42572	http://www.genome.jp/kegg-bin/show_pathway?ath03030/ath:AT2G27120%09red/ath:AT1G08130%09red
Taurine and hypotaurine metabolism	KEGG PATHWAY	ath00430	1	14	0.153822	0.295762	Q8VYW6	http://www.genome.jp/kegg-bin/show_pathway?ath00430/ath:AT4G39640%09red
Biotin metabolism	KEGG PATHWAY	ath00780	1	15	0.163195	0.30493	P52410	http://www.genome.jp/kegg-bin/show_pathway?ath00780/ath:AT5G46290%09red
Fructose and mannose metabolism	KEGG PATHWAY	ath00051	2	65	0.169809	0.313617	Q9M884|Q9C524	http://www.genome.jp/kegg-bin/show_pathway?ath00051/ath:AT1G66430%09red/ath:AT3G02570%09red
Oxidative phosphorylation	KEGG PATHWAY	ath00190	4	193	0.175459	0.317847	P93306|P60497|P93313|Q9SU58	http://www.genome.jp/kegg-bin/show_pathway?ath00190/ath:ArthMp024%09red/ath:ArthMp043%09red/ath:ArthMp051%09red/ath:AT3G47950%09red
Cysteine and methionine metabolism	KEGG PATHWAY	ath00270	3	128	0.177699	0.320965	Q8W2B8|Q9M439|P55217	http://www.genome.jp/kegg-bin/show_pathway?ath00270/ath:AT4G35640%09red/ath:AT3G01120%09red/ath:AT1G10070%09red
Nicotinate and nicotinamide metabolism	KEGG PATHWAY	ath00760	1	17	0.18163	0.322283	Q8RWM2	http://www.genome.jp/kegg-bin/show_pathway?ath00760/ath:AT4G36940%09red
Nucleotide excision repair	KEGG PATHWAY	ath03420	2	70	0.189653	0.328344	F4IFN6|Q42572	http://www.genome.jp/kegg-bin/show_pathway?ath03420/ath:AT2G27120%09red/ath:AT1G08130%09red
Selenocompound metabolism	KEGG PATHWAY	ath00450	1	19	0.199661	0.337264	P55217	http://www.genome.jp/kegg-bin/show_pathway?ath00450/ath:AT3G01120%09red
Butanoate metabolism	KEGG PATHWAY	ath00650	1	19	0.199661	0.337264	P54873	http://www.genome.jp/kegg-bin/show_pathway?ath00650/ath:AT4G11820%09red
Inositol phosphate metabolism	KEGG PATHWAY	ath00562	2	75	0.209787	0.346566	O81020|Q8L799	http://www.genome.jp/kegg-bin/show_pathway?ath00562/ath:AT2G26870%09red/ath:AT1G14520%09red
Histidine metabolism	KEGG PATHWAY	ath00340	1	21	0.217296	0.354723	Q8S528	http://www.genome.jp/kegg-bin/show_pathway?ath00340/ath:AT1G23800%09red
Endocytosis	KEGG PATHWAY	ath04144	3	149	0.237529	0.372264	P22953|Q9FL69|Q0WLB5	http://www.genome.jp/kegg-bin/show_pathway?ath04144/ath:AT5G02500%09red/ath:AT5G54310%09red/ath:AT3G08530%09red
Protein processing in endoplasmic reticulum	KEGG PATHWAY	ath04141	4	229	0.258644	0.387296	F4JKK0|Q9C512|Q8GUK7|P22953	http://www.genome.jp/kegg-bin/show_pathway?ath04141/ath:AT5G02500%09red/ath:AT4G27470%09red/ath:AT1G51590%09red/ath:AT4G34100%09red
Glycerophospholipid metabolism	KEGG PATHWAY	ath00564	2	88	0.26288	0.390803	O81020|Q9LZA6	http://www.genome.jp/kegg-bin/show_pathway?ath00564/ath:AT2G26870%09red/ath:AT5G04040%09red
Valine, leucine and isoleucine biosynthesis	KEGG PATHWAY	ath00290	1	27	0.26791	0.394034	Q9M439	http://www.genome.jp/kegg-bin/show_pathway?ath00290/ath:AT1G10070%09red
Peroxisome	KEGG PATHWAY	ath04146	2	91	0.275184	0.400192	O65202|Q9FXT6	http://www.genome.jp/kegg-bin/show_pathway?ath04146/ath:AT4G16760%09red/ath:AT5G62810%09red
Cutin, suberine and wax biosynthesis	KEGG PATHWAY	ath00073	1	28	0.276022	0.400192	O80823	http://www.genome.jp/kegg-bin/show_pathway?ath00073/ath:AT2G45970%09red
Purine metabolism	KEGG PATHWAY	ath00230	3	162	0.276121	0.400192	F4IFN6|Q8GXV5|P50651	http://www.genome.jp/kegg-bin/show_pathway?ath00230/ath:AT2G27120%09red/ath:AT3G23580%09red/ath:AT4G17050%09red
Pyruvate metabolism	KEGG PATHWAY	ath00620	2	92	0.279284	0.403547	Q9SID3|Q8S528	http://www.genome.jp/kegg-bin/show_pathway?ath00620/ath:AT2G31350%09red/ath:AT1G23800%09red
Zeatin biosynthesis	KEGG PATHWAY	ath00908	1	29	0.284045	0.406989	Q9FI99	http://www.genome.jp/kegg-bin/show_pathway?ath00908/ath:AT5G05870%09red
Lysine degradation	KEGG PATHWAY	ath00310	1	33	0.31526	0.43328	Q8S528	http://www.genome.jp/kegg-bin/show_pathway?ath00310/ath:AT1G23800%09red
Fatty acid elongation	KEGG PATHWAY	ath00062	1	36	0.337777	0.451884	Q8VZB2	http://www.genome.jp/kegg-bin/show_pathway?ath00062/ath:AT5G10480%09red
Ubiquinone and other terpenoid-quinone biosynthesis	KEGG PATHWAY	ath00130	1	38	0.352377	0.465168	Q9M0X9	http://www.genome.jp/kegg-bin/show_pathway?ath00130/ath:AT4G05160%09red
Steroid biosynthesis	KEGG PATHWAY	ath00100	1	41	0.373678	0.481102	Q9LZA6	http://www.genome.jp/kegg-bin/show_pathway?ath00100/ath:AT5G04040%09red
Fatty acid biosynthesis	KEGG PATHWAY	ath00061	1	41	0.373678	0.481102	P52410	http://www.genome.jp/kegg-bin/show_pathway?ath00061/ath:AT5G46290%09red
Biosynthesis of amino acids	KEGG PATHWAY	ath01230	4	278	0.38033	0.486672	Q8W2B8|Q9S7H4|Q9M439|P55217	http://www.genome.jp/kegg-bin/show_pathway?ath01230/ath:AT5G10870%09red/ath:AT4G35640%09red/ath:AT3G01120%09red/ath:AT1G10070%09red
Spliceosome	KEGG PATHWAY	ath03040	3	197	0.381577	0.487747	O82221|F4KGU4|P22953	http://www.genome.jp/kegg-bin/show_pathway?ath03040/ath:AT5G02500%09red/ath:AT2G23930%09red/ath:AT5G10370%09red
Pyrimidine metabolism	KEGG PATHWAY	ath00240	2	119	0.388025	0.49202	F4IFN6|P50651	http://www.genome.jp/kegg-bin/show_pathway?ath00240/ath:AT2G27120%09red/ath:AT3G23580%09red
mRNA surveillance pathway	KEGG PATHWAY	ath03015	2	120	0.391934	0.495947	P42731|Q93YV6	http://www.genome.jp/kegg-bin/show_pathway?ath03015/ath:AT4G34110%09red/ath:AT5G25510%09red
Phenylalanine metabolism	KEGG PATHWAY	ath00360	1	48	0.420702	0.515719	Q9M0X9	http://www.genome.jp/kegg-bin/show_pathway?ath00360/ath:AT4G05160%09red
Stilbenoid, diarylheptanoid and gingerol biosynthesis	KEGG PATHWAY	ath00945	1	49	0.427126	0.518983	Q9SZ46	http://www.genome.jp/kegg-bin/show_pathway?ath00945/ath:AT4G31940%09red
N-Glycan biosynthesis	KEGG PATHWAY	ath00510	1	52	0.445975	0.534445	Q9C512	http://www.genome.jp/kegg-bin/show_pathway?ath00510/ath:AT1G51590%09red
Tryptophan metabolism	KEGG PATHWAY	ath00380	1	53	0.45212	0.53864	Q8S528	http://www.genome.jp/kegg-bin/show_pathway?ath00380/ath:AT1G23800%09red
Alanine, aspartate and glutamate metabolism	KEGG PATHWAY	ath00250	1	54	0.458196	0.54391	Q8RUF8	http://www.genome.jp/kegg-bin/show_pathway?ath00250/ath:AT5G12040%09red
Aminoacyl-tRNA biosynthesis	KEGG PATHWAY	ath00970	1	57	0.476026	0.558257	F4JLM5	http://www.genome.jp/kegg-bin/show_pathway?ath00970/ath:AT4G10320%09red
Arginine and proline metabolism	KEGG PATHWAY	ath00330	1	57	0.476026	0.558257	Q8S528	http://www.genome.jp/kegg-bin/show_pathway?ath00330/ath:AT1G23800%09red
SNARE interactions in vesicular transport	KEGG PATHWAY	ath04130	1	59	0.487587	0.568231	Q8VXX9	http://www.genome.jp/kegg-bin/show_pathway?ath04130/ath:AT4G14600%09red
Cyanoamino acid metabolism	KEGG PATHWAY	ath00460	1	62	0.504452	0.582018	Q8VYW6	http://www.genome.jp/kegg-bin/show_pathway?ath00460/ath:AT4G39640%09red
Terpenoid backbone biosynthesis	KEGG PATHWAY	ath00900	1	64	0.515387	0.591444	P54873	http://www.genome.jp/kegg-bin/show_pathway?ath00900/ath:AT4G11820%09red
Phenylalanine, tyrosine and tryptophan biosynthesis	KEGG PATHWAY	ath00400	1	64	0.515387	0.591444	Q9S7H4	http://www.genome.jp/kegg-bin/show_pathway?ath00400/ath:AT5G10870%09red
Glycine, serine and threonine metabolism	KEGG PATHWAY	ath00260	1	79	0.590086	0.654511	Q944I4	http://www.genome.jp/kegg-bin/show_pathway?ath00260/ath:AT1G80380%09red
Glyoxylate and dicarboxylate metabolism	KEGG PATHWAY	ath00630	1	84	0.61234	0.669302	Q944I4	http://www.genome.jp/kegg-bin/show_pathway?ath00630/ath:AT1G80380%09red
Carbon metabolism	KEGG PATHWAY	ath01200	3	284	0.617935	0.673955	Q8W2B8|Q944I4|Q1PEY5	http://www.genome.jp/kegg-bin/show_pathway?ath01200/ath:AT4G35640%09red/ath:AT2G30650%09red/ath:AT1G80380%09red
2-Oxocarboxylic acid metabolism	KEGG PATHWAY	ath01210	1	86	0.620901	0.676929	Q9M439	http://www.genome.jp/kegg-bin/show_pathway?ath01210/ath:AT1G10070%09red
Plant hormone signal transduction	KEGG PATHWAY	ath04075	3	312	0.679828	0.726542	P33154|Q38827|Q940G6	http://www.genome.jp/kegg-bin/show_pathway?ath04075/ath:AT5G27320%09red/ath:AT2G14610%09red/ath:AT5G65670%09red
RNA degradation	KEGG PATHWAY	ath03018	1	112	0.716459	0.756803	P42731	http://www.genome.jp/kegg-bin/show_pathway?ath03018/ath:AT4G34110%09red
Glycolysis / Gluconeogenesis	KEGG PATHWAY	ath00010	1	123	0.749264	0.782374	Q8S528	http://www.genome.jp/kegg-bin/show_pathway?ath00010/ath:AT1G23800%09red
Phenylpropanoid biosynthesis	KEGG PATHWAY	ath00940	1	179	0.866018	0.883367	Q9M0X9	http://www.genome.jp/kegg-bin/show_pathway?ath00940/ath:AT4G05160%09red
RNA transport	KEGG PATHWAY	ath03013	1	186	0.876124	0.891337	P42731	http://www.genome.jp/kegg-bin/show_pathway?ath03013/ath:AT4G34110%09red
Ribosome	KEGG PATHWAY	ath03010	1	425	0.991584	0.992047	P25864	http://www.genome.jp/kegg-bin/show_pathway?ath03010/ath:AT3G44890%09red
