# Supplementary material for: Comparative transcriptome analysis of translucent flesh disorder in mangosteen (Garcinia mangostana L.) fruits in response to different water regimes
Source: PLoS One. 2019 Jul 19;14(7):e0219976. doi: 10.1371/journal.pone.0219976 (PMC6641209; doi:10.1371/journal.pone.0219976)
Supplement: S8 File — (XLSX) [file pone.0219976.s008.xlsx]

## Sheet: Primer RTqPCR
Number	Gene Name	Gene Code	Contig Name	Sequence Length	Sequence	UniProt ID	Term	TAIR ID
1	Actin	ACT	CGm.AR.12506.56596.Ctg.6192	21	AATCCTAAGGCCAATCGTGAG	P30170	Actin-85C (Fragment)	TAIR10:5:23949739:23951837:1 gene:AT5G59370 transcript: description: Actin-4
				21	ACAGCCTGAATGGCAACATAC
2	1-aminocyclopropane-1-carboxylate oxidase	ACO	CGm.AR.12506.55356.DN90676.c2.g1.i3	21	ATAGAGGTCTCCATGGCCTTC	P31237	1-aminocyclopropane-1-carboxylate oxidase	TAIR10:1:1431190:1432858:-1 gene:AT1G05010 transcript: description: 1-aminocyclopropane-1-carboxylate oxidase 4
				21	TGGTTGAGAAAGGTCAAGAGG
3	1-aminocyclopropane-1-carboxylate synthase	ACS	CGm.AR.12506.93392.DN87967.c3.g3.i3	21	ACACTTGATACCGGCCTTTTC	Q42881	1-aminocyclopropane-1-carboxylate synthase 3	TAIR10:3:18434470:18436141:-1 gene:AT3G49700 transcript: description: 1-aminocyclopropane-1-carboxylate synthase 9
				21	CTCTTAGCCTCCCTCCTCAAA
4	Calmodulin	CAM	CGm.AR.29435.0.DN86599.c2.g2.i1	20	TTGTCGCTGTGGTAGTGCTC	Q9ZUZ2	CDPK-related kinase 3	-
				21	AAAGGCTTCGTTAGCCAAGAG
5	Calcium-dependent protein kinase	CDPK	CGm.AR.12506.15157.Ctg.36860	21	CTCAACAGCAATGGGAAGAAC	Q7XJR9	Calcium-dependent protein kinase 16	TAIR10:5:26456292:26459624:-1 gene:AT5G66210 transcript: description: Calcium-dependent kinase 28
				21	TACACCATTGGGAAGCTGTTG
6	Cellulose synthase-like protein	CSL	CGm.AR.12506.77222.Ctg.3583	21	GTGATGAGCGTGGTGTTGATA	Q9M9M4	Cellulose synthase-like protein D3	TAIR10:3:687052:691898:1 gene:AT3G03050 transcript: description: Cellulose synthase D3
				21	ACCACCAGTTTTCACTGCATC
7	Beta-fructofuranosidase, insoluble isoenzyme	CWINV	CGm.AR.12506.56032.Ctg.17050	21	CAAGATGGGAAATGGAGAGTG	Q43866	Beta-fructofuranosidase, insoluble isoenzyme CWINV1	TAIR10:1:20566598:20569286:1 gene:AT1G55120 transcript: description: Beta- insoluble isoenzyme CWINV3
				21	CTGAATGTAATGGGTGGTTGG
8	Expansin	EXP	CGm.AR.12506.67183.Ctg.41744	21	GGGACAACATTGTAGCTGGTC	O22874	Expansin-A8	TAIR10:1:26141836:26143496:1 gene:AT1G69530 transcript: description: Expansin-A1
				21	CATGTCTAGGAACTGGGGTCA
9	Endoglucanase	GUN	CGm.AR.12506.104996.Ctg.13808	21	GGGGTTCTAAGGGTGTCCATA	Q9CAC1	Endoglucanase 8	TAIR10:1:8095502:8097709:1 gene:AT1G22880 transcript: description: Endoglucanase 3
				21	TGTGTACGTCCAAGTTGGTGA
10	Alkaline/neutral invertase	CINV	CGm.AR.12506.99343.DN87044.c0.g6.i3	21	GTTTGATAAAGACGCGACTGC	Q84JL5	alkaline/neutral invertase A, chloroplastic	TAIR10:1:13122204:13125264:-1 gene:AT1G35580 transcript: description: Alkaline neutral invertase CINV1
				21	GAAGAGACTTGCAGCTGATCG
11	Transcription factor MYB	MYB1	CGm.AR.12506.43841.Ctg.165	21	CTCCAATCTCCTTTGCCTACC	Q2V9B0	Transcription factor MYB1R1	TAIR10:1:28115908:28117405:-1 gene:AT1G74840 transcript: description: Homeodomain-like superfamily
				20	CGTTCCCTCTCGATCTTTTG
12	Transcription factor MYB	MYB2	CGm.AR.12506.67860.Ctg.8023	21	GTAGGTTTGGACCAGCCTTTG	Q9FDW1	Transcription factor MYB44	TAIR10:3:2879366:2882267:1 gene:AT3G09370 transcript: description: myb domain 3r-3
				20	ACGAAGAAAGACGTGGATCG
13	Transcription factor NAC	NAC1	CGm.AR.12506.46788.DN87117.c4.g7.i1	21	GCACCCAATCATCTAACCTCA	Q84TD6	NAC transcription factor 47	TAIR10:3:1061526:1063103:-1 gene:AT3G04070 transcript: description: NAC domain containing 47
				21	TATCGCCTAACTGATGCTCCA
14	Transcription factor NAC	NAC2	CGm.AR.12506.38335.DN90923.c2.g1.i1	21	CGAAACCAAGCCACATCTAAG	O49255	NAC transcription factor 29	TAIR10:3:1061526:1063103:-1 gene:AT3G04070 transcript: description: NAC domain containing 47
				21	TGGGTACTTCCTATCCCTTGG
15	Polygalacturonase inhibitor	PGI	CGm.AR.12506.53738.DN82296.c0.g1.i1	21	CCACCAGATGTCGGAAACTTA	Q05091	Polygalacturonase inhibitor	TAIR10:2:6533687:6536995:1 gene:AT2G15080 transcript: description: receptor like 19
				21	ATGTGAGGTGTACGAGCTTGG
16	Pectinesterase	PME	CGm.AR.12506.12901.Ctg.6786	21	ATCCAATCCTGCCCTATCAAG	Q9SRX4	pectinesterase/pectinesterase inhibitor 7	TAIR10:1:618265:620480:1 gene:AT1G02810 transcript: description: Probable pectinesterase pectinesterase inhibitor 7
				21	GCTTGGGATGGTTATCATGTG
17	Sucrose synthase	SUSY	CGm.AR.12506.53297.DN96784.c0.g1.i2	21	TCCGGCTTCTCCTAGATCTTC	P13708	Sucrose synthase	TAIR10:3:15179020:15183989:-1 gene:AT3G43190 transcript: description: Sucrose synthase 4
				21	TAAAGACCATGGGGATCCTTC
18	Transcription factor WRKY	WRKY 1	CGm.AR.12506.56556.DN53951.c0.g2.i1	20	GAGGATTTCACGGTTGGATG	Q9FYA2	WRKY transcription factor 75	-
				21	GCAGTGTGAAAAAGCAAGTCC
19	Transcription factor WRKY	WRKY 2	CGm.AR.12506.65466.Ctg.16592	21	GGATAAAAGGCCAAAGGAAGC	Q9SAH7	WRKY transcription factor 40	TAIR10:4:15383201:15385029:1 gene:AT4G31800 transcript: description: WRKY transcription factor 18
				21	CCATCCTTCACAACCAAGCTA
20	Transcription factor WRKY	WRKY 3	CGm.AR.12506.31980.Ctg.7815	21	TCCGGCTCAGTTCTTTCACTA	Q9SAH7	WRKY transcription factor 40	TAIR10:4:15383201:15385029:1 gene:AT4G31800 transcript: description: WRKY transcription factor 18
				21	CATGGGTGGATACTTCATTGG
21	Xyloglucan endotransglucosylase/hydrolase	XTH	CGm.AR.12506.66685.DN113016.c0.g1.i1	21	CCTATATCCCAAGAGCCAAGC	Q38910	xyloglucan endotransglucosylase/hydrolase protein 23	TAIR10:2:8144912:8146265:1 gene:AT2G18800 transcript: description: Probable xyloglucan endotransglucosylase hydrolase 21
				21	ATGGGGCTTTAGTCCAGTCAG
22	Polygalacturonase	PG	CGm.AR.12506.36589.DN91213.c14.g2.i4	20	TTGGCACATGAAGCTAGTGC	P48979	Polygalacturonase	TAIR10:3:22109164:22111609:-1 gene:AT3G59850 transcript: description: Pectin lyase-like superfamily
				20	ACATCAGCAACGGAGGTAGC
